# Supplementary material for: High-pressure pump–probe experiments reveal the mechanism of excited-state proton-coupled electron transfer and a shift from stepwise to concerted pathways
Source: Nat Chem. 2025 Mar 20;17(6):847–55. doi: 10.1038/s41557-025-01772-5 (PMC12141043; doi:10.1038/s41557-025-01772-5)
Supplement: Supplementary file 2 — Datasets for ns-TAS spectra, SAS with corresponding time population profiles and residual traces of ns-TAS spectra. [file 41557_2025_1772_MOESM2_ESM.zip]

Archive with 2 entries (2 files):
- Source Data File Figure 2/Figure_2.csv
- Source Data File Figure 2/ns-TA_Ru_2E-4_phos_50mM_50bar.csv
