# Supplementary material for: High-pressure pump–probe experiments reveal the mechanism of excited-state proton-coupled electron transfer and a shift from stepwise to concerted pathways
Source: Nat Chem. 2025 Mar 20;17(6):847–55. doi: 10.1038/s41557-025-01772-5 (PMC12141043; doi:10.1038/s41557-025-01772-5)
Supplement: Supplementary file 2 — Datasets for ns-TAS spectra, SAS with corresponding time population profiles and residual traces of ns-TAS spectra. [file 41557_2025_1772_MOESM2_ESM.zip › Source Data File Figure 2/Figure_2.csv]

SAS_Ru_phos_50mM					Population_SAS_Ru_phos_50mM					Residual_SAS_Ru_phos_50mM
x(wavelength-nm)	y(SAS1-black)	y(SAS2-orange)	y(SAS3-blue)		x(time-�s)	y(comp1-black)	y(comp2-orange)	y(comp3-blue)		x(time-�s)	y(residual)
407.029	-0.00145	-0.00118	-0.00139		-0.11155	0	0	0		-0.11175	0.02557
407.606	-0.00145	-0.00133	-0.00124		-0.10605	0	0	0		-0.10626	-0.0659
408.182	-0.00136	-0.00144	-0.00145		-0.10055	0	0	0		-0.10076	-0.09452
408.759	-0.00159	-0.00139	-0.0014		-0.09505	0	0	0		-0.09525	-0.02139
409.335	-0.00161	-0.0016	-0.00182		-0.08955	0	0	0		-0.08975	-0.06702
409.912	-0.00161	-0.00172	-0.00199		-0.08405	0	0	0		-0.08425	0.19244
410.488	-0.00196	-0.00199	-0.00214		-0.07855	0	0	0		-0.07875	0.02217
411.065	-0.00209	-0.00211	-0.0024		-0.07305	0	0	0		-0.07325	-0.03408
411.642	-0.00232	-0.00225	-0.00268		-0.06755	0	0	0		-0.06775	-0.04599
412.219	-0.00248	-0.00241	-0.0028		-0.06205	0	0	0		-0.06225	0.0617
412.796	-0.00273	-0.00258	-0.00308		-0.05655	0	0	0		-0.05675	0.08343
413.372	-0.00291	-0.00275	-0.00334		-0.05105	0	0	0		-0.05125	-0.0138
413.949	-0.00314	-0.00293	-0.00356		-0.04555	0	0	0		-0.04575	-9.30E-04
414.526	-0.00335	-0.00316	-0.00378		-0.04005	0	0	0		-0.04025	9.41E-04
415.103	-0.00364	-0.0034	-0.00412		-0.03455	0	0	0		-0.03475	-0.04263
415.68	-0.00397	-0.00364	-0.00441		-0.02905	0	0	0		-0.02925	-0.00417
416.257	-0.00421	-0.00388	-0.00465		-0.02355	0	0	0		-0.02375	-0.02752
416.835	-0.00443	-0.00412	-0.00489		-0.01805	0	0	0		-0.01825	0.13166
417.412	-0.00466	-0.00437	-0.00512		-0.01255	5.25E-242	2.52E-244	4.45E-248		-0.01275	0.03949
417.989	-0.00493	-0.00459	-0.00543		-0.00705	6.03E-78	5.12E-80	1.60E-83		-0.00725	0.08676
418.566	-0.00517	-0.00484	-0.00567		-0.00155	2.05E-05	7.20E-07	8.98E-10		-0.00175	0.02987
419.144	-0.00542	-0.00506	-0.00587		-0.00155	2.05E-05	7.20E-07	8.98E-10		-0.00175	0.02987
419.721	-0.0056	-0.00527	-0.00606		-0.00155	2.05E-05	7.20E-07	8.98E-10		-0.00175	0.02987
420.299	-0.00582	-0.00546	-0.00627		-0.00145	6.20E-05	2.31E-06	3.03E-09		-0.00165	-0.03402
420.876	-0.00606	-0.00565	-0.00644		-0.00135	1.81E-04	7.15E-06	9.91E-09		-0.00155	0.17187
421.454	-0.00627	-0.00585	-0.00655		-0.00124	5.07E-04	2.14E-05	3.14E-08		-0.00145	0.03885
422.031	-0.00647	-0.00609	-0.0067		-0.00114	0.00135	6.12E-05	9.59E-08		-0.00134	-0.00737
422.609	-0.00669	-0.00629	-0.0068		-0.00102	0.00343	1.67E-04	2.81E-07		-0.00122	-0.05877
423.187	-0.00691	-0.00649	-0.00694		-9.08E-04	0.0082	4.35E-04	7.86E-07		-0.00111	-0.0046
423.764	-0.00715	-0.00669	-0.00701		-7.90E-04	0.0184	0.00107	2.10E-06		-9.91E-04	-0.06528
424.342	-0.00738	-0.00689	-0.00713		-6.67E-04	0.0385	0.00248	5.30E-06		-8.69E-04	-0.04594
424.92	-0.00761	-0.00711	-0.00721		-5.42E-04	0.07478	0.00539	1.27E-05		-7.43E-04	0.02272
425.498	-0.00779	-0.00731	-0.00725		-4.12E-04	0.13406	0.01096	2.86E-05		-6.14E-04	0.0419
426.076	-0.00803	-0.00751	-0.00727		-2.79E-04	0.22087	0.02076	6.05E-05		-4.81E-04	0.02561
426.654	-0.00823	-0.00772	-0.00727		-1.42E-04	0.33322	0.03659	1.20E-04		-3.44E-04	0.07757
427.232	-0.00843	-0.0079	-0.0073		-1.47E-06	0.45962	0.06001	2.25E-04		-2.03E-04	0.0755
427.81	-0.00869	-0.00811	-0.00736		1.44E-04	0.58013	0.09169	3.94E-04		-5.77E-05	0.01579
428.388	-0.00887	-0.0083	-0.00729		2.93E-04	0.67302	0.131	6.51E-04		9.15E-05	0.08392
428.966	-0.00906	-0.00849	-0.00727		4.46E-04	0.72398	0.176	0.00102		2.45E-04	-0.04127
429.545	-0.00928	-0.00867	-0.00726		6.04E-04	0.73169	0.22407	0.00151		4.03E-04	0.03826
430.123	-0.00952	-0.00885	-0.00723		7.67E-04	0.7061	0.27268	0.00213		5.65E-04	0.10539
430.701	-0.00974	-0.00903	-0.00717		9.34E-04	0.6613	0.31996	0.0029		7.33E-04	0.01812
431.28	-0.00994	-0.00921	-0.00715		0.00111	0.60904	0.36487	0.00382		9.05E-04	0.01882
431.858	-0.01015	-0.00938	-0.00712		0.00128	0.55613	0.40696	0.00488		0.00108	-0.01314
432.436	-0.01034	-0.00956	-0.00708		0.00147	0.50547	0.44613	0.00608		0.00126	0.1092
433.015	-0.01056	-0.00975	-0.007		0.00165	0.45792	0.4824	0.00743		0.00145	-0.10686
433.594	-0.01076	-0.00991	-0.00692		0.00185	0.41363	0.51584	0.00893		0.00164	0.01634
434.172	-0.01095	-0.01009	-0.00689		0.00204	0.37251	0.54655	0.01056		0.00184	-0.08466
434.751	-0.01113	-0.01028	-0.00683		0.00225	0.33446	0.57461	0.01233		0.00205	-0.07796
435.33	-0.01131	-0.01045	-0.00678		0.00246	0.29937	0.60012	0.01424		0.00226	-0.05816
435.908	-0.01149	-0.0106	-0.00674		0.00268	0.26709	0.6232	0.01628		0.00247	-0.01586
436.487	-0.01165	-0.01076	-0.00667		0.0029	0.23751	0.64394	0.01846		0.0027	-0.0833
437.066	-0.01184	-0.01092	-0.00663		0.00313	0.21049	0.66245	0.02077		0.00293	0.01058
437.645	-0.01202	-0.01107	-0.0066		0.00336	0.18589	0.67885	0.0232		0.00316	-0.05343
438.224	-0.01218	-0.01124	-0.00657		0.0036	0.16357	0.69326	0.02577		0.0034	0.03626
438.803	-0.01232	-0.01137	-0.00651		0.00385	0.14341	0.70577	0.02845		0.00365	-0.01811
439.382	-0.01251	-0.01153	-0.00652		0.00411	0.12524	0.71651	0.03126		0.00391	-0.0359
439.961	-0.01265	-0.01168	-0.00649		0.00438	0.10895	0.72559	0.03419		0.00417	0.05653
440.54	-0.01277	-0.01182	-0.00643		0.00465	0.0944	0.73312	0.03723		0.00445	0.05719
441.119	-0.01292	-0.01193	-0.0064		0.00493	0.08145	0.73921	0.04038		0.00473	-0.02737
441.699	-0.01306	-0.01207	-0.0064		0.00521	0.06998	0.74396	0.04365		0.00501	-0.03245
442.278	-0.0132	-0.01219	-0.00638		0.00551	0.05986	0.74748	0.04703		0.00531	0.0698
442.857	-0.01333	-0.01232	-0.0064		0.00582	0.05097	0.74986	0.05051		0.00561	-0.01635
443.437	-0.01346	-0.01244	-0.00641		0.00613	0.0432	0.75119	0.0541		0.00593	0.00456
444.016	-0.01359	-0.01258	-0.00641		0.00645	0.03644	0.75157	0.0578		0.00625	-0.01071
444.596	-0.01373	-0.0127	-0.00644		0.00678	0.03059	0.75108	0.06159		0.00658	0.0402
445.175	-0.01385	-0.01282	-0.00646		0.00713	0.02554	0.7498	0.06548		0.00692	-0.03931
445.755	-0.01398	-0.01296	-0.00651		0.00748	0.02122	0.7478	0.06948		0.00728	0.02019
446.335	-0.01412	-0.01309	-0.00655		0.00784	0.01753	0.74515	0.07356		0.00764	0.01713
446.914	-0.01421	-0.01321	-0.00656		0.00821	0.01441	0.74191	0.07775		0.00801	-0.00656
447.494	-0.01433	-0.01334	-0.00658		0.00859	0.01177	0.73814	0.08202		0.00839	-0.03309
448.074	-0.01445	-0.01349	-0.00663		0.00899	0.00956	0.73389	0.08639		0.00879	-0.0172
448.654	-0.01456	-0.0136	-0.00668		0.00939	0.00772	0.72921	0.09085		0.00919	0.0206
449.233	-0.01468	-0.01373	-0.00672		0.00981	0.0062	0.72414	0.0954		0.00961	-0.04228
449.813	-0.01482	-0.01388	-0.00677		0.01024	0.00494	0.71872	0.10004		0.01004	0.00908
450.393	-0.01498	-0.01402	-0.00682		0.01068	0.00391	0.71298	0.10476		0.01048	0.00183
450.973	-0.01511	-0.01415	-0.00687		0.01114	0.00308	0.70696	0.10957		0.01094	0.01969
451.553	-0.01525	-0.01426	-0.0069		0.01161	0.00241	0.70067	0.11446		0.0114	-0.05745
452.134	-0.01537	-0.0144	-0.00695		0.01209	0.00187	0.69414	0.11944		0.01189	-0.10204
452.714	-0.01549	-0.01456	-0.007		0.01258	0.00144	0.68738	0.1245		0.01238	0.01657
453.294	-0.01565	-0.0147	-0.00706		0.01309	0.0011	0.68043	0.12964		0.01289	0.02391
453.874	-0.01579	-0.01485	-0.00708		0.01362	8.33E-04	0.67328	0.13486		0.01342	0.08275
454.455	-0.0159	-0.01499	-0.00705		0.01416	6.27E-04	0.66595	0.14016		0.01396	0.00339
455.035	-0.01604	-0.01515	-0.00707		0.01471	4.68E-04	0.65845	0.14554		0.01451	0.00462
455.615	-0.01618	-0.0153	-0.00709		0.01528	3.46E-04	0.65079	0.15099		0.01508	-0.01604
456.196	-0.01633	-0.01542	-0.00713		0.01587	2.54E-04	0.64298	0.15651		0.01567	-0.01764
456.776	-0.01646	-0.01558	-0.00717		0.01648	1.84E-04	0.63501	0.16211		0.01628	0.03951
457.357	-0.01659	-0.01574	-0.00717		0.0171	1.33E-04	0.62691	0.16777		0.0169	0.04581
457.938	-0.01676	-0.01586	-0.00717		0.01774	9.47E-05	0.61867	0.1735		0.01754	0.13762
458.518	-0.01688	-0.01598	-0.00716		0.0184	6.69E-05	0.61029	0.1793		0.0182	0.0656
459.099	-0.01703	-0.01613	-0.00719		0.01908	4.68E-05	0.60178	0.18515		0.01888	-0.02834
459.68	-0.01715	-0.01624	-0.00716		0.01978	3.24E-05	0.59314	0.19107		0.01957	0.01152
460.261	-0.01727	-0.01635	-0.00713		0.02049	2.22E-05	0.58438	0.19704		0.02029	6.43E-04
460.841	-0.01738	-0.01648	-0.00706		0.02123	1.50E-05	0.5755	0.20307		0.02103	-0.00298
461.422	-0.01749	-0.0166	-0.00702		0.02199	1.00E-05	0.5665	0.20914		0.02179	-0.00777
462.003	-0.01762	-0.01671	-0.007		0.02278	6.65E-06	0.55739	0.21526		0.02257	0.04801
462.584	-0.01769	-0.01678	-0.00691		0.02358	4.35E-06	0.54816	0.22142		0.02338	-0.06708
463.165	-0.01779	-0.01685	-0.00685		0.02441	2.81E-06	0.53882	0.22762		0.02421	-0.03736
463.746	-0.01787	-0.01691	-0.00674		0.02526	1.79E-06	0.52938	0.23385		0.02506	0.0199
464.328	-0.01792	-0.01695	-0.00666		0.02614	1.13E-06	0.51984	0.2401		0.02594	-0.00309
464.909	-0.01799	-0.01699	-0.00659		0.02704	7.01E-07	0.5102	0.24638		0.02684	0.01582
465.49	-0.01805	-0.01701	-0.00643		0.02797	4.30E-07	0.50046	0.25268		0.02777	9.15E-04
466.071	-0.01806	-0.01701	-0.00624		0.02893	2.59E-07	0.49064	0.25898		0.02873	-0.00895
466.653	-0.01807	-0.01704	-0.00612		0.02991	1.54E-07	0.48074	0.26529		0.02971	0.05671
467.234	-0.01808	-0.01702	-0.00597		0.03092	9.06E-08	0.47075	0.2716		0.03072	0.00245
467.816	-0.01807	-0.017	-0.00582		0.03196	5.23E-08	0.4607	0.27791		0.03176	-0.02852
468.397	-0.01801	-0.01695	-0.00552		0.03304	2.97E-08	0.45058	0.28419		0.03283	0.09468
468.979	-0.01796	-0.01688	-0.00524		0.03414	1.66E-08	0.44039	0.29046		0.03394	-0.07954
469.56	-0.01791	-0.01681	-0.00501		0.03527	9.14E-09	0.43015	0.29669		0.03507	0.00228
470.142	-0.01785	-0.01672	-0.00475		0.03644	4.94E-09	0.41986	0.30289		0.03624	-0.00432
470.723	-0.01778	-0.01662	-0.00446		0.03764	2.62E-09	0.40953	0.30905		0.03744	-0.05345
471.305	-0.01769	-0.01651	-0.00415		0.03888	1.36E-09	0.39917	0.31515		0.03868	0.01004
471.887	-0.01757	-0.01639	-0.00383		0.04015	6.98E-10	0.38878	0.32119		0.03995	-0.06119
472.469	-0.01747	-0.01626	-0.00351		0.04146	3.50E-10	0.37837	0.32715		0.04126	0.1328
473.051	-0.01735	-0.01612	-0.00313		0.04281	1.72E-10	0.36795	0.33304		0.0426	0.01445
473.633	-0.0172	-0.01597	-0.00274		0.04419	8.28E-11	0.35752	0.33884		0.04399	0.04093
474.215	-0.01707	-0.01584	-0.00235		0.04562	3.90E-11	0.34711	0.34454		0.04542	-0.01095
474.797	-0.01691	-0.01567	-0.00195		0.04708	1.80E-11	0.33671	0.35014		0.04688	0.01394
475.379	-0.01676	-0.01549	-0.00153		0.04859	8.12E-12	0.32633	0.35561		0.04839	-0.05323
475.961	-0.01661	-0.01531	-0.0011		0.05015	3.58E-12	0.31598	0.36096		0.04995	0.07758
476.543	-0.01644	-0.01513	-6.53E-04		0.05175	1.54E-12	0.30568	0.36616		0.05155	-0.08146
477.125	-0.01627	-0.01494	-2.11E-04		0.05339	6.47E-13	0.29543	0.37122		0.05319	-2.23E-04
477.707	-0.0161	-0.01476	2.44E-04		0.05508	2.65E-13	0.28524	0.37612		0.05488	-0.0461
478.29	-0.01592	-0.01458	7.47E-04		0.05683	1.06E-13	0.27512	0.38086		0.05662	-0.06643
478.872	-0.01574	-0.01439	0.00125		0.05862	4.11E-14	0.26508	0.38541		0.05842	0.0589
479.455	-0.01556	-0.01418	0.0017		0.06046	1.55E-14	0.25514	0.38977		0.06026	0.04475
480.037	-0.01535	-0.01398	0.00218		0.06236	5.71E-15	0.24529	0.39393		0.06216	0.09985
480.62	-0.01515	-0.01377	0.0027		0.06431	2.04E-15	0.23556	0.39788		0.06411	-0.03474
481.202	-0.01494	-0.01356	0.00321		0.06632	7.07E-16	0.22595	0.4016		0.06612	-0.1074
481.785	-0.01474	-0.01333	0.00371		0.06839	2.38E-16	0.21647	0.4051		0.06819	-0.04526
482.367	-0.01456	-0.01312	0.00418		0.07052	7.74E-17	0.20712	0.40836		0.07032	0.01996
482.95	-0.01434	-0.0129	0.00471		0.07271	2.44E-17	0.19793	0.41136		0.0725	0.04828
483.533	-0.01414	-0.0127	0.0052		0.07496	7.43E-18	0.1889	0.41411		0.07476	0.00905
484.116	-0.01393	-0.0125	0.00569		0.07728	2.19E-18	0.18004	0.41658		0.07708	-0.07175
484.699	-0.01372	-0.01228	0.00619		0.07966	6.23E-19	0.17135	0.41878		0.07946	0.08305
485.281	-0.01354	-0.01208	0.00666		0.08212	1.71E-19	0.16285	0.42069		0.08191	-0.05546
485.864	-0.01334	-0.01186	0.00713		0.08464	4.50E-20	0.15454	0.42231		0.08444	-0.06456
486.447	-0.01314	-0.01165	0.0076		0.08724	1.14E-20	0.14643	0.42362		0.08704	-0.08102
487.03	-0.01295	-0.01144	0.00809		0.08991	2.79E-21	0.13853	0.42463		0.08971	-0.03407
487.613	-0.01275	-0.01124	0.00854		0.09266	6.55E-22	0.13085	0.42533		0.09246	-0.03557
488.197	-0.01253	-0.01101	0.00895		0.0955	1.47E-22	0.12339	0.4257		0.09529	-0.10444
488.78	-0.01231	-0.01078	0.00937		0.09841	3.16E-23	0.11616	0.42575		0.09821	-0.02794
489.363	-0.0121	-0.01054	0.00975		0.10141	6.51E-24	0.10916	0.42547		0.10121	-0.07497
489.946	-0.0119	-0.01031	0.01012		0.10449	1.28E-24	0.1024	0.42486		0.10429	-0.02582
490.53	-0.01167	-0.01006	0.01051		0.10767	2.40E-25	0.09587	0.42391		0.10746	0.02485
491.113	-0.01145	-0.00982	0.01088		0.11093	4.29E-26	0.0896	0.42263		0.11073	-0.0127
491.697	-0.01124	-0.00958	0.01124		0.11429	7.29E-27	0.08356	0.42101		0.11409	-0.13901
492.28	-0.01102	-0.00934	0.01154		0.11775	1.18E-27	0.07778	0.41905		0.11755	-0.05913
492.864	-0.01081	-0.0091	0.01184		0.12131	1.80E-28	0.07225	0.41675		0.12111	-0.00154
493.447	-0.0106	-0.00884	0.01215		0.12497	2.61E-29	0.06697	0.41412		0.12477	-0.05968
494.031	-0.01037	-0.0086	0.01241		0.12874	3.58E-30	0.06194	0.41115		0.12854	0.02816
494.614	-0.01013	-0.00835	0.01261		0.13261	4.64E-31	0.05715	0.40786		0.13241	0.03534
495.198	-0.00991	-0.00807	0.01282		0.1366	5.66E-32	0.05261	0.40424		0.1364	-0.00656
495.782	-0.00968	-0.00779	0.01301		0.14071	6.50E-33	0.04832	0.40031		0.1405	-0.01913
496.366	-0.00946	-0.00752	0.01316		0.14493	7.00E-34	0.04427	0.39606		0.14473	-0.02796
496.95	-0.00923	-0.00726	0.01332		0.14928	7.08E-35	0.04045	0.3915		0.14908	0.02395
497.534	-0.00899	-0.00699	0.01344		0.15375	6.69E-36	0.03687	0.38665		0.15355	0.00645
498.118	-0.00876	-0.00673	0.01358		0.15835	5.91E-37	0.03352	0.3815		0.15815	-0.00276
498.702	-0.00852	-0.00646	0.01367		0.16309	4.87E-38	0.03038	0.37608		0.16288	-0.01221
499.286	-0.00829	-0.00619	0.01372		0.16796	3.72E-39	0.02746	0.37039		0.16776	-0.04169
499.87	-0.00807	-0.00594	0.01376		0.17297	2.65E-40	0.02475	0.36444		0.17277	-0.06146
500.454	-0.00786	-0.00569	0.0138		0.17813	1.74E-41	0.02224	0.35824		0.17793	-0.04254
501.038	-0.00764	-0.00544	0.01378		0.18344	1.06E-42	0.01992	0.35181		0.18324	0.163
501.622	-0.0074	-0.00518	0.01378		0.1889	5.95E-44	0.01779	0.34516		0.1887	0.01951
502.207	-0.00718	-0.00495	0.01372		0.19452	3.07E-45	0.01583	0.3383		0.19432	-0.03415
502.791	-0.00698	-0.00472	0.01366		0.20031	1.45E-46	0.01404	0.33125		0.2001	0.05274
503.375	-0.00678	-0.00452	0.01354		0.20626	6.30E-48	0.01241	0.32402		0.20606	-0.00271
503.96	-0.00659	-0.00433	0.01341		0.21238	2.49E-49	0.01093	0.31663		0.21218	0.03621
504.544	-0.00641	-0.00416	0.0133		0.21868	8.98E-51	0.00959	0.30909		0.21848	-0.0122
505.129	-0.00625	-0.00399	0.01316		0.22517	2.94E-52	0.00839	0.30142		0.22497	0.03659
505.714	-0.00609	-0.00384	0.01302		0.23184	8.72E-54	0.0073	0.29363		0.23164	0.12486
506.298	-0.00593	-0.00372	0.01285		0.2387	2.33E-55	0.00633	0.28573		0.2385	0.09032
506.883	-0.00578	-0.00362	0.01265		0.24577	5.62E-57	0.00547	0.27775		0.24557	-0.02914
507.468	-0.00565	-0.00352	0.01245		0.25304	1.22E-58	0.00471	0.26971		0.25283	0.03764
508.052	-0.0055	-0.00344	0.01225		0.26052	2.36E-60	0.00403	0.2616		0.26032	0.10356
508.637	-0.00536	-0.00337	0.01205		0.26821	4.07E-62	0.00343	0.25346		0.26801	0.13654
509.222	-0.00524	-0.0033	0.01184		0.27613	6.24E-64	0.00291	0.24529		0.27593	0.01353
509.807	-0.00512	-0.00325	0.01159		0.28428	8.49E-66	0.00246	0.23711		0.28408	-0.04432
510.392	-0.00501	-0.00321	0.01134		0.29267	1.02E-67	0.00207	0.22894		0.29247	0.12861
510.977	-0.00491	-0.00318	0.01109		0.3013	1.08E-69	0.00173	0.22078		0.3011	0.03725
511.562	-0.00481	-0.00316	0.01086		0.31017	9.97E-72	0.00144	0.21266		0.30997	0.07376
512.147	-0.00471	-0.00313	0.01063		0.31931	8.06E-74	0.00119	0.20459		0.31911	0.15052
512.733	-0.0046	-0.00311	0.01037		0.32871	5.66E-76	9.80E-04	0.19657		0.32851	0.06269
513.318	-0.00451	-0.0031	0.0101		0.33839	3.45E-78	8.02E-04	0.18863		0.33818	0.04258
513.903	-0.0044	-0.00309	0.00985		0.34834	1.81E-80	6.52E-04	0.18078		0.34814	-0.02353
514.488	-0.00429	-0.00307	0.0096		0.35858	8.16E-83	5.27E-04	0.17302		0.35838	0.03906
515.074	-0.0042	-0.00306	0.00932		0.36912	3.15E-85	4.24E-04	0.16537		0.36892	-0.00956
515.659	-0.00411	-0.00305	0.00906		0.37997	1.03E-87	3.38E-04	0.15784		0.37976	-0.0511
516.245	-0.00401	-0.00303	0.00882		0.39113	2.87E-90	2.69E-04	0.15044		0.39092	0.02822
516.83	-0.0039	-0.00302	0.00858		0.40261	6.74E-93	2.12E-04	0.14318		0.40241	-0.03524
517.416	-0.00381	-0.00301	0.00833		0.41442	1.33E-95	1.66E-04	0.13606		0.41422	0.06973
518.001	-0.00372	-0.00298	0.00809		0.42658	2.18E-98	1.29E-04	0.1291		0.42638	0.00447
518.587	-0.00363	-0.00294	0.00784		0.43909	2.97E-101	9.93E-05	0.12231		0.43889	0.16033
519.173	-0.00354	-0.00291	0.00761		0.45196	3.34E-104	7.61E-05	0.11569		0.45176	0.00155
519.759	-0.00344	-0.00287	0.0074		0.46521	3.09E-107	5.78E-05	0.10925		0.46501	-0.02157
520.344	-0.00334	-0.00284	0.00719		0.47884	2.34E-110	4.36E-05	0.10299		0.47864	0.13156
520.93	-0.00325	-0.00281	0.00697		0.49287	1.43E-113	3.26E-05	0.09693		0.49266	0.0309
521.516	-0.00316	-0.00277	0.00674		0.5073	7.09E-117	2.41E-05	0.09106		0.50709	-0.02984
522.102	-0.00308	-0.00273	0.00652		0.52215	2.82E-120	1.77E-05	0.08538		0.52194	0.07412
522.688	-0.00299	-0.00269	0.00633		0.53743	8.91E-124	1.29E-05	0.07992		0.53722	0.0164
523.274	-0.00289	-0.00265	0.00614		0.55315	2.23E-127	9.33E-06	0.07465		0.55295	-0.12263
523.86	-0.00281	-0.0026	0.00594		0.56933	4.40E-131	6.67E-06	0.0696		0.56913	-0.06741
524.447	-0.00272	-0.00254	0.00576		0.58598	6.76E-135	4.72E-06	0.06476		0.58578	8.38E-04
525.033	-0.00263	-0.00249	0.00557		0.60311	8.07E-139	3.31E-06	0.06012		0.60291	-0.05595
525.619	-0.00253	-0.00244	0.00538		0.62074	7.40E-143	2.30E-06	0.0557		0.62053	-0.02871
526.205	-0.00242	-0.00239	0.00524		0.63887	5.19E-147	1.58E-06	0.05149		0.63867	-0.01108
526.792	-0.00233	-0.00234	0.00508		0.65754	2.76E-151	1.07E-06	0.04749		0.65734	-0.03558
527.378	-0.00226	-0.00229	0.00489		0.67674	1.10E-155	7.19E-07	0.0437		0.67654	0.00242
527.965	-0.00217	-0.00222	0.00475		0.69651	3.28E-160	4.77E-07	0.04011		0.6963	-0.03448
528.551	-0.00208	-0.00216	0.00461		0.71684	7.22E-165	3.13E-07	0.03673		0.71664	-7.07E-04
529.138	-0.002	-0.00211	0.00447		0.73776	1.16E-169	2.03E-07	0.03354		0.73756	-0.03615
529.724	-0.00192	-0.00205	0.00433		0.75929	1.36E-174	1.30E-07	0.03055		0.75909	-0.0178
530.311	-0.00185	-0.002	0.00419		0.78145	1.15E-179	8.20E-08	0.02776		0.78125	0.03282
530.898	-0.00178	-0.00195	0.00404		0.80424	6.91E-185	5.11E-08	0.02515		0.80404	-0.01047
531.484	-0.0017	-0.0019	0.00391		0.8277	2.93E-190	3.14E-08	0.02271		0.8275	-0.03067
532.071	-0.00161	-0.00184	0.00381		0.85184	8.68E-196	1.91E-08	0.02046		0.85164	-0.00444
532.658	-0.00154	-0.00178	0.00371		0.87668	1.78E-201	1.14E-08	0.01837		0.87648	0.00619
533.245	-0.00147	-0.00172	0.0036		0.90224	2.49E-207	6.70E-09	0.01644		0.90203	-0.10243
533.832	-0.0014	-0.00167	0.00349		0.92853	2.36E-213	3.89E-09	0.01467		0.92833	0.02904
534.419	-0.00132	-0.00162	0.00338		0.95559	1.50E-219	2.22E-09	0.01305		0.95539	-0.00124
535.006	-0.00124	-0.00156	0.00329		0.98344	6.28E-226	1.24E-09	0.01157		0.98324	0.04683
535.593	-0.00118	-0.00151	0.00319		1.01209	1.72E-232	6.87E-10	0.01022		1.01189	-0.01708
536.18	-0.00113	-0.00147	0.00307		1.04158	3.04E-239	3.73E-10	0.00899		1.04138	0.06988
536.767	-0.00106	-0.00143	0.00295		1.07191	3.43E-246	1.99E-10	0.00788		1.07171	0.03697
537.354	-0.00101	-0.00138	0.00285		1.10313	2.43E-253	1.04E-10	0.00688		1.10293	0.04462
537.942	-9.32E-04	-0.00132	0.0028		1.13525	1.07E-260	5.34E-11	0.00599		1.13505	0.02495
538.529	-8.60E-04	-0.00126	0.0027		1.1683	2.88E-268	2.69E-11	0.00519		1.1681	-0.03772
539.116	-7.85E-04	-0.00122	0.00262		1.20231	4.67E-276	1.33E-11	0.00448		1.20211	0.00966
539.704	-7.10E-04	-0.00117	0.00258		1.23731	4.50E-284	6.44E-12	0.00385		1.23711	-0.06733
540.291	-6.62E-04	-0.00111	0.0025		1.27332	2.55E-292	3.05E-12	0.00329		1.27312	-0.09145
540.879	-5.99E-04	-0.00106	0.00244		1.31037	8.32E-301	1.42E-12	0.0028		1.31017	-0.05822
541.466	-5.42E-04	-0.001	0.00237		1.3485	0.00E+00	6.42E-13	0.00238		1.3483	0.04972
542.054	-4.98E-04	-9.63E-04	0.00229		1.38774	1.58394e-318	2.85E-13	0.00201		1.38754	-0.02107
542.642	-4.52E-04	-9.21E-04	0.00223		1.42811	0	1.23E-13	0.00168		1.42791	0.04569
543.229	-4.06E-04	-8.83E-04	0.00215		1.46965	0	5.21E-14	0.00141		1.46945	-0.05596
543.817	-3.59E-04	-8.40E-04	0.00207		1.5124	0	2.15E-14	0.00117		1.5122	-0.05848
544.405	-3.02E-04	-7.90E-04	0.00205		1.55638	0	8.62E-15	9.65E-04		1.55618	-0.03902
544.993	-2.61E-04	-7.49E-04	0.00199		1.60164	0	3.37E-15	7.93E-04		1.60144	-0.02532
545.581	-2.15E-04	-7.24E-04	0.0019		1.64821	0	1.28E-15	6.48E-04		1.64801	-0.04856
546.169	-1.59E-04	-6.87E-04	0.00183		1.69613	0	4.75E-16	5.27E-04		1.69593	0.16875
546.757	-1.08E-04	-6.39E-04	0.0018		1.74544	0	1.71E-16	4.25E-04		1.74524	-0.08493
547.345	-6.53E-05	-5.86E-04	0.00178		1.79618	0	5.97E-17	3.41E-04		1.79598	-0.01983
547.933	-2.12E-05	-5.53E-04	0.00173		1.84839	0	2.02E-17	2.72E-04		1.84819	0.02982
548.521	2.34E-05	-5.22E-04	0.00167		1.90212	0	6.64E-18	2.16E-04		1.90192	-0.03077
549.109	6.79E-05	-4.89E-04	0.00161		1.9574	0	2.11E-18	1.70E-04		1.9572	0.11969
549.697	1.18E-04	-4.44E-04	0.00159		2.01428	0	6.48E-19	1.33E-04		2.01408	0.00409
550.286	1.65E-04	-3.93E-04	0.00157		2.07282	0	1.93E-19	1.03E-04		2.07262	0.00672
550.874	1.99E-04	-3.50E-04	0.00153		2.13305	0	5.52E-20	7.93E-05		2.13285	0.0083
551.462	2.39E-04	-3.13E-04	0.00148		2.19502	0	1.53E-20	6.06E-05		2.19482	0.00501
552.051	2.79E-04	-2.76E-04	0.00144		2.25879	0	4.07E-21	4.60E-05		2.25859	-0.00127
552.639	3.22E-04	-2.34E-04	0.00143		2.32441	0	1.04E-21	3.46E-05		2.32421	-0.00816
553.228	3.66E-04	-1.94E-04	0.00144		2.39194	0	2.58E-22	2.58E-05		2.39174	-0.05399
553.816	4.03E-04	-1.78E-04	0.0014		2.46142	0	6.10E-23	1.91E-05		2.46122	-0.0728
554.405	4.33E-04	-1.66E-04	0.00135		2.53291	0	1.38E-23	1.40E-05		2.53271	-0.03609
554.994	4.59E-04	-1.42E-04	0.0013		2.60648	0	3.01E-24	1.02E-05		2.60628	-0.00882
555.583	4.85E-04	-1.11E-04	0.00127		2.68218	0	6.27E-25	7.34E-06		2.68198	-0.00422
556.171	5.25E-04	-7.49E-05	0.00124		2.76007	0	1.25E-25	5.24E-06		2.75987	-0.04581
556.76	5.57E-04	-3.61E-05	0.00121		2.84022	0	2.37E-26	3.70E-06		2.84002	0.0405
557.349	5.98E-04	-3.19E-06	0.00119		2.92269	0	4.28E-27	2.59E-06		2.92249	0.03543
557.938	6.47E-04	2.34E-05	0.00116		3.00756	0	7.36E-28	1.79E-06		3.00736	-0.03911
558.527	6.79E-04	5.81E-05	0.00115		3.09488	0	1.20E-28	1.23E-06		3.09468	-0.04992
559.116	6.98E-04	9.48E-05	0.00113		3.18474	0	1.87E-29	8.31E-07		3.18454	-0.08589
559.705	7.31E-04	1.15E-04	0.0011		3.2772	0	2.75E-30	5.57E-07		3.277	-0.01106
560.294	7.65E-04	1.42E-04	0.00109		3.37234	0	3.82E-31	3.69E-07		3.37214	0.04385
560.883	8.06E-04	1.65E-04	0.00106		3.47024	0	5.02E-32	2.41E-07		3.47004	-0.06603
561.473	8.38E-04	1.99E-04	0.00105		3.57098	0	6.21E-33	1.56E-07		3.57078	0.04764
562.062	8.65E-04	2.31E-04	0.00105		3.67463	0	7.24E-34	9.94E-08		3.67443	-0.0423
562.651	9.01E-04	2.62E-04	0.00105		3.78129	0	7.93E-35	6.26E-08		3.78109	0.0658
563.241	9.28E-04	2.92E-04	0.00105		3.89105	0	8.14E-36	3.89E-08		3.89085	-0.07174
563.83	9.46E-04	3.17E-04	0.00104		4.00398	0	7.83E-37	2.39E-08		4.00378	0.07282
564.419	9.65E-04	3.43E-04	0.00102		4.12019	0	7.03E-38	1.44E-08		4.11999	-0.01494
565.009	9.93E-04	3.72E-04	0.00102		4.23977	0	5.89E-39	8.58E-09		4.23957	0.01865
565.599	0.00102	3.94E-04	0.001		4.36281	0	4.60E-40	5.04E-09		4.36261	0.00982
566.188	0.00105	4.10E-04	9.72E-04		4.48942	0	3.33E-41	2.91E-09		4.48922	0.05301
566.778	0.00107	4.27E-04	9.33E-04		4.6197	0	2.23E-42	1.65E-09		4.6195	0.00115
567.367	0.0011	4.56E-04	9.21E-04		4.75375	0	1.39E-43	9.25E-10		4.75355	0.10755
567.957	0.00111	4.82E-04	9.09E-04		4.8917	0	7.93E-45	5.09E-10		4.8915	0.02123
568.547	0.00113	5.10E-04	8.89E-04		5.03364	0	4.18E-46	2.75E-10		5.03344	-0.12963
569.137	0.00116	5.44E-04	8.80E-04		5.17969	0	2.02E-47	1.46E-10		5.17949	-0.04972
569.727	0.00118	5.77E-04	8.76E-04		5.32998	0	8.97E-49	7.61E-11		5.32978	-0.03981
570.317	0.0012	6.01E-04	8.65E-04		5.48462	0	3.63E-50	3.89E-11		5.48442	0.10538
570.907	0.00122	6.22E-04	8.37E-04		5.64375	0	1.34E-51	1.95E-11		5.64355	-0.03013
571.497	0.00125	6.38E-04	8.34E-04		5.80749	0	4.49E-53	9.61E-12		5.80729	0.03787
572.087	0.00128	6.46E-04	8.20E-04		5.97598	0	1.36E-54	4.63E-12		5.97578	-0.02133
572.677	0.00131	6.65E-04	8.23E-04		6.14935	0	3.75E-56	2.18E-12		6.14915	-0.09969
573.267	0.00133	6.86E-04	8.18E-04		6.32774	0	9.28E-58	1.01E-12		6.32754	0.12504
573.857	0.00134	7.08E-04	8.24E-04		6.51131	0	2.06E-59	4.55E-13		6.51111	-0.0641
574.448	0.00136	7.34E-04	8.36E-04		6.7002	0	4.10E-61	2.01E-13		6.7	0.01464
575.038	0.00138	7.60E-04	8.35E-04		6.89456	0	7.29E-63	8.64E-14		6.89436	0.05642
575.628	0.0014	7.81E-04	8.20E-04		7.09456	0	1.15E-64	3.63E-14		7.09436	-0.02812
576.219	0.00141	8.05E-04	7.92E-04		7.30035	0	1.62E-66	1.49E-14		7.30015	-0.03174
576.809	0.00142	8.27E-04	7.70E-04		7.51211	0	2.00E-68	5.94E-15		7.51191	-0.01742
577.4	0.00144	8.36E-04	7.48E-04		7.73001	0	2.18E-70	2.31E-15		7.72981	-0.07386
577.991	0.00146	8.43E-04	7.26E-04		7.95423	0	2.09E-72	8.75E-16		7.95403	0.062
578.581	0.0015	8.59E-04	7.47E-04		8.18494	0	1.75E-74	3.22E-16		8.18474	0.01335
579.172	0.00152	8.81E-04	7.55E-04		8.42234	0	1.27E-76	1.15E-16		8.42214	-0.02655
579.763	0.00154	9.01E-04	7.56E-04		8.66662	0	8.03E-79	3.99E-17		8.66642	-0.08097
580.353	0.00154	9.16E-04	7.25E-04		8.91799	0	4.38E-81	1.34E-17		8.91779	-0.03002
580.944	0.00155	9.33E-04	7.11E-04
581.535	0.00157	9.48E-04	6.90E-04
582.126	0.00158	9.63E-04	6.61E-04
582.717	0.00159	9.83E-04	6.48E-04
583.308	0.00159	0.00101	6.40E-04
583.899	0.00161	0.00104	6.50E-04
584.49	0.00163	0.00106	6.57E-04
585.081	0.00165	0.00109	6.76E-04
585.673	0.00166	0.00111	6.75E-04
586.264	0.00168	0.00112	6.62E-04
586.855	0.00171	0.00114	6.75E-04
587.446	0.00173	0.00115	6.67E-04
588.038	0.00174	0.00116	6.37E-04
588.629	0.00175	0.00118	6.29E-04
589.221	0.00175	0.00119	6.16E-04
589.812	0.00176	0.0012	6.11E-04
590.404	0.00178	0.0012	5.71E-04
590.996	0.00179	0.0012	5.44E-04
591.587	0.0018	0.0012	5.40E-04
592.179	0.00181	0.00122	5.58E-04
592.771	0.00182	0.00123	5.40E-04
593.363	0.00182	0.00125	5.38E-04
593.955	0.00183	0.00128	5.19E-04
594.547	0.00183	0.00131	5.04E-04
595.139	0.00183	0.00132	5.00E-04
595.731	0.00185	0.00134	4.96E-04
596.323	0.00187	0.00135	4.72E-04
596.915	0.00188	0.00136	4.79E-04
597.507	0.0019	0.00137	4.78E-04
598.099	0.00191	0.00138	4.55E-04
598.692	0.00192	0.00139	4.39E-04
599.284	0.00193	0.0014	4.30E-04
599.876	0.00193	0.00141	4.23E-04
600.469	0.00194	0.00144	4.21E-04
601.061	0.00195	0.00145	4.07E-04
601.654	0.00194	0.00145	3.86E-04
602.246	0.00195	0.00146	3.77E-04
602.839	0.00196	0.00146	3.45E-04
603.432	0.00196	0.00148	3.18E-04
604.024	0.00196	0.00149	3.07E-04
604.617	0.00196	0.00149	3.15E-04
605.21	0.00198	0.0015	3.17E-04
605.803	0.00199	0.00152	3.27E-04
606.396	0.00201	0.00153	3.47E-04
606.989	0.00203	0.00155	3.65E-04
607.582	0.00204	0.00156	3.45E-04
608.175	0.00205	0.00157	3.18E-04
608.768	0.00205	0.0016	3.39E-04
609.361	0.00204	0.00161	3.28E-04
609.954	0.00204	0.00162	3.06E-04
610.547	0.00206	0.00163	2.93E-04
611.141	0.00206	0.00164	2.63E-04
611.734	0.00206	0.00165	2.42E-04
612.328	0.00207	0.00166	2.46E-04
612.921	0.00208	0.00166	2.15E-04
613.514	0.00206	0.00167	1.94E-04
614.108	0.00205	0.00167	1.56E-04
614.702	0.00205	0.00168	1.25E-04
615.295	0.00206	0.00168	1.11E-04
615.889	0.00208	0.00167	1.05E-04
616.483	0.00209	0.00167	9.55E-05
617.077	0.0021	0.00168	9.88E-05
617.67	0.00211	0.0017	1.38E-04
618.264	0.00212	0.00172	1.62E-04
618.858	0.00213	0.00174	1.91E-04
619.452	0.00214	0.00176	1.95E-04
620.046	0.00214	0.00177	1.73E-04
620.64	0.00213	0.00178	1.50E-04
621.234	0.00213	0.00178	1.09E-04
621.829	0.00214	0.00177	9.17E-05
622.423	0.00215	0.00176	8.34E-05
623.017	0.00215	0.00178	9.47E-05
623.611	0.00214	0.0018	8.88E-05
624.206	0.00215	0.00181	8.82E-05
624.8	0.00215	0.0018	7.03E-05
625.395	0.00216	0.0018	4.11E-05
625.989	0.00215	0.00181	1.93E-05
626.584	0.00214	0.0018	-2.50E-05
627.178	0.00214	0.00179	-3.55E-05
627.773	0.00215	0.00179	-3.75E-05
628.368	0.00215	0.00179	-4.83E-05
628.963	0.00214	0.0018	-5.26E-05
629.557	0.00214	0.00182	-5.67E-05
630.152	0.00213	0.00184	-3.47E-05
630.747	0.00215	0.00187	1.55E-06
631.342	0.00214	0.00189	1.33E-05
631.937	0.00214	0.00189	5.06E-06
632.532	0.00215	0.00189	-5.49E-06
633.127	0.00216	0.00189	-2.72E-05
633.722	0.00216	0.00189	-2.71E-05
634.318	0.00218	0.00189	-3.79E-05
634.913	0.00217	0.00188	-4.44E-05
635.508	0.00218	0.00187	-3.69E-05
636.104	0.0022	0.00188	-1.18E-05
636.699	0.00221	0.00189	4.80E-06
637.294	0.00222	0.00188	-6.00E-06
637.89	0.00221	0.00189	-3.56E-06
638.485	0.00221	0.0019	1.69E-05
639.081	0.00221	0.00192	5.91E-06
639.677	0.0022	0.00193	-1.06E-05
640.272	0.00217	0.00194	-5.11E-05
640.868	0.00217	0.00194	-7.26E-05
641.464	0.00216	0.00194	-7.93E-05
642.06	0.00215	0.00194	-8.53E-05
642.656	0.00216	0.00193	-9.48E-05
643.252	0.00217	0.00192	-7.73E-05
643.847	0.00218	0.00193	-5.57E-05
644.443	0.00219	0.00193	-6.85E-05
645.04	0.0022	0.00194	-8.01E-05
645.636	0.0022	0.00196	-6.26E-05
646.232	0.0022	0.00198	-4.46E-05
646.828	0.00219	0.00198	-6.33E-05
647.424	0.00219	0.00197	-5.95E-05
648.021	0.0022	0.00198	-1.33E-05
648.617	0.00219	0.00198	-2.29E-06
649.214	0.00219	0.00199	-1.03E-05
649.81	0.00219	0.00196	-5.98E-05
650.406	0.00221	0.00196	-7.77E-05
651.003	0.00223	0.00196	-4.47E-05
651.6	0.00223	0.00196	-3.70E-05
652.196	0.00221	0.00198	-3.56E-05
652.793	0.0022	0.00198	-5.47E-05
653.39	0.00217	0.00198	-7.20E-05
653.987	0.00217	0.002	-4.48E-05
654.583	0.00216	0.002	-5.03E-05
655.18	0.00215	0.002	-4.19E-05
655.777	0.00217	0.00201	-1.72E-05
656.374	0.00218	0.002	-2.68E-05
656.971	0.00217	0.002	-5.25E-05
657.568	0.00217	0.00199	-6.96E-05
658.166	0.00216	0.002	-7.70E-05
658.763	0.00216	0.00199	-7.48E-05
659.36	0.00216	0.00197	-7.72E-05
659.957	0.00215	0.00198	-7.22E-05
660.555	0.00215	0.00199	-5.88E-05
661.152	0.00216	0.00199	-5.03E-05
661.749	0.00215	0.002	-4.63E-05
662.347	0.00217	0.00202	-2.31E-05
662.945	0.00218	0.00202	-1.73E-05
663.542	0.0022	0.00202	-1.49E-05
664.14	0.00221	0.00202	5.35E-06
664.737	0.0022	0.00202	-7.40E-06
665.335	0.00221	0.00201	-1.80E-06
665.933	0.00221	0.002	1.42E-05
666.531	0.0022	0.002	-2.30E-05
667.129	0.00217	0.00199	-6.31E-05
667.727	0.00216	0.00199	-7.03E-05
668.325	0.00213	0.00201	-6.26E-05
668.923	0.00211	0.00201	-6.08E-05
669.521	0.00211	0.00203	-3.44E-05
670.119	0.0021	0.00205	-2.75E-05
670.717	0.00209	0.00204	-2.13E-05
671.315	0.0021	0.00203	-1.41E-05
671.913	0.00211	0.00203	-7.46E-06
672.512	0.00213	0.00202	-8.71E-07
673.11	0.00215	0.00202	1.31E-05
673.708	0.00216	0.00201	1.59E-05
674.307	0.00217	0.002	-1.02E-05
674.905	0.00217	0.00199	-1.54E-05
675.504	0.00218	0.002	3.34E-05
676.103	0.00217	0.00202	5.30E-05
676.701	0.00215	0.00203	4.61E-05
677.3	0.00213	0.00204	4.99E-05
677.899	0.00213	0.00204	3.58E-05
678.497	0.00213	0.00204	5.07E-05
679.096	0.00211	0.00203	6.24E-05
679.695	0.0021	0.00201	6.59E-05
680.294	0.00209	0.00199	2.75E-05
680.893	0.00209	0.00199	6.04E-07
681.492	0.00208	0.00199	1.32E-06
682.091	0.00207	0.002	-1.37E-06
682.69	0.00207	0.00199	-1.35E-05
683.29	0.00207	0.00199	-1.59E-05
683.889	0.00208	0.00199	1.72E-06
684.488	0.00209	0.00197	8.86E-06
685.087	0.00207	0.00195	-1.68E-05
685.687	0.00207	0.00194	-3.11E-05
686.286	0.00209	0.00194	-9.88E-07
686.886	0.00208	0.00195	1.63E-05
687.485	0.00207	0.00194	1.50E-05
688.085	0.00207	0.00193	1.29E-05
688.685	0.00205	0.00191	2.76E-05
689.284	0.00204	0.00191	5.63E-05
689.884	0.00203	0.00191	8.01E-05
690.484	0.00202	0.0019	9.92E-05
691.083	0.00199	0.0019	1.11E-04
691.683	0.00198	0.0019	1.44E-04
692.283	0.002	0.00192	1.94E-04
692.883	0.002	0.00192	2.11E-04
693.483	0.00199	0.0019	1.79E-04
694.083	0.00198	0.00188	1.32E-04
694.683	0.00195	0.00185	9.46E-05
695.284	0.00193	0.00183	5.80E-05
695.884	0.00192	0.00181	4.04E-05
696.484	0.0019	0.00177	2.99E-05
697.084	0.00189	0.00175	5.10E-05
697.685	0.00186	0.00174	5.21E-05
698.285	0.00184	0.00172	5.14E-05
698.886	0.00182	0.00169	2.47E-05
699.486	0.00179	0.00167	2.10E-06
700.087	0.00177	0.00166	1.35E-05
700.687	0.00175	0.00164	3.42E-05
701.288	0.00174	0.00162	5.89E-05
701.889	0.00173	0.00161	8.34E-05
702.489	0.00175	0.00161	1.08E-04
703.09	0.00174	0.0016	1.27E-04
703.691	0.0017	0.00156	1.40E-04
704.292	0.00169	0.00152	1.35E-04
704.893	0.00166	0.00148	1.01E-04
705.494	0.00163	0.00146	7.04E-05
706.095	0.00158	0.00142	4.86E-05
706.696	0.00153	0.00138	2.26E-05
707.297	0.00151	0.00138	1.16E-05
707.898	0.00153	0.00141	4.22E-05
708.499	0.00153	0.0014	6.69E-05
709.101	0.00153	0.00136	7.96E-05
709.702	0.0015	0.0013	6.58E-05
710.303	0.00149	0.00129	6.96E-05
710.905	0.00152	0.00134	7.65E-05
711.506	0.00155	0.00137	9.25E-05
712.108	0.00155	0.00135	9.73E-05
712.709	0.00153	0.00137	1.13E-04
713.311	0.00153	0.00135	1.54E-04
713.913	0.00154	0.00141	1.57E-04
714.514	0.00152	0.00138	1.38E-04
715.116	0.00151	0.00137	1.19E-04
715.718	0.00153	0.00143	8.06E-05
716.32	0.00156	0.00151	3.82E-05
716.922	0.00156	0.00154	1.62E-05
717.524	0.00158	0.00154	2.14E-05
718.126	0.00163	0.00156	5.73E-05
718.728	0.00166	0.00162	8.33E-05
719.33	0.00167	0.00166	1.07E-04
719.932	0.00171	0.00171	1.09E-04
720.534	0.00175	0.00173	9.56E-05
721.137	0.00177	0.00175	9.04E-05
721.739	0.0018	0.00175	8.90E-05
722.341	0.00182	0.00176	7.32E-05
722.944	0.00185	0.00176	7.82E-05
723.546	0.00186	0.00176	9.76E-05
724.148	0.00186	0.00178	9.47E-05
724.751	0.00186	0.0018	7.64E-05
725.354	0.00183	0.00181	7.30E-05
725.956	0.00181	0.00183	8.15E-05
726.559	0.0018	0.00184	1.14E-04
727.162	0.00178	0.00184	1.13E-04
727.765	0.00177	0.00183	7.64E-05
728.367	0.00177	0.00183	8.85E-05
728.97	0.00177	0.00182	1.15E-04
729.573	0.00177	0.0018	9.04E-05
730.176	0.00178	0.00178	6.88E-05
730.779	0.00179	0.00178	4.56E-05
731.382	0.0018	0.0018	5.12E-05
731.985	0.00181	0.00181	4.63E-05
732.589	0.00181	0.0018	4.81E-05
733.192	0.00181	0.00181	5.80E-05
733.795	0.00181	0.00181	4.09E-05
734.398	0.00179	0.00181	3.51E-05
735.002	0.00178	0.00181	3.37E-05
735.605	0.00177	0.00182	2.11E-05
736.209	0.00176	0.00182	7.50E-06
736.812	0.00175	0.00183	1.56E-05
737.416	0.00174	0.00183	3.89E-05
738.019	0.00174	0.00182	4.09E-05
738.623	0.00173	0.0018	1.47E-05
739.227	0.00173	0.00179	1.37E-05
739.83	0.00174	0.00179	6.97E-07
740.434	0.00176	0.0018	2.17E-05
741.038	0.00177	0.00182	6.17E-05
741.642	0.00178	0.00182	6.81E-05
742.246	0.00179	0.00181	5.75E-05
742.85	0.0018	0.0018	7.00E-05
743.454	0.0018	0.0018	8.30E-05
744.058	0.00179	0.0018	6.63E-05
744.662	0.00177	0.0018	4.20E-05
745.266	0.00176	0.00179	2.64E-05
745.871	0.00174	0.00179	5.78E-06
746.475	0.00172	0.0018	-2.36E-05
747.079	0.00171	0.00181	-4.67E-05
747.684	0.00172	0.0018	-4.60E-05
748.288	0.00174	0.00179	-2.26E-05
748.893	0.00175	0.00178	-6.72E-06
749.497	0.00175	0.00177	-1.08E-05
