# Supplementary material for: High-pressure pump–probe experiments reveal the mechanism of excited-state proton-coupled electron transfer and a shift from stepwise to concerted pathways
Source: Nat Chem. 2025 Mar 20;17(6):847–55. doi: 10.1038/s41557-025-01772-5 (PMC12141043; doi:10.1038/s41557-025-01772-5)
Supplement: Supplementary file 2 — Datasets for ns-TAS spectra, SAS with corresponding time population profiles and residual traces of ns-TAS spectra. [file 41557_2025_1772_MOESM2_ESM.zip › Source Data File Figure 2/ns-TA_Ru_2E-4_phos_50mM_50bar.csv]

0.00000E+0	-1.10000E-1	-1.04500E-1	-9.90000E-2	-9.35000E-2	-8.80000E-2	-8.25000E-2	-7.70000E-2	-7.15000E-2	-6.60000E-2	-6.05000E-2	-5.50000E-2	-4.95000E-2	-4.40000E-2	-3.85000E-2	-3.30000E-2	-2.75000E-2	-2.20000E-2	-1.65000E-2	-1.10000E-2	-5.50000E-3	0.00000E+0	0.00000E+0	-0.00000E+0	1.00000E-4	2.02899E-4	3.08780E-4	4.17731E-4	5.29839E-4	6.45198E-4	7.63900E-4	8.86043E-4	1.01173E-3	1.14105E-3	1.27413E-3	1.41106E-3	1.55196E-3	1.69695E-3	1.84614E-3	1.99965E-3	2.15762E-3	2.32016E-3	2.48742E-3	2.65952E-3	2.83661E-3	3.01884E-3	3.20634E-3	3.39928E-3	3.59782E-3	3.80211E-3
3.89760E+2	-3.68378E-3	-3.81362E-3	-2.63567E-3	-1.45773E-3	-4.47130E-3	-7.48487E-3	-2.24865E-3	1.15471E-3	-5.24896E-4	-2.20450E-3	-2.23424E-3	-1.68199E-3	-1.12975E-3	-3.94357E-4	3.41037E-4	-6.30897E-3	1.52413E-3	1.26563E-3	1.00220E-3	-5.31685E-3	1.36932E-4	1.36932E-4	1.36932E-4	-3.05061E-3	-4.34967E-3	-1.74991E-3	-3.82692E-4	7.26488E-4	1.83567E-3	-2.86688E-3	-3.42412E-3	-7.67433E-3	9.70654E-4	8.62848E-4	-2.70587E-3	-4.01247E-3	-5.31907E-3	-2.51172E-3	-5.65707E-3	-8.80242E-3	-9.52495E-4	-1.65574E-4	-2.78248E-3	-5.39939E-3	-8.84686E-3	-1.83719E-3	-1.77429E-3	-1.71139E-3	-2.33788E-3
3.90335E+2	-3.11307E-3	-8.08877E-4	-6.19809E-4	-4.30742E-4	-3.16158E-3	-5.89242E-3	-5.07206E-3	2.30941E-3	2.03149E-3	-4.40900E-3	-8.69142E-3	-4.18073E-3	3.29959E-4	5.06017E-4	6.82075E-4	-6.27497E-3	-3.42482E-3	-5.74659E-4	-1.75844E-3	-2.94221E-3	9.59886E-4	9.59886E-4	9.59886E-4	-4.45100E-3	-8.69935E-3	-5.16719E-3	-7.65383E-4	4.06825E-4	1.57903E-3	1.83552E-3	-1.23517E-3	-6.71676E-3	-1.84234E-3	-2.28339E-3	-2.72443E-3	-2.46860E-3	-2.21277E-3	-3.96763E-3	-4.61340E-3	-5.25917E-3	-1.58486E-3	-1.90399E-3	-2.22312E-3	-2.40461E-3	-6.82386E-3	-1.35118E-3	-2.24046E-4	9.03087E-4	1.33215E-3
3.90910E+2	-2.32733E-3	-6.13255E-4	6.93770E-4	1.74216E-4	-3.45338E-4	-4.29997E-3	-6.33822E-4	5.17930E-4	1.66968E-3	-1.13008E-3	-1.77492E-3	-7.26404E-4	3.22111E-4	-2.46184E-3	-6.32941E-3	5.87613E-4	-9.13668E-4	-2.41495E-3	-2.99451E-3	-3.57407E-3	-4.57241E-4	-4.57241E-4	-4.57241E-4	-2.91796E-3	-6.76433E-3	-6.91244E-3	-7.06056E-3	-2.86908E-3	1.32240E-3	2.44771E-3	3.57303E-3	-6.15565E-4	9.86097E-4	-2.90370E-3	-6.79349E-3	-2.29470E-3	-1.98284E-3	-5.86900E-3	-3.82737E-3	-1.78574E-3	-2.40093E-3	3.30084E-4	-5.13932E-4	-1.35795E-3	-4.80086E-3	-2.10730E-3	-4.14125E-4	1.27905E-3	1.75875E-3
3.91485E+2	-1.54160E-3	-1.90123E-3	-4.54818E-4	-9.37611E-4	-1.42040E-3	-8.86583E-4	-3.52763E-4	2.81440E-4	9.15644E-4	-2.13448E-3	-1.82029E-3	-4.36913E-4	-1.07031E-3	-1.70372E-3	1.23964E-3	4.41076E-4	-3.57485E-4	-2.44925E-3	-3.12967E-3	-3.81009E-3	-1.02622E-3	-1.02622E-3	-1.02622E-3	-3.05732E-3	-4.82931E-3	-4.17807E-3	-3.52682E-3	-2.41942E-3	-1.31201E-3	3.33087E-4	1.97819E-3	3.54722E-5	-1.90724E-3	-3.96331E-3	-6.01938E-3	-1.77049E-3	-1.75292E-3	-7.55948E-3	-4.58456E-3	-1.60964E-3	-1.94943E-3	-2.28923E-3	-1.96532E-3	-1.64142E-3	-2.25242E-3	-2.86342E-3	-6.04204E-4	1.65501E-3	-3.45429E-3
3.92060E+2	-6.71269E-3	-3.35140E-4	-1.92858E-3	-3.52201E-3	-2.17142E-3	-8.20821E-4	-1.18548E-3	-1.55013E-3	-1.39907E-3	-4.59454E-3	-1.24220E-3	-1.69118E-3	-2.14016E-3	-3.00262E-3	5.28475E-4	1.05853E-3	1.58858E-3	-2.48356E-3	-2.24395E-3	-6.21383E-3	-2.53305E-3	-2.53305E-3	-2.53305E-3	-1.02114E-2	-6.23936E-3	-3.22809E-3	-2.82312E-3	-2.41815E-3	2.25075E-3	1.31705E-3	3.83345E-4	-2.20862E-3	-4.80058E-3	-5.02292E-3	-5.24526E-3	-1.24628E-3	-4.50217E-3	-7.75807E-3	-4.78980E-3	-3.79887E-3	-3.98650E-3	-4.17413E-3	-5.77026E-3	-1.92490E-3	-4.64596E-3	-7.36702E-3	-4.14023E-3	-9.13441E-4	-1.72806E-3
3.92636E+2	-3.70268E-3	-1.05723E-3	1.58821E-3	-5.83390E-4	-1.46347E-3	-2.34355E-3	-3.38363E-3	1.77702E-3	1.28054E-3	-3.57948E-3	-6.64108E-4	-2.11973E-3	-3.57535E-3	-4.30153E-3	-1.82687E-4	1.67598E-3	3.53464E-3	-9.54450E-3	-7.27802E-3	-5.01154E-3	-9.63658E-4	-9.63658E-4	-9.63658E-4	-5.07678E-3	-7.19864E-3	-9.32049E-3	-7.29604E-3	-5.27158E-3	1.32603E-3	-2.48296E-3	-6.29196E-3	-3.80631E-3	-1.32066E-3	-5.70826E-3	-2.10015E-3	-8.82300E-4	-1.21125E-3	-8.84712E-3	-3.87991E-3	-1.25526E-3	1.36940E-3	-3.73934E-3	-4.49806E-3	-5.25677E-3	-4.82249E-3	-4.38822E-3	4.18274E-4	3.42203E-4	2.66132E-4
3.93211E+2	-6.92667E-4	9.22216E-4	2.53710E-3	4.53030E-5	-2.77289E-3	-5.59108E-3	-1.02691E-3	1.52747E-3	-4.27826E-4	-2.38312E-3	-2.57216E-3	-2.63429E-3	-2.69643E-3	-2.43571E-3	-2.17500E-3	-7.76709E-3	-7.02184E-3	-6.27660E-3	-5.57898E-3	-4.88137E-3	-1.14264E-3	-1.14264E-3	-1.14264E-3	-2.31355E-3	-5.70336E-3	-9.09318E-3	-3.44753E-3	2.19811E-3	8.03460E-4	-8.50315E-4	-2.50409E-3	-1.53568E-3	-5.67277E-4	-4.90515E-3	-3.64755E-3	-3.40536E-3	-5.73924E-3	-8.07312E-3	-3.85685E-3	-3.65036E-4	3.12678E-3	-3.30455E-3	-3.30914E-3	-3.31372E-3	-2.81541E-3	-3.38836E-3	-2.60042E-4	-4.15123E-4	-5.70203E-4
3.93786E+2	-5.51222E-3	-3.58625E-3	-1.66028E-3	-2.04314E-3	-2.47564E-3	-2.90814E-3	-2.06187E-3	-1.21560E-3	4.10988E-4	2.03758E-3	-4.64236E-3	-2.83525E-3	-1.02815E-3	-8.16944E-4	-6.05743E-4	-4.25731E-3	-3.93991E-3	-3.62251E-3	-4.18686E-3	-4.75120E-3	-1.32161E-3	-1.32161E-3	-1.32161E-3	4.49673E-4	4.76505E-5	-5.88453E-3	-1.72669E-3	2.43116E-3	2.80887E-4	7.82331E-4	1.28377E-3	2.73715E-5	-7.31520E-4	-3.63227E-3	-5.19496E-3	-3.63827E-3	-5.46870E-3	-7.29912E-3	-3.66859E-3	-4.79067E-4	2.71046E-3	-4.79159E-4	-6.72291E-4	-8.65423E-4	-9.29741E-4	-2.38850E-3	-8.40181E-4	-1.70049E-3	-2.56080E-3
3.94361E+2	-4.05787E-3	-7.50331E-3	-1.65748E-3	-1.00395E-3	-2.32611E-3	-3.64828E-3	-3.94172E-3	-3.38804E-3	-1.43555E-3	5.16930E-4	-3.66736E-3	-1.87664E-3	-8.59153E-5	1.18352E-3	9.63516E-4	9.55476E-4	1.19525E-3	-9.68423E-4	-2.53419E-3	-4.09995E-3	-6.46175E-4	-6.46175E-4	-6.46175E-4	-2.90990E-3	-3.91690E-3	-4.92389E-3	-4.28152E-3	-3.63915E-3	-2.04551E-3	1.15462E-3	-4.89757E-4	-2.13413E-3	-1.93228E-3	-1.73043E-3	-3.18752E-3	-3.87118E-3	-4.26537E-3	-4.65955E-3	-3.20679E-3	-7.53628E-4	1.69954E-3	-5.89571E-4	6.45466E-5	-3.96760E-5	-2.11924E-4	-2.85909E-3	-6.93517E-4	-1.41734E-3	-2.14117E-3
3.94937E+2	-2.60351E-3	-2.12014E-3	-1.71485E-3	-1.30955E-3	-2.84899E-3	-4.38842E-3	-3.05723E-3	-1.18884E-3	-7.99980E-4	-1.00372E-3	-2.69236E-3	3.52532E-4	4.15648E-4	-5.65036E-4	-3.03236E-4	-4.14356E-5	-1.93505E-3	-2.68774E-3	-3.14852E-3	-3.60930E-3	-4.90127E-4	-4.90127E-4	-4.90127E-4	-2.83733E-3	-3.27721E-3	-3.96326E-3	-4.38940E-4	-4.60783E-4	-4.82627E-4	-5.06772E-3	-3.58254E-3	-2.09736E-3	-9.62969E-4	1.71420E-4	-1.18009E-3	-4.19422E-3	-2.38416E-3	-2.01998E-3	-2.17720E-3	-2.33441E-3	-2.87692E-3	-2.83252E-3	-2.78811E-3	-1.49930E-3	-1.40717E-3	-1.00622E-3	-6.05279E-4	-8.44265E-4	-1.08325E-3
3.95512E+2	-2.86174E-3	4.73433E-4	2.45808E-4	-1.61516E-3	-3.68210E-3	-5.74903E-3	-2.20476E-3	3.69947E-4	2.19566E-4	-4.20953E-3	-8.63862E-3	-1.30324E-3	-1.80842E-3	-2.31359E-3	-2.07825E-3	-1.84291E-3	1.52326E-3	1.06778E-3	1.14901E-3	-3.11865E-3	4.74845E-4	4.74845E-4	4.74845E-4	-2.76476E-3	-3.06807E-3	-2.43287E-3	4.77735E-4	-3.38916E-4	-1.15557E-3	-2.89743E-3	-2.47901E-3	-2.06058E-3	-2.92977E-3	-3.79895E-3	-5.76353E-3	-1.83122E-3	-1.77461E-3	-1.71801E-3	-9.78750E-4	-3.23195E-3	-5.48515E-3	-5.28194E-3	-5.07873E-3	-2.65564E-3	-2.31321E-3	-9.56330E-4	-5.17042E-4	-3.54745E-4	-1.92448E-4
3.96087E+2	-4.34591E-3	-8.39068E-4	-2.19132E-3	-3.54357E-3	-4.91867E-3	-6.29376E-3	-2.18252E-3	1.92873E-3	1.19403E-3	-4.43261E-3	-1.00593E-2	-2.04951E-3	7.11692E-4	1.56319E-3	1.42388E-3	3.55341E-4	-2.18398E-4	-7.92137E-4	-9.18378E-4	-4.61469E-3	-7.11416E-4	-7.11416E-4	-7.11416E-4	-1.78518E-3	-2.85894E-3	-3.77595E-3	-4.69297E-3	-3.26074E-3	-1.82851E-3	-1.85029E-3	-1.87207E-3	-2.11079E-3	-2.58015E-3	-3.04951E-3	-4.60175E-3	5.31786E-4	5.35163E-4	-1.47329E-3	-4.20741E-4	-1.97937E-3	-3.53801E-3	-3.11694E-3	-2.69587E-3	-3.81198E-3	-3.26319E-3	-2.71440E-3	4.90072E-4	5.94213E-4	6.98355E-4
3.96663E+2	-1.07579E-3	-2.15157E-3	-2.62158E-3	-3.09160E-3	-3.70294E-3	-4.31428E-3	3.54205E-3	3.15332E-3	-2.32902E-3	-3.91388E-3	-5.49875E-3	-2.79577E-3	-6.25948E-4	1.53281E-3	4.63358E-4	-6.06097E-4	-1.55722E-3	-2.65206E-3	-2.45528E-3	-2.25850E-3	4.95444E-4	4.95444E-4	4.95444E-4	-2.79807E-3	-6.09159E-3	-4.13610E-3	-2.18061E-3	-1.75622E-3	-1.33184E-3	-1.85797E-3	-2.38410E-3	-2.37101E-3	-2.35792E-3	-2.89894E-3	-3.43996E-3	-2.20957E-3	-9.79176E-4	-1.36389E-3	-2.37978E-3	-2.64124E-3	-2.90271E-3	-2.82148E-3	-5.75188E-5	1.16855E-4	-4.69182E-3	-4.50988E-4	-4.58360E-4	1.45655E-3	1.61305E-3
3.97238E+2	-2.57159E-4	-5.14319E-4	-3.29156E-4	-2.63962E-3	-3.34564E-3	-4.05165E-3	-4.20309E-3	-2.58425E-3	-9.65418E-4	-6.78885E-4	-9.44495E-4	-1.21011E-3	1.46166E-4	1.50244E-3	1.90426E-3	-1.56754E-3	-1.70947E-3	-1.60315E-3	-1.93064E-3	-2.95351E-3	1.19969E-3	1.19969E-3	1.19969E-3	1.11485E-3	-2.94793E-3	-5.64080E-4	1.81977E-3	-9.65927E-4	-8.35173E-4	-1.56763E-4	5.21648E-4	1.46079E-4	-2.29489E-4	-2.37269E-3	-4.51590E-3	-2.11427E-3	-1.52021E-3	-1.10208E-3	-4.33881E-3	-3.30311E-3	-2.26741E-3	-1.51625E-3	4.71743E-4	-6.24314E-4	-1.72037E-3	1.73922E-4	9.98703E-4	-5.54687E-4	-2.10808E-3
3.97814E+2	-3.88824E-4	-7.77648E-4	-2.49746E-3	-3.62775E-3	-4.01593E-3	-4.40412E-3	-2.36329E-3	-1.39606E-3	-4.28841E-4	-1.35420E-3	-9.37075E-4	8.19648E-4	2.43354E-3	2.30872E-3	1.07883E-4	-2.09295E-3	-1.86172E-3	-2.48101E-3	-2.30549E-3	-2.12997E-3	1.82729E-3	1.82729E-3	1.82729E-3	-8.02708E-5	-2.86641E-3	-9.18889E-4	1.02864E-3	-4.08038E-4	-2.12830E-3	-9.37003E-4	2.54291E-4	1.38225E-3	1.89895E-3	1.62256E-3	-1.41347E-3	-1.59754E-3	-9.72795E-4	-8.40273E-4	-3.43594E-3	-4.00405E-3	-4.57216E-3	-7.00064E-4	3.20645E-5	2.08956E-3	2.56324E-3	-1.58335E-3	-1.48481E-4	-1.06240E-4	-6.39993E-5
3.98389E+2	-4.16063E-3	-2.69338E-3	-1.22612E-3	-3.18069E-3	-3.47913E-3	-3.77758E-3	-5.23492E-4	-5.70782E-4	-6.18073E-4	-2.02951E-3	-1.70013E-3	1.34206E-3	1.56305E-3	2.89962E-3	1.25655E-3	-3.86520E-4	-2.75051E-3	-2.04338E-3	-2.34917E-3	-2.65497E-3	-1.26965E-4	-1.26965E-4	-1.26965E-4	-1.23084E-3	-1.71041E-3	-7.36450E-4	2.37505E-4	1.49850E-4	-3.09121E-3	-1.59262E-3	-9.40335E-5	-1.27831E-3	-2.46259E-3	-3.72536E-3	-1.98916E-3	-1.08082E-3	-2.65546E-3	-4.23011E-3	-3.93033E-3	-3.63055E-3	-4.26836E-3	-1.84968E-3	8.77007E-4	6.43723E-4	4.10439E-4	-2.05071E-3	-1.29567E-3	-1.21007E-3	-1.12447E-3
3.98965E+2	-3.80363E-3	1.01170E-3	1.30662E-3	-1.66130E-3	-2.40617E-3	-3.15104E-3	-1.44772E-3	-1.12751E-3	-8.07305E-4	-2.33347E-3	-3.85964E-3	-1.35315E-3	1.15334E-3	1.46771E-3	9.41879E-4	4.16050E-4	-5.94845E-4	-1.60574E-3	-2.30536E-3	-3.00499E-3	-1.88611E-3	-1.88611E-3	-1.88611E-3	-2.38142E-3	-3.67324E-3	-4.96506E-3	-5.09292E-3	-5.22079E-3	-4.05411E-3	-2.24824E-3	-4.42358E-4	-3.85047E-3	-1.76614E-3	-2.00366E-3	-2.24118E-3	-2.33908E-3	-2.43698E-3	-2.89245E-3	-3.34061E-3	-3.78878E-3	-6.60287E-3	-2.99930E-3	-1.85219E-3	-7.05091E-4	-1.74237E-3	-2.51807E-3	-6.89230E-3	-4.53862E-3	-2.18495E-3
3.99541E+2	-7.36564E-4	-2.29041E-3	-1.61419E-3	-9.37972E-4	2.79468E-4	-7.48863E-5	-1.00392E-3	-4.02285E-4	1.99346E-4	-1.35927E-3	-2.91788E-3	-8.24852E-4	-7.81489E-4	-7.38126E-4	-3.78433E-4	-6.36669E-3	-3.88817E-3	-1.40964E-3	-1.13759E-3	-2.17127E-3	-5.13449E-4	-5.13449E-4	-5.13449E-4	-7.23199E-4	-9.32949E-4	-7.93475E-4	-3.33749E-3	-5.88151E-3	-2.80506E-3	-1.93340E-3	-1.06174E-3	-5.40046E-3	-1.51423E-3	-2.51514E-3	-3.51604E-3	1.27010E-3	9.02453E-4	-2.34928E-4	-1.37231E-3	-1.94039E-3	-1.28204E-3	-1.13849E-3	-2.11155E-3	-2.97563E-3	-3.83970E-3	-5.83820E-3	-5.67232E-3	-3.38525E-3	-1.09819E-3
4.00117E+2	-8.75494E-5	-1.48915E-3	-2.07901E-3	-2.66888E-3	7.83668E-4	6.57711E-4	5.31755E-4	8.64870E-4	7.80370E-4	-2.59515E-3	-1.97613E-3	-2.87190E-4	7.61327E-4	1.22397E-3	-2.02668E-3	-5.27732E-3	-3.44521E-3	-1.61309E-3	-1.14268E-3	-1.81103E-3	1.57053E-3	1.57053E-3	1.57053E-3	1.82199E-3	-1.09752E-3	2.97416E-4	1.69235E-3	-5.79246E-4	-1.32300E-4	-7.96418E-4	-1.46054E-3	-2.48122E-3	-1.26233E-3	-2.34128E-3	-3.42023E-3	-5.72671E-4	1.21566E-3	-9.86704E-4	-3.18907E-3	-2.13401E-3	-1.73003E-3	-1.99487E-3	-2.25970E-3	-1.55146E-3	-8.43221E-4	-1.93941E-3	-3.03559E-3	-2.86624E-5	-1.71827E-4
4.00692E+2	-3.43943E-4	-6.87886E-4	-1.63179E-3	-2.57570E-3	-3.84894E-3	-5.12218E-3	2.67654E-4	2.54248E-4	7.16981E-4	7.76735E-4	-2.67041E-3	-6.74339E-4	-2.75811E-5	1.91391E-3	-1.50765E-3	-4.92920E-3	-3.83611E-3	-2.74302E-3	-2.49176E-3	-2.24051E-3	5.35503E-4	5.35503E-4	5.35503E-4	6.29648E-4	-1.87652E-3	-3.24858E-3	-2.06154E-3	-8.74504E-4	1.72015E-3	-6.95895E-5	-1.85933E-3	-1.90188E-3	-1.94443E-3	-2.63443E-3	-3.32442E-3	-4.10024E-3	-3.13736E-3	-2.17447E-3	-2.25105E-3	-2.32763E-3	-2.17803E-3	-9.88827E-4	-4.21905E-4	1.45017E-4	-6.05732E-4	-1.88883E-4	2.27966E-4	-2.01686E-4	-9.65615E-4
4.01268E+2	-2.06617E-3	-6.43388E-4	-1.20825E-3	-1.77312E-3	-5.69148E-3	-9.60985E-3	-4.98311E-3	-3.56375E-4	9.07002E-5	-1.63700E-3	-3.36469E-3	3.51024E-4	9.70996E-5	-3.07816E-4	1.37045E-3	2.59037E-3	2.96079E-3	-2.87288E-3	-2.14289E-3	-1.41290E-3	-1.49930E-3	-1.49930E-3	-1.49930E-3	-1.81427E-3	-2.65551E-3	-2.48151E-3	-2.40506E-3	-2.32861E-3	3.57261E-3	3.49361E-3	-4.43255E-3	-4.32882E-3	-3.12262E-3	-1.91641E-3	-1.93349E-3	-4.87918E-3	-5.70524E-3	-6.53131E-3	-3.86079E-3	-1.19027E-3	-2.10096E-3	-1.26994E-3	-5.00014E-4	2.69910E-4	-2.22928E-3	-2.44964E-3	-1.37411E-3	-2.98585E-4	-3.65980E-3
4.01844E+2	-4.69380E-3	-1.97154E-3	-2.23864E-3	-2.50574E-3	-2.39177E-3	-2.27781E-3	-8.30518E-4	6.16771E-4	-5.98422E-4	-2.21149E-3	-3.82456E-3	-1.86555E-3	9.34680E-5	-1.28008E-3	-3.53235E-3	1.63058E-3	-4.57869E-4	-2.54632E-3	-3.29439E-3	-4.04246E-3	4.71346E-4	4.71346E-4	4.71346E-4	-2.58730E-4	-2.26589E-3	-1.68751E-4	-1.53811E-3	-2.90747E-3	2.98888E-4	-1.77825E-3	-3.85538E-3	-3.51754E-3	-1.95398E-3	-3.90409E-4	-5.02516E-4	-4.21777E-3	-3.84390E-3	-3.47003E-3	-2.92025E-3	-2.47207E-3	-2.02389E-3	2.79983E-4	-1.15444E-4	-4.54948E-4	-1.98826E-3	-2.10173E-3	-1.02073E-3	6.02695E-5	-3.85608E-3
4.02420E+2	-5.42518E-4	-1.08504E-3	-3.71134E-4	3.42768E-4	-1.25712E-3	-2.28856E-3	-1.38319E-3	-4.77812E-4	-1.28754E-3	6.97389E-4	6.94155E-4	2.76369E-4	-1.41418E-4	-2.25234E-3	-1.66758E-3	-8.81572E-4	-1.21260E-3	-1.54362E-3	-3.35706E-3	-3.63428E-3	7.80640E-4	7.80640E-4	7.80640E-4	4.70756E-5	-6.86489E-4	-5.60017E-4	-4.33546E-4	-3.48634E-3	-2.01590E-3	-2.52244E-3	-3.02898E-3	-2.70626E-3	4.67451E-4	6.73014E-4	8.78577E-4	-3.55635E-3	-3.82504E-3	-4.09373E-3	-2.35168E-3	-2.57249E-3	-2.79330E-3	-6.49926E-4	-9.03483E-4	-2.91558E-3	-4.92767E-3	-3.60281E-3	-2.27796E-3	-2.44417E-3	-2.61038E-3
4.02996E+2	9.60167E-4	1.92033E-3	2.34482E-3	7.37795E-4	-1.97168E-3	-2.29932E-3	-6.65122E-4	9.69077E-4	2.95233E-4	-6.48277E-4	1.42448E-4	-2.08061E-4	-1.30568E-3	-1.44101E-3	-1.57634E-3	-1.32947E-3	-2.07494E-3	-2.82041E-3	-2.70867E-3	-2.59694E-3	-1.11939E-4	-1.11939E-4	-1.11939E-4	-1.39344E-4	-1.66749E-4	5.16406E-5	-8.54118E-4	-3.18814E-3	-1.93342E-3	-6.78698E-4	-1.97655E-3	-6.03880E-3	1.58012E-3	8.16978E-4	5.38406E-5	-2.47709E-3	-2.05406E-3	-1.63102E-3	-1.65712E-3	-1.68321E-3	-2.50578E-3	-1.57984E-3	9.24786E-5	3.49418E-4	-4.27156E-3	-3.80493E-3	-3.33831E-3	-2.65332E-3	-1.96834E-3
4.03572E+2	5.45991E-4	1.09198E-3	4.10293E-4	2.19593E-4	-8.17907E-4	-2.68809E-3	-1.28416E-3	7.45029E-4	3.39514E-4	-6.60014E-5	-3.49158E-3	-2.95439E-3	-2.41721E-3	-2.64967E-3	-2.88213E-3	-9.29024E-4	1.10082E-4	-1.54653E-4	-1.12595E-3	-2.09725E-3	2.85198E-4	2.85198E-4	2.85198E-4	-9.46758E-5	-2.71235E-3	-2.45662E-3	-2.20088E-3	1.21364E-3	1.30572E-3	-1.20827E-4	-1.22037E-3	-2.31991E-3	2.08000E-3	2.17040E-3	-1.58661E-3	-1.39782E-3	-3.38371E-4	1.32528E-4	-8.91929E-4	-1.91639E-3	-2.11966E-3	-2.41564E-3	-9.33834E-4	-1.56576E-3	-2.19769E-3	-2.82772E-3	-3.45775E-3	-2.39202E-3	-1.32630E-3
4.04148E+2	2.17712E-4	4.35423E-4	1.02474E-3	6.80302E-4	3.35864E-4	-3.07686E-3	-1.47527E-3	1.72568E-3	1.55847E-3	5.16274E-4	-3.16618E-3	-2.48839E-3	-1.81060E-3	4.52065E-4	7.13131E-4	-2.30620E-3	-1.50230E-3	1.31690E-4	-3.84921E-4	-9.01532E-4	8.82627E-4	8.82627E-4	8.82627E-4	-1.10916E-3	1.04031E-3	7.54786E-5	-8.89349E-4	1.80983E-3	1.12344E-3	4.37045E-4	-9.25181E-6	-1.67536E-3	-1.08941E-4	-1.51617E-3	-2.92341E-3	-1.18426E-3	-9.06591E-4	4.18144E-4	-2.68912E-3	-5.79639E-3	-2.56068E-3	-2.34636E-3	-1.17294E-4	-2.57610E-4	-3.56540E-4	-4.74098E-4	-1.38327E-3	-1.79339E-3	-2.20352E-3
4.04724E+2	-4.61374E-4	-1.52602E-4	1.91581E-4	3.91123E-5	-1.13357E-4	-1.10907E-3	3.38094E-4	3.72855E-4	4.07616E-4	-2.85190E-3	-1.58636E-3	-1.22400E-3	-8.61653E-4	7.70709E-4	8.43406E-4	9.16102E-4	-5.19867E-4	-3.38220E-4	-6.54357E-4	-9.70494E-4	2.15398E-4	2.15398E-4	2.15398E-4	-1.07270E-3	4.06731E-4	3.30861E-4	2.54991E-4	2.92511E-4	3.30030E-4	4.64187E-4	-2.56018E-4	-1.03080E-3	-1.35035E-3	-1.66990E-3	-1.32030E-3	-9.70701E-4	-1.28680E-3	-6.13943E-4	-6.24648E-4	-4.83166E-3	-3.55437E-3	-2.27709E-3	-3.04258E-3	-3.80808E-3	-8.59409E-4	1.08627E-4	6.91207E-4	1.13928E-3	-1.42759E-3
4.05301E+2	-7.87536E-4	-6.15872E-4	-6.65767E-4	-7.15662E-4	-9.75315E-4	-1.56342E-3	8.16243E-4	9.40844E-4	-1.66266E-4	-1.12233E-3	-2.07839E-3	-1.28376E-3	-4.89131E-4	-8.05572E-5	3.28016E-4	2.72721E-4	2.17425E-4	-8.64798E-4	-8.96135E-4	-8.17353E-4	-1.72802E-4	-1.72802E-4	-1.72802E-4	-2.54591E-4	1.39038E-4	-1.95484E-4	-5.30006E-4	-2.54454E-4	2.10986E-5	1.00145E-4	1.79191E-4	-1.18699E-3	-1.27408E-3	-1.36116E-3	-1.17000E-3	-9.78845E-4	-1.45186E-3	-2.06877E-3	-1.73938E-3	-2.71841E-3	-2.57473E-3	-2.43105E-3	-1.91390E-3	-1.39675E-3	-9.15590E-4	-7.25775E-4	-1.05789E-3	-8.68357E-4	-6.78825E-4
4.05877E+2	-1.11797E-3	-7.03351E-4	-9.35676E-4	-1.16800E-3	-8.95918E-4	-1.89549E-3	-1.27364E-3	-6.51792E-4	6.95538E-5	-4.37472E-5	-1.57048E-4	-1.42928E-4	-1.28807E-4	-7.76826E-4	-1.42484E-3	1.28983E-3	1.24415E-3	-1.39138E-3	-1.50702E-3	-1.08589E-3	-7.77793E-4	-7.77793E-4	-7.77793E-4	-4.53224E-4	-1.28654E-4	-9.50060E-4	-1.77146E-3	-8.90812E-4	-1.01595E-5	3.13163E-4	4.33732E-4	2.30127E-4	2.37395E-4	-2.20470E-3	-7.07448E-4	-9.86989E-4	-1.59564E-3	-2.20430E-3	-2.19389E-4	-6.05159E-4	-1.39914E-3	-2.58501E-3	-1.64342E-3	-7.01838E-4	9.88881E-7	1.85834E-4	-1.33053E-3	-9.81361E-4	-5.42338E-4
4.06453E+2	1.00412E-4	2.00824E-4	5.61777E-4	5.55111E-4	1.04832E-3	-2.22756E-3	4.56034E-5	7.01248E-4	3.64593E-4	-6.81265E-4	-8.40615E-4	4.37506E-4	1.98121E-4	3.59553E-4	-3.39941E-4	5.71195E-4	1.85890E-4	-7.16448E-4	-9.10781E-4	-1.10511E-3	-1.49135E-4	-1.49135E-4	-1.49135E-4	-8.58454E-4	-1.56777E-3	-1.13357E-3	-6.99364E-4	4.26662E-5	-4.14176E-5	2.76213E-6	6.83257E-4	7.12658E-4	-3.03609E-4	-1.50140E-3	-5.08168E-4	7.12591E-5	-1.00128E-3	-2.07382E-3	-2.21029E-3	-2.34677E-3	-3.49431E-3	-1.38315E-3	-3.01150E-4	-4.80760E-4	-9.45447E-4	-6.60844E-4	-3.76241E-4	-4.22215E-5	-1.64168E-3
4.07029E+2	6.57006E-4	3.86088E-4	3.10945E-4	2.35803E-4	-5.49563E-4	-1.33493E-3	2.66445E-4	2.95550E-4	6.87655E-4	-6.17376E-4	-8.40096E-4	1.05061E-4	4.90126E-5	-2.28642E-4	-1.94411E-4	-1.60181E-4	7.89497E-5	-9.06731E-4	-8.78873E-4	-5.30220E-4	-1.29920E-4	-1.29920E-4	-1.29920E-4	-7.11786E-4	-1.29365E-3	7.29395E-6	2.80224E-4	6.14545E-4	8.28963E-4	8.46602E-4	6.23021E-4	1.79272E-4	-6.52249E-4	-1.19017E-3	-8.25581E-4	-8.19174E-4	-8.12767E-4	-1.79301E-3	-1.78106E-3	-1.76912E-3	-1.71311E-3	-1.59892E-3	-1.22312E-3	-1.02926E-3	-2.08912E-3	-1.36881E-3	-6.48495E-4	-9.62414E-4	-1.17116E-3
4.07606E+2	-1.04774E-3	8.59494E-4	1.01856E-3	7.22092E-4	3.93747E-4	-1.19382E-3	-4.35613E-4	3.87347E-4	1.27388E-4	-6.46246E-4	6.85594E-5	3.74696E-4	-5.65800E-5	1.84688E-4	2.46222E-4	5.29395E-4	3.55459E-4	-1.50980E-3	-9.83467E-4	-4.57131E-4	-1.79162E-4	-1.79162E-4	-1.79162E-4	1.18582E-4	-1.66426E-3	-4.15598E-4	8.77905E-5	4.04489E-4	1.02371E-4	1.72042E-4	3.57449E-4	-2.58848E-4	-3.58135E-4	-5.16061E-4	-6.73987E-4	-1.17606E-3	-1.34413E-3	-1.51221E-3	-6.31796E-4	-7.62398E-4	-1.99875E-3	-1.19277E-3	-1.35181E-3	-1.28589E-3	-2.01545E-3	-1.87195E-3	-1.72844E-3	-4.19159E-4	-3.06043E-4
4.08182E+2	-2.64180E-5	4.82208E-4	4.01580E-4	2.79451E-4	-1.33805E-4	-7.48799E-4	-2.01497E-4	3.01706E-4	-6.71490E-5	-1.33698E-4	-4.33604E-4	1.98142E-4	5.03433E-4	1.45648E-4	8.08136E-5	7.76410E-6	4.56081E-4	-7.15204E-4	-6.42504E-5	-3.32400E-4	-8.76217E-5	-8.76217E-5	-8.76217E-5	3.79635E-4	-1.15122E-3	-2.20212E-4	-3.38253E-4	-5.83783E-4	-8.29313E-4	-3.92846E-4	4.36217E-5	-5.90990E-4	-1.02507E-4	3.35069E-4	-1.83186E-5	-2.16606E-4	-3.18534E-4	-1.57884E-3	-9.35229E-4	-1.14849E-3	-1.88914E-3	-8.82846E-4	-1.33822E-3	-1.04996E-3	-2.06612E-3	-1.79688E-3	-1.52764E-3	-4.84993E-4	-5.84455E-4
4.08759E+2	6.57593E-5	3.27874E-4	1.09396E-4	3.87290E-4	7.99384E-5	-6.83963E-4	-4.05327E-4	2.87477E-4	9.07674E-5	-2.85297E-4	-5.22541E-4	9.35960E-5	2.30979E-4	3.57290E-4	3.19595E-4	-3.25019E-4	-2.22498E-4	-1.19978E-4	-2.54221E-4	-3.44362E-4	-9.43934E-6	-9.43934E-6	-9.43934E-6	-1.12046E-4	-2.14653E-4	4.92733E-4	3.77553E-5	-1.41928E-4	-5.43750E-4	8.63873E-5	-1.71009E-4	-1.54847E-4	-1.74085E-4	-1.93322E-4	-4.45022E-4	-6.99793E-4	-3.07371E-4	-1.10935E-3	-7.45562E-4	-1.70397E-3	-1.99561E-3	-1.35828E-3	-1.55121E-3	-1.76774E-3	-1.98426E-3	-1.90555E-3	-1.82684E-3	-9.82194E-4	-5.96887E-4
4.09335E+2	-7.03027E-4	1.38566E-4	-3.22945E-4	1.84383E-4	-2.72763E-6	-9.77209E-4	2.24214E-5	1.65307E-4	2.78530E-4	5.48677E-4	-1.03984E-4	-3.35116E-4	-8.99812E-5	3.20210E-4	5.86274E-4	1.51537E-4	1.94677E-4	1.63922E-4	9.46516E-5	-3.14165E-4	-1.56764E-4	-1.56764E-4	-1.56764E-4	-3.20026E-4	1.65922E-4	3.75053E-4	3.30682E-4	1.10167E-4	-3.44393E-4	3.87255E-4	1.62297E-4	-1.01218E-4	-1.24788E-4	-1.48357E-4	-7.00348E-4	-6.24554E-4	-8.83149E-4	-9.26298E-4	-1.22383E-3	-1.36933E-3	-1.48414E-3	-1.09130E-3	-1.37872E-3	-1.21621E-3	-1.63880E-3	-1.25997E-3	-1.54902E-3	-1.23605E-3	-1.23437E-3
4.09912E+2	1.47890E-4	-3.70760E-4	-2.96761E-5	-2.81902E-4	-4.48763E-4	-6.15625E-4	1.20715E-4	-1.54681E-5	2.77359E-4	4.13460E-4	-2.51391E-4	-1.92831E-4	1.13613E-4	-1.17354E-4	-1.19419E-4	2.54531E-4	-3.09659E-5	5.21997E-5	3.93995E-4	-3.30296E-4	-1.08588E-4	-1.08588E-4	-1.08588E-4	-3.09615E-4	1.39418E-4	1.50920E-4	3.08525E-4	3.83366E-4	3.27734E-5	9.02738E-5	3.34069E-4	5.84867E-5	-5.58147E-5	-8.05383E-5	-2.68042E-4	-3.70625E-4	-1.23337E-3	-9.86939E-4	-1.58035E-3	-1.58161E-3	-1.67068E-3	-1.09877E-3	-1.58226E-3	-1.53165E-3	-1.63847E-3	-1.60688E-3	-1.83044E-3	-1.24277E-3	-1.47437E-3
4.10488E+2	5.52173E-4	1.68044E-4	1.78674E-4	-3.39826E-4	1.25598E-4	-5.91099E-4	-7.60301E-5	-4.59471E-5	3.66746E-4	1.03527E-4	-3.49551E-4	-1.95257E-4	1.68173E-5	3.00351E-5	-1.78312E-4	9.99438E-5	-5.97131E-6	-6.05208E-5	-1.56163E-4	-2.51806E-4	-2.16202E-6	-2.16202E-6	-2.16202E-6	3.24402E-4	3.52603E-5	-5.07676E-4	1.87005E-4	2.99273E-4	-4.49025E-5	7.50710E-5	2.89993E-4	1.47528E-4	-7.10851E-5	-5.14572E-4	-1.59321E-4	-1.61657E-4	-1.31007E-3	-1.22854E-3	-1.55197E-3	-1.80762E-3	-1.80905E-3	-1.61630E-3	-1.47892E-3	-1.67454E-3	-1.87391E-3	-1.76572E-3	-2.13286E-3	-1.58501E-3	-1.71015E-3
4.11065E+2	3.45682E-4	4.69265E-4	3.08995E-4	1.82671E-4	1.19449E-4	-8.57401E-4	-1.53876E-4	-3.30693E-5	2.63397E-4	-2.57202E-4	-2.43239E-4	-8.99746E-5	-1.48033E-4	-1.23485E-5	-4.84899E-5	-9.43701E-5	2.22587E-4	-9.75157E-5	1.01822E-4	2.16511E-5	4.11349E-5	4.11349E-5	4.11349E-5	8.86985E-5	1.66048E-4	-2.61310E-4	2.58793E-4	1.14145E-4	-1.49076E-4	2.72361E-4	5.05996E-5	8.10003E-5	-1.94237E-4	-4.22795E-4	-4.46909E-4	-5.19966E-4	-1.40603E-3	-1.09802E-3	-1.51130E-3	-1.54878E-3	-2.04996E-3	-1.77104E-3	-1.63678E-3	-1.83887E-3	-1.90288E-3	-1.92900E-3	-1.96353E-3	-1.75463E-3	-1.83958E-3
4.11642E+2	8.79032E-5	9.44066E-5	2.78147E-4	-1.11033E-4	-3.17321E-4	-5.23609E-4	7.58898E-5	-3.03842E-5	1.19613E-4	-2.60058E-4	-1.15917E-4	-1.75855E-5	-1.85836E-4	-6.67034E-5	-1.22782E-4	3.84701E-5	4.12706E-5	9.96924E-5	2.52126E-4	-2.31115E-4	-5.61118E-5	-5.61118E-5	-5.61118E-5	1.64785E-5	4.90327E-5	-1.62228E-5	-1.05983E-4	-1.95742E-4	1.40753E-4	2.72782E-4	3.07119E-4	-1.65228E-4	-2.21266E-4	-5.45240E-4	-5.83603E-4	-7.01947E-4	-1.43548E-3	-1.53517E-3	-2.01491E-3	-1.97329E-3	-2.12047E-3	-1.98933E-3	-2.12328E-3	-2.13313E-3	-1.90830E-3	-2.11319E-3	-2.03339E-3	-2.06090E-3	-1.78870E-3
4.12219E+2	1.19855E-4	1.03654E-4	-7.19756E-5	-1.76951E-4	1.45833E-4	-2.96005E-4	1.65570E-4	8.39905E-5	2.19418E-4	-2.62293E-4	2.08484E-5	3.65679E-5	-8.06228E-5	1.21724E-4	-5.87276E-5	7.56324E-5	-1.41001E-4	7.60617E-5	2.16147E-4	-2.97726E-4	-1.70265E-5	-1.70265E-5	-1.70265E-5	1.93117E-4	-1.30441E-5	-5.45008E-4	1.64399E-4	1.58518E-4	1.05423E-4	-4.95551E-5	4.49841E-4	2.49922E-4	-1.10786E-6	-5.44919E-4	-4.68503E-4	-9.49335E-4	-1.05423E-3	-1.54350E-3	-2.03308E-3	-1.96748E-3	-1.93437E-3	-2.04683E-3	-2.16604E-3	-2.24204E-3	-2.42037E-3	-1.84551E-3	-2.27410E-3	-2.19807E-3	-1.84825E-3
4.12796E+2	4.32196E-4	2.45984E-5	2.75449E-4	-1.98243E-4	-8.39964E-6	-2.72295E-4	-7.02194E-5	1.80569E-4	6.97531E-5	-1.04157E-4	-1.85476E-4	-2.93391E-5	-9.56113E-5	-6.77811E-5	-1.12403E-4	1.58130E-4	8.52706E-5	-6.46034E-5	1.05202E-4	-1.22639E-4	-1.32478E-6	-1.32478E-6	-1.32478E-6	-2.18190E-5	-3.82759E-4	-2.99640E-4	1.21898E-4	4.60421E-5	2.52539E-4	1.19204E-4	1.68425E-4	1.48338E-4	1.11009E-4	-2.31032E-4	-5.92007E-4	-8.72359E-4	-1.07313E-3	-1.95153E-3	-2.12258E-3	-2.17210E-3	-2.24675E-3	-2.22179E-3	-2.48149E-3	-2.39967E-3	-2.62006E-3	-2.22244E-3	-2.28057E-3	-2.38854E-3	-2.24947E-3
4.13372E+2	1.00454E-4	-1.30874E-5	2.54513E-4	-2.03683E-4	2.66453E-4	-2.49164E-4	1.53349E-4	1.98049E-4	8.85381E-5	-9.36253E-5	-2.92965E-4	2.31795E-4	-8.54591E-5	7.16906E-5	-1.09376E-4	9.70354E-5	-4.22662E-5	-8.25477E-5	-3.37869E-5	-2.55916E-4	-5.70537E-5	-5.70537E-5	-5.70537E-5	-1.81053E-4	-1.77293E-4	-2.13152E-4	4.58615E-5	1.23777E-4	3.38604E-5	-6.48367E-5	6.24689E-5	-5.19461E-5	-1.92184E-4	-5.86678E-6	-6.39054E-4	-8.05363E-4	-1.11500E-3	-2.14643E-3	-2.33748E-3	-2.75568E-3	-2.38000E-3	-2.54199E-3	-2.77156E-3	-2.68073E-3	-2.76338E-3	-2.47179E-3	-2.48961E-3	-2.48429E-3	-2.46328E-3
4.13949E+2	-1.32160E-4	-6.69391E-5	7.42224E-5	-2.21326E-4	1.08187E-4	2.64296E-5	2.28701E-4	-2.20504E-5	-8.50409E-6	5.30951E-5	1.13110E-4	4.44764E-4	-7.87847E-5	-1.61171E-5	2.88806E-5	-3.51136E-5	-4.19758E-4	-8.26292E-5	1.08469E-4	-1.02477E-4	-1.54552E-4	-1.54552E-4	-1.54552E-4	-2.33872E-4	-2.60750E-5	-7.33486E-5	-3.37517E-4	2.54912E-4	-4.76025E-5	-1.00384E-4	-8.48251E-5	-2.72303E-4	-4.38326E-4	4.54161E-5	-6.99164E-4	-9.80533E-4	-1.42734E-3	-2.37302E-3	-2.32741E-3	-3.01720E-3	-2.88718E-3	-2.98157E-3	-3.03013E-3	-2.85442E-3	-3.02682E-3	-2.65304E-3	-2.92338E-3	-2.88360E-3	-2.46694E-3
4.14526E+2	-8.99110E-5	2.40790E-4	7.58363E-5	-2.67728E-4	2.74285E-4	-2.10663E-4	-6.11035E-5	7.21364E-5	1.30226E-4	-1.16116E-4	1.89567E-5	2.58745E-4	1.48995E-4	1.08757E-5	-7.81200E-5	3.34650E-5	-3.62522E-4	9.28088E-5	-1.82520E-5	-1.52705E-4	-6.60160E-5	-6.60160E-5	-6.60160E-5	8.04306E-5	-4.36998E-5	-2.30066E-4	-2.92888E-4	-5.88814E-5	-1.26319E-4	2.25025E-4	1.22526E-4	5.78433E-5	-1.28689E-4	-1.37387E-4	-5.42448E-4	-9.83479E-4	-1.54084E-3	-2.30549E-3	-2.46102E-3	-2.82644E-3	-3.18598E-3	-3.16418E-3	-3.03024E-3	-3.14767E-3	-3.18545E-3	-2.82544E-3	-3.12624E-3	-2.99427E-3	-2.67661E-3
4.15103E+2	-1.87343E-5	4.63746E-4	1.04807E-4	-3.70975E-4	2.75067E-4	-1.48599E-4	-2.10853E-5	6.94085E-5	2.02518E-4	1.76767E-4	-2.22564E-4	7.40996E-5	-5.75762E-5	1.13788E-4	-1.64784E-4	-7.75815E-5	-2.60693E-4	-4.83884E-6	3.87253E-5	-1.71494E-4	-6.94327E-5	-6.94327E-5	-6.94327E-5	-1.74686E-7	-1.03487E-4	-2.86305E-4	-3.23530E-4	1.06693E-5	4.54381E-4	-3.04057E-5	-7.56010E-6	6.42037E-6	-1.02940E-4	-1.03139E-4	-7.62591E-4	-1.00684E-3	-1.79857E-3	-2.50466E-3	-2.65732E-3	-3.19074E-3	-3.52223E-3	-3.26210E-3	-3.33388E-3	-3.17768E-3	-3.30090E-3	-3.35239E-3	-3.18064E-3	-3.23379E-3	-3.01185E-3
4.15680E+2	3.14668E-6	-3.03405E-5	3.05445E-5	-2.12492E-4	1.07692E-4	2.91179E-5	3.16239E-5	6.33384E-5	1.79668E-4	5.48781E-5	-1.52148E-4	1.15437E-4	-7.69598E-5	-2.27705E-5	8.64565E-5	-1.32796E-4	-1.20785E-4	6.41797E-5	8.98538E-5	-1.07644E-4	-4.49342E-5	-4.49342E-5	-4.49342E-5	-1.34552E-4	-1.00995E-4	-3.05123E-4	-2.54581E-4	7.67537E-5	1.44456E-4	-1.63512E-4	-1.39250E-5	-3.71646E-4	-3.89271E-4	-1.77562E-4	-6.29789E-4	-1.24857E-3	-1.86951E-3	-2.64005E-3	-2.57293E-3	-3.55797E-3	-3.77945E-3	-3.59742E-3	-3.66851E-3	-3.54056E-3	-3.73251E-3	-3.64714E-3	-3.49069E-3	-3.72655E-3	-3.37100E-3
4.16257E+2	-1.30653E-4	1.18276E-4	9.01700E-6	-1.33047E-4	1.18251E-4	2.03932E-4	-1.37303E-4	4.95060E-5	4.93019E-5	3.26164E-4	1.01738E-4	7.19987E-5	-1.30413E-4	5.95844E-5	1.17898E-4	-1.42615E-4	-4.13604E-4	-1.00806E-4	7.87160E-5	-1.15941E-4	-4.61110E-5	-4.61110E-5	-4.61110E-5	-3.01753E-4	-1.43918E-4	-1.72821E-4	-2.33045E-4	1.84008E-4	2.47910E-4	5.61542E-5	1.06534E-4	-1.57136E-4	-3.85237E-4	-4.42116E-4	-9.69311E-4	-1.34306E-3	-2.06058E-3	-2.62166E-3	-2.86705E-3	-3.72240E-3	-3.79098E-3	-3.84571E-3	-3.96494E-3	-3.83842E-3	-3.96527E-3	-3.82663E-3	-3.73770E-3	-3.80425E-3	-3.62658E-3
4.16835E+2	-2.64620E-4	2.92547E-6	1.72414E-4	-1.66048E-4	1.29883E-4	7.98099E-6	2.77269E-5	4.43462E-5	9.56309E-5	-5.73117E-5	1.35240E-4	4.64893E-5	-7.57489E-5	4.77619E-5	2.55468E-5	-6.23362E-5	-8.59430E-6	-5.80641E-5	1.16058E-5	-5.48284E-5	7.02952E-6	7.02952E-6	7.02952E-6	1.14467E-5	2.85863E-5	8.87555E-5	-1.73377E-4	2.82912E-5	2.59920E-4	1.50695E-5	2.32917E-5	-1.14657E-4	2.45333E-5	-3.53280E-4	-7.87990E-4	-1.39298E-3	-2.09712E-3	-2.79154E-3	-3.22696E-3	-3.78349E-3	-3.91538E-3	-4.08360E-3	-4.20541E-3	-3.96365E-3	-4.02708E-3	-4.06065E-3	-3.94141E-3	-3.81156E-3	-3.89283E-3
4.17412E+2	-2.13531E-4	5.07337E-5	2.07190E-5	-8.06473E-5	-1.08852E-4	-1.74653E-4	7.76510E-5	1.38241E-4	4.16576E-5	-1.14313E-4	-1.46411E-5	1.82802E-4	-2.82524E-5	4.02369E-5	1.07191E-4	1.54376E-5	1.24416E-4	7.13562E-5	-1.36607E-4	1.05503E-6	2.19556E-5	2.19556E-5	2.19556E-5	-7.04816E-5	1.24249E-4	-4.66248E-5	1.12447E-5	-3.66712E-5	1.74243E-4	2.13353E-6	4.87778E-5	-6.17907E-5	-1.05992E-4	-3.34959E-4	-7.16949E-4	-1.49313E-3	-2.31755E-3	-3.10414E-3	-3.60269E-3	-4.01213E-3	-4.16717E-3	-4.24823E-3	-4.38683E-3	-4.39394E-3	-4.24223E-3	-4.16332E-3	-4.37760E-3	-4.04568E-3	-4.23373E-3
4.17989E+2	-1.86323E-4	-9.96815E-6	3.97178E-5	-9.90213E-6	-7.00849E-5	-1.17621E-4	-4.77378E-5	2.92670E-5	1.30237E-4	1.61614E-4	-3.34927E-5	1.80590E-5	1.07784E-5	2.47174E-5	1.13934E-4	2.02638E-5	1.69896E-4	4.84820E-5	-1.75509E-4	-1.16327E-4	-1.46659E-5	-1.46659E-5	-1.46659E-5	-1.53402E-4	-1.05447E-4	6.14968E-6	-1.37636E-4	-8.50163E-6	1.80309E-4	2.03328E-5	2.16253E-5	-3.21252E-5	-3.16857E-4	-5.07712E-4	-9.05996E-4	-1.61289E-3	-2.25898E-3	-3.01155E-3	-3.89058E-3	-4.40299E-3	-4.45635E-3	-4.62185E-3	-4.54765E-3	-4.59931E-3	-4.68542E-3	-4.44345E-3	-4.39866E-3	-4.35393E-3	-4.48128E-3
4.18566E+2	-1.75352E-4	-1.06124E-4	4.50935E-5	-7.42793E-5	-1.26870E-4	1.17249E-4	5.25424E-5	-1.45752E-6	1.33186E-4	8.15799E-5	-6.28964E-5	2.58785E-5	-4.92738E-5	4.29719E-5	4.10635E-4	-9.37373E-5	-6.00369E-6	-8.62914E-5	-6.67483E-5	-6.01016E-5	-5.44572E-5	-5.44572E-5	-5.44572E-5	-1.75317E-5	3.80216E-5	-3.85291E-5	5.67835E-5	7.39489E-5	-9.27710E-5	5.10300E-5	-2.47655E-5	-1.37777E-5	-2.22460E-4	-5.34957E-4	-8.90414E-4	-1.47980E-3	-2.30786E-3	-3.24676E-3	-4.03912E-3	-4.59756E-3	-4.59238E-3	-4.83830E-3	-4.75071E-3	-4.90210E-3	-4.90589E-3	-4.74384E-3	-4.59438E-3	-4.47991E-3	-4.72347E-3
4.19144E+2	-8.12460E-5	1.51293E-5	-1.12106E-5	-9.43165E-5	-1.25322E-4	-7.80802E-5	1.11144E-4	4.08456E-7	1.41215E-4	2.12910E-5	1.06733E-4	4.19934E-5	5.30775E-6	-1.46262E-4	2.80933E-4	-1.16817E-5	-7.26298E-5	-4.50555E-5	5.34414E-5	-1.11792E-4	-2.68837E-5	-2.68837E-5	-2.68837E-5	5.59371E-5	-1.55264E-4	7.28135E-5	1.41310E-4	1.84912E-5	1.92685E-6	-5.61044E-5	-5.72907E-5	3.11626E-5	-1.06587E-4	-5.90538E-4	-7.79467E-4	-1.62626E-3	-2.43421E-3	-3.41970E-3	-4.08020E-3	-4.79490E-3	-4.88411E-3	-4.97812E-3	-5.05581E-3	-5.08348E-3	-4.97055E-3	-4.94865E-3	-4.91539E-3	-4.68078E-3	-5.03658E-3
4.19721E+2	-3.69934E-4	8.33277E-5	-4.66998E-5	-4.38312E-5	5.91684E-5	1.54415E-4	5.63928E-5	6.56948E-5	5.82662E-5	-3.76508E-5	4.45062E-5	-5.46995E-5	-1.30341E-4	-1.11530E-5	1.42556E-4	1.86714E-4	-1.14580E-6	2.88348E-5	-8.06122E-5	-1.03809E-4	-4.48454E-5	-4.48454E-5	-4.48454E-5	-5.69710E-5	-1.53438E-4	3.54942E-5	-1.29066E-4	2.49989E-5	1.99858E-5	-1.61781E-5	-2.89429E-5	6.29713E-5	-2.08795E-4	-6.16404E-4	-8.52474E-4	-1.75391E-3	-2.59593E-3	-3.52328E-3	-4.24047E-3	-4.88610E-3	-5.24785E-3	-5.28416E-3	-5.27702E-3	-5.32546E-3	-5.18744E-3	-5.09146E-3	-5.10875E-3	-5.05950E-3	-5.15789E-3
4.20299E+2	-9.02150E-5	5.03029E-5	3.24442E-5	-5.94453E-7	1.09392E-4	6.75147E-6	-5.45646E-5	-3.33791E-5	4.92776E-5	3.00766E-5	-1.53874E-4	-6.39391E-5	-2.52689E-5	1.76098E-4	1.05925E-5	5.94803E-5	-9.87852E-5	2.69798E-5	8.62396E-6	-3.93996E-5	-2.78616E-5	-2.78616E-5	-2.78616E-5	4.09695E-5	-2.53049E-5	1.64786E-4	-7.90130E-5	7.80732E-5	9.77994E-5	4.34784E-6	7.02411E-5	-1.45102E-4	-3.02855E-4	-3.72147E-4	-9.09274E-4	-1.80649E-3	-2.74520E-3	-3.56417E-3	-4.31495E-3	-5.06797E-3	-5.41703E-3	-5.41789E-3	-5.50495E-3	-5.57924E-3	-5.44781E-3	-5.37850E-3	-5.35559E-3	-5.24157E-3	-5.35876E-3
4.20876E+2	-6.18304E-5	6.64016E-5	8.15044E-5	-1.26982E-5	1.64843E-4	-3.85646E-5	1.55969E-5	-4.74469E-5	7.49517E-5	1.17130E-4	-7.96729E-5	-3.11568E-5	1.94449E-6	-7.35734E-5	-3.28292E-5	-7.35624E-5	-7.75164E-5	-1.38365E-5	1.12828E-5	9.03225E-6	6.62565E-6	6.62565E-6	6.62565E-6	7.96639E-5	8.98024E-5	1.25108E-4	1.30654E-4	6.08022E-5	-1.26262E-5	-1.77144E-6	1.92118E-5	-1.30525E-4	-2.55800E-4	-4.89729E-4	-7.99665E-4	-1.73781E-3	-2.73033E-3	-3.84361E-3	-4.49958E-3	-5.11660E-3	-5.58286E-3	-5.67017E-3	-5.69253E-3	-5.70999E-3	-5.66765E-3	-5.57959E-3	-5.51436E-3	-5.53750E-3	-5.53028E-3
4.21454E+2	-1.84489E-4	1.26651E-4	1.54617E-5	-1.58472E-4	1.06140E-4	-1.15872E-4	7.14442E-5	-2.28739E-5	5.45755E-5	5.83885E-5	-3.08071E-5	-8.86846E-7	2.99357E-5	-4.83970E-5	7.87072E-5	-5.13558E-5	-5.49998E-5	4.59901E-5	5.52347E-5	2.56245E-5	2.39550E-5	2.39550E-5	2.39550E-5	7.17452E-5	1.74509E-4	9.70502E-5	-9.40120E-6	1.91694E-4	1.07047E-4	1.23488E-5	-2.01082E-5	-9.91250E-5	-2.06073E-4	-4.98480E-4	-8.85389E-4	-1.77641E-3	-2.67010E-3	-3.98419E-3	-4.65854E-3	-5.27065E-3	-5.59321E-3	-5.73939E-3	-5.79794E-3	-5.79112E-3	-5.90060E-3	-5.75791E-3	-5.65701E-3	-5.68889E-3	-5.72495E-3
4.22031E+2	-2.76368E-5	1.35548E-5	1.00031E-4	-9.23921E-5	4.46745E-5	1.69159E-4	3.66193E-5	7.21383E-5	5.41702E-5	-1.12986E-4	-7.97825E-5	-9.57130E-5	-1.79761E-5	-4.93179E-5	-6.48973E-5	-8.09758E-5	1.23201E-4	-2.96274E-5	5.47274E-5	-1.69698E-5	4.94369E-5	4.94369E-5	4.94369E-5	1.59614E-5	4.01142E-5	1.06528E-4	2.05777E-5	9.96850E-5	1.99654E-4	-5.11349E-6	-4.81696E-5	-5.41353E-5	-1.45228E-4	-3.98223E-4	-8.37805E-4	-1.84587E-3	-2.79217E-3	-4.03280E-3	-4.88154E-3	-5.55314E-3	-5.76200E-3	-5.97334E-3	-6.04555E-3	-6.06180E-3	-6.01475E-3	-5.97480E-3	-5.97593E-3	-5.71965E-3	-5.85595E-3
4.22609E+2	-8.96508E-5	-5.98592E-5	1.30236E-4	2.43503E-5	-1.00547E-4	-4.34620E-5	-9.71738E-6	4.97558E-5	-5.49730E-6	-3.49458E-5	-4.66968E-5	-4.00111E-5	-7.63864E-5	-1.88737E-5	-2.06102E-5	-1.33283E-5	3.32395E-4	2.21107E-5	1.12510E-5	-1.05136E-5	-1.32333E-5	-1.32333E-5	-1.32333E-5	-2.70908E-5	6.41935E-5	1.41217E-5	3.59903E-5	2.37724E-4	5.98064E-5	4.86355E-5	-6.17977E-5	-1.04714E-4	-1.67790E-4	-5.01960E-4	-9.88568E-4	-1.82979E-3	-2.90676E-3	-4.05183E-3	-5.04316E-3	-5.75519E-3	-6.14559E-3	-6.30389E-3	-6.19514E-3	-6.10071E-3	-6.28123E-3	-6.19642E-3	-6.06468E-3	-6.04093E-3	-5.94062E-3
4.23187E+2	-9.50351E-5	-7.47369E-5	1.18168E-4	-5.88094E-5	-5.05899E-6	1.20927E-4	3.86628E-5	5.35664E-6	6.70203E-5	-4.90397E-6	-2.94353E-4	5.88272E-6	-4.64865E-5	-4.25809E-5	9.16401E-5	1.77786E-5	2.19630E-4	-2.71975E-5	5.94611E-5	-9.53651E-5	-4.29059E-5	-4.29059E-5	-4.29059E-5	5.81929E-5	-1.90559E-4	6.47169E-5	-1.24362E-4	1.29859E-4	-7.43188E-5	6.02532E-5	-4.45652E-5	1.22627E-5	-3.40237E-4	-5.14592E-4	-1.11578E-3	-2.03375E-3	-3.11196E-3	-4.31485E-3	-5.21612E-3	-6.04823E-3	-6.38743E-3	-6.51158E-3	-6.49187E-3	-6.40227E-3	-6.49382E-3	-6.50063E-3	-6.39004E-3	-6.27337E-3	-6.17577E-3
4.23764E+2	-1.65131E-4	-2.08051E-4	1.13728E-4	1.23156E-5	-4.50801E-5	1.25390E-4	-5.25246E-5	-1.19623E-5	1.06699E-4	1.38067E-4	-2.23499E-4	-2.46199E-5	-8.13835E-5	-5.06833E-5	7.36982E-5	7.02715E-5	1.46145E-4	2.06163E-5	1.19088E-4	-6.30848E-5	1.86069E-5	1.86069E-5	1.86069E-5	-6.04182E-5	-1.30365E-4	1.55940E-4	-2.36279E-4	1.54136E-4	-2.01821E-4	-1.57930E-7	5.45413E-5	-1.22952E-4	-2.85038E-4	-5.43635E-4	-9.96819E-4	-2.14937E-3	-3.08963E-3	-4.37558E-3	-5.31641E-3	-6.24480E-3	-6.64663E-3	-6.59406E-3	-6.64652E-3	-6.64782E-3	-6.64924E-3	-6.76524E-3	-6.58709E-3	-6.51438E-3	-6.37238E-3
4.24342E+2	2.95704E-5	-3.38851E-5	9.64474E-5	-1.44563E-4	3.75576E-5	-1.49857E-4	-1.14828E-5	2.89373E-5	2.81102E-5	1.34443E-4	-8.05191E-5	-7.15878E-5	-7.73907E-5	7.29739E-5	1.05845E-4	3.23408E-5	7.46861E-5	-2.16683E-5	4.85382E-5	-9.84968E-5	-1.82488E-5	-1.82488E-5	-1.82488E-5	-1.38198E-4	-2.00079E-4	-2.66691E-5	-1.71186E-5	8.54078E-7	-1.88568E-4	-4.03681E-5	-7.06136E-5	-3.40661E-4	-2.89248E-4	-4.97185E-4	-1.06406E-3	-2.21730E-3	-3.27574E-3	-4.44750E-3	-5.46128E-3	-6.45572E-3	-6.87279E-3	-6.88727E-3	-6.86428E-3	-6.91036E-3	-6.92859E-3	-6.91656E-3	-6.84713E-3	-6.76837E-3	-6.70176E-3
4.24920E+2	1.44775E-4	4.99850E-6	1.24612E-4	-9.03176E-5	8.32670E-5	-6.37820E-5	3.59530E-5	-8.40203E-5	-1.73791E-6	-7.78230E-5	-2.20962E-4	4.07340E-5	-8.18723E-7	8.01404E-5	-2.37596E-5	5.97891E-5	5.98891E-5	3.80925E-6	-1.77893E-5	-5.69566E-5	-3.60431E-5	-3.60431E-5	-3.60431E-5	1.21170E-6	-2.86766E-5	-3.48479E-5	-4.05161E-5	-8.53536E-5	-2.72953E-5	-2.13371E-5	4.47999E-5	-1.66545E-4	-2.30318E-4	-4.94722E-4	-1.06585E-3	-2.20069E-3	-3.39734E-3	-4.61709E-3	-5.60524E-3	-6.62612E-3	-7.08733E-3	-7.20354E-3	-6.96565E-3	-7.13327E-3	-7.25436E-3	-7.03322E-3	-7.01075E-3	-6.94769E-3	-6.93098E-3
4.25498E+2	-6.45964E-5	-7.71675E-5	-4.26078E-5	-5.92965E-5	5.96131E-5	5.35341E-7	-6.39753E-5	-8.49718E-5	1.90624E-5	4.78141E-5	-1.92019E-5	-1.72406E-5	4.71603E-6	-3.23801E-7	6.18985E-5	1.82192E-4	1.05614E-4	-1.51726E-4	7.98984E-5	1.97635E-5	1.64260E-5	1.64260E-5	1.64260E-5	1.16425E-4	-5.55209E-5	5.08409E-6	-8.30995E-5	-5.74212E-5	1.14536E-4	-1.04480E-4	1.14052E-4	-1.34825E-4	-3.74831E-4	-5.70898E-4	-1.23576E-3	-2.13942E-3	-3.43575E-3	-4.80857E-3	-5.93975E-3	-6.68076E-3	-7.22105E-3	-7.38062E-3	-7.35071E-3	-7.30891E-3	-7.35779E-3	-7.28842E-3	-7.11301E-3	-7.17147E-3	-7.06939E-3
4.26076E+2	-3.28926E-4	-8.18969E-5	3.81083E-5	-9.82654E-6	-2.87556E-5	3.19957E-5	3.27249E-5	-1.44478E-5	-8.82027E-6	1.15820E-4	3.28169E-5	1.42679E-5	-3.28437E-5	-6.94177E-6	1.16278E-4	7.77880E-5	-9.25878E-5	-6.33679E-5	1.25316E-4	8.32985E-5	1.03732E-4	1.03732E-4	1.03732E-4	1.53882E-4	-5.82896E-5	1.70364E-4	-1.19782E-4	3.73942E-5	1.58986E-4	-4.24304E-6	1.02257E-4	-2.98379E-5	-2.96767E-4	-4.24892E-4	-1.17415E-3	-2.24016E-3	-3.45628E-3	-4.82243E-3	-6.08017E-3	-6.79024E-3	-7.33487E-3	-7.60130E-3	-7.47110E-3	-7.46506E-3	-7.53405E-3	-7.45688E-3	-7.37028E-3	-7.47477E-3	-7.33184E-3
4.26654E+2	-3.52945E-4	-5.35046E-5	7.02134E-5	4.29991E-5	4.21739E-5	1.12065E-4	1.24863E-4	-8.27956E-6	-1.14514E-5	-1.00137E-4	-6.90358E-5	1.48546E-5	5.56985E-5	6.18542E-5	-4.10993E-5	4.58209E-5	5.27918E-5	-7.49704E-5	7.59479E-5	1.21409E-5	8.58394E-6	8.58394E-6	8.58394E-6	1.82113E-4	5.80822E-5	1.23799E-4	-6.54510E-6	2.30732E-4	6.79638E-5	3.36336E-5	8.05592E-5	-5.58203E-5	-3.35342E-4	-5.84424E-4	-1.16190E-3	-2.30984E-3	-3.54565E-3	-4.88277E-3	-6.13782E-3	-7.01735E-3	-7.49025E-3	-7.76194E-3	-7.61120E-3	-7.67182E-3	-7.63897E-3	-7.48828E-3	-7.51366E-3	-7.58717E-3	-7.41597E-3
4.27232E+2	-3.38821E-5	-7.40155E-6	1.11198E-4	-7.79983E-5	1.51702E-5	8.40485E-5	8.39515E-5	1.05400E-4	6.43644E-5	-1.29570E-4	3.57074E-5	4.92733E-5	-1.99032E-5	-1.03872E-5	-4.61086E-5	1.12779E-4	-7.97486E-5	-2.02809E-4	4.04514E-5	-9.45347E-5	6.40033E-6	6.40033E-6	6.40033E-6	5.57256E-5	-4.26869E-5	6.28731E-6	-1.24916E-5	1.29142E-4	1.05830E-4	1.55152E-5	1.29299E-4	3.35110E-5	-4.88490E-4	-5.83041E-4	-1.27755E-3	-2.43572E-3	-3.69404E-3	-5.17668E-3	-6.24885E-3	-7.17333E-3	-7.72723E-3	-7.95130E-3	-7.80448E-3	-8.01195E-3	-7.85352E-3	-7.83970E-3	-7.68838E-3	-7.69279E-3	-7.64410E-3
4.27810E+2	6.69369E-5	-9.02540E-5	9.74527E-5	-4.67575E-5	4.76244E-5	-5.24132E-5	3.76822E-5	7.12504E-5	4.37279E-5	-8.04562E-6	1.16559E-5	2.91651E-5	-1.15999E-4	-4.35371E-5	1.65655E-5	1.29100E-4	-6.71191E-5	-8.32411E-5	6.44706E-5	-1.08264E-4	-6.75345E-6	-6.75345E-6	-6.75345E-6	1.03497E-4	1.02637E-5	-1.04775E-4	-2.89763E-5	8.15647E-5	7.55450E-5	4.41220E-5	-5.34928E-6	1.42072E-5	-2.88416E-4	-6.21707E-4	-1.40753E-3	-2.40686E-3	-3.67898E-3	-5.24396E-3	-6.35957E-3	-7.43962E-3	-7.97618E-3	-8.22129E-3	-8.09899E-3	-8.21005E-3	-8.01396E-3	-8.07735E-3	-7.99913E-3	-7.87393E-3	-7.95079E-3
4.28388E+2	-7.64285E-5	-3.86429E-5	-5.15192E-5	6.29829E-5	-1.28414E-4	-2.01367E-4	5.02416E-5	2.49372E-5	3.87066E-5	-1.16852E-5	3.45489E-5	-6.20424E-6	1.04617E-5	-8.67913E-5	2.01018E-4	1.10764E-4	-3.40271E-5	4.89234E-5	9.22370E-5	-3.97421E-5	-7.96054E-6	-7.96054E-6	-7.96054E-6	1.44483E-4	-9.33935E-5	3.80435E-5	1.92050E-4	5.93332E-5	1.09618E-4	-1.52778E-5	-2.92703E-5	-7.98091E-5	-3.06246E-4	-6.90547E-4	-1.26551E-3	-2.31457E-3	-3.81729E-3	-5.33875E-3	-6.45160E-3	-7.55788E-3	-8.25006E-3	-8.33150E-3	-8.32349E-3	-8.21329E-3	-8.22467E-3	-8.19258E-3	-8.09351E-3	-8.00270E-3	-8.13428E-3
4.28966E+2	-2.39303E-4	-5.84268E-5	4.14411E-5	3.50209E-5	-4.34842E-5	-7.73272E-5	-5.33731E-6	4.27533E-5	1.54834E-4	-8.23291E-5	-4.87723E-6	-1.89367E-5	1.19308E-5	2.81415E-6	7.65264E-5	1.10099E-4	1.51214E-5	2.79307E-5	2.34249E-5	-1.18755E-5	7.93607E-6	7.93607E-6	7.93607E-6	1.12505E-4	-1.65640E-4	1.02029E-4	1.89712E-4	9.88274E-5	1.95442E-5	1.19338E-4	-1.22924E-4	-8.59388E-5	-3.31216E-4	-6.46962E-4	-1.38926E-3	-2.48372E-3	-3.82042E-3	-5.43886E-3	-6.57086E-3	-7.70096E-3	-8.34162E-3	-8.56781E-3	-8.40719E-3	-8.39782E-3	-8.43072E-3	-8.39724E-3	-8.41298E-3	-8.17706E-3	-8.29358E-3
4.29545E+2	-1.30677E-4	6.56926E-5	2.59189E-5	6.20498E-5	-3.81620E-5	3.60391E-5	-5.97277E-5	1.95475E-5	6.94714E-5	-8.73347E-5	-1.25687E-4	7.87004E-5	1.19309E-5	2.41936E-5	7.27281E-5	9.42828E-5	6.75890E-5	-5.33953E-5	-1.10528E-4	-2.26326E-5	2.63970E-5	2.63970E-5	2.63970E-5	2.01757E-5	6.15287E-5	1.27577E-4	2.04307E-5	1.77488E-4	5.70947E-5	-3.18766E-5	-3.13635E-5	-2.44520E-5	-2.74677E-4	-7.07802E-4	-1.34057E-3	-2.58810E-3	-3.94275E-3	-5.52933E-3	-6.60584E-3	-7.92538E-3	-8.51823E-3	-8.74969E-3	-8.58846E-3	-8.61278E-3	-8.59648E-3	-8.55433E-3	-8.49290E-3	-8.28335E-3	-8.42759E-3
4.30123E+2	6.44018E-5	6.95085E-6	-6.61891E-5	2.17957E-5	2.42029E-5	-3.10798E-5	-2.44500E-5	-1.88533E-5	3.66084E-5	-3.95058E-5	3.24779E-5	8.00597E-6	-6.04103E-5	4.64646E-5	3.76976E-5	7.88206E-5	-4.53025E-5	-4.16311E-5	-4.39353E-6	-2.56111E-5	5.62268E-6	5.62268E-6	5.62268E-6	9.23092E-5	-7.42490E-6	1.49036E-4	7.21878E-5	6.22796E-5	-5.96743E-5	-3.59054E-5	-1.73090E-4	-1.34478E-4	-3.72186E-4	-6.19771E-4	-1.27985E-3	-2.48185E-3	-4.04684E-3	-5.66730E-3	-6.86149E-3	-8.14037E-3	-8.78811E-3	-8.91146E-3	-8.89234E-3	-8.85257E-3	-8.78894E-3	-8.84796E-3	-8.73974E-3	-8.56825E-3	-8.72838E-3
4.30701E+2	1.11900E-5	1.06090E-4	-4.21774E-5	-6.07686E-5	1.83108E-5	-3.93150E-5	2.40295E-5	1.33552E-5	9.54501E-5	-2.40842E-5	1.12390E-5	2.97172E-5	-1.47053E-6	4.54131E-5	2.38225E-5	-2.68026E-5	-2.26931E-5	-5.75642E-5	-8.37723E-5	-1.99697E-5	-9.80452E-6	-9.80452E-6	-9.80452E-6	8.12364E-5	1.08078E-6	1.07869E-4	-4.02302E-5	3.82512E-5	-1.01659E-4	-6.28710E-6	-1.72295E-4	-1.61911E-4	-2.73382E-4	-5.42720E-4	-1.30954E-3	-2.55374E-3	-3.99303E-3	-5.73083E-3	-6.98740E-3	-8.24008E-3	-8.92857E-3	-9.12909E-3	-9.08805E-3	-8.91813E-3	-9.00848E-3	-8.99331E-3	-8.99470E-3	-8.78684E-3	-8.91586E-3
4.31280E+2	-1.38392E-4	1.08036E-4	1.79741E-5	-5.80722E-5	5.36360E-5	-3.91691E-5	1.20085E-4	-5.11040E-6	3.67351E-5	-3.69599E-5	-2.63177E-5	6.25783E-6	-2.75969E-5	-4.13530E-6	7.05798E-5	4.25398E-5	6.29150E-5	-1.17551E-5	-1.13273E-4	-5.79772E-5	-3.09652E-5	-3.09652E-5	-3.09652E-5	2.38637E-5	8.49094E-5	-5.20908E-7	-1.62340E-4	4.59352E-5	4.59965E-6	4.91625E-5	-8.64383E-5	-1.27744E-4	-3.37415E-4	-6.51324E-4	-1.34781E-3	-2.62673E-3	-3.99160E-3	-5.71486E-3	-7.19187E-3	-8.37620E-3	-9.15692E-3	-9.36376E-3	-9.27429E-3	-9.19772E-3	-9.17387E-3	-9.19225E-3	-9.18056E-3	-8.93798E-3	-9.01990E-3
4.31858E+2	-4.30348E-5	1.70413E-5	-1.50259E-5	-4.50170E-5	7.80585E-5	-2.62761E-5	6.82505E-5	-1.46299E-5	2.02417E-5	1.69863E-5	-5.87794E-5	4.10308E-5	-4.43779E-5	3.91200E-6	1.22575E-4	7.81239E-6	4.24289E-5	-1.88353E-5	-5.81433E-5	-9.42179E-5	-5.76822E-5	-5.76822E-5	-5.76822E-5	-1.71501E-5	1.44821E-5	3.83775E-5	-1.92818E-4	1.59575E-4	-8.29724E-6	5.80695E-5	-1.94122E-4	-7.36609E-5	-3.09230E-4	-6.78107E-4	-1.40044E-3	-2.64573E-3	-4.19820E-3	-5.96196E-3	-7.32610E-3	-8.51643E-3	-9.36762E-3	-9.55775E-3	-9.51588E-3	-9.44951E-3	-9.35493E-3	-9.44130E-3	-9.28629E-3	-9.11453E-3	-9.12176E-3
4.32436E+2	1.08827E-5	-4.04469E-5	5.39024E-6	2.61081E-5	-1.74688E-5	-1.89085E-4	3.32118E-5	2.27188E-5	6.00682E-5	4.40388E-5	-1.13352E-4	-3.96761E-6	2.93202E-6	-1.38055E-5	1.95146E-4	-2.50775E-5	1.37438E-4	-2.67967E-5	1.13658E-5	-1.19301E-4	-4.16150E-5	-4.16150E-5	-4.16150E-5	3.73152E-5	-1.64007E-4	1.38080E-5	3.43659E-5	1.23124E-4	8.28451E-6	5.61226E-6	-1.18703E-4	-4.27752E-5	-2.47068E-4	-6.06648E-4	-1.47772E-3	-2.72439E-3	-4.32878E-3	-6.04741E-3	-7.38676E-3	-8.71515E-3	-9.51308E-3	-9.73715E-3	-9.69821E-3	-9.69183E-3	-9.57134E-3	-9.63081E-3	-9.53664E-3	-9.39011E-3	-9.30565E-3
4.33015E+2	-2.30298E-6	-1.66421E-5	-3.58176E-5	-6.64732E-6	8.95042E-5	-5.64772E-5	-2.94681E-5	7.53260E-7	-1.73082E-5	1.46402E-4	-1.04559E-4	1.31462E-5	7.30277E-6	-4.19051E-5	3.51569E-5	6.55763E-5	1.31429E-4	-2.05264E-5	-4.51893E-5	-1.12428E-4	-1.30478E-5	-1.30478E-5	-1.30478E-5	-3.00461E-5	-2.19321E-4	4.57948E-5	8.67060E-5	4.77057E-6	-4.54516E-6	8.01482E-6	5.63666E-5	-1.37413E-4	-2.30178E-4	-7.46090E-4	-1.52528E-3	-2.79548E-3	-4.30962E-3	-6.17642E-3	-7.61126E-3	-8.89159E-3	-9.69511E-3	-9.95766E-3	-9.91162E-3	-9.92587E-3	-9.83559E-3	-9.82418E-3	-9.70316E-3	-9.62503E-3	-9.57665E-3
4.33594E+2	-1.65934E-5	-2.72348E-5	2.85505E-5	5.55353E-6	3.03346E-5	-4.71157E-5	-3.12983E-6	-4.14354E-5	2.46153E-5	7.32854E-5	-7.30498E-5	4.03850E-5	-4.28735E-5	2.94905E-5	1.00757E-5	8.80380E-5	2.75035E-5	-1.16074E-4	4.12060E-5	-3.15320E-5	-1.96525E-5	-1.96525E-5	-1.96525E-5	-2.35287E-5	-7.20857E-5	-4.81087E-5	-7.47798E-5	-4.18935E-5	1.46419E-5	4.02450E-5	-4.56726E-5	-2.83519E-5	-3.36146E-4	-6.91206E-4	-1.44127E-3	-2.80317E-3	-4.37219E-3	-6.30096E-3	-7.90966E-3	-9.09075E-3	-9.92468E-3	-1.01650E-2	-1.01147E-2	-1.01528E-2	-1.00293E-2	-9.93875E-3	-9.95324E-3	-9.82251E-3	-9.84158E-3
4.34172E+2	-3.51697E-5	6.29686E-5	8.08524E-5	2.24953E-5	7.72841E-5	-1.08156E-4	-1.02541E-5	3.39445E-5	-4.14843E-6	-2.02361E-5	-2.35045E-5	1.26473E-5	-9.44669E-5	3.37135E-6	2.92531E-6	5.81381E-5	-9.11795E-6	-5.35916E-5	4.84521E-5	-4.44336E-5	4.43346E-6	4.43346E-6	4.43346E-6	3.91611E-5	5.35536E-5	-5.53558E-5	-7.61610E-5	-6.27866E-5	2.40625E-6	7.66950E-5	3.03362E-5	-7.26196E-5	-3.14846E-4	-6.87327E-4	-1.42209E-3	-2.82784E-3	-4.42409E-3	-6.37710E-3	-7.92864E-3	-9.38958E-3	-1.01197E-2	-1.03558E-2	-1.02514E-2	-1.03750E-2	-1.02487E-2	-1.01280E-2	-1.01096E-2	-9.99706E-3	-1.00064E-2
4.34751E+2	-6.66697E-5	2.28839E-5	1.10020E-4	-2.42666E-5	-2.31452E-6	-6.11592E-5	-6.45335E-5	9.20756E-5	2.10757E-5	8.38978E-5	-9.23012E-5	5.50470E-5	-8.72057E-5	6.40159E-5	9.26560E-6	-4.91240E-5	-6.74818E-5	-6.31491E-6	7.52570E-5	-1.21675E-5	1.46371E-5	1.46371E-5	1.46371E-5	8.13976E-5	-1.70829E-5	-5.76779E-5	7.75145E-6	-3.49327E-5	5.35859E-5	8.04115E-5	6.84783E-5	-6.72268E-5	-3.09930E-4	-7.10519E-4	-1.55098E-3	-2.83842E-3	-4.55379E-3	-6.52903E-3	-8.05177E-3	-9.46693E-3	-1.03146E-2	-1.04936E-2	-1.05207E-2	-1.04992E-2	-1.04203E-2	-1.02914E-2	-1.02933E-2	-1.01289E-2	-1.02002E-2
4.35330E+2	-9.34324E-5	-5.42438E-5	6.44744E-5	-3.15351E-5	-1.88725E-5	3.62313E-6	2.46256E-5	4.65482E-5	1.97941E-5	3.81202E-5	-2.89027E-5	1.01877E-4	1.78778E-5	3.52299E-5	3.52919E-5	3.83416E-6	-1.14347E-4	-5.46358E-5	4.60082E-5	-4.13352E-5	3.92917E-6	3.92917E-6	3.92917E-6	-2.20969E-5	3.67211E-5	3.24016E-5	-3.19391E-5	6.66816E-5	1.69814E-4	8.67710E-5	5.62164E-5	-4.85251E-5	-2.51441E-4	-7.39567E-4	-1.51292E-3	-2.88980E-3	-4.60628E-3	-6.66215E-3	-8.09125E-3	-9.51473E-3	-1.04935E-2	-1.07542E-2	-1.06688E-2	-1.06876E-2	-1.06263E-2	-1.03961E-2	-1.05119E-2	-1.03773E-2	-1.03614E-2
4.35908E+2	1.00061E-5	-3.85553E-6	-6.95468E-6	-4.23254E-5	2.52158E-5	2.10657E-5	3.20552E-5	1.27423E-5	-2.19204E-5	-8.51534E-5	-9.28279E-6	3.67344E-5	1.96486E-5	6.93489E-5	-8.13302E-5	1.18534E-4	4.77988E-6	-4.30734E-5	2.31288E-5	-7.93641E-5	1.51304E-5	1.51304E-5	1.51304E-5	-1.23142E-4	-5.24718E-5	-2.09943E-5	3.11041E-5	1.55920E-4	2.09086E-5	4.49586E-6	-5.77931E-5	-1.52787E-4	-2.50280E-4	-8.31057E-4	-1.59271E-3	-2.92225E-3	-4.63866E-3	-6.78769E-3	-8.25450E-3	-9.70274E-3	-1.06709E-2	-1.09235E-2	-1.08709E-2	-1.08749E-2	-1.08680E-2	-1.06243E-2	-1.06553E-2	-1.05274E-2	-1.05295E-2
4.36487E+2	3.45827E-5	5.00535E-5	-1.68431E-5	-1.84103E-5	-6.53056E-5	-7.09103E-5	-5.80986E-6	4.43498E-5	-6.34392E-6	2.96782E-5	-5.54455E-5	2.24834E-5	1.99821E-5	-9.55629E-6	3.95293E-5	6.19128E-5	9.69890E-6	-1.13358E-4	7.73876E-5	-2.76753E-5	1.94850E-5	1.94850E-5	1.94850E-5	-3.63323E-5	-7.20514E-5	1.76638E-5	1.17121E-4	1.71035E-4	2.77170E-5	2.37605E-5	-4.62545E-5	-1.52421E-4	-3.05563E-4	-7.63866E-4	-1.53706E-3	-2.85683E-3	-4.74263E-3	-6.72170E-3	-8.36082E-3	-9.72858E-3	-1.08145E-2	-1.10619E-2	-1.10835E-2	-1.10103E-2	-1.08870E-2	-1.08507E-2	-1.07836E-2	-1.06121E-2	-1.06315E-2
4.37066E+2	-8.01875E-5	4.84901E-6	4.05409E-5	-1.10368E-5	-1.40306E-4	1.36506E-4	1.98208E-5	3.17404E-5	8.31819E-6	1.34243E-4	-1.11213E-4	3.33175E-5	6.42242E-5	-2.29775E-5	-8.78739E-5	6.53462E-5	-2.81266E-7	-6.31486E-5	-2.19514E-5	6.97543E-8	-5.26653E-6	-5.26653E-6	-5.26653E-6	7.93617E-6	-1.48119E-4	-1.05516E-4	2.09425E-4	4.21440E-5	-2.17924E-5	-9.23622E-5	-1.94263E-5	-8.89380E-5	-3.01187E-4	-7.32659E-4	-1.48296E-3	-2.97099E-3	-4.76324E-3	-6.75704E-3	-8.49329E-3	-9.92830E-3	-1.09745E-2	-1.12291E-2	-1.12975E-2	-1.12199E-2	-1.10379E-2	-1.11010E-2	-1.09489E-2	-1.08886E-2	-1.07742E-2
4.37645E+2	-1.17311E-4	6.90514E-5	8.71105E-5	-4.17871E-5	-6.36842E-5	2.28027E-4	-8.87894E-6	-3.63091E-5	2.57932E-5	5.43713E-5	-7.29552E-5	4.51783E-5	8.41114E-6	-4.05481E-5	-1.02447E-4	6.10564E-5	-3.68351E-5	-9.33833E-5	1.19853E-4	-8.47123E-5	-1.51410E-5	-1.51410E-5	-1.51410E-5	1.37908E-4	-1.80114E-4	4.16513E-5	1.29920E-4	-5.64312E-5	-2.94270E-5	-1.25957E-4	1.10087E-4	-1.39517E-4	-3.22154E-4	-8.24823E-4	-1.54304E-3	-3.07833E-3	-4.74955E-3	-6.89861E-3	-8.62207E-3	-1.01205E-2	-1.11396E-2	-1.13941E-2	-1.13676E-2	-1.13775E-2	-1.13110E-2	-1.12167E-2	-1.10967E-2	-1.10536E-2	-1.10009E-2
4.38224E+2	-5.83584E-5	-1.10121E-5	7.28652E-5	-2.91566E-5	-7.26728E-5	1.73680E-4	-2.56775E-5	-2.58095E-5	4.69285E-5	1.34959E-4	-4.21579E-5	2.81030E-5	2.89360E-5	5.02456E-5	-1.15206E-4	-5.81344E-5	4.67055E-5	-1.15090E-4	3.24341E-5	-6.15815E-5	-1.74963E-5	-1.74963E-5	-1.74963E-5	1.20870E-4	-3.54138E-5	2.03197E-5	1.01667E-4	7.72333E-5	9.93359E-5	-5.60273E-5	2.59139E-5	-6.95867E-5	-2.40514E-4	-7.83815E-4	-1.50697E-3	-3.02551E-3	-4.89100E-3	-7.00722E-3	-8.75826E-3	-1.02361E-2	-1.11127E-2	-1.15155E-2	-1.15850E-2	-1.15060E-2	-1.13919E-2	-1.13931E-2	-1.13517E-2	-1.11894E-2	-1.11436E-2
4.38803E+2	2.53831E-5	-5.79582E-5	1.08508E-4	-5.55011E-5	1.40009E-5	8.82260E-5	-3.75328E-5	1.32839E-5	2.33390E-5	6.26379E-6	-1.08651E-4	8.37682E-6	3.87333E-5	3.12942E-5	-3.03807E-5	-6.20192E-5	1.38996E-4	-1.80008E-4	1.93280E-5	1.63179E-5	-1.41835E-5	-1.41835E-5	-1.41835E-5	1.50429E-5	3.55892E-5	7.30988E-5	1.38708E-4	9.55621E-5	7.50438E-5	2.05950E-5	-4.64380E-5	-1.26484E-4	-2.33876E-4	-8.06785E-4	-1.59457E-3	-3.05127E-3	-4.90005E-3	-7.04070E-3	-8.81488E-3	-1.03097E-2	-1.13358E-2	-1.17044E-2	-1.16952E-2	-1.16602E-2	-1.14986E-2	-1.15657E-2	-1.14255E-2	-1.13309E-2	-1.12695E-2
4.39382E+2	-1.82697E-5	-8.18314E-5	4.64319E-5	1.09997E-5	4.55379E-5	1.25519E-4	-1.01459E-4	2.59564E-5	1.97855E-5	2.13595E-5	2.69483E-5	3.89961E-5	-3.25503E-6	1.53446E-5	-1.57858E-5	-8.69043E-5	9.63999E-5	-1.44431E-4	-7.18195E-6	-1.41608E-5	-2.58236E-5	-2.58236E-5	-2.58236E-5	-7.07096E-5	-6.36038E-5	6.77876E-6	6.85175E-5	2.62242E-4	1.91785E-5	1.47789E-4	-8.34392E-6	-1.26819E-4	-3.28069E-4	-8.20785E-4	-1.66080E-3	-3.08600E-3	-4.96808E-3	-7.00357E-3	-8.87318E-3	-1.04842E-2	-1.15173E-2	-1.19023E-2	-1.18445E-2	-1.17665E-2	-1.15755E-2	-1.16363E-2	-1.15824E-2	-1.14001E-2	-1.13264E-2
4.39961E+2	4.80077E-5	-5.93596E-5	-1.81429E-5	4.77067E-5	-9.78994E-5	-1.86739E-5	-5.42587E-5	-1.76959E-5	1.71819E-5	-1.69849E-5	1.18139E-4	2.90678E-5	-7.36635E-5	7.22406E-5	-3.61098E-5	4.46847E-5	7.65545E-5	-4.59297E-6	-3.25488E-5	-2.36529E-5	-1.36119E-5	-1.36119E-5	-1.36119E-5	-3.45078E-5	-8.63825E-5	-7.66705E-5	-4.73347E-5	2.32239E-4	5.91396E-5	8.32945E-5	-1.02440E-4	-9.58584E-5	-3.94127E-4	-8.20167E-4	-1.56506E-3	-3.06101E-3	-4.95860E-3	-7.06513E-3	-9.04630E-3	-1.06176E-2	-1.16619E-2	-1.20890E-2	-1.20557E-2	-1.18822E-2	-1.18563E-2	-1.17936E-2	-1.17426E-2	-1.15419E-2	-1.14946E-2
4.40540E+2	1.57915E-5	-1.18619E-4	2.73717E-5	-2.72373E-5	-4.69877E-5	-5.76208E-5	7.45756E-5	-2.38672E-5	5.35582E-5	-3.05304E-5	-5.96812E-7	-4.74989E-6	-4.71427E-5	1.15733E-4	8.56248E-5	-6.11519E-5	1.26924E-5	3.50188E-5	-2.46242E-5	2.27616E-5	1.72905E-5	1.72905E-5	1.72905E-5	1.02748E-4	7.99187E-5	8.38035E-6	-7.15593E-6	8.19847E-5	-1.82941E-5	3.78999E-5	-5.15487E-5	-1.35548E-4	-2.65860E-4	-7.95462E-4	-1.51071E-3	-3.10016E-3	-5.06942E-3	-7.14622E-3	-9.08476E-3	-1.07641E-2	-1.17256E-2	-1.21808E-2	-1.21834E-2	-1.20588E-2	-1.20084E-2	-1.19323E-2	-1.18015E-2	-1.16673E-2	-1.16343E-2
4.41119E+2	-3.37364E-5	-8.09899E-5	5.83416E-5	-6.22797E-5	9.08840E-5	-1.15571E-5	6.85827E-5	3.89174E-5	-5.38106E-6	-4.32945E-5	-1.03999E-4	-2.56503E-6	-3.69544E-5	5.69816E-5	-3.74704E-5	-5.79836E-5	3.79014E-5	1.18036E-4	2.73683E-5	-2.08022E-5	4.98795E-5	4.98795E-5	4.98795E-5	1.59517E-4	4.58865E-5	9.73591E-5	-2.53653E-5	-9.11170E-5	3.93294E-5	2.59543E-5	3.07263E-5	-9.58860E-5	-3.47206E-4	-7.08080E-4	-1.64072E-3	-3.25828E-3	-4.99823E-3	-7.26359E-3	-9.12462E-3	-1.09246E-2	-1.20120E-2	-1.22466E-2	-1.22178E-2	-1.22483E-2	-1.21329E-2	-1.21574E-2	-1.20394E-2	-1.18750E-2	-1.16639E-2
4.41699E+2	7.31091E-5	-3.00378E-5	-1.80184E-5	-6.39641E-5	5.17222E-5	1.00388E-4	-2.34061E-5	8.22167E-5	8.46633E-6	-7.89284E-5	-7.31696E-5	-7.97653E-5	-8.47011E-5	2.05065E-6	1.16472E-5	8.08635E-6	-8.89299E-5	1.22987E-4	3.41791E-5	4.60685E-5	1.56860E-5	1.56860E-5	1.56860E-5	4.27286E-5	-4.13252E-5	7.37421E-5	3.58050E-5	9.11223E-5	-4.53000E-5	5.94278E-5	-1.16947E-5	-1.92573E-5	-4.34202E-4	-7.72504E-4	-1.67682E-3	-3.29258E-3	-5.11689E-3	-7.28435E-3	-9.24528E-3	-1.08958E-2	-1.20902E-2	-1.25081E-2	-1.24119E-2	-1.24224E-2	-1.22180E-2	-1.22656E-2	-1.21852E-2	-1.19405E-2	-1.19816E-2
4.42278E+2	-1.18776E-4	-2.54001E-5	-1.05619E-6	-1.28131E-5	1.12123E-4	-5.34649E-5	-1.16269E-4	1.11596E-4	7.85704E-5	1.08815E-4	-5.35659E-5	-7.52148E-5	-4.23950E-5	-3.39520E-5	-8.79938E-5	2.11377E-5	-2.62671E-5	1.46468E-4	3.80386E-5	3.04176E-5	1.98127E-5	1.98127E-5	1.98127E-5	4.56506E-5	-4.18410E-5	-3.56980E-5	1.11061E-4	1.41421E-4	-1.43739E-4	1.15238E-4	4.50426E-5	6.10797E-7	-3.91054E-4	-6.73811E-4	-1.79983E-3	-3.15613E-3	-5.09315E-3	-7.42533E-3	-9.28824E-3	-1.10606E-2	-1.20915E-2	-1.26243E-2	-1.25932E-2	-1.25351E-2	-1.24049E-2	-1.23411E-2	-1.22543E-2	-1.20997E-2	-1.21112E-2
4.42857E+2	-1.14528E-4	2.37013E-5	2.08374E-5	3.02800E-5	4.64442E-5	-2.05327E-4	4.65232E-5	3.16059E-5	6.79342E-5	9.85897E-6	-5.93957E-5	-6.05576E-5	-4.29365E-5	-3.25020E-5	-5.24390E-5	4.85261E-5	7.92866E-5	1.03334E-4	6.94181E-5	-1.00651E-5	5.04421E-6	5.04421E-6	5.04421E-6	-2.08225E-5	-3.51109E-5	-1.10900E-5	-5.93387E-5	7.91886E-5	-1.23206E-4	-6.96772E-5	2.91031E-6	6.58063E-5	-3.67629E-4	-8.13665E-4	-1.74457E-3	-3.17565E-3	-5.14528E-3	-7.47749E-3	-9.46443E-3	-1.12075E-2	-1.23724E-2	-1.26272E-2	-1.27623E-2	-1.25601E-2	-1.26068E-2	-1.24728E-2	-1.24442E-2	-1.22089E-2	-1.22867E-2
4.43437E+2	9.54483E-5	-7.11929E-6	-7.10097E-5	4.03780E-5	3.03279E-5	-1.40710E-4	6.31361E-5	-6.05029E-6	1.14295E-4	1.73089E-4	-1.06889E-4	3.82077E-6	-3.56227E-6	-3.56285E-5	-1.25266E-4	-5.96006E-5	-2.29604E-5	4.06460E-5	1.96076E-6	1.56938E-5	5.47521E-5	5.47521E-5	5.47521E-5	8.05703E-5	2.46699E-5	-4.66115E-5	-2.82524E-5	2.04855E-4	3.46780E-5	-2.34134E-5	3.84020E-5	3.35060E-5	-1.58143E-4	-8.38792E-4	-1.63164E-3	-3.16980E-3	-5.11794E-3	-7.52395E-3	-9.54464E-3	-1.12291E-2	-1.24039E-2	-1.27164E-2	-1.28829E-2	-1.27124E-2	-1.27333E-2	-1.25107E-2	-1.24886E-2	-1.23077E-2	-1.22890E-2
4.44016E+2	1.18283E-4	-4.94054E-5	-6.44904E-5	-4.71625E-5	-6.01187E-5	-9.39674E-5	5.15949E-5	-8.71707E-6	1.51814E-4	1.12417E-4	-9.07627E-5	-5.73669E-5	3.78810E-6	-2.95107E-5	1.47994E-5	2.91084E-5	5.04760E-5	-3.48753E-5	-1.00190E-5	1.41154E-5	1.80262E-5	1.80262E-5	1.80262E-5	-2.23550E-6	8.30580E-6	4.90001E-5	2.20639E-5	3.02513E-5	1.15895E-4	-6.36794E-5	3.27332E-5	-2.54880E-5	-2.53663E-4	-7.83974E-4	-1.63696E-3	-3.23168E-3	-5.27750E-3	-7.49095E-3	-9.65919E-3	-1.13753E-2	-1.25664E-2	-1.28926E-2	-1.30116E-2	-1.28403E-2	-1.27331E-2	-1.26731E-2	-1.26669E-2	-1.24088E-2	-1.24653E-2
4.44596E+2	1.42614E-5	-1.60011E-5	-1.17055E-5	-9.88863E-6	-1.37235E-4	5.03874E-5	2.78302E-5	-5.21061E-5	7.87570E-5	9.22569E-5	-1.18815E-4	6.81469E-5	1.27445E-5	-1.08005E-4	9.06940E-5	-2.52184E-5	1.43794E-4	-6.65529E-5	1.04937E-5	-4.38388E-5	-1.27994E-5	-1.27994E-5	-1.27994E-5	-3.05019E-5	-9.45876E-5	4.26520E-6	4.77076E-5	1.45421E-4	1.67034E-4	-8.05928E-5	2.84342E-5	-1.69607E-4	-4.20823E-4	-6.80670E-4	-1.57900E-3	-3.17994E-3	-5.34838E-3	-7.60351E-3	-9.58559E-3	-1.14621E-2	-1.26285E-2	-1.30527E-2	-1.31517E-2	-1.30261E-2	-1.28010E-2	-1.28573E-2	-1.27966E-2	-1.24685E-2	-1.24707E-2
4.45175E+2	8.69951E-5	1.85487E-5	1.97506E-5	5.09081E-5	-2.38675E-5	1.11788E-7	1.83628E-5	1.47782E-7	-4.13326E-5	7.56596E-6	-4.33984E-5	2.68298E-5	-7.39980E-5	2.15156E-6	-3.68711E-5	-4.38103E-5	1.03517E-4	-3.37055E-5	-3.83277E-6	-3.40734E-5	-2.04529E-5	-2.04529E-5	-2.04529E-5	-5.30193E-5	-3.75178E-6	-4.27255E-5	1.23784E-5	-2.76651E-5	3.05894E-5	1.16825E-5	4.48858E-5	-2.39281E-4	-4.30016E-4	-6.94830E-4	-1.69866E-3	-3.16283E-3	-5.28232E-3	-7.70206E-3	-9.69399E-3	-1.15582E-2	-1.27247E-2	-1.31198E-2	-1.32313E-2	-1.31076E-2	-1.30137E-2	-1.29829E-2	-1.28517E-2	-1.26100E-2	-1.26695E-2
4.45755E+2	2.64433E-5	-9.14501E-5	6.15099E-5	8.01042E-5	1.25438E-4	-1.53826E-4	2.14875E-5	2.88802E-5	-8.02996E-5	1.16442E-4	4.27656E-5	4.77244E-5	1.76296E-5	3.76118E-5	-5.96204E-5	-1.41364E-4	7.16955E-5	-5.73555E-5	-5.56745E-5	-3.81422E-5	9.93891E-6	9.93891E-6	9.93891E-6	1.48667E-5	2.31074E-5	1.71696E-5	2.66343E-5	6.74457E-5	1.05977E-4	9.10178E-5	6.05459E-5	-9.70679E-5	-3.07807E-4	-6.77537E-4	-1.65214E-3	-3.19968E-3	-5.15208E-3	-7.69924E-3	-9.76348E-3	-1.15393E-2	-1.27608E-2	-1.32596E-2	-1.33148E-2	-1.31640E-2	-1.32150E-2	-1.30137E-2	-1.29809E-2	-1.27528E-2	-1.27777E-2
4.46335E+2	-2.08936E-5	-3.48457E-5	4.61993E-5	4.83394E-6	1.11834E-4	-1.51750E-4	-6.01632E-5	1.38887E-5	-2.03312E-6	9.02437E-6	-7.28165E-5	5.35023E-5	9.56936E-5	-2.96164E-5	3.56297E-5	-3.62965E-5	6.35040E-5	-2.36692E-5	-1.99927E-5	1.79661E-5	-2.33072E-5	-2.33072E-5	-2.33072E-5	-6.22955E-6	1.36318E-4	1.15200E-5	1.60204E-5	-1.09532E-4	-8.21328E-6	2.90916E-5	1.11856E-4	-1.39377E-4	-4.30165E-4	-8.24997E-4	-1.62777E-3	-3.23275E-3	-5.19147E-3	-7.83214E-3	-9.91021E-3	-1.16279E-2	-1.29850E-2	-1.34475E-2	-1.34125E-2	-1.33244E-2	-1.32553E-2	-1.31650E-2	-1.31932E-2	-1.29263E-2	-1.28380E-2
4.46914E+2	-2.13446E-4	-1.05447E-4	9.24906E-5	-5.38222E-5	7.46791E-5	8.07066E-5	-7.27787E-5	8.63151E-5	7.61167E-6	-1.92372E-4	-7.23107E-5	5.27829E-5	1.04375E-4	6.15772E-5	-2.95745E-6	5.91074E-5	-2.46027E-5	6.50176E-6	7.48431E-5	3.67462E-5	1.68879E-5	1.68879E-5	1.68879E-5	1.84468E-5	7.30769E-6	-6.02587E-5	-4.35601E-5	-1.62317E-4	-2.67195E-5	2.49922E-5	5.31939E-5	-4.99706E-5	-2.65473E-4	-7.71633E-4	-1.61644E-3	-3.24510E-3	-5.23486E-3	-7.79174E-3	-9.93492E-3	-1.18134E-2	-1.30885E-2	-1.35262E-2	-1.37281E-2	-1.34015E-2	-1.33383E-2	-1.32196E-2	-1.32983E-2	-1.30101E-2	-1.30633E-2
4.47494E+2	-1.04824E-4	2.42645E-6	6.19926E-5	3.39412E-5	2.74523E-5	5.17733E-5	-9.38157E-5	2.06094E-5	-3.96036E-5	-1.57496E-5	-8.94094E-5	-5.68598E-5	-9.87852E-6	2.05235E-5	6.36693E-5	6.40793E-5	5.99170E-5	4.68651E-5	-5.15606E-5	8.45146E-6	-1.11133E-5	-1.11133E-5	-1.11133E-5	-9.77420E-5	-1.13382E-4	-1.21455E-4	-9.09265E-6	8.25162E-5	-1.61857E-4	1.23193E-4	-3.14530E-5	-1.80223E-4	-3.62970E-4	-7.40213E-4	-1.67805E-3	-3.26992E-3	-5.27920E-3	-7.85902E-3	-9.94667E-3	-1.18422E-2	-1.31926E-2	-1.35836E-2	-1.37665E-2	-1.35466E-2	-1.34672E-2	-1.34142E-2	-1.33760E-2	-1.31161E-2	-1.31720E-2
4.48074E+2	-4.09381E-5	3.61165E-5	1.10457E-4	-7.95412E-6	7.13112E-5	-3.09683E-5	-3.62917E-5	3.11351E-5	2.67676E-5	-3.92283E-5	-1.41026E-4	4.80400E-5	-4.49655E-6	7.82363E-5	5.75808E-5	-7.50579E-5	-5.96837E-6	-9.54854E-5	-2.33762E-5	4.11459E-5	2.55818E-5	2.55818E-5	2.55818E-5	1.54051E-4	4.21917E-5	7.97881E-5	7.72084E-5	9.65780E-7	5.00388E-5	7.60936E-5	8.66796E-7	-8.79853E-5	-4.08993E-4	-7.53659E-4	-1.63491E-3	-3.28405E-3	-5.27593E-3	-7.81649E-3	-9.99689E-3	-1.19184E-2	-1.33360E-2	-1.37294E-2	-1.36774E-2	-1.35879E-2	-1.36023E-2	-1.34971E-2	-1.34950E-2	-1.32648E-2	-1.32923E-2
4.48654E+2	-1.08582E-4	2.94269E-5	6.52126E-5	-4.98475E-5	-3.17531E-5	-2.06819E-4	7.32864E-5	1.09050E-4	1.43792E-4	-1.09232E-5	-7.72225E-5	4.55985E-5	5.66037E-6	3.26154E-5	-4.34504E-5	-7.73464E-5	1.09686E-5	-4.16497E-5	1.20089E-4	1.18945E-5	2.61794E-5	2.61794E-5	2.61794E-5	1.34617E-4	1.39013E-4	1.10318E-4	1.46171E-4	-5.69654E-5	8.07444E-5	7.28095E-5	-1.17368E-4	-8.06840E-5	-3.23771E-4	-7.68350E-4	-1.75319E-3	-3.29718E-3	-5.33966E-3	-7.91416E-3	-1.01251E-2	-1.19770E-2	-1.35111E-2	-1.37754E-2	-1.38274E-2	-1.37887E-2	-1.36285E-2	-1.35896E-2	-1.35487E-2	-1.33643E-2	-1.35023E-2
4.49233E+2	5.67612E-6	-1.50688E-5	6.52264E-5	-5.47540E-5	3.90752E-5	4.22758E-5	-3.28532E-5	9.49701E-5	-2.88478E-5	2.18578E-5	-4.93068E-5	-4.99757E-5	1.22212E-5	3.41380E-5	-2.61812E-5	1.27731E-5	-5.38662E-5	-4.09631E-5	1.50547E-5	8.54870E-6	-4.66337E-6	-4.66337E-6	-4.66337E-6	6.58093E-5	-2.50744E-5	-3.83224E-5	1.15743E-4	-3.48879E-5	-1.13554E-5	8.57944E-5	1.80343E-5	-1.84983E-4	-3.90667E-4	-8.22130E-4	-1.75209E-3	-3.25795E-3	-5.38256E-3	-7.90468E-3	-1.02490E-2	-1.20591E-2	-1.35693E-2	-1.39572E-2	-1.40575E-2	-1.39452E-2	-1.38023E-2	-1.37102E-2	-1.36752E-2	-1.35236E-2	-1.35746E-2
4.49813E+2	1.76964E-4	-9.99558E-5	3.23213E-5	3.82911E-5	9.77889E-5	-2.24694E-5	-1.04303E-4	1.36558E-5	-8.86739E-5	1.18221E-5	-1.14609E-4	-2.06998E-5	4.08658E-6	-7.45216E-5	6.11008E-5	9.41766E-5	2.10634E-5	-7.95227E-5	4.50259E-5	8.45875E-6	2.62886E-6	2.62886E-6	2.62886E-6	-4.85595E-5	8.40255E-5	-3.09648E-5	2.36174E-4	9.30068E-5	-1.34471E-4	-8.50605E-6	-6.80937E-6	-1.53697E-4	-3.81847E-4	-7.86866E-4	-1.77436E-3	-3.39257E-3	-5.46137E-3	-7.86132E-3	-1.02178E-2	-1.22344E-2	-1.38161E-2	-1.41101E-2	-1.41456E-2	-1.41699E-2	-1.40051E-2	-1.38544E-2	-1.38647E-2	-1.37016E-2	-1.37170E-2
4.50393E+2	1.37933E-4	-2.05978E-5	4.18669E-5	2.76157E-5	1.60138E-4	-1.21010E-4	-4.60958E-5	-2.69532E-6	-2.80973E-5	-5.10385E-6	-9.09829E-5	-1.90901E-5	-1.56068E-5	-7.40943E-5	3.92094E-5	5.05352E-5	-2.23025E-5	-6.86433E-5	1.45751E-4	-8.87294E-5	-1.12326E-5	-1.12326E-5	-1.12326E-5	1.74952E-4	-2.71805E-5	4.74858E-5	-1.13746E-5	1.61630E-5	-1.54599E-4	7.14351E-5	-2.28873E-5	-2.33740E-4	-3.17227E-4	-8.26827E-4	-1.74490E-3	-3.35495E-3	-5.48157E-3	-7.98386E-3	-1.02816E-2	-1.23397E-2	-1.38147E-2	-1.43527E-2	-1.43503E-2	-1.43786E-2	-1.41035E-2	-1.41437E-2	-1.40816E-2	-1.37995E-2	-1.37512E-2
4.50973E+2	8.82999E-5	-2.79660E-5	4.45999E-5	1.11713E-5	1.50919E-4	-1.02928E-4	4.08448E-5	-5.10967E-6	5.23110E-5	-9.73216E-5	-2.39540E-5	-3.94181E-5	-6.87737E-5	-3.33912E-6	-6.13696E-5	7.00345E-5	-1.06068E-6	-7.85993E-5	7.41205E-5	-2.24613E-5	-3.93551E-5	-3.93551E-5	-3.93551E-5	1.05362E-4	-1.50091E-4	2.27124E-5	3.76836E-5	8.74786E-6	-2.74751E-5	1.63148E-4	-1.63130E-4	-2.10665E-4	-3.61285E-4	-8.36340E-4	-1.68735E-3	-3.40966E-3	-5.47936E-3	-8.01821E-3	-1.04317E-2	-1.24553E-2	-1.38796E-2	-1.44669E-2	-1.44928E-2	-1.44210E-2	-1.42089E-2	-1.42700E-2	-1.41897E-2	-1.39210E-2	-1.39567E-2
4.51553E+2	-2.51549E-5	6.57959E-5	9.08776E-5	-6.03092E-6	2.48675E-5	-1.40168E-4	6.44531E-5	2.19761E-5	2.73170E-5	-8.93903E-5	1.33260E-5	-5.83588E-5	-4.33200E-5	-2.32271E-6	-5.29108E-6	-2.67105E-5	5.66788E-5	-3.89579E-5	8.03898E-5	-9.97709E-6	-8.93011E-7	-8.93011E-7	-8.93011E-7	-4.03777E-5	-1.13738E-5	6.87735E-6	-1.71656E-5	1.31753E-4	-1.02561E-4	1.08576E-4	1.43848E-5	-1.67487E-4	-3.65034E-4	-9.24218E-4	-1.58440E-3	-3.36428E-3	-5.55940E-3	-8.16638E-3	-1.03644E-2	-1.25544E-2	-1.39673E-2	-1.45416E-2	-1.46576E-2	-1.45628E-2	-1.44244E-2	-1.43735E-2	-1.42410E-2	-1.40537E-2	-1.40654E-2
4.52134E+2	2.39151E-5	3.02025E-6	7.53614E-5	-1.63920E-5	5.93114E-5	-2.14477E-5	1.26389E-5	1.00425E-5	-2.19466E-5	-3.59921E-5	1.83255E-6	-2.88249E-5	3.02935E-5	-6.63833E-7	-6.36993E-5	-1.58601E-5	1.23989E-5	-5.51864E-5	9.75120E-5	-6.63137E-5	1.77286E-5	1.77286E-5	1.77286E-5	-5.01526E-5	1.60890E-5	-1.85154E-5	-8.02152E-5	1.96046E-4	-1.90591E-4	7.11675E-5	5.11304E-5	-2.17276E-4	-2.76235E-4	-9.69018E-4	-1.69339E-3	-3.40303E-3	-5.49225E-3	-8.23410E-3	-1.04240E-2	-1.26951E-2	-1.41319E-2	-1.46975E-2	-1.47699E-2	-1.47265E-2	-1.45102E-2	-1.45604E-2	-1.43969E-2	-1.41493E-2	-1.40944E-2
4.52714E+2	-1.28243E-5	-2.77262E-5	6.03284E-5	-9.86794E-6	1.81102E-4	-4.52695E-5	6.07143E-5	1.46219E-5	-2.28502E-5	-6.09173E-5	-4.09654E-5	-1.23684E-5	2.19424E-5	-3.41709E-5	-6.35267E-5	4.24711E-5	4.92597E-6	-7.87756E-5	6.83307E-5	-4.51746E-5	1.19535E-5	1.19535E-5	1.19535E-5	5.66442E-5	-1.39528E-4	4.69202E-6	4.02006E-5	2.30452E-5	-1.19425E-4	1.62430E-4	-4.74211E-5	-2.44750E-4	-3.59344E-4	-9.31685E-4	-1.74878E-3	-3.38395E-3	-5.49091E-3	-8.27718E-3	-1.04306E-2	-1.26808E-2	-1.42701E-2	-1.47451E-2	-1.47979E-2	-1.48479E-2	-1.47406E-2	-1.46769E-2	-1.45257E-2	-1.43616E-2	-1.43005E-2
4.53294E+2	-7.19194E-5	1.47976E-5	3.12282E-5	-4.34073E-5	6.65838E-5	3.10782E-5	5.10680E-5	-2.07092E-6	-4.14249E-6	-7.34211E-5	3.72279E-5	-7.00390E-6	-3.10629E-5	6.91413E-5	-1.36858E-4	9.56038E-5	1.06754E-4	-1.03663E-4	5.46193E-5	-8.45538E-5	1.26970E-5	1.26970E-5	1.26970E-5	7.92962E-5	-9.89929E-6	1.43055E-4	1.96024E-4	7.33164E-5	-4.38782E-5	-1.43704E-5	2.15672E-5	-1.57964E-4	-3.66458E-4	-7.73259E-4	-1.66166E-3	-3.35249E-3	-5.54287E-3	-8.20784E-3	-1.04312E-2	-1.28273E-2	-1.43284E-2	-1.48830E-2	-1.49090E-2	-1.50085E-2	-1.48730E-2	-1.47850E-2	-1.45989E-2	-1.45050E-2	-1.44737E-2
4.53874E+2	-2.98212E-5	1.39681E-5	6.49752E-5	-7.41914E-5	7.59326E-6	1.78995E-5	-7.15078E-5	5.73485E-5	2.05530E-5	-1.43240E-4	4.59745E-5	3.31768E-5	-3.69579E-5	9.92192E-5	-4.89758E-5	4.60915E-5	9.12506E-5	-4.33708E-5	-2.22201E-6	-4.77630E-5	2.15728E-5	2.15728E-5	2.15728E-5	1.69116E-5	1.57718E-4	1.76112E-4	1.22200E-4	1.24098E-4	-6.53999E-5	5.24714E-5	3.59493E-5	-9.63815E-5	-2.93412E-4	-8.43280E-4	-1.58752E-3	-3.28364E-3	-5.67087E-3	-8.30579E-3	-1.05964E-2	-1.29525E-2	-1.43931E-2	-1.50582E-2	-1.50974E-2	-1.51747E-2	-1.49390E-2	-1.48795E-2	-1.46482E-2	-1.45889E-2	-1.46095E-2
4.54455E+2	3.10749E-5	6.32545E-5	-8.19352E-6	-5.64224E-5	-4.66921E-5	7.07322E-5	-7.75739E-5	3.73948E-5	4.94628E-5	-1.72009E-4	-1.20583E-4	3.32685E-5	2.77854E-5	1.31939E-5	2.29962E-5	2.01297E-5	1.07995E-4	8.29112E-5	-9.08267E-5	1.21011E-5	2.01077E-5	2.01077E-5	2.01077E-5	1.05399E-4	1.26681E-4	8.21273E-5	1.80045E-4	7.85619E-5	-6.45301E-5	1.93606E-4	5.40730E-5	-6.09347E-5	-3.33402E-4	-9.11607E-4	-1.58852E-3	-3.38011E-3	-5.78348E-3	-8.30579E-3	-1.07030E-2	-1.30075E-2	-1.45558E-2	-1.51156E-2	-1.53709E-2	-1.52318E-2	-1.50945E-2	-1.49912E-2	-1.49640E-2	-1.47275E-2	-1.46795E-2
4.55035E+2	1.11109E-4	2.17780E-5	-5.91799E-5	-6.59155E-5	9.35843E-6	1.21967E-4	-3.19973E-5	5.29777E-5	9.81867E-5	-1.55067E-4	-9.46278E-5	-3.73112E-5	-4.98587E-5	3.15250E-5	6.83186E-5	-9.40029E-5	7.79127E-5	4.61271E-5	-8.31201E-5	3.18199E-5	4.40042E-6	4.40042E-6	4.40042E-6	-3.39069E-5	6.61811E-5	-9.38383E-6	1.91893E-4	1.63525E-4	-2.42479E-5	2.50783E-5	8.02953E-5	-1.20470E-4	-4.68358E-4	-8.33678E-4	-1.71233E-3	-3.45352E-3	-5.67985E-3	-8.37553E-3	-1.08792E-2	-1.31580E-2	-1.47923E-2	-1.52518E-2	-1.54779E-2	-1.53555E-2	-1.52381E-2	-1.52188E-2	-1.50796E-2	-1.48838E-2	-1.48718E-2
4.55615E+2	1.69936E-4	3.37056E-6	5.48401E-6	-3.00866E-5	7.72561E-5	7.34371E-5	-3.36477E-5	1.72599E-5	1.89398E-7	-4.08108E-5	-2.82171E-5	-4.88927E-5	-4.74481E-5	7.10287E-5	-4.44758E-5	-1.26257E-4	4.28232E-5	-5.03053E-5	-1.62683E-5	5.62497E-6	-3.42458E-7	-3.42458E-7	-3.42458E-7	-7.75531E-5	2.81870E-5	4.71910E-5	1.51755E-5	7.65823E-5	-9.93424E-5	-4.38800E-5	1.19033E-5	-4.38230E-5	-3.53631E-4	-8.57321E-4	-1.79649E-3	-3.34042E-3	-5.60729E-3	-8.61901E-3	-1.08598E-2	-1.32478E-2	-1.49133E-2	-1.54963E-2	-1.55813E-2	-1.56159E-2	-1.53312E-2	-1.53215E-2	-1.52514E-2	-1.50215E-2	-1.49739E-2
4.56196E+2	6.50666E-5	6.66022E-5	1.66827E-5	1.22027E-5	6.90746E-5	-6.90856E-5	-1.15821E-4	-7.17450E-5	-2.15425E-5	5.74153E-5	5.62206E-5	1.24656E-5	4.71677E-5	-2.47238E-5	-9.74061E-5	-2.18625E-5	1.79534E-5	1.17928E-5	1.27921E-6	-1.17368E-5	2.54177E-5	2.54177E-5	2.54177E-5	-2.11007E-5	7.79306E-5	5.35522E-5	6.46002E-6	-1.61228E-5	8.61652E-6	-4.48547E-6	7.51792E-5	-1.03822E-4	-3.38076E-4	-8.43777E-4	-1.68285E-3	-3.32865E-3	-5.75265E-3	-8.68840E-3	-1.09442E-2	-1.33313E-2	-1.49322E-2	-1.56269E-2	-1.57141E-2	-1.56940E-2	-1.54689E-2	-1.54283E-2	-1.53255E-2	-1.51481E-2	-1.50848E-2
4.56776E+2	-9.24081E-5	8.42148E-5	4.96098E-6	-8.09634E-6	-9.80440E-5	1.53099E-5	-2.50919E-5	-3.55817E-5	6.46788E-5	6.97228E-5	-1.79733E-5	1.92321E-5	3.63056E-5	1.96150E-5	-6.57536E-5	1.77134E-5	-1.36382E-5	6.41469E-6	3.88311E-5	-2.04118E-5	3.05558E-5	3.05558E-5	3.05558E-5	-2.85002E-5	7.64804E-5	5.72903E-5	-1.32649E-4	6.23842E-5	-3.41431E-6	4.43289E-5	7.52726E-5	-8.79660E-5	-2.49246E-4	-9.63174E-4	-1.70479E-3	-3.45031E-3	-5.80383E-3	-8.63400E-3	-1.11065E-2	-1.33314E-2	-1.50818E-2	-1.57844E-2	-1.58732E-2	-1.58381E-2	-1.56420E-2	-1.55659E-2	-1.54118E-2	-1.53069E-2	-1.51464E-2
4.57357E+2	9.76881E-5	1.21169E-4	9.49940E-6	1.56963E-5	-5.58997E-6	-1.40278E-4	6.98384E-6	-1.78748E-5	2.95353E-6	-4.49741E-5	-7.44840E-5	1.08262E-5	-1.36826E-5	5.60373E-5	1.19570E-5	-1.42395E-5	3.10656E-5	-7.85623E-5	4.32285E-5	-1.74199E-5	3.66617E-5	3.66617E-5	3.66617E-5	1.14434E-4	4.39884E-5	1.71391E-5	-5.45000E-6	-4.92314E-5	3.08837E-5	3.30043E-5	1.31508E-4	-2.17839E-4	-3.29350E-4	-9.05141E-4	-1.80089E-3	-3.44848E-3	-5.76853E-3	-8.60836E-3	-1.11658E-2	-1.34898E-2	-1.51813E-2	-1.59138E-2	-1.60027E-2	-1.60033E-2	-1.57110E-2	-1.56655E-2	-1.56108E-2	-1.53977E-2	-1.52549E-2
4.57938E+2	9.45429E-5	6.18677E-5	4.99052E-5	6.46751E-5	5.15738E-5	-1.32020E-4	-5.39702E-5	-5.12588E-5	3.96173E-5	8.49958E-5	-9.90908E-5	7.68695E-6	-8.19024E-5	-7.81542E-5	3.35706E-5	-4.97591E-5	-1.28228E-5	-1.39066E-5	8.90050E-5	-4.55550E-6	1.74359E-5	1.74359E-5	1.74359E-5	1.10093E-5	-7.67175E-5	2.17810E-6	1.09767E-4	-7.58657E-5	6.28935E-5	1.49247E-4	1.47612E-4	-1.63796E-4	-3.68904E-4	-9.22043E-4	-1.75892E-3	-3.54621E-3	-5.84355E-3	-8.66857E-3	-1.11933E-2	-1.36354E-2	-1.53810E-2	-1.60656E-2	-1.61785E-2	-1.60635E-2	-1.59243E-2	-1.58403E-2	-1.58232E-2	-1.55450E-2	-1.54948E-2
4.58518E+2	1.10476E-4	2.39315E-5	2.17999E-5	2.45844E-5	-7.56427E-5	-1.00956E-4	-3.19421E-5	-3.18231E-5	3.63834E-5	1.22801E-4	-1.07185E-4	-2.60001E-6	-6.96517E-5	-2.07989E-5	-3.54635E-5	1.32326E-4	4.63167E-5	-1.03792E-4	5.89266E-5	2.31016E-6	-4.17504E-5	-4.17504E-5	-4.17504E-5	-2.64230E-5	-7.18193E-5	2.40845E-5	-4.08066E-5	4.00108E-5	-1.44620E-6	-5.56711E-5	-2.71119E-5	-7.43220E-6	-3.30854E-4	-8.15218E-4	-1.80138E-3	-3.55973E-3	-5.78310E-3	-8.68619E-3	-1.12638E-2	-1.37045E-2	-1.54829E-2	-1.62813E-2	-1.64008E-2	-1.62050E-2	-1.61247E-2	-1.60627E-2	-1.60009E-2	-1.56926E-2	-1.56743E-2
4.59099E+2	1.18986E-4	-8.74271E-7	-3.46514E-5	3.73960E-5	-1.29113E-4	1.42150E-4	2.09733E-5	-5.30747E-5	-6.66110E-6	7.10102E-5	-5.47943E-5	-3.67550E-5	-1.31908E-5	8.43384E-6	-1.07373E-4	6.93005E-5	6.12111E-5	-1.22166E-4	5.86147E-5	-2.94225E-5	-2.74529E-5	-2.74529E-5	-2.74529E-5	-5.50033E-6	5.01774E-5	8.91345E-5	2.59993E-5	8.60041E-5	-8.44593E-5	-1.44154E-4	5.68350E-5	-1.63779E-4	-2.69728E-4	-7.73502E-4	-1.74392E-3	-3.55467E-3	-5.84495E-3	-8.87175E-3	-1.12958E-2	-1.37950E-2	-1.55154E-2	-1.64268E-2	-1.65215E-2	-1.63196E-2	-1.62705E-2	-1.61264E-2	-1.61382E-2	-1.59019E-2	-1.58524E-2
4.59680E+2	-5.94089E-5	1.17322E-4	-2.01935E-5	-1.06771E-5	2.99461E-5	-5.54696E-5	9.02764E-6	3.02741E-5	5.86473E-5	-9.20984E-5	8.23884E-5	5.26427E-6	-7.22664E-6	3.32196E-5	-1.35596E-4	-8.78221E-5	-6.35879E-6	-6.87734E-7	1.01522E-4	7.92682E-6	6.73102E-6	6.73102E-6	6.73102E-6	1.21221E-5	2.51569E-5	5.46450E-5	7.32899E-5	1.52889E-6	-5.30450E-5	2.60378E-5	4.66193E-5	-1.24045E-4	-2.66700E-4	-8.48635E-4	-1.77364E-3	-3.50889E-3	-5.93901E-3	-8.84876E-3	-1.14185E-2	-1.39025E-2	-1.55798E-2	-1.64417E-2	-1.66385E-2	-1.64728E-2	-1.64166E-2	-1.62251E-2	-1.61427E-2	-1.59958E-2	-1.59714E-2
4.60261E+2	-1.00649E-5	4.09631E-5	-6.35684E-5	3.03700E-5	8.97165E-5	-9.35301E-5	-1.39192E-5	8.99976E-6	4.20019E-5	-2.45703E-5	-9.14235E-5	2.29143E-5	-3.19130E-5	3.04380E-5	1.41068E-5	-1.17359E-4	1.03794E-4	-5.70865E-5	1.00056E-4	2.00748E-5	1.40499E-5	1.40499E-5	1.40499E-5	9.65143E-5	6.37701E-5	8.52053E-5	6.83802E-5	1.09773E-4	7.02889E-5	1.20622E-5	1.04399E-4	-7.88207E-5	-2.88849E-4	-8.25227E-4	-1.70325E-3	-3.53807E-3	-5.93100E-3	-8.92668E-3	-1.14392E-2	-1.40299E-2	-1.56888E-2	-1.65848E-2	-1.66951E-2	-1.66044E-2	-1.64860E-2	-1.63478E-2	-1.63069E-2	-1.60695E-2	-1.60654E-2
4.60841E+2	-7.28991E-5	6.46735E-5	2.73269E-5	-2.38754E-5	-2.66369E-5	-9.76728E-5	6.16301E-5	-1.90252E-5	2.08430E-5	-1.90912E-5	-4.51038E-5	1.28884E-5	7.25332E-6	1.50040E-5	7.11424E-5	-9.58711E-5	1.09855E-4	-8.28954E-5	7.07515E-5	2.17029E-5	1.29084E-5	1.29084E-5	1.29084E-5	-4.50008E-5	-5.99723E-5	5.85886E-5	9.47944E-5	5.50182E-5	5.06489E-5	5.26446E-5	-2.83516E-5	-5.86815E-5	-3.83946E-4	-9.07224E-4	-1.76215E-3	-3.48275E-3	-5.99378E-3	-8.98688E-3	-1.14196E-2	-1.41234E-2	-1.58861E-2	-1.67116E-2	-1.68338E-2	-1.67479E-2	-1.65982E-2	-1.65298E-2	-1.64384E-2	-1.61587E-2	-1.61991E-2
4.61422E+2	-2.45678E-4	-5.00772E-5	1.30596E-4	-2.98035E-5	-6.50707E-5	2.10815E-6	4.93415E-7	-1.61008E-5	-5.35661E-6	3.25051E-5	-7.71947E-5	-1.37692E-5	1.52640E-5	1.49842E-4	1.13088E-4	1.76121E-6	2.09090E-5	-2.19268E-5	2.65171E-5	3.18942E-5	3.66094E-5	3.66094E-5	3.66094E-5	4.45451E-5	-9.34519E-5	6.62415E-5	9.78412E-5	2.57832E-5	-7.09777E-5	-2.80468E-5	-2.95886E-5	-1.25878E-4	-3.49084E-4	-9.47333E-4	-1.80512E-3	-3.51017E-3	-6.00081E-3	-8.92289E-3	-1.14717E-2	-1.40409E-2	-1.59875E-2	-1.69396E-2	-1.68962E-2	-1.69106E-2	-1.67608E-2	-1.66479E-2	-1.66032E-2	-1.63508E-2	-1.62624E-2
4.62003E+2	4.14053E-5	-2.53720E-5	1.99114E-5	-8.77414E-6	-1.49180E-5	-1.23808E-4	-2.82854E-5	1.29947E-5	-2.24046E-5	4.95378E-5	-1.00116E-4	-4.95986E-6	-3.43383E-5	9.92614E-5	5.79332E-5	5.01525E-6	3.37188E-5	-3.52713E-6	1.57052E-5	3.10203E-5	1.80988E-5	1.80988E-5	1.80988E-5	1.33668E-4	-1.79105E-4	3.62393E-5	1.45813E-4	1.59282E-5	-4.61771E-5	-6.37097E-5	-2.40013E-5	-1.75054E-4	-4.41174E-4	-8.35569E-4	-1.78978E-3	-3.51564E-3	-5.98658E-3	-8.96557E-3	-1.16005E-2	-1.41881E-2	-1.61682E-2	-1.70222E-2	-1.71253E-2	-1.70670E-2	-1.68331E-2	-1.67685E-2	-1.66884E-2	-1.65249E-2	-1.63869E-2
4.62584E+2	1.24744E-4	1.24320E-5	-3.19209E-5	-2.29517E-5	6.20268E-5	-1.84750E-4	1.31508E-5	2.66611E-5	3.10862E-5	-8.31884E-5	-1.02556E-4	7.07930E-5	-4.49382E-5	4.18319E-5	8.78874E-6	9.38354E-7	8.82334E-5	-6.56780E-5	5.18269E-5	3.47083E-6	1.25560E-5	1.25560E-5	1.25560E-5	1.59890E-4	-2.70089E-5	2.95895E-5	1.79978E-4	-2.86366E-5	7.00711E-6	-1.34967E-5	-1.56972E-5	-1.68397E-4	-4.05298E-4	-8.58097E-4	-1.88105E-3	-3.52961E-3	-6.05550E-3	-8.89724E-3	-1.16710E-2	-1.42448E-2	-1.61820E-2	-1.70368E-2	-1.71897E-2	-1.71678E-2	-1.69679E-2	-1.68529E-2	-1.66608E-2	-1.66291E-2	-1.64630E-2
4.63165E+2	1.97548E-4	2.08913E-5	-6.30487E-5	-3.36690E-5	5.99970E-5	-8.44651E-5	-6.35896E-5	-4.43097E-5	-3.79711E-5	-2.32912E-5	5.48680E-7	1.73943E-6	1.88188E-5	7.51247E-5	-4.55614E-5	3.38825E-5	1.57664E-5	-5.22890E-5	3.52672E-5	-1.13898E-5	-8.42439E-6	-8.42439E-6	-8.42439E-6	4.51491E-5	-4.11532E-6	-2.38001E-5	2.37043E-4	3.02253E-5	9.86337E-5	6.74504E-5	-1.09154E-4	-1.72146E-4	-3.79886E-4	-9.62204E-4	-1.80963E-3	-3.52751E-3	-5.96725E-3	-9.00806E-3	-1.16356E-2	-1.42248E-2	-1.63249E-2	-1.71323E-2	-1.73202E-2	-1.72734E-2	-1.71052E-2	-1.69217E-2	-1.67607E-2	-1.67642E-2	-1.66241E-2
4.63746E+2	7.34271E-5	-3.38075E-5	-4.35926E-5	-3.02022E-5	8.40660E-5	-7.80261E-5	-2.66999E-5	4.63202E-5	3.04502E-5	-7.93308E-5	-2.00981E-5	-9.17495E-5	5.31309E-5	5.18472E-5	3.04322E-5	8.69825E-5	2.91095E-5	-3.00222E-5	-1.99757E-6	-5.02394E-5	-3.40330E-6	-3.40330E-6	-3.40330E-6	-3.94314E-5	3.80578E-5	7.03266E-5	1.18504E-4	1.40533E-4	3.60802E-5	8.26693E-5	-9.63956E-5	-7.94558E-5	-4.01343E-4	-8.82347E-4	-1.86306E-3	-3.55050E-3	-5.96532E-3	-9.13625E-3	-1.17305E-2	-1.43348E-2	-1.64027E-2	-1.71785E-2	-1.73447E-2	-1.72796E-2	-1.71974E-2	-1.70139E-2	-1.69034E-2	-1.67592E-2	-1.65978E-2
4.64328E+2	8.72560E-5	-5.93584E-5	-5.54750E-5	-5.76266E-6	-1.52631E-6	3.96983E-6	-2.34699E-5	5.19684E-5	5.57299E-5	-1.41574E-5	-5.61269E-5	-2.42948E-5	7.70826E-5	-2.34459E-5	-1.24129E-4	6.01552E-5	7.22734E-6	-3.01389E-5	6.13420E-5	1.31544E-5	4.49075E-5	4.49075E-5	4.49075E-5	-9.93262E-5	7.79144E-5	5.29663E-6	-4.73303E-5	1.49468E-4	6.84639E-5	-3.85866E-5	-9.92783E-5	-1.34338E-4	-3.19886E-4	-7.63286E-4	-1.82169E-3	-3.64135E-3	-6.00461E-3	-8.97852E-3	-1.16935E-2	-1.43481E-2	-1.63242E-2	-1.73194E-2	-1.74589E-2	-1.72804E-2	-1.71328E-2	-1.70727E-2	-1.69856E-2	-1.67167E-2	-1.67260E-2
4.64909E+2	9.28385E-5	-2.87393E-5	-1.01169E-4	1.15540E-5	-3.77069E-6	7.08073E-5	-8.21058E-5	-4.38211E-5	5.24847E-8	5.07276E-5	-3.15757E-5	-5.00517E-5	1.89964E-5	2.88303E-5	-6.92296E-5	-2.31835E-5	5.91018E-5	7.41765E-5	5.31181E-5	-2.65568E-5	4.38356E-6	4.38356E-6	4.38356E-6	5.02342E-6	8.11870E-5	4.19412E-7	-3.46191E-5	-2.02332E-5	-6.44996E-5	5.19053E-5	-4.54917E-5	-1.20186E-4	-4.06234E-4	-8.27680E-4	-1.77508E-3	-3.58204E-3	-6.03552E-3	-9.11158E-3	-1.17196E-2	-1.43094E-2	-1.63984E-2	-1.73385E-2	-1.75172E-2	-1.74096E-2	-1.72577E-2	-1.71542E-2	-1.70865E-2	-1.67345E-2	-1.67669E-2
4.65490E+2	1.31298E-4	1.54925E-6	-6.04486E-5	-2.84279E-5	-5.32640E-5	-2.74581E-5	3.18583E-5	-3.85539E-5	4.05516E-5	7.82082E-5	-1.80499E-5	-3.88868E-5	-2.71621E-5	2.91598E-6	-2.62493E-5	-6.83011E-5	4.81111E-5	1.32612E-4	-2.74031E-5	-5.28991E-5	-1.34568E-5	-1.34568E-5	-1.34568E-5	3.89799E-5	-3.82680E-5	-2.60494E-5	-3.66573E-5	1.47777E-5	9.24654E-5	1.98847E-5	-1.06003E-4	-7.79202E-5	-3.83574E-4	-8.99891E-4	-1.72798E-3	-3.52687E-3	-6.07438E-3	-9.12658E-3	-1.17466E-2	-1.43730E-2	-1.64040E-2	-1.74737E-2	-1.76084E-2	-1.74654E-2	-1.73352E-2	-1.72174E-2	-1.70975E-2	-1.69511E-2	-1.67746E-2
4.66071E+2	-4.27871E-5	5.97461E-5	1.77807E-5	-2.20159E-5	-2.31854E-6	1.57370E-5	6.15032E-6	5.74071E-7	4.94715E-5	-5.97708E-5	-3.34263E-5	4.86486E-5	1.16899E-6	1.67809E-5	-3.36123E-5	-2.35067E-5	4.24758E-6	7.09096E-5	-7.24511E-5	-1.32667E-6	1.64539E-5	1.64539E-5	1.64539E-5	1.74937E-4	-2.20399E-5	6.45994E-5	-1.19107E-4	5.67435E-5	9.70020E-5	4.70388E-5	-9.25843E-5	-1.74952E-4	-3.89814E-4	-8.48112E-4	-1.70927E-3	-3.58416E-3	-5.92345E-3	-9.04414E-3	-1.18324E-2	-1.43701E-2	-1.64061E-2	-1.73689E-2	-1.76223E-2	-1.75086E-2	-1.73158E-2	-1.72358E-2	-1.71756E-2	-1.69286E-2	-1.67380E-2
4.66653E+2	-2.76125E-6	1.03092E-4	-2.43107E-5	1.27356E-5	-8.42685E-6	-1.13031E-4	1.72113E-5	-1.09697E-5	4.98970E-5	-9.03981E-6	-4.78450E-5	3.28022E-5	3.22403E-5	1.76953E-5	-5.20708E-5	1.59994E-5	4.00587E-5	5.84974E-5	-6.15221E-5	-5.02519E-5	2.17750E-5	2.17750E-5	2.17750E-5	8.82813E-5	1.26742E-4	-2.86394E-5	1.37849E-4	-1.89531E-6	-3.05893E-5	8.79443E-5	-8.24076E-5	-6.58038E-5	-2.16678E-4	-8.54650E-4	-1.77551E-3	-3.52809E-3	-5.90899E-3	-9.03786E-3	-1.17132E-2	-1.44637E-2	-1.64104E-2	-1.74400E-2	-1.75936E-2	-1.75287E-2	-1.72582E-2	-1.71652E-2	-1.71561E-2	-1.68747E-2	-1.67707E-2
4.67234E+2	-4.84499E-6	6.30539E-5	9.87847E-6	-1.17943E-5	-8.77134E-5	-1.26439E-4	-1.72017E-5	1.45370E-5	-1.17433E-5	4.98813E-5	2.50119E-5	5.14921E-5	3.01184E-5	2.12373E-5	-4.10532E-5	-5.77985E-5	9.82648E-6	1.44080E-4	1.71017E-5	-7.76294E-5	2.73907E-5	2.73907E-5	2.73907E-5	3.50598E-5	1.14327E-4	7.98467E-6	1.47935E-6	1.40680E-5	-7.89083E-5	1.56118E-4	1.48140E-5	-9.18355E-6	-2.39492E-4	-7.55339E-4	-1.77404E-3	-3.44342E-3	-5.92899E-3	-9.01758E-3	-1.17745E-2	-1.44284E-2	-1.64644E-2	-1.74689E-2	-1.75870E-2	-1.75521E-2	-1.72779E-2	-1.72226E-2	-1.71496E-2	-1.68397E-2	-1.67875E-2
4.67816E+2	9.89245E-7	4.52292E-5	-7.20945E-6	-2.67323E-5	-4.90298E-5	-5.40260E-5	-4.23292E-6	-7.24944E-6	9.87267E-5	6.82405E-5	-2.11152E-5	3.16973E-5	1.39618E-6	-2.75962E-5	5.05803E-5	1.03821E-4	-6.83537E-5	-5.75094E-5	-5.26542E-5	-2.49716E-5	1.18755E-5	1.18755E-5	1.18755E-5	-3.71807E-5	-4.51414E-5	7.83499E-5	-4.14536E-7	-1.08731E-4	-1.21677E-4	-1.38638E-6	-6.84817E-5	-8.89414E-5	-4.56082E-4	-7.57537E-4	-1.76857E-3	-3.45528E-3	-5.96926E-3	-9.04192E-3	-1.17342E-2	-1.43913E-2	-1.65045E-2	-1.74412E-2	-1.75194E-2	-1.75118E-2	-1.73329E-2	-1.71912E-2	-1.71263E-2	-1.68990E-2	-1.67998E-2
4.68397E+2	-3.18798E-6	4.69938E-5	3.32448E-7	-4.28025E-5	-6.53449E-5	-2.69511E-5	-2.77805E-6	7.59171E-5	3.43659E-5	1.13427E-4	-1.14409E-4	-5.81580E-5	2.70831E-5	-2.46865E-5	8.41718E-5	-5.53408E-7	1.07188E-5	-5.15271E-5	-1.69057E-5	1.42942E-5	3.56892E-6	3.56892E-6	3.56892E-6	-2.06571E-5	6.39481E-5	-1.17256E-5	-1.22125E-5	-4.73948E-5	-4.46332E-5	-6.20574E-5	-1.01768E-5	-5.30849E-5	-3.86089E-4	-7.73066E-4	-1.71457E-3	-3.32986E-3	-5.85288E-3	-8.91331E-3	-1.15659E-2	-1.43361E-2	-1.65412E-2	-1.73020E-2	-1.75080E-2	-1.75018E-2	-1.73297E-2	-1.71199E-2	-1.71033E-2	-1.68235E-2	-1.66828E-2
4.68979E+2	-4.54952E-6	-1.89224E-5	4.80856E-5	-2.69752E-5	1.45576E-5	-3.54769E-5	-1.21682E-4	1.70253E-5	3.28639E-5	1.23706E-4	3.92629E-5	-6.69182E-5	3.10652E-5	-1.98622E-5	7.10172E-5	-1.52119E-5	2.81916E-5	-6.44696E-5	5.84711E-7	-3.22924E-5	1.10342E-5	1.10342E-5	1.10342E-5	8.32214E-5	-1.25383E-5	-8.52955E-5	-6.05109E-7	1.22463E-4	-1.46347E-4	-9.57289E-5	-1.26353E-4	-7.37512E-5	-2.74765E-4	-7.16537E-4	-1.72582E-3	-3.38802E-3	-5.86625E-3	-8.86169E-3	-1.15737E-2	-1.42687E-2	-1.64252E-2	-1.72726E-2	-1.74247E-2	-1.74795E-2	-1.73238E-2	-1.71519E-2	-1.70562E-2	-1.68459E-2	-1.67214E-2
4.69560E+2	-3.01756E-6	-2.96933E-5	-3.10171E-5	-1.00622E-5	1.76824E-5	3.61788E-5	-8.37851E-6	-2.62990E-5	-9.44830E-6	-6.68001E-5	1.51769E-5	-3.28451E-6	-3.35150E-6	-6.22730E-5	-1.99043E-5	1.55500E-4	-2.22771E-6	2.68006E-5	9.39015E-5	-6.94836E-5	2.34123E-5	2.34123E-5	2.34123E-5	6.19037E-5	-5.12841E-5	-8.13493E-5	4.24725E-5	1.56563E-4	-1.12829E-4	2.49340E-5	6.50541E-5	-2.19238E-4	-2.33295E-4	-8.60057E-4	-1.78147E-3	-3.42358E-3	-5.87529E-3	-8.75719E-3	-1.15033E-2	-1.41528E-2	-1.62614E-2	-1.72228E-2	-1.73444E-2	-1.73575E-2	-1.71993E-2	-1.70970E-2	-1.69749E-2	-1.67335E-2	-1.66781E-2
4.70142E+2	3.58228E-5	-9.62710E-6	3.03577E-5	-2.52397E-5	-1.06549E-5	-5.30793E-5	6.99715E-5	3.83944E-5	-2.05104E-5	-1.53080E-4	1.29704E-5	7.28220E-5	2.44546E-5	-4.88170E-5	-3.80037E-5	5.84213E-5	-7.55042E-6	2.69898E-6	6.81467E-5	-4.74982E-5	1.65208E-5	1.65208E-5	1.65208E-5	-2.64965E-5	-6.69102E-5	5.87192E-5	6.41654E-5	5.68105E-5	-2.61645E-5	1.72625E-4	1.25880E-4	-8.45614E-5	-3.51947E-4	-9.73596E-4	-1.68958E-3	-3.43068E-3	-5.89109E-3	-8.73441E-3	-1.14792E-2	-1.41564E-2	-1.61990E-2	-1.71733E-2	-1.73660E-2	-1.72815E-2	-1.70775E-2	-1.70469E-2	-1.69331E-2	-1.66000E-2	-1.66032E-2
4.70723E+2	-5.12633E-6	-3.79268E-5	9.62035E-5	-6.56635E-5	1.38098E-4	1.12107E-4	2.99946E-5	1.92421E-5	-4.30086E-5	-5.81242E-5	1.92301E-5	4.49394E-7	-9.43734E-6	-7.35846E-5	-3.42447E-5	-8.47681E-5	1.92901E-5	3.39067E-5	-1.65457E-5	-4.00913E-5	-5.48929E-5	-5.48929E-5	-5.48929E-5	-4.85539E-6	-1.16185E-4	1.03531E-5	-2.36096E-6	-1.34404E-5	-4.15720E-5	8.63787E-5	5.60217E-5	-1.46598E-4	-4.22893E-4	-8.27458E-4	-1.78683E-3	-3.39521E-3	-5.86421E-3	-8.75382E-3	-1.13233E-2	-1.40791E-2	-1.60962E-2	-1.71224E-2	-1.73343E-2	-1.72282E-2	-1.70384E-2	-1.70182E-2	-1.68712E-2	-1.66188E-2	-1.65973E-2
4.71305E+2	-4.50709E-5	-1.15418E-5	6.20292E-5	-9.44462E-5	1.03276E-4	-6.82964E-6	2.79432E-5	6.15673E-5	-3.17242E-5	4.16508E-5	-2.22249E-5	3.62178E-5	-9.47718E-6	-7.65813E-5	-7.26550E-5	5.16524E-6	6.82411E-5	3.05428E-5	-3.24571E-5	-3.36249E-5	-1.16258E-5	-1.16258E-5	-1.16258E-5	4.82216E-5	-4.68302E-6	-6.21975E-6	2.98569E-5	2.24322E-5	1.48489E-6	1.16341E-5	3.59528E-5	-1.71032E-4	-3.13972E-4	-8.04646E-4	-1.67919E-3	-3.39243E-3	-5.67318E-3	-8.61986E-3	-1.12587E-2	-1.39284E-2	-1.60011E-2	-1.69804E-2	-1.72054E-2	-1.71036E-2	-1.69512E-2	-1.68519E-2	-1.68125E-2	-1.65344E-2	-1.64837E-2
4.71887E+2	-8.46194E-5	-1.53406E-5	5.00907E-5	-7.86611E-5	1.44278E-4	-1.46069E-4	3.73972E-5	-2.74207E-6	4.67521E-5	1.50178E-5	-4.29803E-5	4.74330E-5	2.15540E-5	-4.64669E-5	-4.52750E-5	6.08594E-5	2.36988E-5	1.22501E-5	-2.01400E-5	2.29629E-5	2.71354E-5	2.71354E-5	2.71354E-5	1.02578E-4	6.07154E-5	5.87236E-5	1.32539E-4	1.44006E-4	6.88554E-5	1.95663E-5	1.23821E-5	-7.61554E-5	-2.28994E-4	-7.68544E-4	-1.54805E-3	-3.30642E-3	-5.54169E-3	-8.55725E-3	-1.12511E-2	-1.38415E-2	-1.57888E-2	-1.68442E-2	-1.71204E-2	-1.70163E-2	-1.67817E-2	-1.67095E-2	-1.66823E-2	-1.63958E-2	-1.63325E-2
4.72469E+2	-1.81806E-4	-3.30884E-5	8.62314E-5	-9.53979E-5	2.58336E-5	-2.21480E-4	1.44245E-4	3.77106E-5	5.83071E-5	-2.72084E-5	-7.05941E-5	2.08335E-5	5.00975E-5	-3.17096E-5	3.66938E-5	3.08128E-5	8.23541E-5	3.36553E-5	5.89160E-5	-4.40626E-6	1.49515E-5	1.49515E-5	1.49515E-5	7.85297E-5	1.47371E-4	8.53236E-5	1.13909E-4	6.33553E-5	7.07410E-5	-5.88101E-5	-1.09062E-4	-1.31664E-4	-3.12355E-4	-6.73225E-4	-1.59223E-3	-3.24956E-3	-5.58272E-3	-8.49317E-3	-1.11715E-2	-1.37594E-2	-1.57668E-2	-1.67691E-2	-1.70851E-2	-1.69076E-2	-1.67162E-2	-1.67045E-2	-1.65871E-2	-1.63112E-2	-1.62429E-2
4.73051E+2	-6.44423E-5	-2.98595E-5	6.61796E-5	-1.07446E-4	-6.23687E-5	-6.62489E-5	6.63436E-5	2.29736E-5	7.46209E-5	1.19617E-4	-2.45756E-5	-6.13138E-6	2.87094E-5	-4.45984E-5	1.16711E-6	-1.10808E-4	9.38599E-5	1.52452E-5	1.08878E-4	-8.11148E-5	-2.91116E-5	-2.91116E-5	-2.91116E-5	-9.67564E-6	1.51054E-4	7.29682E-5	8.96278E-5	-5.11560E-5	3.20997E-5	-9.02477E-6	-9.00510E-5	-4.79267E-5	-3.27666E-4	-7.68053E-4	-1.61332E-3	-3.18485E-3	-5.58836E-3	-8.35148E-3	-1.10638E-2	-1.35919E-2	-1.56817E-2	-1.66493E-2	-1.69502E-2	-1.68439E-2	-1.67053E-2	-1.65896E-2	-1.64487E-2	-1.61710E-2	-1.61518E-2
4.73633E+2	-8.34904E-6	2.31814E-5	6.47737E-6	-1.62207E-5	-7.37146E-5	-4.98408E-5	6.80031E-6	-1.03367E-5	8.07614E-5	6.65418E-5	-1.07235E-4	4.19322E-5	7.09531E-5	-3.85018E-5	-2.31295E-5	-7.17369E-5	6.63879E-5	2.53491E-5	8.97848E-5	-7.91047E-5	-1.80523E-5	-1.80523E-5	-1.80523E-5	-6.42013E-5	1.29568E-4	-3.95881E-6	1.12532E-4	3.99080E-6	-1.01587E-5	-1.82063E-5	-5.77904E-5	-4.99118E-5	-3.16553E-4	-7.84713E-4	-1.56163E-3	-3.21238E-3	-5.48595E-3	-8.36968E-3	-1.08552E-2	-1.34075E-2	-1.54625E-2	-1.65354E-2	-1.68007E-2	-1.67100E-2	-1.64512E-2	-1.64012E-2	-1.63411E-2	-1.59687E-2	-1.59485E-2
4.74215E+2	-6.39470E-5	7.52849E-5	1.23267E-5	-3.83598E-5	-1.99213E-5	-6.12725E-5	-9.49182E-5	-6.86791E-5	5.10908E-7	1.52009E-4	-8.01470E-5	3.34917E-5	1.12019E-5	-4.19991E-5	7.49400E-5	4.46816E-6	9.87055E-5	2.44634E-5	4.31389E-5	-6.12965E-5	1.82236E-5	1.82236E-5	1.82236E-5	9.59430E-5	1.20470E-4	2.38295E-5	1.58529E-4	4.68112E-5	-2.47664E-5	-5.90649E-5	7.77604E-5	-4.30449E-5	-3.05736E-4	-7.53152E-4	-1.47043E-3	-3.19457E-3	-5.38854E-3	-8.31646E-3	-1.07695E-2	-1.33453E-2	-1.52785E-2	-1.63429E-2	-1.66020E-2	-1.65052E-2	-1.63212E-2	-1.62945E-2	-1.62214E-2	-1.58777E-2	-1.59178E-2
4.74797E+2	3.25342E-5	1.29449E-4	9.52959E-6	-8.64282E-5	7.86405E-5	-6.80197E-5	-4.47951E-5	-7.00773E-5	-1.35050E-5	1.44903E-4	-8.08213E-5	2.14693E-5	-7.76649E-5	-5.49156E-6	-1.51277E-5	-1.06389E-4	1.34862E-4	-1.65105E-5	8.34436E-5	-5.00001E-5	4.62053E-6	4.62053E-6	4.62053E-6	1.93058E-4	-4.09528E-5	1.34259E-5	9.46584E-5	6.98122E-5	-3.50879E-5	-3.21305E-5	2.28331E-5	-9.58278E-6	-3.13143E-4	-7.01387E-4	-1.41618E-3	-3.14041E-3	-5.29511E-3	-8.11327E-3	-1.06656E-2	-1.31791E-2	-1.51421E-2	-1.62628E-2	-1.64770E-2	-1.63129E-2	-1.61623E-2	-1.61362E-2	-1.60045E-2	-1.57050E-2	-1.57841E-2
4.75379E+2	-2.95815E-5	1.23584E-4	1.90119E-5	-5.64054E-5	9.14586E-5	-8.73345E-5	1.82780E-5	-1.01576E-5	7.20216E-5	2.25550E-6	-2.69190E-5	1.51605E-5	-2.99145E-5	8.65973E-5	-1.00621E-4	-5.75002E-5	5.86507E-5	-6.09337E-5	6.31780E-5	-9.08280E-5	2.14215E-5	2.14215E-5	2.14215E-5	8.76102E-5	-2.78208E-5	-2.15681E-6	3.02481E-5	-1.29881E-5	-7.53324E-5	-1.36940E-5	-2.68420E-5	-4.11851E-6	-2.77423E-4	-6.81210E-4	-1.49930E-3	-3.11859E-3	-5.22690E-3	-8.04431E-3	-1.04792E-2	-1.30511E-2	-1.50239E-2	-1.60918E-2	-1.63722E-2	-1.61411E-2	-1.61194E-2	-1.59102E-2	-1.57774E-2	-1.55717E-2	-1.55721E-2
4.75961E+2	-1.27985E-5	5.22258E-5	1.51303E-5	-3.98514E-5	3.70880E-5	-3.87916E-5	-3.06228E-5	4.97481E-5	8.99261E-5	1.34806E-5	-1.04528E-5	2.57707E-5	-6.81838E-6	2.51078E-5	-8.20201E-5	-2.18581E-5	4.92302E-5	-4.19341E-5	-1.19886E-5	-6.05713E-5	3.05810E-5	3.05810E-5	3.05810E-5	1.09870E-4	6.70256E-5	-4.09523E-5	-2.38958E-5	-4.80692E-5	-1.97914E-5	1.20320E-4	4.51258E-5	-8.77693E-5	-2.26312E-4	-6.50316E-4	-1.46079E-3	-3.02952E-3	-5.16232E-3	-7.89351E-3	-1.04142E-2	-1.29634E-2	-1.48722E-2	-1.58949E-2	-1.61706E-2	-1.60641E-2	-1.59953E-2	-1.57527E-2	-1.57373E-2	-1.55105E-2	-1.54252E-2
4.76543E+2	-3.02264E-5	9.65462E-6	3.50222E-5	-2.70950E-5	2.75425E-5	-5.54850E-5	5.87328E-6	3.45883E-5	6.55415E-6	3.76807E-5	-2.80038E-5	3.44243E-5	8.57380E-6	2.64967E-5	6.07724E-6	-4.33351E-5	3.26386E-5	-6.22349E-5	2.19495E-5	-4.06956E-5	5.53916E-5	5.53916E-5	5.53916E-5	2.16805E-5	-3.20014E-6	-5.97473E-5	2.07217E-5	-2.17939E-5	-1.61042E-6	5.79272E-5	4.81689E-5	-1.02451E-4	-3.18330E-4	-6.86498E-4	-1.44705E-3	-3.01654E-3	-5.08312E-3	-7.86732E-3	-1.03365E-2	-1.27808E-2	-1.48270E-2	-1.57620E-2	-1.60516E-2	-1.59663E-2	-1.58861E-2	-1.56275E-2	-1.56394E-2	-1.52943E-2	-1.52178E-2
4.77125E+2	-6.84311E-5	6.95538E-5	-3.01467E-5	-4.37164E-5	4.76737E-5	-5.50474E-5	3.17485E-5	4.30405E-5	-3.15905E-5	3.24113E-5	1.88067E-6	4.71738E-5	-2.27700E-5	4.65169E-5	-2.35799E-5	2.75852E-6	7.00638E-5	-1.09443E-4	4.09988E-5	-4.90954E-5	4.16907E-5	4.16907E-5	4.16907E-5	6.04244E-5	-3.29322E-5	-2.65914E-5	-1.77149E-5	5.27208E-6	-5.33577E-5	5.78399E-6	-1.83468E-6	-8.98163E-5	-3.83988E-4	-6.80959E-4	-1.40921E-3	-2.96369E-3	-4.96684E-3	-7.79838E-3	-1.01933E-2	-1.26789E-2	-1.46617E-2	-1.57163E-2	-1.59270E-2	-1.58214E-2	-1.56986E-2	-1.54661E-2	-1.54386E-2	-1.52170E-2	-1.50669E-2
4.77707E+2	-1.38388E-5	4.80655E-5	-4.28053E-5	-1.41227E-5	1.14004E-5	-1.48586E-5	5.51542E-5	8.21661E-5	1.99258E-5	9.13693E-5	5.65989E-5	2.30517E-6	1.59829E-6	-4.05427E-5	-4.43980E-5	-2.85990E-5	3.84703E-5	-1.66574E-4	-1.22131E-5	-2.91019E-5	1.63625E-5	1.63625E-5	1.63625E-5	-4.09477E-5	4.54180E-5	6.16459E-5	-1.04139E-4	2.63866E-5	9.33540E-5	8.35698E-5	4.00490E-5	-6.04670E-5	-2.68086E-4	-6.09361E-4	-1.37026E-3	-2.86988E-3	-4.93551E-3	-7.64529E-3	-1.01759E-2	-1.25228E-2	-1.44312E-2	-1.54657E-2	-1.56849E-2	-1.56957E-2	-1.54891E-2	-1.52781E-2	-1.52643E-2	-1.50491E-2	-1.49097E-2
4.78290E+2	1.50377E-4	-7.45627E-6	5.39060E-5	-6.15307E-5	-2.73102E-6	-1.14887E-4	1.99074E-5	3.16355E-5	-5.04165E-6	-2.98798E-6	-4.18478E-6	3.05217E-5	-1.77616E-5	-4.37865E-5	-1.24645E-5	-3.16374E-5	-8.11319E-7	-5.27361E-6	6.61090E-5	-4.19018E-5	1.86766E-5	1.86766E-5	1.86766E-5	2.42497E-5	-3.45850E-5	3.30003E-6	-3.15994E-5	3.92043E-5	1.06388E-4	1.15776E-4	4.01272E-5	-7.90669E-5	-2.49753E-4	-5.87290E-4	-1.36909E-3	-2.73677E-3	-4.87644E-3	-7.50723E-3	-9.99757E-3	-1.23068E-2	-1.43399E-2	-1.53786E-2	-1.56236E-2	-1.54773E-2	-1.53329E-2	-1.51321E-2	-1.50872E-2	-1.48659E-2	-1.47976E-2
4.78872E+2	7.54393E-5	-5.94218E-5	2.01495E-5	-8.01599E-5	-4.06652E-5	-5.53695E-5	2.99247E-5	4.03038E-5	-1.94012E-5	7.75359E-5	-1.01419E-5	4.60847E-5	-6.07225E-5	3.04406E-5	-6.18993E-5	4.46310E-5	-2.27495E-5	5.49111E-5	3.79382E-5	-4.68281E-5	7.28590E-6	7.28590E-6	7.28590E-6	1.25254E-4	1.02554E-5	-9.60569E-7	8.57966E-6	6.44263E-5	-3.71969E-5	8.86489E-5	4.68986E-5	-1.68996E-5	-2.64495E-4	-6.27195E-4	-1.39735E-3	-2.76299E-3	-4.84386E-3	-7.46698E-3	-9.76891E-3	-1.21483E-2	-1.42889E-2	-1.52167E-2	-1.54340E-2	-1.52960E-2	-1.51874E-2	-1.49408E-2	-1.48831E-2	-1.47587E-2	-1.46444E-2
4.79455E+2	1.38460E-5	5.15472E-6	6.10486E-5	-3.01663E-5	5.77493E-5	-4.44334E-5	2.63685E-5	-8.73251E-6	-1.05572E-5	8.15575E-5	1.69674E-5	1.58356E-5	-1.01092E-4	1.05956E-5	-3.69699E-5	-6.11111E-5	-3.64340E-5	3.92389E-5	-2.62173E-6	3.75600E-6	-2.93374E-5	-2.93374E-5	-2.93374E-5	5.00478E-5	4.54417E-5	3.06896E-5	-5.17480E-5	8.25903E-5	8.70602E-6	9.56437E-5	-6.23029E-5	-1.12597E-4	-2.74441E-4	-6.57565E-4	-1.41429E-3	-2.80449E-3	-4.77432E-3	-7.44942E-3	-9.70514E-3	-1.20834E-2	-1.41185E-2	-1.50437E-2	-1.52290E-2	-1.51717E-2	-1.49749E-2	-1.48423E-2	-1.47794E-2	-1.45408E-2	-1.44570E-2
4.80037E+2	-5.60708E-5	3.05215E-5	7.95349E-5	-1.00100E-5	5.44643E-5	-6.11551E-5	-6.74444E-6	1.36388E-5	6.60657E-5	2.17336E-6	6.71116E-5	6.63547E-5	-3.50086E-5	-2.36931E-5	-4.27566E-5	-1.14445E-4	1.57345E-5	1.30269E-5	-3.37068E-5	-2.50360E-5	7.77560E-6	7.77560E-6	7.77560E-6	5.95316E-5	-1.14098E-5	1.95039E-6	9.27381E-5	1.41726E-4	8.84637E-5	3.27662E-5	-4.08928E-5	-7.30745E-5	-2.83585E-4	-6.10681E-4	-1.34571E-3	-2.68831E-3	-4.77115E-3	-7.35232E-3	-9.54618E-3	-1.18945E-2	-1.38811E-2	-1.47766E-2	-1.50615E-2	-1.50060E-2	-1.47659E-2	-1.46379E-2	-1.45781E-2	-1.43465E-2	-1.42275E-2
4.80620E+2	-6.02287E-5	7.10325E-5	4.67058E-5	-4.08224E-5	5.86891E-5	-2.13030E-5	-3.58641E-6	-3.13946E-5	8.39297E-5	7.66097E-5	1.15523E-4	4.79816E-5	1.54220E-5	-8.86839E-5	-8.25807E-5	-9.17834E-5	-1.55378E-5	2.81872E-6	-2.73102E-5	-5.54814E-5	1.47641E-5	1.47641E-5	1.47641E-5	-1.24652E-5	7.06145E-5	-1.23090E-4	7.39071E-5	1.38394E-4	4.92624E-5	-1.54718E-5	-1.01335E-5	-8.49064E-5	-2.74294E-4	-6.23529E-4	-1.26766E-3	-2.61458E-3	-4.68460E-3	-7.17573E-3	-9.41568E-3	-1.17195E-2	-1.36835E-2	-1.46397E-2	-1.48639E-2	-1.48476E-2	-1.45892E-2	-1.45166E-2	-1.43788E-2	-1.42273E-2	-1.41561E-2
4.81202E+2	-1.39483E-5	2.73625E-5	2.25204E-5	-1.01622E-4	-3.55208E-6	-1.65608E-5	6.30720E-6	-3.98001E-6	5.95489E-5	3.05377E-6	1.01426E-4	-2.79098E-5	2.63747E-5	3.12479E-5	-4.12345E-5	-4.99420E-5	-4.52888E-5	2.95961E-5	1.79842E-5	-2.13830E-5	-4.08286E-5	-4.08286E-5	-4.08286E-5	-2.51153E-5	1.33120E-5	-4.29322E-5	1.34106E-4	6.12806E-5	2.52099E-5	-6.86537E-5	5.57203E-7	-1.13453E-4	-3.11098E-4	-5.48935E-4	-1.29122E-3	-2.60540E-3	-4.60631E-3	-6.99468E-3	-9.22991E-3	-1.15976E-2	-1.34540E-2	-1.44121E-2	-1.46700E-2	-1.46120E-2	-1.44106E-2	-1.44153E-2	-1.41797E-2	-1.39595E-2	-1.39972E-2
4.81785E+2	7.05064E-5	1.04093E-5	4.19431E-6	-5.19075E-5	-4.48016E-5	-6.70780E-5	-7.00285E-6	5.34562E-5	4.30769E-5	9.29477E-5	2.13965E-5	1.20550E-5	4.16012E-5	3.36205E-5	-4.26790E-5	8.53863E-7	-4.26530E-5	-6.26077E-5	-4.24550E-5	-2.29332E-5	-1.78831E-5	-1.78831E-5	-1.78831E-5	2.28242E-5	-8.65268E-5	-1.62363E-5	6.44154E-5	-1.79341E-5	1.67922E-5	-1.11842E-5	3.97725E-5	-1.24961E-4	-2.62523E-4	-6.55720E-4	-1.29171E-3	-2.56141E-3	-4.40308E-3	-6.94937E-3	-9.16359E-3	-1.13835E-2	-1.33821E-2	-1.42109E-2	-1.45313E-2	-1.43081E-2	-1.42705E-2	-1.42046E-2	-1.39988E-2	-1.37890E-2	-1.37036E-2
4.82367E+2	-8.44361E-5	2.45630E-5	1.36760E-5	2.19885E-5	-4.49883E-5	-2.04408E-5	-3.98662E-5	1.02656E-5	2.48650E-5	1.13867E-4	7.72210E-6	-2.96151E-5	3.13248E-5	9.16883E-6	-1.03786E-5	3.10498E-5	1.01071E-4	-6.84300E-5	-4.16259E-5	-4.97804E-5	-1.96979E-5	-1.96979E-5	-1.96979E-5	-2.50769E-5	-4.98924E-5	7.66865E-5	6.52746E-5	-9.69128E-5	-3.33489E-6	5.23250E-5	-3.73407E-5	-1.08042E-4	-2.16006E-4	-6.96500E-4	-1.33067E-3	-2.52713E-3	-4.38869E-3	-6.80768E-3	-9.07210E-3	-1.11685E-2	-1.32586E-2	-1.40962E-2	-1.43679E-2	-1.42217E-2	-1.41496E-2	-1.40886E-2	-1.38824E-2	-1.36023E-2	-1.35567E-2
4.82950E+2	-8.66330E-5	-6.01810E-5	-5.52340E-6	5.12909E-5	-7.99140E-5	3.89908E-5	-1.63000E-6	-1.27306E-6	5.59442E-5	4.50888E-5	-6.13169E-5	2.69186E-5	-3.70668E-6	-5.61139E-6	1.07301E-5	6.98091E-5	3.91807E-5	5.74387E-6	7.10766E-6	-4.50153E-5	-1.20994E-5	-1.20994E-5	-1.20994E-5	9.72018E-5	-8.62120E-5	6.63973E-6	2.09463E-4	-9.10413E-5	4.16334E-5	-5.85783E-5	-7.54807E-5	-1.00832E-4	-1.59353E-4	-6.13838E-4	-1.22859E-3	-2.48527E-3	-4.34465E-3	-6.80064E-3	-8.89118E-3	-1.11218E-2	-1.30035E-2	-1.38210E-2	-1.41706E-2	-1.40491E-2	-1.39396E-2	-1.38561E-2	-1.36311E-2	-1.34187E-2	-1.34041E-2
4.83533E+2	1.34307E-5	-8.91962E-5	-1.57135E-5	-1.26870E-5	-8.07737E-5	7.50094E-5	-1.17931E-5	-2.00148E-5	5.55556E-5	6.35433E-5	-7.20031E-5	3.04278E-5	2.32290E-5	-1.41697E-5	3.56020E-5	3.31924E-5	5.93550E-5	-5.47480E-5	1.34977E-5	-3.17438E-5	2.91140E-5	2.91140E-5	2.91140E-5	2.53227E-5	-3.88196E-5	1.06140E-4	1.36586E-4	-2.53449E-5	-4.93879E-5	-2.58528E-5	-1.05812E-4	-1.54922E-4	-1.92326E-4	-4.46609E-4	-1.21022E-3	-2.47846E-3	-4.17841E-3	-6.71446E-3	-8.75644E-3	-1.09843E-2	-1.27391E-2	-1.36826E-2	-1.39951E-2	-1.37763E-2	-1.37310E-2	-1.36366E-2	-1.34843E-2	-1.32564E-2	-1.32320E-2
4.84116E+2	3.16706E-5	-8.55770E-5	-3.34521E-6	-1.24264E-4	3.44702E-5	7.75378E-5	-2.93243E-5	2.54655E-5	1.18035E-5	6.72583E-5	-4.31403E-5	4.96356E-6	1.90602E-6	4.21300E-5	-2.19114E-5	5.17246E-5	3.60649E-5	-6.22095E-5	2.70693E-5	-4.22924E-5	2.09622E-5	2.09622E-5	2.09622E-5	5.65746E-6	7.49952E-5	1.97930E-4	1.28579E-4	2.32956E-8	8.47904E-6	-1.34597E-4	1.27811E-6	-3.64363E-5	-1.19626E-4	-4.92593E-4	-1.15357E-3	-2.39609E-3	-4.15439E-3	-6.48824E-3	-8.62643E-3	-1.07947E-2	-1.25529E-2	-1.35359E-2	-1.38009E-2	-1.37275E-2	-1.35727E-2	-1.34420E-2	-1.33485E-2	-1.31520E-2	-1.30190E-2
4.84699E+2	1.30370E-5	-4.78010E-5	-1.69735E-5	-8.25117E-5	8.34793E-5	4.83537E-5	2.26033E-5	9.46870E-6	-3.95325E-5	4.40834E-5	-3.17999E-5	1.77682E-5	-7.58223E-6	5.33608E-5	-6.65436E-5	2.32072E-5	5.12247E-6	4.62610E-5	-3.31356E-5	-4.08652E-5	9.77164E-6	9.77164E-6	9.77164E-6	5.76430E-5	2.25143E-5	1.28135E-4	1.91209E-5	-8.92045E-5	6.46887E-5	-1.42227E-4	1.45414E-6	-1.92911E-5	-2.33273E-4	-5.11096E-4	-1.18397E-3	-2.39246E-3	-4.08989E-3	-6.45636E-3	-8.51290E-3	-1.07000E-2	-1.24255E-2	-1.33324E-2	-1.36848E-2	-1.35916E-2	-1.34183E-2	-1.32838E-2	-1.31901E-2	-1.29696E-2	-1.28629E-2
4.85281E+2	1.64356E-6	8.57033E-6	-1.09702E-5	-2.39239E-5	8.90210E-5	-2.60495E-5	4.13205E-5	-1.59487E-6	-4.58580E-5	2.72500E-5	2.54493E-5	6.12130E-5	-4.25586E-5	2.23645E-6	-4.23356E-5	1.40094E-5	2.65471E-5	3.65520E-6	-7.11865E-5	-3.64387E-5	5.81182E-6	5.81182E-6	5.81182E-6	5.55670E-5	3.09754E-5	8.84071E-5	-4.54921E-5	-3.78534E-5	1.92084E-5	1.05050E-5	2.69991E-5	-6.02734E-5	-2.21549E-4	-6.09587E-4	-1.15164E-3	-2.38514E-3	-4.00804E-3	-6.40653E-3	-8.42579E-3	-1.05861E-2	-1.22416E-2	-1.31435E-2	-1.34984E-2	-1.33916E-2	-1.32381E-2	-1.31436E-2	-1.29744E-2	-1.27934E-2	-1.27033E-2
4.85864E+2	-6.31466E-5	-5.87083E-5	7.93991E-5	-3.45061E-5	8.35534E-5	-9.78892E-5	8.02439E-5	3.04087E-5	1.91165E-5	5.05026E-5	-1.50951E-5	3.85245E-5	-7.98378E-7	-1.79457E-5	-2.91769E-5	-4.58143E-5	6.04550E-5	-2.47111E-6	-2.82431E-5	-4.84089E-5	-4.78875E-6	-4.78875E-6	-4.78875E-6	1.97104E-5	5.75325E-5	-1.55671E-5	8.63370E-5	6.57347E-6	4.26883E-6	6.11359E-5	1.80867E-5	-4.99277E-5	-1.77775E-4	-5.14546E-4	-1.10433E-3	-2.28148E-3	-4.00599E-3	-6.26294E-3	-8.27289E-3	-1.04454E-2	-1.20175E-2	-1.29538E-2	-1.32910E-2	-1.32347E-2	-1.30210E-2	-1.29425E-2	-1.28085E-2	-1.26502E-2	-1.25066E-2
4.86447E+2	3.52764E-5	-5.33201E-5	6.14247E-5	-7.70151E-6	7.33241E-5	2.03265E-5	9.31293E-5	1.90297E-5	2.78775E-5	2.83274E-5	-7.16395E-5	-3.79103E-5	-6.23512E-7	-2.83316E-5	-7.74407E-5	-8.74193E-5	-4.95890E-6	1.44344E-5	2.65197E-5	-3.03243E-5	-2.27424E-5	-2.27424E-5	-2.27424E-5	3.37356E-5	8.94198E-5	-1.62393E-5	5.93130E-5	6.98945E-5	9.65004E-6	1.07999E-5	2.74135E-5	-1.37677E-5	-1.53195E-4	-4.34015E-4	-1.07314E-3	-2.23670E-3	-3.89053E-3	-6.16137E-3	-8.14423E-3	-1.02767E-2	-1.19103E-2	-1.28319E-2	-1.29798E-2	-1.29518E-2	-1.29141E-2	-1.27596E-2	-1.26668E-2	-1.24375E-2	-1.23813E-2
4.87030E+2	5.78873E-5	-1.87361E-5	3.59529E-5	1.55672E-5	4.23268E-5	3.17506E-5	5.06874E-5	-1.01635E-5	1.02801E-5	2.50717E-5	-4.15514E-5	-1.85621E-5	-4.99100E-5	9.68621E-6	-8.72848E-5	-2.67478E-5	-5.49629E-6	-1.67734E-5	2.82441E-5	-3.22289E-5	-1.36400E-5	-1.36400E-5	-1.36400E-5	6.65538E-5	-4.25350E-6	-5.35634E-5	5.27331E-5	-1.35190E-5	2.38439E-5	9.47924E-6	-2.00887E-6	-1.01305E-5	-2.04948E-4	-4.24076E-4	-1.06966E-3	-2.17102E-3	-3.86532E-3	-6.02529E-3	-8.08505E-3	-1.01508E-2	-1.17560E-2	-1.26585E-2	-1.28737E-2	-1.27730E-2	-1.27002E-2	-1.26392E-2	-1.25096E-2	-1.22960E-2	-1.21818E-2
4.87613E+2	2.48920E-6	-3.92877E-6	1.87306E-5	3.31873E-5	1.09702E-4	-6.82685E-5	-1.93683E-5	3.06911E-6	-4.35254E-5	1.26946E-5	-4.65665E-6	-2.70911E-5	-6.03238E-5	1.08269E-5	-1.17375E-5	7.26844E-6	6.30785E-5	-2.36716E-5	3.29793E-5	-3.14544E-5	-8.13210E-6	-8.13210E-6	-8.13210E-6	-4.56941E-5	-9.95255E-5	-5.80191E-5	5.56657E-5	-3.42869E-5	4.22098E-5	9.80029E-5	-6.02688E-5	-2.22158E-5	-2.05079E-4	-5.14214E-4	-1.00439E-3	-2.21253E-3	-3.80686E-3	-5.97116E-3	-7.97083E-3	-9.97337E-3	-1.15672E-2	-1.24996E-2	-1.27910E-2	-1.27249E-2	-1.25022E-2	-1.24748E-2	-1.23450E-2	-1.20618E-2	-1.19765E-2
4.88197E+2	-3.87586E-5	6.81974E-5	6.26483E-5	4.96145E-5	1.05096E-4	-6.61819E-5	-4.07242E-5	9.14935E-6	-7.89618E-5	-3.36404E-5	7.19257E-5	-4.70102E-5	1.56353E-5	-3.73698E-5	-4.96617E-5	-1.17701E-5	5.55125E-5	-1.67633E-5	1.61362E-5	-3.30735E-5	-7.62681E-6	-7.62681E-6	-7.62681E-6	-4.88478E-5	-9.72447E-5	-1.38416E-4	-2.57717E-5	-2.82753E-5	-5.67175E-5	9.82173E-5	-1.52755E-5	-5.84462E-5	-1.42303E-4	-4.99397E-4	-1.03488E-3	-2.16660E-3	-3.77421E-3	-5.89452E-3	-7.82178E-3	-9.79456E-3	-1.14091E-2	-1.22826E-2	-1.25733E-2	-1.25083E-2	-1.23498E-2	-1.22670E-2	-1.21211E-2	-1.18726E-2	-1.17359E-2
4.88780E+2	3.20135E-5	3.02518E-5	4.89847E-5	-1.64236E-5	1.97765E-5	-2.84666E-5	-1.79283E-5	-2.54483E-6	-1.70325E-5	-2.19177E-5	6.67698E-5	-1.98980E-5	1.58152E-5	-2.58990E-5	-4.97901E-5	-5.58333E-6	3.45221E-5	-2.41186E-6	7.61550E-6	-4.78534E-5	-2.15497E-5	-2.15497E-5	-2.15497E-5	5.19642E-5	-4.54558E-5	-1.90270E-4	-5.25467E-5	-5.47033E-5	4.98356E-5	1.01587E-4	1.35565E-5	-1.99040E-5	-1.69959E-4	-5.30822E-4	-1.06332E-3	-2.09782E-3	-3.68411E-3	-5.72792E-3	-7.70559E-3	-9.60533E-3	-1.12060E-2	-1.21102E-2	-1.23240E-2	-1.22929E-2	-1.21877E-2	-1.21049E-2	-1.19037E-2	-1.17271E-2	-1.16260E-2
4.89363E+2	-8.89802E-5	3.99965E-5	-8.94090E-7	-1.00624E-5	5.06146E-5	-7.37859E-5	-1.03674E-5	2.95514E-5	1.32351E-6	2.79077E-5	-8.67968E-6	1.71357E-5	1.95762E-5	-3.00128E-5	6.43651E-5	1.39292E-5	-1.27180E-5	-1.28619E-5	1.16776E-5	-2.77152E-5	-2.97671E-6	-2.97671E-6	-2.97671E-6	-1.78220E-5	-1.00214E-5	-1.19285E-4	7.24244E-6	-2.29061E-5	5.47809E-5	5.49478E-5	-5.40149E-7	-1.48226E-5	-1.39894E-4	-4.55571E-4	-1.01950E-3	-2.07642E-3	-3.60175E-3	-5.61055E-3	-7.46925E-3	-9.45135E-3	-1.09642E-2	-1.19108E-2	-1.21214E-2	-1.21032E-2	-1.19070E-2	-1.18796E-2	-1.17118E-2	-1.15725E-2	-1.14691E-2
4.89946E+2	-8.95640E-5	4.90192E-5	-3.01088E-6	4.40524E-7	9.45197E-6	-2.64969E-5	-2.92724E-5	3.76031E-5	4.64680E-6	-3.81179E-5	-9.20586E-5	1.70047E-5	2.18758E-5	2.02541E-5	1.06530E-4	5.78487E-5	-1.28302E-5	-2.19686E-5	7.41733E-6	-1.87732E-5	1.07042E-6	1.07042E-6	1.07042E-6	-2.05089E-5	3.27370E-5	-5.74855E-5	6.25859E-5	2.53556E-7	-6.16048E-5	4.26443E-5	5.66179E-5	-8.13274E-5	-1.86973E-4	-4.49562E-4	-1.03354E-3	-2.03432E-3	-3.57557E-3	-5.56755E-3	-7.36173E-3	-9.30755E-3	-1.08146E-2	-1.17295E-2	-1.19236E-2	-1.18944E-2	-1.17125E-2	-1.16113E-2	-1.15726E-2	-1.12991E-2	-1.12877E-2
4.90530E+2	-1.88138E-5	2.47536E-5	1.30372E-6	8.90639E-6	-7.45575E-6	9.05971E-5	-1.06249E-4	2.05324E-5	3.93826E-6	-2.24031E-5	-3.97921E-5	-7.16480E-6	-8.63554E-6	5.44454E-5	5.74719E-5	-2.10474E-5	1.88162E-6	-2.32270E-5	2.52475E-5	-3.42891E-5	-5.44954E-7	-5.44954E-7	-5.44954E-7	4.02025E-6	3.42610E-5	2.99557E-5	1.77249E-5	-5.53594E-5	-8.65839E-5	9.40445E-5	5.60202E-5	-3.79664E-5	-2.09013E-4	-4.59581E-4	-1.03920E-3	-2.00203E-3	-3.46985E-3	-5.42415E-3	-7.21360E-3	-9.04116E-3	-1.06059E-2	-1.15080E-2	-1.17523E-2	-1.16313E-2	-1.15513E-2	-1.14180E-2	-1.13520E-2	-1.11406E-2	-1.10483E-2
4.91113E+2	-1.48762E-5	7.92428E-7	-1.72869E-5	2.40899E-5	-6.09493E-5	5.48253E-5	-7.36654E-5	1.39995E-5	2.45659E-5	8.47688E-5	-6.17742E-5	2.57316E-6	1.03580E-5	4.21962E-5	1.68730E-5	-5.12098E-5	4.22802E-5	-7.11828E-5	6.62366E-5	-3.26146E-5	-2.39109E-6	-2.39109E-6	-2.39109E-6	8.56007E-5	4.19003E-5	9.52313E-5	3.25547E-5	2.22192E-5	-5.69519E-5	2.71015E-5	4.65785E-6	-6.18962E-5	-1.66590E-4	-3.90506E-4	-1.00200E-3	-1.93066E-3	-3.36287E-3	-5.31399E-3	-7.10080E-3	-8.86504E-3	-1.04383E-2	-1.12471E-2	-1.15611E-2	-1.14444E-2	-1.13265E-2	-1.12368E-2	-1.11380E-2	-1.09533E-2	-1.08260E-2
4.91697E+2	-4.58264E-5	-5.58262E-5	-4.40126E-5	-1.05216E-5	-5.66161E-5	-2.68406E-5	-3.26799E-5	2.75430E-5	6.43546E-5	1.09010E-4	-7.01295E-5	2.98485E-6	1.15308E-5	4.03594E-5	3.46001E-5	-6.78048E-5	6.32307E-5	7.35933E-6	3.61519E-5	1.31327E-5	5.20259E-6	5.20259E-6	5.20259E-6	1.32296E-4	1.02498E-4	4.29781E-5	1.06463E-4	5.47207E-5	-3.43317E-5	-2.83315E-5	1.00070E-5	8.63518E-6	-1.93276E-4	-3.96272E-4	-9.20134E-4	-1.86877E-3	-3.26272E-3	-5.23535E-3	-6.97490E-3	-8.63992E-3	-1.02088E-2	-1.10464E-2	-1.13387E-2	-1.12468E-2	-1.10982E-2	-1.09897E-2	-1.09178E-2	-1.07362E-2	-1.05907E-2
4.92280E+2	-3.94479E-5	-6.37494E-5	3.67978E-6	-3.92819E-5	3.32768E-5	-7.48493E-5	-4.69337E-6	2.37897E-5	8.63654E-5	7.45896E-5	-7.19266E-5	3.29182E-6	-8.46765E-7	1.18170E-5	-1.40614E-5	-9.38584E-5	1.42198E-4	5.71157E-6	1.19349E-5	6.06054E-6	2.04651E-5	2.04651E-5	2.04651E-5	9.59204E-5	9.06510E-5	3.22119E-5	7.28568E-5	6.39827E-5	-7.28055E-5	5.18909E-5	8.21278E-5	4.85672E-5	-1.45249E-4	-4.14941E-4	-8.06542E-4	-1.79034E-3	-3.23301E-3	-5.09369E-3	-6.81976E-3	-8.48526E-3	-9.95619E-3	-1.08757E-2	-1.11566E-2	-1.09814E-2	-1.08939E-2	-1.08005E-2	-1.06740E-2	-1.05165E-2	-1.03787E-2
4.92864E+2	4.32982E-6	-9.92402E-5	2.64076E-5	-1.66531E-5	1.35925E-6	-1.32616E-5	-6.06408E-5	1.32626E-6	2.32831E-5	5.82730E-5	-2.96323E-5	4.75196E-5	-2.20734E-5	1.92237E-5	-8.38334E-6	-1.22805E-4	1.19564E-4	3.22498E-5	3.68571E-5	2.29612E-6	-4.28193E-6	-4.28193E-6	-4.28193E-6	5.36127E-5	1.93607E-5	7.78872E-5	1.22582E-4	7.20410E-5	-1.00141E-4	9.61106E-5	2.58707E-5	-3.19979E-5	-7.97510E-5	-4.01626E-4	-8.18365E-4	-1.75215E-3	-3.27412E-3	-4.99076E-3	-6.68609E-3	-8.38191E-3	-9.81417E-3	-1.07145E-2	-1.10256E-2	-1.08014E-2	-1.06903E-2	-1.05523E-2	-1.04930E-2	-1.03246E-2	-1.01741E-2
4.93447E+2	-7.03821E-5	-7.18298E-5	1.09886E-5	-2.58488E-5	-4.81004E-5	8.12850E-5	7.19421E-6	-6.17877E-6	-2.33222E-5	6.41266E-5	-3.25108E-5	4.45066E-5	-1.25848E-5	1.35782E-5	-2.60038E-5	-7.18898E-5	7.86514E-5	3.77126E-5	4.87749E-5	1.83302E-6	-2.44310E-5	-2.44310E-5	-2.44310E-5	4.99277E-5	-6.91792E-5	4.60673E-5	7.58148E-5	-5.88788E-5	-4.21803E-5	6.91129E-5	1.33453E-5	-8.09215E-5	-7.24607E-5	-4.53181E-4	-8.58790E-4	-1.68397E-3	-3.11659E-3	-4.85154E-3	-6.57040E-3	-8.22741E-3	-9.62947E-3	-1.05141E-2	-1.08575E-2	-1.06280E-2	-1.05154E-2	-1.03980E-2	-1.03590E-2	-1.01062E-2	-9.98320E-3
4.94031E+2	-5.29484E-5	-1.08015E-5	7.53523E-7	-4.79603E-5	-2.88295E-5	8.59512E-5	6.73513E-5	-1.29932E-5	-3.25779E-5	2.70061E-5	-1.91303E-6	4.22894E-6	-2.31584E-5	1.44302E-5	-7.97809E-5	-2.12378E-5	9.07224E-5	1.71736E-6	3.34740E-5	-1.34341E-5	-1.07605E-5	-1.07605E-5	-1.07605E-5	5.73230E-5	-3.76830E-5	5.70320E-5	3.96800E-5	-7.92850E-5	-3.50776E-6	3.08854E-5	3.87401E-5	-6.09021E-5	-1.29488E-4	-3.98918E-4	-8.46172E-4	-1.63038E-3	-2.97143E-3	-4.69282E-3	-6.43783E-3	-8.01176E-3	-9.51224E-3	-1.03180E-2	-1.05165E-2	-1.04598E-2	-1.03142E-2	-1.01981E-2	-1.00617E-2	-9.89320E-3	-9.74039E-3
4.94614E+2	-8.99402E-5	-4.24563E-5	2.50995E-5	-6.14524E-5	6.16900E-5	2.68083E-5	1.09037E-5	1.57789E-5	-4.75715E-5	1.22015E-5	1.29754E-4	1.34793E-5	-3.82729E-5	1.26764E-5	-1.20326E-4	4.46566E-5	3.55639E-5	3.69257E-5	-4.14408E-6	-2.13745E-5	7.94210E-6	7.94210E-6	7.94210E-6	1.07864E-4	7.38462E-5	5.75296E-5	4.51535E-5	-5.51054E-5	8.14007E-6	1.32646E-4	9.15415E-5	-6.95602E-5	-1.45829E-4	-3.87158E-4	-7.63853E-4	-1.57657E-3	-2.98388E-3	-4.49946E-3	-6.26398E-3	-7.76218E-3	-9.34205E-3	-1.01258E-2	-1.02471E-2	-1.02710E-2	-1.00805E-2	-9.95209E-3	-9.75773E-3	-9.64210E-3	-9.52497E-3
4.95198E+2	5.66806E-5	-1.56790E-5	1.15721E-5	-1.04739E-4	6.76230E-5	3.49547E-5	3.04131E-6	2.19716E-5	-2.12272E-5	-1.33063E-5	4.62971E-5	-1.33173E-5	-9.03694E-6	2.17736E-5	-1.40483E-4	1.34196E-4	-2.16221E-5	-1.67848E-5	-4.03467E-6	-3.78798E-5	9.10543E-6	9.10543E-6	9.10543E-6	9.62968E-5	1.10709E-4	-4.45361E-6	2.58150E-5	-2.68604E-5	3.15942E-5	4.55602E-5	6.28487E-5	-3.18086E-5	-1.16344E-4	-3.41069E-4	-6.91859E-4	-1.53114E-3	-2.85950E-3	-4.38643E-3	-6.04118E-3	-7.68131E-3	-9.05993E-3	-9.87598E-3	-1.00320E-2	-9.99853E-3	-9.89160E-3	-9.71458E-3	-9.55320E-3	-9.42329E-3	-9.35557E-3
4.95782E+2	-5.29441E-5	1.86815E-5	6.20729E-6	-5.09273E-5	4.86961E-5	9.76969E-5	-1.73343E-5	2.15740E-5	7.06616E-6	-9.17446E-6	-3.06623E-5	1.64768E-5	2.58524E-5	1.83705E-5	-1.69703E-5	7.68670E-5	-8.10689E-5	-2.33794E-5	-1.40427E-5	-4.09848E-5	5.14845E-6	5.14845E-6	5.14845E-6	3.66488E-5	1.40084E-4	-9.51441E-6	-1.11572E-5	-2.93345E-5	8.62166E-5	3.51661E-5	1.16119E-4	5.09345E-6	-6.74319E-5	-3.42728E-4	-7.51404E-4	-1.48092E-3	-2.73506E-3	-4.38227E-3	-5.92040E-3	-7.48478E-3	-8.89129E-3	-9.60485E-3	-9.77267E-3	-9.76968E-3	-9.67354E-3	-9.47841E-3	-9.40016E-3	-9.22750E-3	-9.17882E-3
4.96366E+2	3.04911E-5	-3.13434E-5	-2.66972E-5	1.85032E-5	1.60506E-5	-4.93543E-5	-3.62415E-5	1.04445E-5	3.04481E-5	-8.62623E-6	6.09519E-5	2.13694E-6	-6.78455E-6	2.37263E-5	9.28965E-5	3.15449E-5	-4.81765E-5	-6.30800E-5	2.76083E-6	-4.96513E-5	-1.27115E-5	-1.27115E-5	-1.27115E-5	7.52172E-7	1.33326E-4	8.13792E-6	-6.16192E-5	-3.90201E-5	7.22350E-5	3.77239E-5	1.21280E-4	-8.75554E-7	-1.27599E-4	-3.56802E-4	-7.24371E-4	-1.44992E-3	-2.66132E-3	-4.29618E-3	-5.84525E-3	-7.26838E-3	-8.69220E-3	-9.39742E-3	-9.50760E-3	-9.51995E-3	-9.45493E-3	-9.26654E-3	-9.19181E-3	-9.01361E-3	-8.95442E-3
4.96950E+2	1.39816E-4	-7.51622E-5	-8.74321E-7	-2.93065E-5	-1.99934E-5	-9.59769E-5	-4.98983E-5	5.43684E-5	4.24468E-5	-3.26008E-5	4.87296E-5	-5.36386E-5	2.12272E-5	2.63101E-5	5.27747E-5	6.23438E-5	-1.12012E-5	-4.60881E-5	2.06183E-5	-5.38945E-5	-1.83757E-5	-1.83757E-5	-1.83757E-5	7.65109E-5	5.86875E-5	-4.01283E-5	-3.54883E-5	-3.20530E-5	3.05972E-5	4.80497E-5	1.12279E-4	2.18880E-5	-2.46260E-4	-3.76779E-4	-6.84237E-4	-1.42824E-3	-2.60117E-3	-4.18825E-3	-5.65887E-3	-7.14656E-3	-8.46853E-3	-9.22534E-3	-9.36576E-3	-9.25387E-3	-9.25539E-3	-9.03030E-3	-8.91573E-3	-8.84094E-3	-8.66851E-3
4.97534E+2	6.38170E-5	-3.80641E-5	-1.97199E-5	-2.43649E-5	2.60288E-5	-3.35800E-5	-1.74913E-5	5.86671E-5	5.84971E-5	-7.90128E-6	4.47918E-6	6.12884E-6	1.71206E-5	-2.46869E-5	-2.24244E-6	5.40330E-5	-5.05116E-5	-2.57166E-5	1.19886E-6	-4.56916E-5	-2.04447E-5	-2.04447E-5	-2.04447E-5	4.20525E-5	-4.47937E-5	-1.04491E-4	-7.27320E-5	2.36553E-5	9.31310E-5	-1.51808E-5	9.21722E-5	-2.09206E-5	-2.23126E-4	-3.20834E-4	-6.89358E-4	-1.38335E-3	-2.55592E-3	-4.07802E-3	-5.46967E-3	-6.96529E-3	-8.21784E-3	-8.97961E-3	-9.13606E-3	-8.97867E-3	-8.95412E-3	-8.84692E-3	-8.71081E-3	-8.55281E-3	-8.50079E-3
4.98118E+2	4.66070E-5	-1.44360E-5	1.50135E-6	-6.62532E-6	8.33424E-6	-4.28584E-5	-4.98512E-5	3.42140E-5	2.58744E-5	2.55724E-5	-6.77023E-5	2.27123E-6	-1.34212E-5	-4.08477E-5	2.58214E-5	5.94389E-5	-1.27783E-5	-5.25654E-6	2.35737E-5	5.68504E-7	-2.88427E-5	-2.88427E-5	-2.88427E-5	-4.38132E-5	-3.38409E-5	-2.77958E-5	2.38037E-5	4.73988E-5	-2.47623E-5	-7.25521E-6	1.23110E-4	-4.53450E-5	-2.10343E-4	-2.56189E-4	-6.43143E-4	-1.38662E-3	-2.44167E-3	-3.94120E-3	-5.33763E-3	-6.81907E-3	-8.02077E-3	-8.73719E-3	-8.82583E-3	-8.72085E-3	-8.63347E-3	-8.64134E-3	-8.50221E-3	-8.33351E-3	-8.29268E-3
4.98702E+2	3.54846E-5	-8.24020E-5	2.68450E-5	-9.23803E-6	1.55469E-5	1.24524E-6	-7.75658E-5	1.83344E-5	9.00897E-6	7.36753E-5	-9.08636E-5	3.16993E-6	-2.40936E-5	-2.69511E-5	9.23793E-5	7.23686E-5	-2.37446E-5	1.65018E-6	5.48358E-7	-1.53980E-5	-1.93344E-5	-1.93344E-5	-1.93344E-5	-7.34765E-5	-1.54470E-5	4.46931E-5	1.43471E-5	-9.35601E-6	-9.34752E-5	-1.06318E-5	6.63725E-5	-6.16404E-5	-1.86640E-4	-2.77871E-4	-6.27084E-4	-1.38400E-3	-2.39365E-3	-3.84746E-3	-5.15520E-3	-6.52173E-3	-7.75007E-3	-8.37313E-3	-8.62267E-3	-8.51396E-3	-8.40212E-3	-8.35481E-3	-8.25437E-3	-8.11257E-3	-8.02995E-3
4.99286E+2	-6.08001E-5	-8.85576E-5	2.06236E-5	2.41741E-5	5.02398E-5	-2.94062E-5	-2.48970E-5	1.70712E-5	1.17211E-5	3.80688E-5	-3.24577E-5	3.66830E-5	-4.61695E-5	-7.19883E-7	5.39082E-5	8.10028E-5	9.20848E-7	-2.86104E-5	-3.62011E-5	1.34058E-5	-9.84140E-6	-9.84140E-6	-9.84140E-6	-1.38773E-4	-3.80928E-5	2.63797E-5	2.88673E-5	-7.72755E-5	-4.76423E-6	-2.69846E-5	-1.58064E-5	1.03473E-5	-8.44373E-5	-3.30900E-4	-5.90030E-4	-1.40323E-3	-2.38470E-3	-3.76298E-3	-5.03720E-3	-6.27263E-3	-7.48736E-3	-8.13202E-3	-8.32635E-3	-8.30319E-3	-8.19715E-3	-8.13677E-3	-8.02108E-3	-7.86747E-3	-7.78314E-3
4.99870E+2	-1.47023E-4	-3.66861E-5	2.24223E-5	6.09853E-7	2.16654E-5	2.05561E-6	4.93319E-5	-1.48681E-6	-3.37150E-6	7.62105E-5	-1.03764E-5	3.95475E-5	-2.34092E-5	-6.53498E-6	-5.08078E-5	9.02102E-5	1.36017E-5	-1.65304E-5	-3.46214E-5	1.51925E-5	-1.05953E-5	-1.05953E-5	-1.05953E-5	-1.15032E-4	8.67054E-6	4.62354E-5	-2.56649E-5	2.16560E-6	2.01767E-5	-3.11154E-6	-5.64358E-5	-2.46870E-5	-1.10274E-4	-2.77216E-4	-5.99984E-4	-1.28999E-3	-2.29492E-3	-3.62544E-3	-4.87619E-3	-6.19744E-3	-7.26142E-3	-7.92261E-3	-8.08369E-3	-8.08426E-3	-7.98484E-3	-7.87829E-3	-7.74238E-3	-7.63388E-3	-7.49881E-3
5.00454E+2	-6.78502E-6	-1.15662E-5	1.12978E-5	-2.23033E-5	-3.22366E-5	3.90140E-5	7.81392E-5	-4.75719E-5	4.45602E-6	6.12511E-5	-2.49499E-5	4.22385E-5	-1.72932E-5	-3.81226E-5	-8.40146E-5	6.51495E-5	3.31090E-5	-3.42532E-5	-1.45587E-5	-1.00002E-6	-2.67205E-5	-2.67205E-5	-2.67205E-5	-1.39637E-4	3.12764E-5	2.65272E-5	-3.15077E-5	6.83409E-5	1.54181E-5	-1.66943E-5	-4.53123E-5	-1.10306E-4	-1.82192E-4	-2.72456E-4	-6.25020E-4	-1.25828E-3	-2.16223E-3	-3.60457E-3	-4.76450E-3	-6.01704E-3	-7.06590E-3	-7.72456E-3	-7.88877E-3	-7.89805E-3	-7.73233E-3	-7.65779E-3	-7.51849E-3	-7.43786E-3	-7.27059E-3
5.01038E+2	4.52183E-5	-2.20845E-5	6.85912E-6	-2.49813E-7	-3.21180E-5	2.23188E-5	9.46749E-5	-3.79361E-5	-1.21760E-5	6.71480E-5	-4.33453E-5	5.43120E-5	-2.99163E-5	-4.24505E-5	-4.15856E-5	-1.11572E-5	5.19093E-5	-3.70683E-5	-5.97995E-6	-2.63729E-5	2.53143E-5	2.53143E-5	2.53143E-5	-2.16006E-5	2.47764E-5	3.65826E-5	4.44414E-5	2.59172E-5	5.24182E-5	-1.70659E-6	-5.82261E-5	-8.14506E-5	-1.17679E-4	-2.77756E-4	-6.36652E-4	-1.21952E-3	-2.11386E-3	-3.52165E-3	-4.60321E-3	-5.82043E-3	-6.86728E-3	-7.43136E-3	-7.65439E-3	-7.67847E-3	-7.50681E-3	-7.40013E-3	-7.31747E-3	-7.17933E-3	-7.05197E-3
5.01622E+2	1.12308E-5	-6.37056E-5	5.89840E-5	-1.42726E-5	-7.64933E-5	5.11768E-5	5.34286E-5	-2.42381E-6	-4.42866E-5	5.28026E-5	-6.05759E-5	5.54913E-5	3.54559E-6	-2.50235E-5	-6.39426E-5	3.89700E-5	3.54284E-5	-1.13209E-5	-5.64548E-6	6.63228E-6	5.45874E-5	5.45874E-5	5.45874E-5	-4.49085E-5	1.20688E-4	4.51434E-5	6.92150E-5	5.54894E-7	3.07049E-5	4.45815E-5	-2.04780E-5	-3.38871E-6	-6.23088E-5	-2.84169E-4	-5.83669E-4	-1.06378E-3	-2.05411E-3	-3.35314E-3	-4.51599E-3	-5.59362E-3	-6.61960E-3	-7.23146E-3	-7.43635E-3	-7.44602E-3	-7.28606E-3	-7.15340E-3	-7.11036E-3	-6.95705E-3	-6.79410E-3
5.02207E+2	-6.53212E-5	-1.11113E-5	4.35755E-5	2.64601E-5	-7.83159E-5	1.77860E-5	5.37766E-5	-2.57911E-6	-3.17973E-5	-1.10625E-6	5.30596E-5	2.54162E-5	-8.88251E-6	2.28925E-5	-7.12956E-5	1.11316E-5	2.81640E-5	-1.84596E-5	-4.89988E-6	1.15066E-5	7.31477E-5	7.31477E-5	7.31477E-5	-6.91098E-5	1.56251E-4	9.02281E-5	1.16806E-4	2.26505E-5	8.07740E-5	2.15096E-5	2.33443E-6	2.44273E-5	-6.93868E-5	-2.50532E-4	-5.32802E-4	-1.04869E-3	-1.95649E-3	-3.23633E-3	-4.44310E-3	-5.40254E-3	-6.39258E-3	-6.99916E-3	-7.27873E-3	-7.20965E-3	-7.05827E-3	-6.93667E-3	-6.91095E-3	-6.74154E-3	-6.55604E-3
5.02791E+2	-3.28754E-5	3.60166E-5	5.35399E-5	-5.72012E-6	-7.41762E-5	-4.06676E-5	5.92133E-5	-5.15175E-5	-1.08056E-5	-1.69730E-5	5.53637E-5	-7.14697E-6	-9.91569E-6	6.94192E-5	-4.66860E-5	1.47908E-5	-4.18328E-6	-3.81798E-5	4.88223E-5	1.68113E-6	4.90773E-5	4.90773E-5	4.90773E-5	-7.43092E-5	1.09539E-4	3.20730E-5	1.50816E-4	1.17204E-4	6.21870E-5	6.47517E-5	8.72864E-5	-3.06416E-5	-5.53241E-5	-2.58536E-4	-5.24875E-4	-1.02871E-3	-1.89162E-3	-3.10664E-3	-4.22191E-3	-5.29225E-3	-6.23074E-3	-6.86807E-3	-7.04978E-3	-6.92843E-3	-6.82549E-3	-6.70276E-3	-6.73015E-3	-6.51309E-3	-6.37528E-3
5.03375E+2	-3.65257E-5	1.49786E-5	3.80522E-5	-3.09916E-5	-1.84864E-5	-1.24162E-4	5.16572E-5	-2.99337E-5	1.27230E-5	3.47907E-5	1.80222E-5	-3.06726E-5	8.25063E-6	3.04034E-5	4.81614E-6	6.70959E-5	-3.46664E-6	-8.42890E-6	2.97335E-5	-2.78560E-5	6.44490E-6	6.44490E-6	6.44490E-6	-8.44197E-5	8.85797E-5	-4.19799E-5	1.50011E-4	1.15888E-4	1.14407E-4	1.19340E-4	1.21853E-4	-1.32328E-4	-7.63689E-5	-2.33841E-4	-4.91886E-4	-9.49086E-4	-1.79122E-3	-3.02087E-3	-4.05543E-3	-5.14273E-3	-6.04326E-3	-6.68806E-3	-6.80730E-3	-6.71739E-3	-6.64523E-3	-6.47281E-3	-6.48727E-3	-6.29549E-3	-6.23778E-3
5.03960E+2	2.41475E-5	-4.11409E-5	4.29697E-5	-9.39656E-6	-4.87377E-5	-1.45140E-4	2.74440E-5	-1.82752E-5	-9.83049E-6	-1.15302E-5	-4.02660E-5	-1.96166E-6	2.12179E-5	1.00606E-5	8.04791E-5	9.17835E-5	-1.57486E-5	2.84788E-5	2.91047E-5	-1.36579E-5	8.52979E-6	8.52979E-6	8.52979E-6	-3.46258E-5	2.90398E-5	-2.28986E-5	2.03823E-4	7.93123E-5	6.68062E-5	1.26070E-4	9.65328E-5	-1.25194E-4	-6.03620E-5	-2.50831E-4	-5.32372E-4	-9.36487E-4	-1.71480E-3	-2.91383E-3	-4.01569E-3	-5.00078E-3	-5.90395E-3	-6.45268E-3	-6.65644E-3	-6.52070E-3	-6.38147E-3	-6.28812E-3	-6.26825E-3	-6.10805E-3	-6.08645E-3
5.04544E+2	2.06645E-5	-4.59823E-5	5.85802E-5	-1.83209E-5	-1.09700E-4	-8.83462E-5	1.33468E-5	1.33508E-5	1.05402E-5	-2.84013E-5	-1.65272E-5	4.18960E-5	7.00983E-6	-4.19430E-6	6.26095E-5	3.18687E-5	-8.53057E-6	1.61913E-5	4.29558E-5	9.88835E-7	-4.67322E-6	-4.67322E-6	-4.67322E-6	7.22269E-5	-2.44519E-5	-3.69898E-5	7.92658E-5	5.38530E-5	2.27282E-5	1.05819E-4	4.86539E-5	-1.05374E-4	-8.97610E-5	-2.71913E-4	-5.31504E-4	-9.51385E-4	-1.67181E-3	-2.76252E-3	-3.90213E-3	-4.86350E-3	-5.78946E-3	-6.27072E-3	-6.47295E-3	-6.31852E-3	-6.22183E-3	-6.16361E-3	-6.14283E-3	-5.91629E-3	-5.91848E-3
5.05129E+2	1.84851E-5	-5.37898E-5	7.78070E-6	1.47556E-5	-7.50336E-5	-1.26392E-5	-2.01680E-5	7.51763E-5	1.30379E-5	-5.54556E-5	2.23115E-5	5.15590E-5	-2.37624E-5	-4.49841E-6	3.04402E-5	-3.50857E-5	-2.25536E-5	6.18095E-6	4.90274E-5	1.42317E-5	-1.45249E-5	-1.45249E-5	-1.45249E-5	2.25114E-5	2.20275E-5	2.00178E-5	1.14641E-5	3.02313E-5	6.82564E-5	3.49445E-5	1.10220E-4	-4.73618E-5	-1.16076E-4	-2.46033E-4	-4.92546E-4	-9.35926E-4	-1.67045E-3	-2.68769E-3	-3.77889E-3	-4.77304E-3	-5.59735E-3	-6.09098E-3	-6.34054E-3	-6.16300E-3	-6.03523E-3	-6.03847E-3	-5.99159E-3	-5.74901E-3	-5.74583E-3
5.05714E+2	2.82721E-5	-4.58661E-6	-9.96374E-6	3.75436E-5	-3.20762E-5	-4.86065E-5	-4.94424E-5	7.11112E-5	3.90753E-5	-5.04182E-5	3.08727E-5	1.25016E-5	9.66491E-7	3.36111E-6	-2.78129E-5	-5.76511E-5	3.66117E-5	-3.72403E-5	6.96364E-5	-1.21544E-5	-1.83994E-5	-1.83994E-5	-1.83994E-5	-5.03012E-5	6.02829E-5	4.33707E-5	7.14536E-7	7.41157E-5	4.32997E-5	2.28680E-5	7.65523E-5	-4.54660E-5	-1.24061E-4	-2.01924E-4	-4.85256E-4	-9.23810E-4	-1.60945E-3	-2.63879E-3	-3.65301E-3	-4.65692E-3	-5.46972E-3	-5.94247E-3	-6.16018E-3	-6.01346E-3	-5.90192E-3	-5.90179E-3	-5.85662E-3	-5.61394E-3	-5.60791E-3
5.06298E+2	5.11151E-5	4.05628E-5	-1.04232E-5	5.76281E-5	-4.11994E-5	-9.64078E-5	-1.02342E-5	2.31335E-5	7.29847E-5	-7.89605E-5	3.56959E-6	1.01046E-5	-2.25603E-5	8.87076E-6	-5.16358E-5	-4.04585E-5	8.66386E-5	-3.17289E-5	4.85386E-5	-1.95378E-5	-1.39817E-5	-1.39817E-5	-1.39817E-5	-3.97916E-5	3.60045E-5	3.66414E-5	3.57376E-5	-5.01772E-7	1.33841E-5	4.55250E-5	1.17334E-4	-2.74486E-5	-1.51144E-4	-1.88008E-4	-4.73955E-4	-9.14413E-4	-1.55076E-3	-2.57361E-3	-3.54206E-3	-4.54948E-3	-5.33633E-3	-5.85098E-3	-5.96898E-3	-5.87911E-3	-5.78298E-3	-5.74819E-3	-5.64546E-3	-5.43735E-3	-5.42809E-3
5.06883E+2	1.95605E-5	6.66952E-5	-3.27142E-5	2.05143E-5	6.00755E-5	-1.00902E-4	-5.44019E-5	1.69290E-5	5.72230E-5	-5.01527E-5	9.80541E-6	3.58953E-5	-4.30381E-5	2.43495E-5	-3.42029E-5	-4.52617E-5	6.83379E-5	-5.51218E-5	6.99605E-5	-3.35510E-5	-3.01047E-5	-3.01047E-5	-3.01047E-5	-5.36581E-5	-3.92319E-5	8.53351E-8	6.55105E-6	-1.08447E-4	-1.30821E-5	2.81679E-6	3.99425E-5	-2.84250E-5	-1.25351E-4	-1.75555E-4	-4.46889E-4	-9.16445E-4	-1.58666E-3	-2.51053E-3	-3.39841E-3	-4.46740E-3	-5.15656E-3	-5.74408E-3	-5.83295E-3	-5.75272E-3	-5.72017E-3	-5.57980E-3	-5.49884E-3	-5.32240E-3	-5.28694E-3
5.07468E+2	7.90021E-6	5.89689E-5	3.64799E-6	2.12658E-5	6.98899E-5	-1.07494E-5	-4.74697E-5	3.08650E-5	3.37895E-5	-6.97976E-5	5.10573E-5	4.60873E-5	-3.49720E-5	2.36893E-5	1.32792E-5	-1.23337E-4	2.64998E-5	-1.11687E-4	1.23104E-5	-1.23812E-6	3.87695E-6	3.87695E-6	3.87695E-6	-5.74559E-5	-4.14638E-5	-7.72803E-5	-3.86893E-5	-1.24613E-4	-2.51189E-6	-4.34634E-5	-3.27544E-5	2.75215E-6	-5.44804E-5	-2.03752E-4	-4.47966E-4	-9.05366E-4	-1.54419E-3	-2.45721E-3	-3.31564E-3	-4.30843E-3	-5.05910E-3	-5.61347E-3	-5.64740E-3	-5.63260E-3	-5.62202E-3	-5.45275E-3	-5.39219E-3	-5.24153E-3	-5.15902E-3
5.08052E+2	-9.45292E-5	6.50848E-5	8.30270E-6	-7.22387E-6	8.68314E-5	-3.63903E-5	-6.08704E-6	3.10111E-5	2.15776E-5	-7.66690E-5	3.40267E-5	2.95774E-5	-2.46341E-5	1.36889E-5	4.70256E-5	-8.50317E-5	5.63652E-5	-9.26215E-5	-9.59849E-6	3.92938E-5	1.48127E-5	1.48127E-5	1.48127E-5	-1.71653E-5	-1.08322E-4	-4.50509E-5	-2.37333E-5	-6.13824E-5	-1.00224E-5	-4.49219E-5	-1.46847E-5	4.31842E-5	-1.31479E-6	-2.12289E-4	-3.75100E-4	-8.06976E-4	-1.48753E-3	-2.37845E-3	-3.26044E-3	-4.17077E-3	-4.93223E-3	-5.46511E-3	-5.50488E-3	-5.54230E-3	-5.49476E-3	-5.32642E-3	-5.28261E-3	-5.12273E-3	-5.02413E-3
5.08637E+2	-9.80754E-5	1.07036E-4	-1.67142E-6	-1.37518E-5	3.54665E-5	-1.01637E-4	2.90724E-5	1.06249E-5	5.27782E-5	-6.62287E-5	-5.42791E-6	6.50036E-5	-3.64047E-5	2.05586E-5	3.85701E-5	-3.68797E-5	1.64451E-5	-8.00178E-5	3.94430E-5	2.50960E-5	5.81556E-6	5.81556E-6	5.81556E-6	4.72771E-6	-1.15694E-4	-8.24085E-5	2.68357E-5	-2.47193E-5	-8.62648E-6	8.81016E-6	-4.87360E-5	6.96109E-5	-1.27459E-5	-1.39055E-4	-2.85453E-4	-7.63754E-4	-1.44432E-3	-2.25666E-3	-3.16792E-3	-4.05732E-3	-4.74020E-3	-5.32222E-3	-5.37479E-3	-5.36973E-3	-5.32648E-3	-5.18365E-3	-5.20432E-3	-4.95840E-3	-4.91384E-3
5.09222E+2	5.54915E-5	1.45434E-4	-1.93532E-5	-3.40388E-5	3.36461E-5	-1.37452E-4	2.58804E-5	-3.66224E-5	6.70336E-5	-5.38976E-5	-1.96442E-5	3.46139E-5	-2.02831E-5	-3.80278E-6	2.95927E-5	-6.39549E-5	-1.29783E-5	-2.69000E-5	2.44766E-5	1.27585E-5	-4.98318E-7	-4.98318E-7	-4.98318E-7	-2.67060E-5	-9.09745E-5	-7.69928E-5	5.09472E-5	-2.59571E-5	-2.52013E-5	-1.65617E-5	-7.04858E-5	4.78188E-5	-3.47257E-5	-1.19237E-4	-3.00069E-4	-7.83532E-4	-1.43117E-3	-2.21116E-3	-3.14503E-3	-3.95742E-3	-4.66017E-3	-5.18991E-3	-5.23176E-3	-5.26907E-3	-5.18836E-3	-5.08205E-3	-5.08266E-3	-4.91155E-3	-4.84726E-3
5.09807E+2	6.43620E-5	3.96123E-5	-1.07511E-5	-1.74610E-5	1.19150E-5	-6.29112E-5	2.46518E-5	-5.24130E-5	4.76089E-5	-1.20559E-5	-3.36262E-5	1.19320E-5	-1.42165E-5	-1.61067E-6	9.17783E-5	-3.74605E-5	-5.27509E-5	-3.84454E-5	2.37800E-5	1.80620E-5	-8.35252E-6	-8.35252E-6	-8.35252E-6	-2.75802E-5	-1.20739E-4	-5.45416E-5	2.39659E-5	-1.90597E-5	-8.68571E-5	7.36079E-6	-1.25775E-4	-1.37626E-5	-6.14424E-5	-1.81848E-4	-3.18149E-4	-7.36448E-4	-1.33748E-3	-2.20889E-3	-3.11560E-3	-3.87648E-3	-4.60127E-3	-5.08424E-3	-5.15997E-3	-5.16637E-3	-5.05170E-3	-4.99109E-3	-4.95256E-3	-4.86329E-3	-4.75605E-3
5.10392E+2	4.87988E-5	-7.52573E-6	1.57263E-5	-3.05258E-5	5.79292E-5	-7.57402E-5	-9.56138E-6	-5.11264E-5	4.21309E-5	-5.64705E-6	-2.12962E-7	-1.34817E-5	-2.59706E-5	2.59186E-5	5.40199E-5	-4.00402E-5	-4.59012E-5	1.69091E-5	2.63785E-5	1.79220E-5	-4.45825E-6	-4.45825E-6	-4.45825E-6	4.41905E-5	-1.27672E-4	-3.89684E-5	8.04164E-6	-4.09231E-6	-7.45694E-5	-1.01453E-5	-1.65652E-4	-1.95457E-5	-8.12413E-5	-1.74031E-4	-3.15567E-4	-7.28246E-4	-1.29327E-3	-2.20998E-3	-3.07162E-3	-3.75158E-3	-4.50143E-3	-4.96612E-3	-5.01782E-3	-5.05799E-3	-4.93112E-3	-4.86926E-3	-4.79490E-3	-4.70951E-3	-4.68707E-3
5.10977E+2	9.35841E-5	-1.40131E-5	8.42921E-6	-6.21641E-5	2.89748E-5	-1.36426E-4	-1.76145E-5	-1.10206E-5	2.19550E-5	4.69288E-5	-2.53752E-5	-4.19435E-5	4.14791E-6	4.59390E-5	4.05069E-5	-1.55114E-6	-2.72329E-5	9.91296E-6	2.69361E-5	1.00259E-5	-9.24287E-6	-9.24287E-6	-9.24287E-6	3.86682E-5	-7.43971E-5	-4.09466E-5	-4.14226E-5	2.58923E-5	-7.29234E-5	4.03919E-5	-1.11494E-4	1.08418E-5	-1.00394E-4	-1.64528E-4	-3.70783E-4	-7.44608E-4	-1.26325E-3	-2.16814E-3	-2.96386E-3	-3.64229E-3	-4.44454E-3	-4.86252E-3	-4.93867E-3	-5.01545E-3	-4.84778E-3	-4.75476E-3	-4.69235E-3	-4.64967E-3	-4.58452E-3
5.11562E+2	8.27033E-5	-3.11745E-5	3.03136E-5	-3.09545E-6	-7.39891E-8	-8.95911E-5	-1.84087E-5	3.13854E-5	-1.41585E-5	4.11817E-5	-3.28442E-6	-5.61990E-5	2.12732E-5	8.64546E-6	3.26252E-5	1.26218E-5	-2.31579E-5	-2.24160E-5	9.52631E-6	-8.71645E-6	-7.14673E-6	-7.14673E-6	-7.14673E-6	-9.28235E-6	-2.06773E-5	-2.15312E-5	-1.28588E-4	7.99048E-5	-7.11494E-5	3.26012E-5	-1.15712E-4	-2.63583E-5	-1.53374E-4	-1.80834E-4	-3.51867E-4	-7.09513E-4	-1.22226E-3	-2.09291E-3	-2.87894E-3	-3.65386E-3	-4.32308E-3	-4.79351E-3	-4.87752E-3	-4.96196E-3	-4.78494E-3	-4.68289E-3	-4.61866E-3	-4.56396E-3	-4.49975E-3
5.12147E+2	1.12567E-4	-5.02281E-5	3.23858E-5	2.35706E-5	-1.94911E-5	-7.37335E-5	-8.52419E-6	3.97004E-5	-1.23994E-5	1.47543E-5	4.38930E-6	-6.16868E-5	-8.86812E-6	-2.16116E-5	2.39125E-5	-2.58799E-7	1.84406E-5	1.56351E-5	2.96957E-6	-3.15237E-5	-1.74514E-5	-1.74514E-5	-1.74514E-5	-5.35814E-5	5.27029E-5	-5.23907E-5	-1.02745E-4	8.12543E-5	-4.22896E-5	3.94945E-5	-1.18647E-4	-4.48398E-6	-1.95647E-4	-1.34202E-4	-3.48145E-4	-7.26110E-4	-1.21357E-3	-2.05260E-3	-2.83471E-3	-3.62257E-3	-4.23851E-3	-4.71029E-3	-4.83164E-3	-4.85879E-3	-4.73110E-3	-4.61638E-3	-4.53968E-3	-4.50271E-3	-4.43187E-3
5.12733E+2	1.43260E-4	-8.64827E-5	1.30655E-5	1.56800E-5	-6.61565E-5	1.95258E-6	2.49648E-6	6.84466E-6	2.86605E-5	1.62399E-5	5.64488E-6	-8.22375E-5	-1.63200E-5	-3.71900E-5	-2.72469E-5	2.13509E-5	4.49095E-5	2.31796E-5	2.46603E-5	-3.23109E-5	-2.69779E-5	-2.69779E-5	-2.69779E-5	-7.28912E-5	9.48930E-5	-4.39417E-5	-3.75779E-5	7.49338E-5	-1.97903E-5	5.41487E-5	-7.30922E-5	-4.07573E-5	-1.68910E-4	-1.30514E-4	-3.15252E-4	-7.11849E-4	-1.14690E-3	-2.00694E-3	-2.77482E-3	-3.58920E-3	-4.15339E-3	-4.60803E-3	-4.71942E-3	-4.73270E-3	-4.65571E-3	-4.55439E-3	-4.45398E-3	-4.44137E-3	-4.35527E-3
5.13318E+2	1.40023E-4	-6.10182E-5	4.58597E-5	-6.80522E-7	-6.18100E-5	3.61635E-5	-1.13745E-5	1.89258E-5	1.64473E-5	-4.82306E-5	-2.00610E-7	-4.90424E-5	-3.80115E-5	-2.54059E-5	-5.28097E-5	2.77771E-5	3.53637E-5	1.43666E-5	2.86880E-5	-1.50308E-5	-3.92743E-5	-3.92743E-5	-3.92743E-5	-4.32595E-5	1.27290E-4	2.56695E-5	-1.14244E-6	1.62903E-5	2.55715E-5	5.51830E-5	5.03389E-5	-7.32259E-5	-9.38960E-5	-9.69564E-5	-2.95197E-4	-6.52715E-4	-1.12296E-3	-1.97657E-3	-2.64590E-3	-3.51691E-3	-4.10137E-3	-4.52260E-3	-4.67190E-3	-4.60245E-3	-4.56740E-3	-4.49902E-3	-4.42212E-3	-4.38059E-3	-4.30311E-3
5.13903E+2	3.83044E-5	-6.31613E-5	5.90553E-5	-2.56008E-5	-9.49789E-5	4.39973E-5	3.22326E-5	4.98841E-5	-1.98359E-5	-1.79373E-5	-5.24354E-5	8.37542E-6	-5.89781E-5	-1.14936E-5	4.52320E-6	5.45412E-5	2.44082E-5	2.82384E-5	3.20687E-5	-3.12077E-5	-3.45820E-5	-3.45820E-5	-3.45820E-5	-6.06888E-5	1.30636E-4	-6.37762E-6	-3.22334E-5	3.20097E-5	5.76436E-5	1.41273E-5	7.16598E-5	-3.57777E-5	-6.09637E-5	-7.94340E-5	-3.19875E-4	-6.13966E-4	-1.13104E-3	-1.91290E-3	-2.55489E-3	-3.47985E-3	-4.03696E-3	-4.48340E-3	-4.63629E-3	-4.49408E-3	-4.48885E-3	-4.41058E-3	-4.37673E-3	-4.23002E-3	-4.23633E-3
5.14488E+2	-5.28701E-6	-5.23521E-5	4.94458E-5	6.19206E-6	-7.81228E-5	-6.13006E-5	1.43017E-5	3.30716E-5	8.63465E-6	-2.55806E-5	4.27338E-6	2.71725E-5	-5.76972E-5	-5.32701E-6	6.54401E-5	2.55488E-5	-5.64804E-7	2.34322E-5	3.21107E-5	-3.39133E-6	-2.92940E-5	-2.92940E-5	-2.92940E-5	-2.50307E-5	1.00758E-4	-8.82871E-5	-4.92136E-5	1.42738E-4	8.54058E-5	-1.85438E-5	8.95471E-5	-1.12030E-5	-4.58292E-5	-1.21922E-4	-3.06037E-4	-5.78279E-4	-1.13413E-3	-1.82543E-3	-2.49360E-3	-3.35522E-3	-3.88787E-3	-4.35887E-3	-4.52443E-3	-4.40595E-3	-4.39623E-3	-4.31717E-3	-4.30972E-3	-4.08434E-3	-4.16619E-3
5.15074E+2	-9.96424E-7	8.20498E-6	9.59374E-6	5.25123E-5	-7.70942E-5	-1.09010E-4	-1.53489E-5	-2.55172E-5	-5.95357E-6	-4.32585E-6	1.29968E-4	3.97495E-5	-5.61619E-5	-4.05890E-6	8.19112E-5	-1.95994E-8	-1.35273E-5	-2.88376E-5	3.41085E-5	-1.51970E-5	-1.45911E-5	-1.45911E-5	-1.45911E-5	-6.75943E-6	7.95846E-5	-7.83570E-5	4.19611E-5	1.15819E-4	7.04332E-5	-2.82887E-5	8.11113E-5	-2.42604E-5	-8.88972E-5	-1.56927E-4	-3.44937E-4	-5.64412E-4	-1.15825E-3	-1.86285E-3	-2.46179E-3	-3.25420E-3	-3.77177E-3	-4.25025E-3	-4.48279E-3	-4.34694E-3	-4.28037E-3	-4.24163E-3	-4.24914E-3	-4.03767E-3	-4.10230E-3
5.15659E+2	4.07928E-5	1.90938E-5	-4.49345E-5	7.27590E-5	-5.32380E-5	-1.08268E-5	1.66092E-5	-4.62903E-5	-4.59264E-5	1.33728E-5	9.23684E-5	2.94189E-5	-4.55044E-5	-9.01011E-6	4.12637E-5	5.65146E-7	-5.45058E-5	-4.99916E-5	4.77095E-5	-1.37252E-5	-9.69998E-6	-9.69998E-6	-9.69998E-6	2.44780E-6	3.27393E-5	-8.13659E-5	8.44338E-5	5.06790E-5	6.39386E-5	-4.14052E-5	7.57064E-5	-2.50582E-5	-8.24897E-5	-1.76506E-4	-3.23876E-4	-5.13551E-4	-1.15694E-3	-1.86275E-3	-2.42138E-3	-3.19244E-3	-3.74315E-3	-4.14082E-3	-4.44880E-3	-4.24182E-3	-4.23270E-3	-4.22040E-3	-4.16050E-3	-3.96841E-3	-3.98246E-3
5.16245E+2	8.43140E-6	2.20389E-5	-4.82722E-5	2.23059E-5	-4.40910E-5	5.62826E-5	-1.83727E-5	-1.96225E-5	-7.33670E-6	-1.81987E-5	4.83181E-5	6.44676E-6	-3.87319E-5	3.15212E-5	-1.75388E-5	1.92414E-5	-2.14071E-5	-5.47904E-6	-1.48503E-5	3.93147E-5	-4.29526E-6	-4.29526E-6	-4.29526E-6	1.28471E-6	7.05665E-6	-6.29765E-5	1.11869E-4	-4.08865E-5	2.90566E-5	-9.96018E-5	7.78737E-5	1.76737E-5	-8.19390E-5	-2.25988E-4	-2.92297E-4	-4.99275E-4	-1.14413E-3	-1.83256E-3	-2.41007E-3	-3.09662E-3	-3.71980E-3	-4.01550E-3	-4.32619E-3	-4.10563E-3	-4.12914E-3	-4.12778E-3	-4.06195E-3	-3.89332E-3	-3.91947E-3
5.16830E+2	6.29397E-5	3.34544E-5	-9.97060E-6	-3.71960E-6	-3.63994E-5	-4.63268E-5	-6.22602E-5	4.48408E-6	-2.68299E-5	1.23288E-5	-4.59147E-6	-1.63416E-5	-1.83773E-5	5.09746E-5	2.25944E-6	-3.88134E-7	5.05017E-5	-9.39669E-6	-4.45031E-5	6.21618E-5	4.75904E-6	4.75904E-6	4.75904E-6	1.42425E-5	-4.65157E-5	-2.81277E-5	6.17379E-5	-9.09156E-5	-5.99176E-5	-8.79931E-5	7.21652E-5	8.23416E-5	-9.50920E-5	-1.83343E-4	-2.88568E-4	-4.78514E-4	-1.09312E-3	-1.82747E-3	-2.37536E-3	-2.94656E-3	-3.67304E-3	-3.92498E-3	-4.14125E-3	-4.06534E-3	-4.01546E-3	-4.02446E-3	-3.93889E-3	-3.83679E-3	-3.83145E-3
5.17416E+2	1.68557E-4	4.54917E-6	-2.79249E-6	-3.39328E-5	-1.34586E-5	-2.64012E-5	-5.42082E-5	1.82337E-5	1.39075E-6	-7.50664E-6	-1.33096E-5	-4.60736E-5	-2.87748E-5	3.63644E-5	1.76768E-5	-3.37439E-6	3.94029E-5	-2.10442E-5	-5.85944E-5	2.32958E-5	-4.37321E-6	-4.37321E-6	-4.37321E-6	4.57647E-5	-8.51806E-5	1.62071E-6	-4.28882E-5	-5.73026E-5	-4.38351E-5	-2.86378E-5	1.88856E-5	5.60488E-5	-6.59111E-5	-1.59626E-4	-3.03546E-4	-5.25501E-4	-1.07503E-3	-1.75412E-3	-2.33012E-3	-2.90656E-3	-3.55702E-3	-3.86072E-3	-4.03914E-3	-4.07262E-3	-3.93219E-3	-3.95118E-3	-3.86287E-3	-3.80130E-3	-3.74474E-3
5.18001E+2	1.23449E-4	6.42593E-6	-5.08350E-5	-1.55672E-5	-5.35201E-6	3.22448E-6	-1.50423E-5	2.72213E-5	3.26583E-5	5.74305E-6	-4.88464E-5	-4.17116E-5	-4.83910E-6	5.01343E-5	-1.24748E-5	-2.82630E-5	4.63309E-5	-3.78553E-5	-4.05718E-5	6.17097E-6	2.66559E-6	2.66559E-6	2.66559E-6	8.99183E-5	-4.11077E-5	-5.70095E-6	-1.22438E-5	-5.19918E-5	-2.62843E-5	-1.20928E-5	5.34012E-6	6.56705E-5	-8.43182E-5	-1.22909E-4	-2.82018E-4	-6.11725E-4	-1.02926E-3	-1.69122E-3	-2.31328E-3	-2.84185E-3	-3.49671E-3	-3.75758E-3	-3.97332E-3	-4.00402E-3	-3.88954E-3	-3.81054E-3	-3.76599E-3	-3.75524E-3	-3.69569E-3
5.18587E+2	8.73220E-5	8.96470E-6	-4.05254E-5	-5.30519E-5	3.04089E-6	1.11849E-4	-2.73270E-5	-3.83273E-6	-2.26270E-5	3.16722E-5	-4.83478E-5	-4.08583E-5	5.13247E-6	8.00989E-6	1.67671E-5	-3.71591E-5	5.30129E-5	-1.65992E-5	-1.32718E-5	-2.21711E-5	-1.62272E-5	-1.62272E-5	-1.62272E-5	9.05733E-5	-2.16252E-5	-3.95586E-5	7.52100E-6	-5.33498E-5	-5.37542E-6	-2.13652E-5	2.68101E-5	-4.40862E-6	-1.14099E-4	-1.06983E-4	-3.27769E-4	-6.39818E-4	-1.01978E-3	-1.66265E-3	-2.22213E-3	-2.74139E-3	-3.50208E-3	-3.64377E-3	-3.89104E-3	-3.91054E-3	-3.83888E-3	-3.71132E-3	-3.69925E-3	-3.74672E-3	-3.65083E-3
5.19173E+2	4.30059E-5	-3.59164E-5	2.71981E-5	-5.36859E-5	3.89218E-5	9.88319E-5	-4.70512E-5	7.54196E-6	-3.11864E-5	3.42497E-5	-3.93408E-5	-2.80080E-5	2.15292E-5	-1.04045E-5	4.24091E-5	-5.19023E-5	7.81180E-5	-1.89198E-5	-2.72082E-5	-4.81820E-5	-2.76881E-5	-2.76881E-5	-2.76881E-5	3.47856E-5	-4.18713E-5	-1.90908E-5	-1.07534E-6	-6.43228E-6	-1.42447E-5	-2.71222E-5	6.02125E-5	-4.49157E-5	-7.30101E-5	-8.90389E-5	-3.28266E-4	-6.08350E-4	-1.00784E-3	-1.56456E-3	-2.13024E-3	-2.66970E-3	-3.43549E-3	-3.56766E-3	-3.78403E-3	-3.79769E-3	-3.75998E-3	-3.63884E-3	-3.64638E-3	-3.65937E-3	-3.53195E-3
5.19759E+2	7.66869E-8	-6.66404E-5	5.68296E-5	-1.86760E-5	4.14493E-5	2.31076E-5	-4.55812E-5	8.88212E-6	2.49657E-7	-3.76946E-5	-7.94072E-5	-8.62276E-6	2.42734E-5	9.20006E-6	-1.37718E-5	-1.74312E-5	1.27935E-4	-7.62194E-6	1.66547E-5	-1.32109E-5	-1.52746E-5	-1.52746E-5	-1.52746E-5	3.06962E-5	-4.96635E-5	5.06447E-5	-5.22737E-6	7.06061E-5	-6.94479E-5	5.32775E-6	3.75860E-5	-2.68065E-5	-1.17342E-5	-3.63718E-5	-2.81715E-4	-5.18470E-4	-9.74407E-4	-1.43793E-3	-2.06069E-3	-2.61844E-3	-3.27316E-3	-3.45576E-3	-3.66772E-3	-3.68062E-3	-3.63242E-3	-3.59956E-3	-3.54768E-3	-3.55933E-3	-3.45177E-3
5.20344E+2	-6.12537E-5	1.21375E-5	7.30049E-5	-2.36112E-5	4.85192E-5	-1.33410E-5	-2.79935E-5	9.39001E-6	-7.78217E-7	-4.10982E-5	-6.79195E-5	2.72669E-5	-6.18427E-6	3.63801E-6	-2.77405E-5	-2.45721E-5	9.92084E-5	-6.14028E-6	4.21683E-5	-1.47008E-5	-7.08911E-6	-7.08911E-6	-7.08911E-6	2.98055E-5	-1.17209E-4	5.51240E-5	-2.90703E-5	1.45159E-4	-4.13861E-5	1.58829E-5	4.61496E-5	-5.69284E-5	-7.71001E-6	-2.93384E-6	-2.68766E-4	-4.76129E-4	-9.47666E-4	-1.33046E-3	-2.00613E-3	-2.57469E-3	-3.14618E-3	-3.46364E-3	-3.56940E-3	-3.61507E-3	-3.56834E-3	-3.51953E-3	-3.49008E-3	-3.43119E-3	-3.37931E-3
5.20930E+2	-8.90695E-5	8.50839E-5	4.04240E-5	-2.13862E-5	2.39966E-5	-1.25836E-4	3.22993E-5	1.02528E-5	2.37746E-5	-4.54254E-5	-3.68541E-7	2.22669E-5	3.09905E-5	-1.51012E-5	-8.62523E-6	-4.62203E-5	6.59579E-5	1.23504E-5	6.45112E-5	-5.98761E-5	-2.73417E-6	-2.73417E-6	-2.73417E-6	-3.36343E-5	-7.44088E-5	5.38719E-5	-1.54951E-5	1.52457E-4	-1.00740E-5	3.99191E-5	1.28364E-5	-8.77797E-5	-5.64370E-6	3.64386E-5	-2.46169E-4	-4.26931E-4	-8.89160E-4	-1.30587E-3	-1.92288E-3	-2.56074E-3	-3.03718E-3	-3.45151E-3	-3.45679E-3	-3.49200E-3	-3.49318E-3	-3.45741E-3	-3.41807E-3	-3.32510E-3	-3.35038E-3
5.21516E+2	-1.22753E-4	7.77074E-5	2.52675E-5	1.80907E-6	4.43575E-5	-1.03334E-4	4.95977E-5	4.61583E-5	2.08342E-5	-4.91531E-5	5.07557E-6	3.20144E-5	1.94474E-5	-1.94197E-5	-2.34511E-5	-4.82282E-5	6.44954E-5	-1.11748E-6	5.94002E-5	-7.87086E-5	-4.31998E-6	-4.31998E-6	-4.31998E-6	-3.60741E-5	-1.46604E-5	9.44269E-5	2.77941E-5	1.48047E-4	2.65594E-6	4.72101E-5	9.38191E-6	-7.84686E-5	9.13095E-6	5.27073E-5	-2.27591E-4	-3.82784E-4	-8.03048E-4	-1.30171E-3	-1.89635E-3	-2.48094E-3	-2.92877E-3	-3.36311E-3	-3.42791E-3	-3.38930E-3	-3.42248E-3	-3.41217E-3	-3.33926E-3	-3.21560E-3	-3.30156E-3
5.22102E+2	-5.18707E-5	3.79344E-5	2.04757E-5	2.13615E-5	8.01285E-5	-1.07150E-4	3.84753E-5	5.13419E-5	-4.26865E-6	-8.36977E-5	1.21663E-5	1.21773E-5	4.44872E-5	-3.30602E-5	6.08840E-6	-3.32422E-5	4.02840E-5	-1.33499E-5	2.45509E-5	-6.28316E-5	-3.34682E-6	-3.34682E-6	-3.34682E-6	-1.47727E-5	-2.20573E-5	9.15653E-5	5.25997E-5	1.07978E-4	-9.77761E-6	6.06241E-5	-3.85573E-6	-8.46335E-5	-3.60677E-6	1.03696E-5	-2.15828E-4	-3.67509E-4	-7.54584E-4	-1.32326E-3	-1.85028E-3	-2.40307E-3	-2.86827E-3	-3.28543E-3	-3.41392E-3	-3.32257E-3	-3.32718E-3	-3.34995E-3	-3.29756E-3	-3.14262E-3	-3.23143E-3
5.22688E+2	5.43103E-5	6.65420E-5	3.00587E-5	1.51225E-5	4.54859E-5	-1.40308E-4	3.98209E-5	1.06313E-5	2.09194E-5	-9.53093E-5	-5.03905E-5	-6.47756E-6	4.76605E-5	-3.96245E-5	-3.14540E-5	-2.78646E-5	4.46820E-5	2.39938E-5	2.24921E-5	-3.02912E-5	1.60653E-5	1.60653E-5	1.60653E-5	5.75519E-6	-9.76096E-6	4.06498E-5	8.90289E-5	1.09066E-4	3.67645E-5	6.97624E-5	-1.93732E-5	4.56041E-6	-1.35033E-5	-3.32906E-5	-2.06793E-4	-2.85253E-4	-7.48166E-4	-1.32472E-3	-1.74362E-3	-2.34395E-3	-2.81818E-3	-3.17290E-3	-3.30140E-3	-3.18087E-3	-3.18246E-3	-3.29893E-3	-3.16377E-3	-3.08030E-3	-3.15075E-3
5.23274E+2	8.78357E-6	9.33744E-5	2.55274E-5	3.17722E-5	-4.48692E-5	-6.71419E-5	3.64733E-5	6.26705E-6	9.47572E-5	-6.46094E-5	-8.09683E-5	-2.87203E-5	1.51024E-5	-3.43572E-5	-5.94994E-5	-2.42021E-5	5.24442E-5	7.24424E-5	-1.80963E-5	-1.44800E-5	4.35042E-6	4.35042E-6	4.35042E-6	1.73692E-6	-4.76097E-5	4.04170E-7	1.09813E-4	1.01706E-4	2.63602E-5	4.42041E-6	-7.16551E-5	3.25980E-5	6.40303E-6	-8.15472E-5	-1.48857E-4	-2.96728E-4	-7.54894E-4	-1.33093E-3	-1.69062E-3	-2.28125E-3	-2.70504E-3	-3.03971E-3	-3.19782E-3	-3.11022E-3	-3.10604E-3	-3.18797E-3	-3.04110E-3	-3.01393E-3	-3.06803E-3
5.23860E+2	2.52852E-5	6.16789E-5	3.09072E-6	4.29017E-5	-7.32018E-5	6.72137E-5	-1.36429E-5	-3.68790E-6	1.00241E-4	-2.73131E-5	-1.00897E-4	-2.26281E-5	2.36446E-5	-4.85928E-5	-3.68092E-5	-2.87968E-5	4.08291E-5	3.98633E-5	-3.18782E-5	-1.73001E-5	-6.73428E-6	-6.73428E-6	-6.73428E-6	2.82178E-6	3.65399E-5	2.53142E-5	1.63216E-4	7.59210E-5	8.05672E-6	-5.03135E-5	-1.26710E-4	2.65400E-5	-1.30380E-5	-1.56665E-4	-1.40090E-4	-3.66797E-4	-7.13428E-4	-1.34367E-3	-1.65578E-3	-2.18194E-3	-2.64478E-3	-2.93608E-3	-3.15901E-3	-3.09343E-3	-3.02337E-3	-3.11186E-3	-2.99292E-3	-2.95257E-3	-2.99252E-3
5.24447E+2	3.47557E-6	1.05308E-6	8.32654E-6	3.54438E-5	-6.72095E-5	1.32324E-4	-3.47184E-5	-3.47304E-5	5.09495E-5	5.70178E-7	-7.45170E-5	-1.27380E-5	3.29793E-5	-2.34967E-5	-2.03464E-5	-5.53153E-6	-2.59515E-6	6.41078E-5	-2.58672E-5	-2.74799E-5	3.99546E-6	3.99546E-6	3.99546E-6	8.10359E-6	2.37223E-5	5.00787E-5	1.49300E-4	5.03837E-5	8.23456E-6	-7.47249E-5	-1.04658E-4	3.64224E-7	1.24270E-7	-1.60918E-4	-1.41944E-4	-3.92632E-4	-6.36802E-4	-1.34640E-3	-1.55080E-3	-2.13885E-3	-2.60732E-3	-2.83922E-3	-3.08397E-3	-3.01601E-3	-2.90326E-3	-3.00035E-3	-2.93270E-3	-2.89726E-3	-2.90698E-3
5.25033E+2	1.02763E-5	-7.27798E-6	5.25040E-6	-5.60233E-6	-1.48719E-6	1.08471E-4	1.21230E-5	-5.94521E-5	3.22088E-5	4.88843E-5	-8.73882E-5	-1.69260E-5	1.09227E-6	-1.35447E-5	-2.26108E-5	-1.61417E-6	-3.58920E-5	1.01293E-4	-4.21677E-5	-2.56361E-5	2.15060E-5	2.15060E-5	2.15060E-5	4.31859E-6	2.17479E-5	9.62563E-5	1.16116E-4	8.93963E-6	3.66448E-5	-9.62964E-5	-5.46401E-5	-1.19780E-5	8.79666E-6	-1.26461E-4	-1.32819E-4	-4.45516E-4	-6.47405E-4	-1.27381E-3	-1.48356E-3	-2.11372E-3	-2.53931E-3	-2.72538E-3	-3.00434E-3	-2.94097E-3	-2.82237E-3	-2.88602E-3	-2.84898E-3	-2.85415E-3	-2.82647E-3
5.25619E+2	1.80067E-5	1.44734E-5	2.02883E-5	7.49377E-6	-1.16535E-5	8.12822E-5	3.48554E-5	-7.04849E-5	3.65211E-5	7.31278E-5	-1.42367E-4	-6.31843E-5	-2.86231E-5	-2.16235E-5	-1.65175E-5	1.20769E-5	-3.81452E-5	1.20680E-4	-1.76833E-5	-8.52407E-6	2.05262E-5	2.05262E-5	2.05262E-5	-7.71396E-5	4.07272E-5	9.14053E-5	1.08031E-4	-2.66075E-5	-1.40000E-5	-7.62637E-5	-4.08517E-5	-1.86638E-6	2.41578E-6	-7.47510E-5	-1.18243E-4	-4.25412E-4	-6.64431E-4	-1.15966E-3	-1.42319E-3	-2.02274E-3	-2.39824E-3	-2.59460E-3	-2.90406E-3	-2.85995E-3	-2.75152E-3	-2.79651E-3	-2.71305E-3	-2.74928E-3	-2.69956E-3
5.26205E+2	6.49262E-5	6.04867E-6	1.71987E-5	1.44072E-5	3.55612E-6	6.05639E-5	-1.84150E-5	-8.25095E-5	-4.35148E-6	3.67252E-5	-7.28043E-5	-6.91089E-5	-4.81617E-5	-6.64284E-5	1.52960E-5	1.64718E-5	-5.89317E-5	1.22823E-4	3.47026E-5	2.79918E-5	-9.71651E-6	-9.71651E-6	-9.71651E-6	-1.15522E-4	4.71173E-5	3.25739E-5	9.56447E-5	-1.24260E-5	-5.33697E-5	-4.28896E-5	-4.51202E-5	-1.52405E-5	-8.30214E-5	-6.95588E-5	-1.16477E-4	-4.57540E-4	-6.72809E-4	-1.01760E-3	-1.42380E-3	-1.95641E-3	-2.28130E-3	-2.50104E-3	-2.76092E-3	-2.79022E-3	-2.67124E-3	-2.68296E-3	-2.61217E-3	-2.64059E-3	-2.57427E-3
5.26792E+2	9.83394E-5	-2.98420E-5	3.53740E-5	2.01954E-5	-2.79593E-5	3.89425E-5	-1.55292E-5	-7.34033E-5	-4.87891E-5	4.31269E-5	2.77762E-5	-4.96250E-5	-4.74723E-5	-3.05599E-5	-3.46602E-6	-5.74167E-6	-6.17101E-5	5.80466E-5	4.75222E-5	2.47747E-5	-1.23937E-5	-1.23937E-5	-1.23937E-5	-9.62279E-5	5.57979E-5	2.63854E-5	6.36627E-5	-2.14413E-5	-2.24881E-5	5.40412E-5	1.79307E-5	-1.28636E-5	-1.22337E-4	-9.63228E-5	-1.49195E-4	-4.47730E-4	-6.50828E-4	-9.73518E-4	-1.43753E-3	-1.87207E-3	-2.19332E-3	-2.42607E-3	-2.65183E-3	-2.68988E-3	-2.57229E-3	-2.60554E-3	-2.55969E-3	-2.55943E-3	-2.49896E-3
5.27378E+2	6.20192E-5	-8.80790E-5	2.09284E-5	-1.44818E-6	-2.04873E-5	7.65944E-6	1.92327E-5	-2.80841E-5	-7.18565E-5	3.71930E-5	5.14118E-5	-1.20696E-5	-3.38353E-5	6.04174E-5	-6.00749E-6	-1.63489E-5	-4.64524E-5	1.40539E-6	5.29256E-5	1.14759E-5	-2.07533E-5	-2.07533E-5	-2.07533E-5	-8.92439E-5	9.97209E-6	8.26735E-6	-1.28694E-5	-5.56220E-5	-8.02812E-5	4.86322E-5	6.88192E-5	2.92142E-5	-9.92733E-5	-7.02177E-5	-1.70720E-4	-4.32043E-4	-5.90656E-4	-9.17897E-4	-1.40804E-3	-1.82257E-3	-2.13400E-3	-2.37971E-3	-2.57799E-3	-2.61256E-3	-2.53887E-3	-2.50207E-3	-2.50147E-3	-2.46753E-3	-2.44248E-3
5.27965E+2	-3.17984E-5	-1.63689E-4	6.17676E-5	8.29648E-6	4.41359E-5	-9.43713E-5	2.67611E-5	1.36534E-7	-6.22904E-5	3.78447E-5	4.46158E-5	1.99980E-5	-3.06685E-5	8.56005E-5	4.95852E-5	1.55705E-5	-3.74136E-5	-2.86248E-5	3.02027E-5	2.43414E-5	8.94340E-6	8.94340E-6	8.94340E-6	-3.78416E-5	4.52527E-5	-4.12201E-5	-9.19996E-5	-5.67221E-5	-1.19808E-4	3.92145E-5	8.05582E-5	4.40459E-5	-7.89983E-5	-1.85321E-6	-1.77701E-4	-3.82906E-4	-5.41871E-4	-8.54623E-4	-1.37986E-3	-1.76077E-3	-2.03508E-3	-2.28837E-3	-2.49153E-3	-2.53390E-3	-2.48888E-3	-2.40272E-3	-2.45422E-3	-2.35487E-3	-2.37018E-3
5.28551E+2	-5.76638E-5	-1.21484E-4	6.68602E-5	1.25412E-5	6.69822E-5	-1.06247E-4	-4.79360E-5	1.70686E-5	-8.66821E-5	1.08354E-5	1.01098E-4	3.48483E-5	2.30350E-6	8.56138E-5	3.67031E-5	1.61387E-5	-2.68088E-5	-1.60491E-5	-1.16207E-5	2.34978E-5	2.66444E-5	2.66444E-5	2.66444E-5	-1.92937E-5	6.75611E-5	-1.32651E-4	-1.29913E-4	3.06641E-6	-5.99155E-5	3.24846E-5	7.91966E-5	1.79695E-5	-6.30091E-5	-4.29143E-7	-1.49591E-4	-2.91330E-4	-5.61773E-4	-7.89219E-4	-1.33393E-3	-1.72149E-3	-1.97194E-3	-2.20026E-3	-2.39734E-3	-2.41644E-3	-2.37374E-3	-2.29994E-3	-2.36557E-3	-2.28607E-3	-2.30479E-3
5.29138E+2	-3.72412E-5	-5.99923E-5	2.50458E-5	-2.15722E-5	4.32125E-5	-9.54338E-5	-5.74377E-5	2.48428E-5	-7.63133E-5	-1.26744E-5	1.21606E-4	3.26948E-5	2.20462E-5	7.21348E-5	4.58871E-5	-6.38019E-6	-3.53105E-5	-1.75128E-5	-4.40943E-7	3.28388E-5	2.20162E-5	2.20162E-5	2.20162E-5	6.17201E-5	-3.49968E-8	-1.75711E-4	-7.18038E-5	8.35943E-5	-5.93824E-6	4.46523E-5	1.11576E-4	2.87813E-5	-8.15716E-5	2.07154E-5	-1.56861E-4	-2.18477E-4	-5.62602E-4	-7.59044E-4	-1.22813E-3	-1.62799E-3	-1.90732E-3	-2.16087E-3	-2.27721E-3	-2.31936E-3	-2.28754E-3	-2.23639E-3	-2.29277E-3	-2.20886E-3	-2.22006E-3
5.29724E+2	-2.99054E-5	-4.46683E-5	4.14381E-6	-4.10498E-5	7.38600E-5	-8.70403E-5	-7.34182E-5	5.82102E-5	-5.68326E-5	-4.05319E-5	1.10137E-4	3.11830E-5	4.56839E-5	4.00527E-5	1.44914E-5	1.84768E-5	2.06811E-6	-6.73101E-5	4.45511E-5	-2.10130E-6	5.12668E-6	5.12668E-6	5.12668E-6	4.21294E-5	-2.37582E-5	-1.09834E-4	5.75213E-5	1.05209E-4	-4.68410E-5	2.44729E-5	9.34922E-5	1.04969E-5	-4.09798E-5	4.14995E-5	-1.62725E-4	-1.70583E-4	-4.85023E-4	-7.76107E-4	-1.15474E-3	-1.51934E-3	-1.80682E-3	-2.15163E-3	-2.18028E-3	-2.21680E-3	-2.23455E-3	-2.17900E-3	-2.26478E-3	-2.13347E-3	-2.14639E-3
5.30311E+2	-9.76527E-5	-1.98555E-5	-5.41904E-7	-2.67943E-5	5.58071E-5	-1.24558E-5	-9.39114E-5	7.69744E-5	-2.41427E-5	-2.63493E-5	1.12733E-4	3.66785E-5	6.23210E-5	9.10439E-6	-2.31659E-5	1.71200E-5	3.54217E-5	-1.39338E-4	7.88681E-5	-2.08203E-5	1.78369E-6	1.78369E-6	1.78369E-6	1.12580E-5	-3.40300E-5	-8.52209E-5	7.15174E-6	8.95832E-5	-2.48236E-5	3.75924E-5	8.59318E-5	-1.77468E-6	5.39605E-6	4.40622E-6	-1.24193E-4	-1.05771E-4	-4.64713E-4	-7.87927E-4	-1.10448E-3	-1.43479E-3	-1.75292E-3	-2.13380E-3	-2.06185E-3	-2.13112E-3	-2.16177E-3	-2.10824E-3	-2.20364E-3	-2.07948E-3	-2.05988E-3
5.30898E+2	-6.26450E-5	-1.60598E-5	-4.12321E-5	-3.30596E-5	3.34159E-5	-4.53903E-5	-2.20427E-5	9.14410E-5	1.38256E-5	-5.56604E-5	8.81756E-5	6.06406E-6	5.37331E-5	2.52165E-5	1.46392E-6	-6.87929E-5	6.88013E-5	-1.47626E-4	1.15315E-4	-4.94287E-6	2.08981E-6	2.08981E-6	2.08981E-6	-2.42835E-6	1.92366E-5	-8.79023E-5	5.66506E-5	1.25990E-4	-1.38192E-5	-1.22065E-5	7.83205E-5	-9.92094E-6	8.45983E-5	3.20962E-5	-7.29041E-5	-2.03190E-5	-4.21089E-4	-7.89084E-4	-1.08120E-3	-1.40647E-3	-1.66587E-3	-2.06422E-3	-1.99616E-3	-2.06871E-3	-2.07245E-3	-2.03192E-3	-2.06081E-3	-2.02949E-3	-1.97366E-3
5.31484E+2	-2.01661E-5	6.30779E-6	-4.52413E-5	6.60873E-6	1.60949E-5	-5.96046E-5	-3.59831E-6	4.76609E-5	4.09632E-5	-4.87047E-5	7.76092E-5	-2.37135E-5	7.35959E-6	2.64809E-5	7.51756E-6	-7.32220E-5	7.99977E-5	-1.41241E-4	1.03995E-4	-5.10402E-6	-6.24881E-6	-6.24881E-6	-6.24881E-6	-2.92534E-5	4.21199E-5	-3.58092E-5	5.71011E-5	5.15751E-5	1.60449E-5	-5.18451E-5	-6.23781E-6	-6.22531E-5	1.21766E-4	3.11450E-5	-1.20855E-4	-9.13755E-5	-3.84147E-4	-7.68888E-4	-1.05209E-3	-1.36332E-3	-1.55278E-3	-1.92810E-3	-1.96015E-3	-1.99528E-3	-2.00088E-3	-1.90263E-3	-1.94226E-3	-1.97788E-3	-1.84769E-3
5.32071E+2	-4.11557E-5	2.67283E-5	-3.35879E-5	5.48067E-5	5.58874E-6	-6.63056E-5	-2.86989E-6	3.10086E-5	5.48187E-5	-2.29366E-5	2.11452E-5	-3.14492E-5	6.88553E-6	-4.28354E-5	3.93901E-6	-5.10011E-5	6.28794E-5	-1.13196E-4	1.21324E-4	1.62130E-5	4.02300E-6	4.02300E-6	4.02300E-6	-7.87726E-5	-2.00861E-5	-3.49867E-5	5.63365E-5	-3.67894E-5	2.61554E-5	-5.86258E-5	-2.15498E-5	-7.53511E-5	7.04282E-5	-3.67964E-5	-1.34228E-4	-1.80260E-4	-3.80026E-4	-7.73937E-4	-1.03759E-3	-1.26805E-3	-1.46599E-3	-1.80534E-3	-1.89060E-3	-1.87739E-3	-1.86563E-3	-1.78009E-3	-1.90581E-3	-1.90139E-3	-1.79130E-3
5.32658E+2	2.89774E-5	6.79220E-5	-3.96582E-5	6.54554E-5	-5.51289E-6	-9.05428E-5	1.40069E-5	3.97326E-5	5.75967E-5	-2.82750E-7	-4.47074E-5	-4.47644E-5	1.75093E-5	-1.13064E-4	-1.26227E-5	-5.28393E-6	6.16518E-6	-6.77446E-5	1.11489E-4	1.53297E-5	-4.88299E-6	-4.88299E-6	-4.88299E-6	-1.04009E-4	1.67193E-6	1.17000E-6	4.09134E-5	-2.50017E-5	2.09447E-5	-2.50277E-5	2.37623E-5	-7.36256E-5	7.14502E-6	-7.35706E-5	-1.67910E-4	-2.32936E-4	-3.57809E-4	-7.30101E-4	-9.95365E-4	-1.25324E-3	-1.44418E-3	-1.75414E-3	-1.80848E-3	-1.75882E-3	-1.75241E-3	-1.73393E-3	-1.85569E-3	-1.81335E-3	-1.71646E-3
5.33245E+2	1.06413E-4	7.56342E-5	-3.96286E-5	3.33253E-5	-1.57902E-5	-1.33627E-5	3.10718E-5	-2.72530E-5	6.60990E-5	1.71942E-6	-6.74673E-5	-1.59352E-5	-6.03036E-5	-1.35834E-4	1.81540E-6	3.05659E-5	3.56479E-5	-4.24201E-5	3.80774E-5	-2.37480E-6	-2.41126E-5	-2.41126E-5	-2.41126E-5	-1.49370E-4	-4.64763E-5	2.21455E-5	-2.14451E-5	-7.52108E-5	-2.47825E-5	-7.26585E-6	-2.47677E-6	-2.50884E-5	-4.55455E-5	-7.96109E-5	-1.61108E-4	-2.35891E-4	-3.36673E-4	-6.63880E-4	-9.21372E-4	-1.24652E-3	-1.44035E-3	-1.71631E-3	-1.74659E-3	-1.65414E-3	-1.68201E-3	-1.72969E-3	-1.80323E-3	-1.73118E-3	-1.60804E-3
5.33832E+2	9.09234E-5	-3.05718E-5	-2.35572E-5	1.48063E-5	-8.49842E-5	9.37637E-6	-7.70430E-6	-4.59128E-5	1.01913E-4	3.59742E-5	-4.70186E-5	1.56641E-5	-8.47783E-5	-1.01405E-4	2.83764E-6	5.77969E-5	4.02743E-5	-9.77784E-8	5.63142E-5	1.49170E-7	-1.21564E-5	-1.21564E-5	-1.21564E-5	-1.24417E-4	-2.16946E-5	3.04260E-6	-6.64878E-5	-9.18189E-5	-6.73467E-5	-4.47921E-5	3.55563E-5	-2.70765E-5	-1.99479E-5	-4.18036E-5	-1.57936E-4	-2.09804E-4	-3.02643E-4	-5.72008E-4	-8.58595E-4	-1.18803E-3	-1.40934E-3	-1.63721E-3	-1.70481E-3	-1.56327E-3	-1.64220E-3	-1.67722E-3	-1.72859E-3	-1.62188E-3	-1.59027E-3
5.34419E+2	6.42536E-5	-9.64065E-5	-8.98960E-6	4.04134E-5	-1.14929E-4	4.11429E-6	8.32361E-6	-5.26586E-5	6.26769E-5	7.79044E-5	-5.35664E-5	2.93272E-5	-4.17673E-5	-4.92211E-5	-1.75602E-5	8.08249E-5	2.88763E-5	9.84036E-6	2.36601E-5	4.88317E-6	-2.77006E-7	-2.77006E-7	-2.77006E-7	-1.01644E-5	4.06704E-5	2.13415E-5	-2.80125E-5	-4.05115E-5	-1.82191E-5	-4.90601E-5	7.18214E-5	-2.54260E-5	5.07113E-6	-2.44551E-5	-1.73762E-4	-1.52187E-4	-2.84090E-4	-5.32471E-4	-8.27714E-4	-1.14593E-3	-1.35369E-3	-1.54404E-3	-1.61136E-3	-1.49012E-3	-1.59646E-3	-1.61763E-3	-1.58592E-3	-1.50502E-3	-1.54974E-3
5.35006E+2	3.75325E-5	-1.94635E-5	-2.61414E-6	2.87949E-5	-8.01109E-5	3.33912E-5	2.09562E-5	-4.33927E-5	7.86322E-6	6.06379E-5	-9.62974E-5	2.67702E-5	-4.27858E-5	-2.10452E-5	-6.41054E-6	3.22054E-5	3.87364E-5	4.61982E-5	-1.25666E-5	-8.39923E-6	1.29824E-5	1.29824E-5	1.29824E-5	1.01879E-4	5.23202E-5	2.91889E-5	-1.11388E-5	-1.60740E-5	-1.96914E-5	-8.66359E-5	8.93544E-5	3.31142E-5	-7.74533E-6	-2.61214E-6	-1.41653E-4	-1.74132E-4	-3.28078E-4	-5.00294E-4	-7.83382E-4	-1.05379E-3	-1.31802E-3	-1.47845E-3	-1.50589E-3	-1.42969E-3	-1.54775E-3	-1.53878E-3	-1.52542E-3	-1.44782E-3	-1.49747E-3
5.35593E+2	2.26300E-5	-3.96876E-5	-3.81409E-5	8.73335E-6	-6.34496E-5	1.39700E-4	2.74632E-5	-1.58166E-5	-1.29850E-5	2.18552E-5	-7.99679E-5	-2.66153E-7	-6.47964E-5	1.77558E-5	6.36412E-5	1.90556E-5	-6.14518E-6	3.19445E-5	-3.04149E-7	-3.12190E-5	8.35841E-6	8.35841E-6	8.35841E-6	7.55682E-5	1.69390E-5	6.50420E-5	-3.81169E-5	-3.32717E-5	-5.45641E-5	-4.52187E-5	8.53066E-5	8.99738E-5	-5.23835E-5	-4.48237E-5	-9.18509E-5	-1.61688E-4	-3.31788E-4	-5.44884E-4	-7.45082E-4	-9.12711E-4	-1.32258E-3	-1.42913E-3	-1.42750E-3	-1.38521E-3	-1.49855E-3	-1.52216E-3	-1.48220E-3	-1.43696E-3	-1.45965E-3
5.36180E+2	2.57026E-5	-8.66244E-5	-6.04383E-5	1.69113E-5	-2.72015E-5	1.96205E-4	-3.38382E-5	2.30602E-6	-2.17685E-5	-2.97400E-5	-2.43980E-5	2.36440E-5	-3.33323E-5	2.72544E-5	8.75691E-5	5.24547E-6	3.71976E-6	-1.33421E-5	-9.62775E-6	-4.82465E-5	-5.64649E-6	-5.64649E-6	-5.64649E-6	1.34329E-5	1.13623E-5	1.58415E-6	3.77294E-5	1.66993E-5	-9.16284E-6	-4.39473E-5	2.29312E-5	1.25696E-4	-4.69167E-6	-4.99262E-5	-5.86106E-5	-1.21633E-4	-3.29740E-4	-5.65738E-4	-6.57421E-4	-8.15668E-4	-1.22639E-3	-1.38235E-3	-1.33617E-3	-1.33568E-3	-1.42960E-3	-1.50201E-3	-1.40911E-3	-1.38021E-3	-1.40529E-3
5.36767E+2	1.16762E-4	-1.10355E-4	-7.63581E-5	1.32019E-5	-1.25139E-5	1.11976E-4	-5.63851E-5	2.83988E-5	7.34407E-6	-5.25629E-5	1.39077E-5	4.16242E-5	-6.49714E-5	2.34728E-5	8.34987E-5	-6.14211E-5	4.02025E-5	-5.99324E-6	5.19050E-6	-4.50184E-5	-2.03703E-5	-2.03703E-5	-2.03703E-5	1.15112E-5	-9.28028E-5	-5.70333E-7	2.36538E-5	-1.84447E-5	2.89877E-5	-5.27488E-5	-8.10681E-5	1.09868E-4	1.76650E-5	-8.48184E-5	-6.14071E-5	-1.48707E-4	-3.17409E-4	-5.06382E-4	-6.34833E-4	-7.64521E-4	-1.12639E-3	-1.27430E-3	-1.29979E-3	-1.32408E-3	-1.39093E-3	-1.42896E-3	-1.34711E-3	-1.32441E-3	-1.36930E-3
5.37354E+2	1.34831E-4	-4.08122E-5	-6.15166E-5	1.13733E-5	-2.79091E-7	7.69449E-5	-8.41137E-5	3.20748E-5	-1.30713E-5	-8.28869E-5	1.43753E-6	1.69091E-5	-3.22910E-5	5.31662E-5	3.54171E-5	-5.04241E-5	4.61927E-5	-4.16820E-5	1.93986E-5	-2.06686E-5	-2.58295E-5	-2.58295E-5	-2.58295E-5	7.41691E-7	-2.08057E-4	-4.45444E-5	5.68760E-6	-7.02937E-5	7.55819E-6	-2.26192E-5	-8.17702E-5	7.13202E-5	6.68938E-6	-1.37082E-4	-1.35542E-5	-1.72368E-4	-2.82655E-4	-3.98901E-4	-6.00024E-4	-7.16633E-4	-1.04576E-3	-1.18668E-3	-1.27332E-3	-1.35338E-3	-1.33824E-3	-1.34480E-3	-1.29799E-3	-1.30698E-3	-1.31908E-3
5.37942E+2	8.30369E-5	5.20327E-5	-3.07000E-5	3.51998E-5	4.34543E-5	7.13551E-5	-8.19565E-5	1.47156E-5	-8.08237E-5	-7.75383E-5	-2.37352E-5	-2.39582E-5	8.20383E-6	3.49519E-5	-3.83765E-5	4.10759E-6	1.64317E-7	-3.10079E-5	5.65779E-5	-1.57037E-5	-1.04346E-6	-1.04346E-6	-1.04346E-6	-1.60777E-5	-1.95603E-4	-2.98041E-5	8.71274E-6	-4.19799E-5	-3.61549E-5	-2.81413E-6	-1.02748E-4	3.66595E-5	4.21270E-7	-1.63815E-4	3.62486E-5	-1.78841E-4	-2.33194E-4	-3.81582E-4	-6.44889E-4	-6.93725E-4	-9.79995E-4	-1.09597E-3	-1.20976E-3	-1.32314E-3	-1.22849E-3	-1.24927E-3	-1.21437E-3	-1.24586E-3	-1.22423E-3
5.38529E+2	3.54732E-5	6.57185E-5	-1.44399E-5	9.24622E-5	6.51426E-5	2.44860E-5	-4.05497E-5	-4.24848E-6	-9.76117E-5	-5.37157E-5	2.31549E-6	-2.89146E-5	1.17520E-5	1.85822E-7	-4.17435E-5	-3.14972E-5	4.34616E-6	-7.63481E-5	7.97992E-5	7.38768E-6	2.29262E-5	2.29262E-5	2.29262E-5	-4.95837E-6	-1.55306E-4	3.04960E-5	3.63091E-5	-3.59025E-5	-2.49332E-5	4.98220E-5	-6.44150E-5	7.89723E-5	5.76727E-5	-1.73385E-4	-4.51460E-8	-1.44095E-4	-2.61963E-4	-3.93956E-4	-6.79858E-4	-6.79532E-4	-8.80186E-4	-9.91972E-4	-1.09775E-3	-1.28458E-3	-1.14452E-3	-1.16151E-3	-1.14075E-3	-1.19307E-3	-1.14445E-3
5.39116E+2	1.37689E-5	6.93787E-5	-1.13284E-7	9.93458E-5	6.09358E-5	-6.87424E-5	-4.99398E-5	7.85268E-6	-8.88248E-5	-1.78207E-6	4.23615E-6	-6.81994E-5	1.12932E-5	8.92554E-6	-6.62137E-5	1.10856E-6	-3.18962E-5	-6.04095E-5	1.17252E-4	4.20232E-5	4.65816E-5	4.65816E-5	4.65816E-5	6.51992E-5	-1.69034E-4	7.98203E-5	2.23198E-5	-5.33014E-5	-7.60331E-6	8.11511E-5	-5.14486E-5	1.07810E-4	9.76900E-5	-5.84717E-5	2.68202E-5	-1.24581E-4	-2.77901E-4	-3.39213E-4	-5.96477E-4	-6.23554E-4	-7.49112E-4	-9.11584E-4	-1.02500E-3	-1.22490E-3	-1.06639E-3	-1.09957E-3	-1.05897E-3	-1.08233E-3	-1.05199E-3
5.39704E+2	-3.28594E-5	5.25498E-5	-2.62141E-5	6.49635E-5	2.24409E-5	-1.29179E-4	-3.74570E-5	2.47395E-6	-8.71399E-5	4.36117E-5	-3.66510E-5	-6.99246E-5	5.71243E-5	3.65864E-5	-9.73268E-5	1.07407E-4	-4.07706E-5	9.77319E-6	9.98459E-5	6.07450E-5	5.69454E-5	5.69454E-5	5.69454E-5	7.33307E-5	-6.66290E-5	9.22637E-5	2.67175E-5	-6.63870E-5	3.40257E-5	5.26868E-5	1.25719E-5	5.12869E-5	7.98910E-5	2.32048E-5	7.64204E-5	-9.35692E-5	-2.34658E-4	-2.64725E-4	-5.02957E-4	-5.59056E-4	-6.96206E-4	-8.73532E-4	-9.40498E-4	-1.14819E-3	-9.72501E-4	-1.00716E-3	-1.01047E-3	-1.01764E-3	-9.72475E-4
5.40291E+2	-4.36760E-5	4.49662E-5	-1.52054E-5	1.12253E-5	4.28045E-5	-1.23187E-4	-2.34744E-5	-3.30213E-5	-1.08301E-4	5.73527E-5	-3.69458E-5	-5.69360E-6	5.13974E-5	3.23637E-5	-2.71120E-5	8.15137E-5	-4.86824E-5	3.86940E-5	7.97380E-5	2.52436E-5	3.66932E-5	3.66932E-5	3.66932E-5	6.18501E-5	-2.14077E-5	6.90883E-5	4.59671E-5	-7.14436E-5	2.15321E-5	6.44368E-5	4.24495E-5	1.62857E-5	6.25941E-5	-2.34944E-5	7.23759E-5	-1.30121E-4	-2.29550E-4	-2.52114E-4	-4.98308E-4	-5.40803E-4	-6.78138E-4	-8.22306E-4	-8.79697E-4	-1.04475E-3	-9.22209E-4	-9.24968E-4	-9.52121E-4	-9.75364E-4	-9.85778E-4
5.40879E+2	-6.61285E-5	3.62594E-5	8.12901E-6	-1.89805E-5	1.39323E-5	-6.29379E-5	4.01729E-5	-2.46068E-5	-1.62345E-4	9.30361E-5	-3.87130E-5	2.04564E-5	2.49019E-5	4.91237E-5	1.61240E-5	6.24750E-5	-8.34002E-5	3.68523E-5	5.71597E-5	-1.51076E-6	2.28421E-5	2.28421E-5	2.28421E-5	4.55752E-5	2.97367E-6	9.86414E-5	7.54094E-5	-5.33231E-5	-1.59149E-5	1.05570E-4	1.22813E-4	1.42132E-5	3.74982E-5	1.05237E-5	6.70284E-5	-1.23876E-4	-2.05343E-4	-2.66273E-4	-4.41138E-4	-5.15463E-4	-6.54946E-4	-7.45165E-4	-8.24233E-4	-9.27828E-4	-8.26908E-4	-8.28727E-4	-8.93348E-4	-9.23428E-4	-9.04232E-4
5.41466E+2	-6.80077E-5	-4.29587E-5	6.58740E-6	-2.83500E-5	-1.81867E-5	4.42364E-5	7.74141E-5	-2.41057E-5	-1.77867E-4	1.11745E-4	-3.99932E-5	1.22125E-5	2.55204E-6	4.84357E-5	7.20860E-5	6.10967E-5	-1.14051E-4	4.77608E-5	4.37085E-5	-1.43143E-5	6.83936E-6	6.83936E-6	6.83936E-6	1.92434E-5	6.11237E-5	1.51649E-4	1.26731E-4	-4.69351E-5	3.82184E-6	5.35589E-5	1.71408E-4	-2.98458E-5	-5.75324E-5	6.44202E-5	6.24485E-5	-5.73954E-5	-1.67919E-4	-2.89061E-4	-3.17104E-4	-4.59813E-4	-6.19507E-4	-6.87591E-4	-7.26276E-4	-8.53742E-4	-7.47727E-4	-8.01211E-4	-9.18824E-4	-8.91190E-4	-8.66937E-4
5.42054E+2	-1.09754E-4	-7.01409E-5	2.97735E-5	-1.54886E-5	-3.64735E-5	1.26084E-4	7.33510E-5	-1.28971E-5	-1.35250E-4	7.22952E-5	-1.88580E-5	4.52665E-5	-8.00908E-6	5.62293E-5	1.30748E-4	-9.81573E-6	-1.22632E-4	2.28149E-5	9.54448E-6	-2.67874E-5	-1.66404E-5	-1.66404E-5	-1.66404E-5	-3.23003E-5	9.04047E-5	9.52757E-5	1.31771E-4	-4.86251E-5	1.97755E-5	-1.38949E-5	1.56490E-4	-7.23025E-5	-7.42891E-5	3.26730E-5	3.52145E-5	-5.70815E-5	-1.20854E-4	-2.86436E-4	-2.25410E-4	-3.79976E-4	-6.11126E-4	-6.68843E-4	-7.19551E-4	-7.49768E-4	-7.06288E-4	-7.63590E-4	-8.74279E-4	-8.62693E-4	-8.39387E-4
5.42642E+2	-8.45673E-5	-7.06812E-5	2.91623E-5	1.54141E-5	-7.89755E-5	1.16465E-4	8.54128E-5	2.35582E-6	-6.66260E-5	6.65094E-6	-1.25531E-5	4.63968E-5	2.18898E-5	3.81805E-5	1.85301E-4	-6.55512E-5	-1.12793E-4	2.60709E-5	-6.50493E-5	-1.65043E-5	-2.07005E-5	-2.07005E-5	-2.07005E-5	-4.61912E-5	7.05138E-5	3.93622E-5	6.05479E-5	5.32883E-8	1.22518E-5	-9.27927E-5	8.02198E-5	-5.31838E-5	-2.78620E-5	2.88944E-5	-6.89545E-5	-1.02549E-4	-9.15099E-5	-3.06799E-4	-1.91549E-4	-3.60609E-4	-5.83978E-4	-6.71134E-4	-7.50590E-4	-6.65895E-4	-6.92641E-4	-7.17065E-4	-8.18762E-4	-7.67392E-4	-7.82151E-4
5.43229E+2	-9.63578E-5	-7.38589E-5	5.51990E-5	1.05101E-5	-7.88038E-5	1.47030E-4	1.24535E-4	-1.57480E-5	-2.64696E-5	-5.09440E-5	-6.81701E-6	3.77719E-5	2.89329E-5	2.15436E-5	1.40257E-4	-8.54173E-5	-6.26984E-5	1.27406E-5	-6.71814E-5	-1.42243E-5	-3.89867E-5	-3.89867E-5	-3.89867E-5	-1.19125E-4	6.97337E-5	-2.40861E-5	1.01192E-5	4.60570E-5	3.99955E-6	-1.30183E-4	3.09435E-5	-1.64348E-5	-5.42493E-5	5.12429E-6	-9.31405E-5	-5.52871E-5	-7.10895E-5	-2.56930E-4	-2.16372E-4	-3.49438E-4	-5.38301E-4	-6.03996E-4	-7.09436E-4	-5.88850E-4	-6.45254E-4	-6.87726E-4	-7.88798E-4	-6.79718E-4	-7.11759E-4
5.43817E+2	-1.47290E-4	-8.05939E-5	1.08209E-4	5.93114E-6	-7.15690E-5	7.75436E-5	1.07596E-4	1.33464E-5	3.89975E-5	-4.49132E-5	1.24076E-5	6.81193E-6	1.03426E-6	-1.36494E-5	1.38848E-4	-3.81237E-5	-3.60612E-5	-4.77945E-5	-1.74185E-5	-1.33114E-5	-3.56333E-5	-3.56333E-5	-3.56333E-5	-1.68039E-4	8.13688E-5	3.05395E-5	2.75571E-5	3.04205E-5	-3.39687E-5	-8.88251E-5	-1.23637E-5	-2.05848E-5	-8.10698E-5	-1.55969E-5	-7.38065E-5	-5.03619E-5	-7.50422E-5	-2.46039E-4	-2.71963E-4	-3.36456E-4	-4.77883E-4	-5.11363E-4	-6.62884E-4	-5.53759E-4	-6.27835E-4	-6.52776E-4	-7.35997E-4	-6.05095E-4	-6.67640E-4
5.44405E+2	-1.73835E-4	-5.99090E-5	1.27021E-4	2.49491E-6	-4.99169E-5	2.21591E-5	9.21005E-5	3.76921E-5	6.29122E-5	-3.81342E-5	4.79447E-6	4.43454E-6	3.62070E-6	-2.62435E-5	1.30484E-4	-5.62227E-5	-3.15905E-5	-9.13908E-5	3.38118E-5	5.71729E-6	3.99962E-6	3.99962E-6	3.99962E-6	-9.95093E-5	3.96587E-5	8.31122E-5	8.51559E-5	6.36380E-5	-2.14104E-5	-1.80581E-5	-4.25977E-6	2.43717E-5	-4.05797E-5	2.88418E-5	-1.20952E-4	1.13402E-5	-2.99158E-5	-2.66405E-4	-3.23214E-4	-3.43822E-4	-4.60149E-4	-4.21276E-4	-5.74323E-4	-4.78516E-4	-5.71645E-4	-6.15708E-4	-6.50638E-4	-5.52462E-4	-6.09823E-4
5.44993E+2	-1.95065E-4	-1.38433E-5	9.46891E-5	1.07473E-5	-3.24921E-6	2.22702E-5	5.02981E-5	5.77628E-5	6.85378E-5	-2.24117E-5	-8.87419E-6	-1.31894E-5	2.07085E-5	-3.81489E-5	8.18584E-5	-8.84528E-5	-1.64968E-5	-1.15595E-4	9.13377E-5	1.71161E-5	9.36950E-6	9.36950E-6	9.36950E-6	-1.20416E-5	3.88902E-5	7.13503E-5	2.57535E-5	8.15384E-5	3.93431E-5	-9.74623E-7	-5.25585E-6	2.61185E-5	-8.26848E-5	2.04915E-5	-1.13369E-4	-5.39540E-5	-3.95586E-5	-1.85461E-4	-3.17362E-4	-2.67181E-4	-4.30943E-4	-4.23245E-4	-5.07036E-4	-4.43629E-4	-5.03858E-4	-6.23598E-4	-6.11745E-4	-5.20993E-4	-5.94947E-4
5.45581E+2	-1.48631E-4	1.20871E-6	1.28629E-5	-2.31774E-5	1.41237E-5	5.09409E-6	3.32187E-5	6.76662E-5	9.16544E-5	-5.96227E-5	-8.12403E-5	-3.95529E-5	3.63942E-5	-2.04669E-5	8.32858E-5	-2.26015E-5	2.74526E-5	-1.07089E-4	1.13050E-4	1.63703E-5	1.29908E-5	1.29908E-5	1.29908E-5	6.28170E-5	8.28528E-5	3.64392E-5	-5.31557E-5	6.08523E-5	7.66788E-5	-1.83902E-5	2.59518E-5	4.74574E-5	-3.89490E-5	-2.24086E-5	-1.13628E-4	-1.12917E-4	-2.68919E-5	-8.29540E-5	-2.59376E-4	-2.01471E-4	-3.52945E-4	-3.66879E-4	-4.19496E-4	-4.12405E-4	-4.30176E-4	-5.57920E-4	-5.51185E-4	-5.00858E-4	-6.01163E-4
5.46169E+2	-8.64486E-5	-4.04230E-5	-2.82816E-5	-7.52731E-5	-8.97731E-6	-1.26178E-5	4.25386E-5	4.43453E-5	8.49257E-5	-1.14489E-4	-1.06505E-4	7.73938E-6	3.12202E-6	-4.05559E-5	9.29196E-5	8.96111E-5	9.81439E-5	-1.19213E-4	1.51562E-4	1.78760E-5	1.66711E-5	1.66711E-5	1.66711E-5	1.31975E-4	1.19712E-4	1.38045E-5	-2.86896E-5	2.55310E-6	1.03799E-4	-4.70970E-5	2.57589E-5	6.19189E-5	-1.25858E-5	-2.72268E-5	-8.96442E-5	-8.36130E-5	-6.45476E-5	-3.93571E-5	-2.19078E-4	-2.17985E-4	-2.71749E-4	-3.15187E-4	-3.42136E-4	-3.59672E-4	-3.27250E-4	-4.39320E-4	-4.63309E-4	-4.76170E-4	-5.99221E-4
5.46757E+2	3.27442E-6	-5.23624E-5	-7.89915E-5	-1.18452E-4	5.93202E-5	-2.30276E-6	4.23807E-5	2.47813E-5	4.18447E-5	-1.19316E-4	-7.26564E-5	3.10283E-5	3.97131E-6	-3.95073E-5	1.48947E-5	1.25929E-4	1.04521E-4	-8.41717E-5	1.29388E-4	-1.35741E-5	4.02731E-6	4.02731E-6	4.02731E-6	1.00254E-4	1.21626E-4	7.89563E-5	-1.20613E-5	-5.67548E-5	6.98776E-5	-5.76076E-5	7.42081E-6	8.39616E-5	-4.91689E-5	-5.21894E-5	-3.38561E-5	-8.07072E-5	-6.48536E-5	-3.31192E-5	-2.10888E-4	-2.56919E-4	-2.69220E-4	-2.04340E-4	-2.58591E-4	-2.90380E-4	-2.52908E-4	-3.84374E-4	-4.16473E-4	-4.13674E-4	-5.37950E-4
5.47345E+2	3.83424E-5	-7.71153E-5	-1.52298E-4	-9.58785E-5	7.77255E-5	7.58317E-5	-2.88326E-5	2.12889E-5	4.85228E-5	-6.56681E-5	-6.85396E-5	1.72455E-5	-4.33125E-6	1.33431E-5	-4.84916E-5	1.40091E-4	1.16141E-4	-6.86646E-5	9.54448E-5	-3.41568E-5	3.25861E-6	3.25861E-6	3.25861E-6	2.81679E-5	1.30438E-4	5.56318E-5	1.43839E-5	-1.53109E-4	6.11399E-5	1.14224E-5	-1.18121E-5	7.73595E-5	-7.93140E-5	-7.78163E-5	2.57762E-5	-1.08828E-4	-1.19311E-5	-2.60950E-5	-1.35850E-4	-2.29353E-4	-2.53067E-4	-1.33431E-4	-2.29442E-4	-2.35973E-4	-1.92933E-4	-3.51427E-4	-3.68292E-4	-3.40357E-4	-4.64717E-4
5.47933E+2	6.29927E-5	-8.69953E-5	-1.91070E-4	-6.02038E-5	3.77639E-5	1.05393E-4	-1.13273E-4	2.97423E-5	5.64948E-5	6.14718E-6	-4.30406E-5	2.13087E-5	-3.87394E-5	2.07538E-5	-6.53849E-5	1.90522E-4	8.57269E-5	6.17118E-6	4.65142E-6	-2.89600E-5	-2.95831E-6	-2.95831E-6	-2.95831E-6	1.20022E-5	6.70650E-5	1.87111E-5	-1.08900E-5	-2.17047E-4	-2.85021E-5	-2.88190E-5	-3.94692E-5	3.79949E-5	-1.06262E-6	-8.98679E-5	7.11264E-5	-1.01120E-4	-3.35252E-5	-1.08120E-5	-7.37995E-5	-1.50899E-4	-2.43268E-4	-1.33011E-4	-2.01739E-4	-2.54485E-4	-2.22517E-4	-2.98308E-4	-2.77738E-4	-3.41044E-4	-3.78697E-4
5.48521E+2	3.72172E-5	-7.74813E-5	-1.80056E-4	-6.06535E-5	1.95645E-5	1.45941E-4	-1.45583E-4	2.05033E-5	2.92587E-5	4.90160E-5	4.86160E-5	1.42488E-6	-5.50045E-5	3.96147E-5	-5.80959E-5	1.28996E-4	4.42158E-5	8.85595E-5	-4.07752E-5	-3.52782E-5	-2.15428E-5	-2.15428E-5	-2.15428E-5	8.29046E-5	-1.61855E-6	-4.24139E-5	-7.03853E-6	-2.68000E-4	-9.40912E-5	-4.75739E-5	-1.25065E-4	-6.37629E-5	-6.16269E-6	-1.36795E-4	4.35220E-5	-4.43845E-5	-5.90008E-5	-7.78939E-6	-1.02834E-4	-8.70195E-5	-2.42021E-4	-1.49638E-4	-1.89257E-4	-1.77454E-4	-2.39770E-4	-2.52679E-4	-2.29265E-4	-3.09707E-4	-3.17088E-4
5.49109E+2	5.91521E-5	-6.08001E-5	-1.05254E-4	-4.45396E-5	-3.97435E-6	1.21190E-4	-1.07980E-4	4.61281E-6	-1.50688E-6	9.34267E-5	8.72731E-5	-1.06309E-5	-7.58359E-5	6.19035E-5	-8.79593E-5	7.08926E-5	1.57064E-5	1.01908E-4	-8.18396E-5	-3.57445E-5	-3.16924E-5	-3.16924E-5	-3.16924E-5	2.68180E-5	-2.66415E-5	-5.30948E-5	-1.50470E-5	-2.18065E-4	-9.88490E-5	-3.83138E-6	-2.10168E-4	-1.66799E-4	-1.48400E-5	-1.40399E-4	1.11174E-5	-5.64161E-5	-7.15968E-5	-7.18518E-5	-1.12273E-4	-5.89415E-5	-1.44839E-4	-1.39974E-4	-1.44615E-4	-1.26260E-4	-1.89415E-4	-2.03236E-4	-2.02221E-4	-2.44041E-4	-2.50219E-4
5.49697E+2	3.07282E-7	-3.90363E-5	-2.08262E-5	2.33614E-5	-4.93459E-6	7.92354E-5	-6.69044E-5	9.35035E-6	-1.00975E-5	9.66967E-5	7.76438E-5	-1.48145E-5	-8.76319E-5	6.00645E-5	-1.39870E-4	9.15498E-5	1.68188E-5	1.06953E-4	-1.20679E-4	-5.71874E-5	-2.59701E-5	-2.59701E-5	-2.59701E-5	-6.11316E-5	-1.02439E-4	-1.02882E-4	3.33252E-5	-1.22311E-4	-9.33757E-5	-9.69441E-7	-2.11748E-4	-1.91984E-4	7.07192E-5	-9.51533E-5	-4.57519E-5	-1.36847E-5	-2.60451E-5	-6.92779E-5	-5.64226E-5	-7.00797E-5	-4.69726E-5	-1.22879E-4	-6.30112E-5	-8.69161E-5	-1.70884E-4	-1.76395E-4	-1.60251E-4	-1.96026E-4	-2.16515E-4
5.50286E+2	-1.00981E-4	-4.60492E-6	3.63892E-5	6.08726E-5	-2.18838E-6	9.77855E-5	-3.97692E-5	-1.38621E-5	-1.36502E-5	6.55877E-5	5.92089E-5	-1.18435E-5	-3.32524E-5	3.40467E-5	-1.45034E-4	3.74840E-5	8.57756E-6	1.45371E-4	-1.20446E-4	-5.96914E-5	-4.42895E-6	-4.42895E-6	-4.42895E-6	-1.21218E-4	-1.93464E-4	-1.24394E-5	7.97239E-5	-9.94618E-5	-8.03334E-5	-1.24964E-5	-1.49923E-4	-1.71295E-4	1.23124E-4	-6.38946E-5	-5.08941E-5	2.03983E-5	3.33868E-5	1.77748E-5	-2.11439E-6	-4.34197E-6	1.73569E-5	-1.32691E-4	5.64912E-6	-5.29007E-5	-1.70377E-4	-1.65215E-4	-1.02484E-4	-5.98603E-5	-1.43036E-4
5.50874E+2	-1.48125E-4	3.02401E-5	6.20540E-5	1.59378E-5	-3.18111E-5	7.99536E-5	-9.45134E-6	-9.81928E-6	-5.10754E-5	1.32667E-4	-1.46614E-5	-3.41736E-5	2.70597E-5	6.36757E-5	-9.57269E-5	-2.67764E-6	-1.87206E-5	1.41209E-4	-9.47301E-5	-4.18242E-5	8.14729E-6	8.14729E-6	8.14729E-6	-1.23477E-4	-1.78942E-4	4.63330E-5	5.83627E-5	-2.49954E-5	-9.22655E-5	2.74466E-5	-6.76512E-5	-7.71674E-5	1.16796E-4	-4.77610E-5	-4.88178E-5	-5.61984E-5	-7.28676E-6	5.63591E-5	7.00851E-6	4.74228E-5	4.27507E-5	-1.60189E-4	6.08122E-5	-6.16694E-5	-1.69988E-4	-1.38737E-4	-8.62407E-5	1.37342E-5	-6.45918E-5
5.51462E+2	-1.26954E-4	6.73277E-5	7.78459E-5	-3.26592E-7	-7.83561E-5	8.37490E-6	-1.61439E-5	-1.16406E-5	-3.21141E-5	1.45485E-4	3.63272E-6	-4.55258E-5	-1.49321E-5	6.96823E-5	-1.70627E-5	-2.86207E-5	-5.61049E-5	8.94469E-5	-1.83215E-5	-1.56929E-5	1.82772E-5	1.82772E-5	1.82772E-5	-2.08800E-5	-1.22230E-4	5.34691E-5	2.97032E-5	4.78161E-5	-7.46907E-5	3.93116E-5	-4.16245E-5	4.48358E-6	1.49031E-4	-1.09847E-5	-6.25578E-5	-1.82145E-5	-4.05276E-5	1.19390E-4	6.00260E-5	6.59479E-5	9.45020E-5	-1.04178E-4	1.09068E-4	-7.99358E-5	-1.32301E-4	-9.75518E-5	-1.78716E-5	1.04217E-6	2.83286E-6
5.52051E+2	-7.79085E-5	6.02324E-5	8.70643E-5	-5.10626E-5	-6.76241E-5	-4.37087E-5	4.07764E-5	-8.13901E-8	-3.59919E-5	3.16548E-5	3.47243E-5	-5.20625E-5	6.57459E-6	5.08798E-5	1.68030E-5	-7.95323E-5	-2.58735E-5	3.62861E-5	5.63780E-5	1.24717E-5	4.16396E-6	4.16396E-6	4.16396E-6	7.21856E-5	-1.86254E-4	2.66115E-5	9.93909E-6	1.05900E-4	4.13073E-5	4.08864E-5	4.60436E-5	6.47061E-6	1.62707E-4	4.32460E-5	-3.28524E-5	4.87742E-5	-7.05346E-5	1.81788E-4	1.70504E-4	8.37318E-5	9.85096E-5	-4.62064E-5	1.34633E-4	-7.23664E-5	-2.42977E-5	-2.65300E-6	4.00195E-5	-3.11846E-5	6.28990E-5
5.52639E+2	-1.57092E-5	9.03525E-5	6.96661E-5	-6.41111E-5	-8.08213E-6	-5.75019E-5	3.00511E-5	-1.93157E-5	-5.09778E-5	-2.74747E-5	5.89611E-6	-2.39971E-5	4.46253E-5	2.79963E-5	-7.19425E-6	-6.60689E-5	7.57690E-6	-8.16113E-6	6.16981E-5	1.07315E-5	8.16083E-6	8.16083E-6	8.16083E-6	1.67665E-4	-1.94857E-4	3.89110E-5	-8.02714E-6	1.44007E-4	7.85080E-5	5.74376E-5	8.69139E-5	5.36621E-5	9.81965E-5	1.09155E-4	4.09007E-5	7.83130E-5	-5.72180E-5	1.88158E-4	2.22312E-4	1.03201E-4	1.32183E-4	9.58731E-7	1.67083E-4	2.70151E-6	9.01885E-5	7.76171E-5	9.38981E-5	2.26070E-5	5.14124E-5
5.53228E+2	9.43943E-5	8.32154E-5	6.08508E-5	-5.17824E-5	6.52947E-6	-7.45670E-5	1.24079E-5	-5.51891E-5	-9.26754E-7	-4.66190E-5	-2.15336E-5	-2.62211E-5	4.46555E-5	-5.31794E-7	-5.13455E-5	-8.37571E-5	5.01369E-5	1.33538E-5	4.88260E-5	-1.89665E-6	1.74083E-5	1.74083E-5	1.74083E-5	1.13677E-4	-1.37975E-4	3.38806E-5	-7.05605E-5	2.20352E-4	5.49884E-5	-1.71371E-5	1.07147E-4	9.75909E-5	5.36895E-5	1.31574E-4	5.48784E-5	9.17365E-5	-7.58805E-6	1.44001E-4	2.46657E-4	1.71843E-4	1.04724E-4	6.60942E-5	1.67447E-4	4.42565E-5	1.68868E-4	1.19953E-4	1.04519E-4	7.33115E-5	8.75360E-5
5.53816E+2	1.74233E-4	9.09663E-5	1.15826E-5	-8.31102E-5	6.65655E-5	-1.13897E-4	-3.51950E-6	-8.23273E-5	2.87643E-5	-3.07770E-5	-2.90712E-5	4.44648E-6	2.14773E-5	-5.54338E-5	-4.60550E-5	-5.39540E-5	9.91173E-5	-1.79846E-5	5.16194E-5	-3.26417E-5	1.78977E-5	1.78977E-5	1.78977E-5	6.63885E-5	-4.87927E-5	2.80269E-6	-1.40126E-4	2.19130E-4	-3.76521E-5	-3.10060E-5	1.37533E-4	6.32249E-5	-2.41998E-5	7.03940E-5	7.05790E-5	1.15241E-4	-3.26553E-6	8.64099E-5	2.38660E-4	2.17706E-4	6.52246E-5	1.58750E-4	1.89872E-4	9.41059E-5	1.94080E-4	1.50517E-4	1.06499E-4	7.83990E-5	1.06420E-4
5.54405E+2	2.08484E-4	8.95993E-5	6.74962E-6	-9.12666E-5	8.46801E-5	-1.03189E-4	-4.86585E-5	-9.31063E-5	5.96031E-5	-4.83695E-5	4.76180E-5	1.24777E-5	1.22987E-5	-6.41670E-5	-3.31610E-5	-4.73307E-5	8.26404E-5	-4.82145E-5	-1.63303E-6	-2.50553E-5	1.11479E-5	1.11479E-5	1.11479E-5	2.77625E-6	5.85993E-5	-3.58665E-5	-1.50719E-4	2.07779E-4	-9.14636E-5	-3.52326E-5	8.83945E-5	-3.69563E-5	-1.24622E-4	7.97641E-6	6.81247E-5	9.42745E-5	7.08956E-6	1.48123E-5	1.56020E-4	2.57674E-4	5.46849E-5	2.98771E-4	2.22590E-4	1.37130E-4	1.84932E-4	2.21039E-4	8.61338E-5	9.25468E-5	1.08310E-4
5.54994E+2	1.59256E-4	1.57713E-4	-1.50109E-5	-2.68057E-5	1.03739E-4	-8.88064E-5	-4.70530E-5	-6.03376E-5	6.05713E-5	-6.13634E-5	9.16966E-5	9.51179E-7	-1.63647E-5	-8.45752E-5	-3.59861E-5	-6.11944E-5	3.89652E-5	-4.39426E-5	-5.14062E-5	-2.00470E-5	-1.57836E-6	-1.57836E-6	-1.57836E-6	-9.30256E-5	6.70561E-5	8.94190E-7	-4.79839E-5	1.08867E-4	-9.99903E-5	-4.68061E-5	5.31606E-5	-8.84614E-5	-1.67368E-4	-5.77171E-5	9.43491E-5	1.20142E-4	2.73533E-5	-2.89374E-5	1.38947E-4	3.01741E-4	8.22063E-5	3.70727E-4	2.19385E-4	2.24469E-4	2.02553E-4	2.99722E-4	9.92542E-5	1.06085E-4	1.38432E-4
5.55583E+2	-3.88193E-6	1.83574E-4	-4.29912E-5	1.48594E-5	7.42786E-5	-3.92679E-5	-5.59706E-5	-2.21783E-5	8.00634E-5	-8.76543E-5	6.87397E-5	2.05242E-5	-4.62575E-5	-6.58087E-5	7.15489E-6	-1.45674E-7	2.04333E-5	-5.36563E-6	-6.50118E-5	-3.50937E-5	-2.41429E-5	-2.41429E-5	-2.41429E-5	-8.88791E-5	8.76479E-5	3.83737E-5	-1.09495E-5	3.25828E-5	-4.70024E-5	-8.11796E-5	3.23719E-5	-1.06256E-4	-1.08779E-4	-5.39380E-5	9.66652E-5	1.44963E-4	6.63802E-5	-1.44348E-5	1.51143E-4	2.95467E-4	1.67573E-4	3.88220E-4	2.15885E-4	3.15007E-4	2.59199E-4	3.14332E-4	1.51305E-4	1.41491E-4	1.41055E-4
5.56171E+2	-9.48343E-5	1.47610E-4	-1.87671E-5	3.22266E-5	4.05427E-5	2.75706E-5	-7.65904E-5	-2.62035E-5	9.58355E-5	-7.97487E-5	1.86196E-5	-2.76192E-5	-7.19124E-5	-8.52345E-5	3.30474E-5	6.67140E-5	8.58177E-5	3.37113E-5	-3.71441E-5	-6.36412E-5	-1.93040E-5	-1.93040E-5	-1.93040E-5	-8.49545E-5	1.31623E-4	-2.90966E-6	-2.31679E-6	1.58312E-5	1.45415E-5	-6.77793E-5	2.69877E-5	-7.63564E-5	-2.57466E-5	-6.42291E-5	3.67456E-5	1.58516E-4	1.20218E-4	8.02293E-6	1.66989E-4	2.88326E-4	2.44395E-4	3.92863E-4	2.55032E-4	3.66591E-4	2.95825E-4	2.82912E-4	2.50520E-4	2.80195E-4	1.30580E-4
5.56760E+2	-1.88040E-5	7.43354E-5	-1.24664E-5	1.89162E-5	2.21505E-5	4.35245E-5	-5.96935E-5	-9.02525E-6	2.96758E-5	5.89628E-6	-6.31367E-5	-1.72243E-5	-8.65572E-5	-1.26867E-4	7.44253E-5	5.78232E-5	5.93578E-5	8.08848E-5	-3.81305E-5	-3.50852E-5	-3.32876E-5	-3.32876E-5	-3.32876E-5	-1.11625E-4	1.00291E-4	-1.02815E-4	-4.85950E-5	-2.32319E-5	-2.22962E-5	-1.02254E-4	-2.34589E-5	-8.83918E-5	5.09708E-5	-3.41624E-5	-4.17146E-5	9.37618E-5	1.42474E-4	4.43143E-5	1.93845E-4	2.36697E-4	3.10865E-4	4.10721E-4	3.34435E-4	4.25665E-4	2.83088E-4	2.71297E-4	3.38053E-4	3.85904E-4	1.86016E-4
5.57349E+2	5.13915E-5	1.55705E-6	-1.77243E-5	1.13152E-5	-5.74737E-5	4.17994E-5	9.22859E-6	7.18498E-6	-1.42749E-5	3.97818E-5	-1.05219E-4	2.21641E-5	-6.04981E-5	-8.97985E-5	1.08479E-4	1.01334E-5	3.32371E-6	8.16078E-5	-4.01540E-5	-2.82411E-6	-2.54878E-5	-2.54878E-5	-2.54878E-5	-8.40276E-5	1.53728E-4	-1.03377E-4	-6.40404E-5	-3.17646E-5	-3.41801E-5	-9.81829E-5	-4.49181E-5	-6.75638E-5	1.22548E-4	8.18379E-6	-4.63808E-5	7.17257E-5	1.56487E-4	8.99912E-5	2.67942E-4	2.59057E-4	4.07092E-4	4.11456E-4	4.26087E-4	4.83435E-4	3.14642E-4	3.32339E-4	4.31311E-4	4.43377E-4	2.65261E-4
5.57938E+2	4.68507E-5	-6.88189E-5	7.31731E-6	-9.97325E-6	-9.75599E-5	1.73099E-5	5.43707E-5	4.68447E-5	-1.55775E-5	1.14707E-4	-9.43833E-5	-3.00823E-6	-5.72626E-5	-1.58574E-5	7.52217E-5	1.57391E-5	-2.27944E-5	5.04562E-5	-7.20595E-5	2.84773E-5	-1.10049E-6	-1.10049E-6	-1.10049E-6	3.94278E-5	1.22119E-4	-6.94729E-5	3.22388E-5	-4.47673E-5	3.16789E-5	-6.30198E-5	-1.16710E-5	-2.84016E-5	1.56122E-4	9.61048E-5	-1.52615E-5	1.03962E-4	1.58939E-4	1.63938E-4	2.87391E-4	3.16013E-4	4.59576E-4	3.90184E-4	4.81223E-4	4.91199E-4	3.99598E-4	3.72863E-4	5.00723E-4	4.60808E-4	3.30391E-4
5.58527E+2	-1.43023E-5	-1.16336E-4	6.92970E-5	-2.10214E-5	-8.57423E-5	1.14671E-5	8.28341E-5	7.23715E-5	7.90590E-7	8.02824E-5	-3.32876E-5	-1.85417E-5	-5.40227E-5	1.92670E-5	5.12725E-5	4.22511E-6	-1.75188E-5	9.58568E-7	-8.42145E-5	5.22214E-5	-6.52238E-6	-6.52238E-6	-6.52238E-6	8.50848E-5	5.66827E-5	-7.04624E-5	9.94447E-5	-9.87891E-6	3.00035E-5	-6.71339E-5	-5.12358E-6	-3.68478E-6	1.90574E-4	1.18188E-4	-2.16683E-5	7.28045E-5	1.28165E-4	2.14042E-4	2.69723E-4	3.86449E-4	4.88358E-4	3.90082E-4	5.03232E-4	4.97144E-4	4.69227E-4	3.83248E-4	5.11571E-4	4.41633E-4	3.40081E-4
5.59116E+2	-1.60398E-5	-7.04960E-5	6.08792E-5	-1.76446E-5	-4.16702E-5	4.98188E-5	6.19071E-5	5.27944E-5	-9.61273E-6	5.44561E-5	-8.69686E-6	1.68455E-5	-6.41889E-5	5.71397E-5	-1.96282E-6	-5.42714E-5	-3.78367E-5	-4.64944E-6	-7.27557E-5	4.59843E-5	-4.22950E-6	-4.22950E-6	-4.22950E-6	3.77865E-5	-1.21644E-5	7.51793E-7	1.19893E-4	4.03732E-6	9.18059E-6	-5.04879E-5	7.77918E-5	4.59773E-5	1.11878E-4	1.03923E-4	-5.41534E-5	4.79181E-5	1.47164E-4	2.74061E-4	2.61538E-4	4.07720E-4	5.70078E-4	3.92606E-4	5.15219E-4	4.99638E-4	5.25288E-4	3.78701E-4	4.66003E-4	4.15790E-4	3.70970E-4
5.59705E+2	4.16775E-5	-4.44431E-5	1.37015E-5	-4.61448E-5	1.24273E-6	-1.88607E-5	1.08036E-4	3.92325E-6	-2.54825E-5	1.22328E-5	-4.06888E-5	2.90148E-5	-8.75949E-6	8.51108E-5	-1.37126E-5	-7.90000E-5	-4.53170E-5	-2.59259E-6	1.32466E-5	1.68159E-5	-1.66541E-5	-1.66541E-5	-1.66541E-5	-8.08661E-6	-7.56856E-5	3.05165E-5	1.66692E-4	2.62413E-5	-5.46143E-5	-9.13738E-5	1.56776E-4	2.57794E-5	-1.81048E-5	8.18524E-5	-7.53056E-5	5.05249E-5	2.09119E-4	2.50613E-4	2.46410E-4	4.15515E-4	5.90129E-4	4.59964E-4	5.34482E-4	4.95487E-4	5.41974E-4	3.94689E-4	4.24509E-4	4.04035E-4	4.04775E-4
5.60294E+2	5.93945E-5	-1.90094E-5	2.04728E-6	-6.52059E-5	1.23372E-5	-8.37491E-5	5.67130E-5	-1.76807E-5	-5.80853E-5	-7.49176E-6	-1.80046E-5	4.80358E-5	-5.23191E-7	5.45955E-5	6.63180E-5	-6.76874E-5	-3.88923E-5	-1.02422E-5	7.83126E-5	8.81788E-6	-2.46522E-5	-2.46522E-5	-2.46522E-5	-8.48338E-5	-5.69276E-5	-7.68572E-6	1.96186E-4	9.93133E-5	-7.96439E-5	-2.04181E-5	1.62613E-4	-1.55298E-6	-1.23334E-4	9.46275E-6	-2.22827E-5	-5.74712E-6	1.63723E-4	2.27945E-4	2.22936E-4	4.31116E-4	5.25980E-4	5.23028E-4	5.65157E-4	5.13446E-4	5.85039E-4	4.43475E-4	3.74416E-4	3.70471E-4	4.64204E-4
5.60883E+2	-2.53038E-5	6.00169E-5	-3.21725E-5	-5.44003E-5	3.41668E-5	-3.66047E-5	5.81324E-6	-1.64965E-5	-7.79208E-5	-4.63888E-5	-1.91880E-5	4.15334E-5	9.86247E-6	6.41051E-5	8.18687E-5	-8.49574E-5	-4.07829E-5	-1.65025E-5	1.43751E-4	9.60052E-6	-1.56937E-5	-1.56937E-5	-1.56937E-5	-6.96244E-5	-9.25788E-6	1.95946E-5	1.60083E-4	1.27819E-4	-5.60110E-5	6.00229E-5	1.76028E-4	2.27960E-5	-1.76189E-4	-1.60106E-5	2.70342E-5	-2.89510E-6	1.32917E-4	2.10253E-4	2.84456E-4	4.34422E-4	5.16874E-4	5.25615E-4	5.64635E-4	5.86473E-4	6.22072E-4	5.38465E-4	3.96552E-4	4.17357E-4	4.91031E-4
5.61473E+2	-1.22559E-4	9.28027E-5	-4.07992E-5	3.25853E-6	-1.99731E-5	2.81588E-5	-5.00504E-5	-6.53962E-6	-4.89206E-5	-8.69865E-5	-1.93722E-5	2.55413E-5	1.04842E-5	7.09938E-5	8.22787E-5	-5.87598E-5	-5.42083E-6	5.20317E-6	1.36883E-4	3.77644E-6	-4.28988E-5	-4.28988E-5	-4.28988E-5	9.35839E-6	-2.33565E-5	3.19741E-5	1.37083E-4	1.06731E-4	-2.18887E-5	7.22026E-5	8.64559E-5	5.15304E-5	-2.26847E-4	-3.53182E-5	1.26851E-4	-1.26255E-5	1.12890E-4	1.99362E-4	2.82856E-4	4.44636E-4	5.66304E-4	5.77873E-4	5.63780E-4	6.27959E-4	6.28607E-4	5.79488E-4	4.67924E-4	4.66090E-4	4.99243E-4
5.62062E+2	-1.86008E-4	8.52644E-5	-7.98340E-6	7.67098E-5	-3.62528E-5	-4.95386E-5	-8.46349E-5	7.40110E-6	-3.68977E-5	-5.43488E-5	2.65020E-5	3.02984E-5	-3.73909E-6	9.26579E-6	1.19838E-4	-5.11387E-6	-9.00623E-6	8.30995E-6	1.29012E-4	-1.90776E-5	-2.80111E-5	-2.80111E-5	-2.80111E-5	5.24288E-5	-4.08290E-5	3.20951E-5	1.14824E-4	8.43006E-5	1.92269E-7	1.13837E-4	8.96084E-6	1.28983E-4	-1.94497E-4	-2.88420E-5	2.04491E-4	-1.77838E-5	1.86443E-4	2.22079E-4	3.48751E-4	4.56317E-4	6.25728E-4	6.54229E-4	6.21615E-4	6.24152E-4	6.38707E-4	5.67098E-4	5.44917E-4	5.69092E-4	5.53012E-4
5.62651E+2	-1.69201E-4	8.24427E-5	1.24368E-5	6.92396E-5	-2.73125E-5	-6.72958E-5	-9.44949E-5	2.46720E-5	-6.55630E-5	-2.79604E-5	5.20891E-5	4.95514E-5	1.95827E-6	-3.41385E-5	1.28006E-4	1.26027E-5	-1.35425E-5	-3.42265E-5	1.49412E-4	-4.86755E-5	-2.11664E-5	-2.11664E-5	-2.11664E-5	5.32179E-5	2.43371E-5	9.16524E-6	1.94078E-5	7.44719E-5	-1.12098E-5	1.49336E-4	-5.07032E-5	1.51255E-4	-1.31305E-4	-4.64818E-5	2.03733E-4	8.73421E-7	2.88067E-4	2.69614E-4	4.52406E-4	3.93362E-4	6.08546E-4	7.48369E-4	6.66052E-4	6.73948E-4	6.74630E-4	5.97770E-4	6.04527E-4	6.55226E-4	6.29500E-4
5.63241E+2	-8.26317E-5	5.03281E-5	4.17923E-5	5.88060E-5	2.38737E-5	-2.67364E-5	-8.86539E-5	3.34994E-5	-6.29884E-5	-2.13561E-5	7.49648E-5	4.12994E-5	1.56980E-7	-7.48658E-5	6.85197E-5	1.69637E-5	-2.93420E-5	-1.00322E-4	1.19764E-4	-4.30711E-5	-2.76662E-6	-2.76662E-6	-2.76662E-6	1.59077E-4	1.32894E-4	4.09444E-6	-7.82373E-5	4.38120E-5	4.63667E-5	1.01783E-4	-6.41113E-5	1.23463E-4	-4.18153E-5	-1.17904E-5	1.90658E-4	7.21202E-6	2.50508E-4	2.81547E-4	4.79234E-4	4.19803E-4	5.97903E-4	8.37379E-4	6.55159E-4	7.69553E-4	6.87796E-4	6.54071E-4	5.81217E-4	6.73577E-4	6.22553E-4
5.63830E+2	-1.00775E-4	-1.64323E-5	8.16727E-5	6.01011E-5	-1.65233E-5	2.17854E-5	-9.62223E-5	8.53622E-5	-2.38455E-5	1.95287E-5	8.01468E-5	3.78636E-5	1.56567E-6	-6.71446E-5	1.32624E-5	1.77648E-5	-1.95689E-5	-1.16451E-4	6.11590E-5	-2.32495E-5	2.04975E-5	2.04975E-5	2.04975E-5	2.71561E-4	1.30887E-4	5.02202E-5	-1.15586E-4	-3.95397E-5	1.37048E-4	2.84996E-5	-1.32934E-4	7.38405E-5	3.63128E-5	5.51196E-5	1.64955E-4	4.14282E-5	2.22108E-4	3.21262E-4	4.81443E-4	5.08374E-4	6.47485E-4	8.49823E-4	7.02016E-4	7.95434E-4	7.17082E-4	7.03383E-4	6.14096E-4	7.00108E-4	6.28175E-4
5.64419E+2	-8.55304E-5	-2.95577E-5	7.67425E-5	5.41060E-5	-4.71497E-5	3.90367E-5	-5.19132E-5	1.32849E-4	1.01449E-5	2.86878E-5	7.35239E-5	7.05426E-6	2.37024E-5	-6.34119E-5	-1.11461E-4	3.63280E-5	-3.65009E-5	-8.83821E-5	2.87019E-5	3.02871E-6	3.44532E-5	3.44532E-5	3.44532E-5	2.50189E-4	1.62136E-4	1.16817E-4	-9.06768E-5	-5.98353E-5	1.26447E-4	1.03119E-5	-1.69914E-4	4.74058E-5	9.32157E-5	6.07303E-5	1.09923E-4	1.15927E-4	2.29440E-4	3.59952E-4	4.70408E-4	5.77385E-4	6.76486E-4	8.28777E-4	7.44506E-4	7.79945E-4	7.14777E-4	7.43095E-4	6.70326E-4	7.43525E-4	6.52803E-4
5.65009E+2	2.16371E-6	-6.67555E-5	5.64226E-5	5.38069E-5	-5.77216E-5	6.52186E-5	1.70470E-5	1.52137E-4	3.42181E-5	-3.83317E-5	-4.25857E-6	-2.48953E-5	4.32021E-5	-5.11563E-5	-1.58420E-4	4.12663E-5	-4.14814E-5	-6.80574E-5	3.91006E-5	6.49522E-6	4.99743E-5	4.99743E-5	4.99743E-5	1.29744E-4	2.37722E-4	9.16146E-5	-4.78887E-5	-1.15687E-4	8.31136E-5	-8.14114E-6	-7.27809E-5	2.30164E-5	8.39815E-5	5.60097E-5	8.69842E-5	2.06396E-4	2.32529E-4	3.69709E-4	4.08598E-4	6.30682E-4	7.09762E-4	7.98749E-4	7.88233E-4	8.32556E-4	7.43340E-4	7.64426E-4	6.87012E-4	7.75832E-4	7.02610E-4
5.65599E+2	6.90935E-5	-1.13105E-4	3.19837E-6	1.67007E-5	-1.36496E-5	-2.17826E-5	6.38071E-5	1.33944E-4	3.97380E-5	-6.45035E-5	-3.80687E-5	-1.99119E-5	1.83805E-5	-3.37812E-5	-1.42714E-4	4.04209E-5	-1.12969E-5	-5.02662E-5	9.62202E-5	2.75764E-5	5.77798E-5	5.77798E-5	5.77798E-5	-2.09937E-5	1.97366E-4	7.71925E-5	-2.19896E-5	-6.19148E-5	5.11116E-5	5.52209E-6	-6.23450E-6	-6.23368E-5	6.80466E-5	2.21391E-5	2.11950E-6	3.05110E-4	2.49664E-4	3.96127E-4	3.95430E-4	6.24132E-4	7.07979E-4	7.70831E-4	8.19515E-4	8.96090E-4	7.82646E-4	7.44427E-4	7.51732E-4	8.14530E-4	7.54145E-4
5.66188E+2	1.36842E-4	-1.12588E-4	-1.78190E-5	-2.53731E-5	-4.38659E-6	-4.69126E-5	6.79769E-5	9.31410E-5	-3.94964E-6	-2.40193E-5	-5.62935E-5	-6.88430E-6	1.54571E-5	-1.18187E-5	-1.42790E-4	3.18882E-5	-2.14116E-5	-2.99956E-5	1.01716E-4	5.72212E-5	5.36546E-5	5.36546E-5	5.36546E-5	-7.30975E-5	1.77834E-4	9.02853E-5	2.53159E-5	-1.52183E-5	-5.24041E-7	5.75222E-5	3.57577E-5	-1.27504E-4	4.01972E-5	1.78608E-5	-5.42947E-5	2.43676E-4	2.47185E-4	3.64874E-4	4.04110E-4	6.61046E-4	7.05178E-4	7.23385E-4	9.19121E-4	9.56342E-4	8.85316E-4	7.77173E-4	8.05588E-4	8.38443E-4	7.51268E-4
5.66778E+2	1.15502E-4	-1.06462E-4	3.31123E-5	-5.02306E-5	-3.24037E-5	-2.26709E-5	2.14878E-5	7.39714E-5	-2.19870E-5	-2.70174E-5	-8.89489E-5	-1.61337E-5	1.30998E-5	4.83265E-5	-1.34256E-4	7.76450E-5	-2.95841E-5	3.38653E-5	6.09400E-5	5.17441E-5	5.64405E-5	5.64405E-5	5.64405E-5	1.65473E-5	1.28742E-4	1.15079E-4	-1.72144E-6	-2.30259E-5	-3.49884E-5	9.80555E-5	7.09688E-5	-1.06268E-4	-2.01262E-5	3.16265E-5	-5.34132E-5	2.12363E-4	2.23055E-4	3.09959E-4	4.09991E-4	6.65164E-4	7.31529E-4	6.99036E-4	9.98855E-4	9.49521E-4	9.30091E-4	8.28919E-4	8.65563E-4	8.59385E-4	7.57560E-4
5.67367E+2	8.64522E-5	-1.05897E-4	4.67749E-5	-3.91212E-5	-7.92665E-5	6.05103E-5	-3.01432E-5	4.07026E-5	-1.37291E-5	-5.70561E-5	-1.60195E-4	4.24249E-7	4.91576E-5	9.06838E-5	-1.06518E-4	7.80382E-5	-2.24771E-5	8.53914E-5	2.75461E-5	4.87226E-5	5.48719E-5	5.48719E-5	5.48719E-5	2.65482E-5	9.52172E-5	7.25739E-5	-4.83231E-5	-2.70566E-5	-3.27539E-5	1.33502E-4	8.72322E-5	-3.98291E-5	-5.71851E-5	3.61491E-5	-4.33897E-5	1.81216E-4	1.59785E-4	2.95771E-4	4.00800E-4	6.62672E-4	8.05698E-4	7.85974E-4	9.96574E-4	9.14836E-4	9.24080E-4	9.16558E-4	9.02908E-4	8.61715E-4	7.60997E-4
5.67957E+2	5.46426E-5	-6.69741E-5	1.38364E-5	-2.31473E-5	-8.45925E-5	1.15430E-4	-3.24500E-5	2.71415E-5	-6.61166E-6	-2.05817E-5	-1.32227E-4	4.42031E-5	4.83571E-6	1.10239E-4	-5.59226E-5	4.45291E-5	-9.66958E-5	8.00300E-5	1.84714E-6	2.24682E-5	2.97732E-5	2.97732E-5	2.97732E-5	1.90867E-5	1.04958E-4	2.38660E-5	1.08908E-5	1.33415E-5	-5.90992E-5	2.03864E-4	9.70066E-5	5.84315E-7	-8.94469E-5	2.82799E-6	-3.94530E-5	1.33452E-4	1.60391E-4	3.17138E-4	4.35678E-4	6.42782E-4	8.69601E-4	8.29421E-4	9.99397E-4	9.09283E-4	8.95625E-4	9.51999E-4	9.08604E-4	8.58602E-4	7.98817E-4
5.68547E+2	7.82255E-5	-4.98332E-5	5.96613E-5	-2.68377E-5	-1.85089E-5	7.29343E-5	-4.56079E-5	-6.73469E-6	1.17875E-5	1.53270E-5	-1.16444E-4	7.79636E-5	-3.45575E-5	3.81566E-5	6.52432E-6	3.14616E-5	-1.39760E-4	2.96248E-5	5.63068E-5	-3.96897E-5	1.56589E-5	1.56589E-5	1.56589E-5	-2.56618E-5	7.39882E-5	2.40967E-5	2.85587E-6	5.15036E-5	-4.99122E-5	1.86913E-4	1.21897E-4	1.19825E-5	-1.04879E-4	-5.05471E-5	-3.94268E-5	1.33307E-4	1.88752E-4	3.72393E-4	4.85537E-4	6.10805E-4	9.08478E-4	9.24091E-4	9.99924E-4	8.93540E-4	9.09333E-4	9.61705E-4	9.31788E-4	8.74679E-4	8.34429E-4
5.69137E+2	1.54540E-5	-1.86987E-5	6.84367E-5	-4.84401E-5	2.01102E-5	2.53264E-5	-5.42252E-5	-4.40788E-5	8.89097E-6	1.11896E-5	-8.17220E-5	9.28190E-5	-3.92336E-5	2.50465E-5	8.57800E-5	2.42386E-5	-1.62820E-4	5.68985E-5	9.21131E-5	-7.70847E-5	6.08840E-6	6.08840E-6	6.08840E-6	5.11234E-5	-3.03899E-5	6.39594E-5	-2.08384E-5	8.43653E-5	6.65832E-6	1.35446E-4	8.53961E-5	2.95988E-5	-7.58699E-5	3.17054E-5	1.84875E-5	5.95251E-5	1.70574E-4	3.80184E-4	4.85109E-4	6.08284E-4	9.44034E-4	1.04061E-3	1.01919E-3	9.27297E-4	9.49277E-4	9.73813E-4	9.55978E-4	8.88334E-4	7.94075E-4
5.69727E+2	-8.35838E-5	2.88873E-5	3.60303E-5	-3.87001E-5	9.44460E-5	-4.75993E-6	-3.44457E-5	-7.15145E-5	2.39960E-5	-2.27764E-5	-3.19011E-5	6.39633E-5	-3.32479E-5	2.33351E-5	1.65492E-4	-2.29813E-5	-1.56659E-4	4.06326E-5	8.39775E-5	-6.01901E-5	7.69931E-6	7.69931E-6	7.69931E-6	1.55324E-4	-4.57491E-5	1.41380E-4	-5.60047E-5	1.03998E-4	4.06067E-5	1.29501E-4	3.68082E-5	7.43379E-5	4.29053E-5	5.77412E-5	1.12060E-4	3.06421E-5	2.14013E-4	4.29355E-4	4.42119E-4	6.79600E-4	9.90486E-4	1.13975E-3	1.01214E-3	9.67890E-4	1.00478E-3	1.02239E-3	9.39058E-4	8.91299E-4	8.23989E-4
5.70317E+2	-1.20981E-4	9.66396E-5	1.12137E-5	-1.33122E-5	1.51012E-4	-2.69839E-5	-8.24204E-6	-8.70160E-5	6.04626E-5	-5.73759E-5	-6.14862E-5	2.36567E-5	-2.73659E-5	-5.24853E-6	2.34291E-4	-4.01857E-5	-1.36304E-4	2.12241E-5	4.15837E-5	-5.55812E-5	-1.90202E-5	-1.90202E-5	-1.90202E-5	1.87589E-4	-4.65327E-5	1.21373E-4	-3.54825E-5	4.75527E-5	-1.90309E-6	5.20790E-5	1.36838E-6	8.08342E-5	7.52771E-5	4.26475E-5	1.41395E-4	-3.40783E-6	2.43570E-4	4.61391E-4	4.43610E-4	7.86067E-4	9.65969E-4	1.18485E-3	1.02349E-3	9.93218E-4	1.02001E-3	1.01191E-3	8.76351E-4	8.81998E-4	8.52615E-4
5.70907E+2	-1.01350E-4	5.29328E-5	-5.88750E-5	3.16984E-5	1.25634E-4	6.38694E-5	3.41529E-5	-1.06720E-4	4.83538E-5	-4.36073E-5	-3.70977E-5	-2.30178E-5	-4.56499E-5	-3.02602E-5	2.53043E-4	-2.50823E-5	-9.19638E-5	-1.63402E-5	9.22425E-6	-3.89453E-5	-3.64648E-5	-3.64648E-5	-3.64648E-5	1.35663E-4	-9.11010E-5	9.36790E-5	-3.18129E-5	-3.41064E-5	-5.30523E-5	-2.70639E-5	-4.86212E-5	4.09444E-5	1.16427E-5	1.63197E-5	1.94350E-4	-4.14838E-5	2.48484E-4	4.65078E-4	4.57734E-4	7.91675E-4	9.33232E-4	1.14642E-3	1.02597E-3	9.95238E-4	9.81770E-4	1.01270E-3	8.53682E-4	8.49581E-4	8.51750E-4
5.71497E+2	-1.08453E-4	5.83325E-5	-1.40677E-4	4.32817E-5	1.00222E-4	6.73396E-5	4.81896E-5	-9.57357E-5	4.75038E-5	-5.33738E-5	3.58614E-6	-5.69780E-5	-4.80969E-5	-3.73402E-5	1.64375E-4	-7.14058E-6	6.13360E-6	-3.80300E-5	4.10602E-5	5.80167E-6	-4.52265E-5	-4.52265E-5	-4.52265E-5	9.06606E-5	-7.72097E-5	3.26040E-5	3.70950E-5	-9.20075E-5	-5.62511E-5	-3.91668E-5	-6.31607E-5	3.94625E-5	-2.29961E-6	3.19391E-5	2.36258E-4	2.56294E-5	2.92594E-4	4.49591E-4	4.55313E-4	7.79351E-4	9.34912E-4	1.07345E-3	1.06030E-3	1.05744E-3	1.02904E-3	1.02397E-3	8.69743E-4	8.82115E-4	8.95654E-4
5.72087E+2	-3.61657E-5	9.26011E-5	-7.79129E-5	-4.22496E-5	6.00032E-5	2.46589E-5	9.03725E-5	-9.96438E-5	5.12589E-5	-1.01719E-4	2.76763E-5	-8.68452E-5	-3.65446E-5	-2.80252E-5	7.94746E-5	8.56989E-6	9.67563E-5	-5.04480E-5	-5.81841E-6	3.40011E-5	-3.10307E-5	-3.10307E-5	-3.10307E-5	3.98180E-5	-6.11480E-5	-3.99660E-5	4.89833E-5	-1.42175E-4	-4.74556E-5	-5.48742E-5	-6.34596E-5	-4.02429E-5	7.15211E-5	6.13440E-5	2.27118E-4	1.15522E-4	2.37392E-4	3.91749E-4	4.84964E-4	8.22094E-4	8.99786E-4	1.06133E-3	1.08854E-3	1.11225E-3	1.04810E-3	1.03929E-3	9.36127E-4	9.03428E-4	9.25910E-4
5.72677E+2	3.07305E-5	1.26655E-4	-2.78815E-5	-4.77131E-5	-6.35294E-5	-3.02161E-5	9.73271E-5	-8.67675E-5	4.46811E-5	-1.55427E-4	5.06600E-5	-1.14949E-4	-2.55599E-5	-7.03610E-6	8.25486E-5	5.39295E-5	1.35954E-4	-7.26449E-5	-4.60954E-5	5.53332E-5	-1.64055E-5	-1.64055E-5	-1.64055E-5	-3.45674E-5	-1.24290E-4	2.72361E-5	-6.28023E-6	-2.10045E-4	-6.43993E-5	-4.23541E-5	-6.41473E-5	-5.06926E-5	9.08512E-5	1.02785E-4	2.18567E-4	1.34679E-4	2.01845E-4	3.13325E-4	5.07119E-4	8.13301E-4	8.59436E-4	1.05147E-3	1.13923E-3	1.11399E-3	1.07524E-3	1.09559E-3	1.00971E-3	9.13910E-4	9.92760E-4
5.73267E+2	5.95206E-6	1.12360E-4	-7.33790E-5	-6.39609E-6	-8.59881E-5	-2.69450E-5	8.12427E-5	-2.79279E-5	5.69644E-5	-1.32639E-4	-6.68605E-6	-1.25003E-4	-1.59327E-5	6.13377E-5	4.98325E-5	5.04724E-5	1.41769E-4	-6.31626E-5	-6.65321E-5	7.06613E-5	-5.57521E-6	-5.57521E-6	-5.57521E-6	-1.88802E-5	-1.15947E-4	1.91661E-5	6.65595E-6	-2.15859E-4	-3.13643E-5	-6.84688E-5	-6.84598E-5	-7.66485E-5	7.73243E-5	6.76838E-5	1.46889E-4	1.18841E-4	1.60355E-4	3.24972E-4	5.69314E-4	7.68557E-4	8.87248E-4	1.04354E-3	1.17080E-3	1.14453E-3	1.07540E-3	1.11686E-3	1.03719E-3	9.83478E-4	1.02076E-3
5.73857E+2	-1.28813E-5	7.19959E-5	-4.98182E-5	-1.21044E-5	-6.63999E-5	-9.24783E-5	8.97994E-5	2.20078E-5	5.86038E-5	-9.00396E-5	-3.60421E-5	-9.20304E-5	-7.07712E-6	8.05827E-5	-5.80429E-6	-2.97369E-6	1.54110E-4	-3.56982E-5	-3.47113E-5	6.09595E-5	1.35310E-5	1.35310E-5	1.35310E-5	3.36182E-5	-2.13680E-6	7.07721E-5	1.22326E-4	-1.20135E-4	-2.50866E-5	-2.99919E-5	2.86551E-6	-9.35061E-5	-1.48889E-6	2.74001E-5	5.77479E-5	1.37792E-4	1.13882E-4	3.44115E-4	5.88465E-4	7.16151E-4	9.27399E-4	1.06633E-3	1.18181E-3	1.15469E-3	1.03395E-3	1.13763E-3	1.01344E-3	1.03830E-3	1.06311E-3
5.74448E+2	-3.90458E-5	-4.75475E-6	-2.80960E-5	8.00277E-6	-8.29217E-5	-4.03966E-5	5.10118E-5	4.72742E-5	9.48167E-5	-7.41344E-6	-5.81025E-5	-6.28550E-5	-1.59074E-5	6.00577E-5	-9.51032E-5	2.96253E-5	1.32288E-4	-3.00088E-5	-1.14740E-5	5.30025E-5	2.97232E-5	2.97232E-5	2.97232E-5	1.21856E-6	6.75898E-5	6.89447E-5	1.28865E-4	-6.58066E-5	-3.68000E-5	7.74247E-5	1.42959E-4	-9.07707E-5	-4.39612E-5	6.03047E-5	-5.30081E-5	2.15846E-4	1.32519E-4	3.47976E-4	6.99869E-4	6.96506E-4	9.74681E-4	1.11378E-3	1.17776E-3	1.18882E-3	1.02935E-3	1.12967E-3	1.06279E-3	1.09116E-3	1.08618E-3
5.75038E+2	-2.81213E-5	-5.23383E-5	-2.34789E-5	3.38191E-5	-3.13179E-5	9.82805E-6	2.58381E-5	7.50191E-5	6.11308E-5	7.77807E-5	-7.03631E-5	-2.68585E-5	-2.71114E-5	5.47675E-5	-1.63113E-4	3.25383E-5	5.56184E-5	-1.79805E-5	-2.73324E-5	4.16751E-5	3.18554E-5	3.18554E-5	3.18554E-5	2.82928E-5	7.09966E-5	7.10875E-5	7.87056E-5	3.11724E-5	-2.16881E-5	1.21572E-4	9.03622E-5	-6.93063E-5	-8.69881E-5	6.46013E-5	-4.96357E-5	2.62825E-4	1.76735E-4	3.62734E-4	8.13550E-4	6.88306E-4	9.74578E-4	1.17168E-3	1.16689E-3	1.18193E-3	1.06193E-3	1.12484E-3	1.12278E-3	1.16491E-3	1.05080E-3
5.75628E+2	-1.55868E-5	-7.71702E-5	3.76325E-5	1.01165E-5	3.65026E-5	-3.16771E-5	1.53709E-5	6.75953E-5	-1.70327E-6	7.37636E-5	-4.67444E-5	3.82515E-5	-2.94033E-5	5.74634E-5	-1.70689E-4	6.28008E-5	-2.43848E-5	-2.03123E-5	-4.92092E-6	2.30951E-5	3.74535E-5	3.74535E-5	3.74535E-5	6.32328E-5	1.25254E-4	5.96432E-5	-4.00902E-6	8.55464E-5	5.88312E-5	8.74502E-5	2.05313E-5	5.12500E-6	-7.25647E-5	1.52369E-5	-7.76741E-5	2.80011E-4	2.07191E-4	3.77928E-4	7.98125E-4	7.40591E-4	9.77442E-4	1.25441E-3	1.17228E-3	1.20616E-3	1.11100E-3	1.14568E-3	1.18555E-3	1.23006E-3	1.06675E-3
5.76219E+2	1.12677E-5	-1.06922E-4	8.05358E-5	-1.83015E-5	6.33510E-5	-4.05066E-5	9.51792E-6	7.66053E-5	-5.50788E-5	1.01256E-4	-4.45131E-5	7.37176E-5	-3.82299E-5	4.36175E-5	-9.94770E-5	6.62716E-5	-5.89093E-5	-1.78965E-5	-4.99854E-5	3.67968E-6	4.19267E-5	4.19267E-5	4.19267E-5	8.91307E-5	1.02169E-4	-3.08899E-5	-5.36619E-5	1.08619E-4	1.16537E-4	1.04328E-5	-1.38301E-5	4.87559E-5	-6.21858E-5	-4.21584E-5	-9.99840E-5	2.06512E-4	1.52605E-4	3.94456E-4	7.87045E-4	7.56981E-4	1.00679E-3	1.23874E-3	1.16402E-3	1.21653E-3	1.13392E-3	1.10988E-3	1.19394E-3	1.21360E-3	1.08937E-3
5.76809E+2	7.15828E-5	-1.15125E-4	3.90159E-5	-2.72368E-6	5.48714E-5	3.65402E-5	1.01213E-5	4.94962E-5	-9.69161E-5	1.32792E-4	-4.37213E-5	4.57648E-5	-4.29774E-5	5.15739E-5	-5.82421E-5	4.71626E-5	-7.91968E-5	2.16625E-5	-8.54339E-5	-3.62475E-5	1.60064E-5	1.60064E-5	1.60064E-5	8.96070E-5	1.24610E-4	-3.73483E-5	-5.60994E-5	1.03870E-4	1.74958E-4	-6.24664E-5	-7.14690E-5	7.29426E-5	-1.01738E-4	-1.25513E-4	-2.88636E-5	1.62433E-4	1.92296E-4	4.47323E-4	7.53970E-4	8.01470E-4	9.73197E-4	1.18826E-3	1.18378E-3	1.21256E-3	1.14301E-3	1.08335E-3	1.19884E-3	1.18791E-3	1.08906E-3
5.77400E+2	7.68298E-5	-9.05541E-5	7.18895E-6	2.95969E-6	2.63366E-5	1.03303E-4	-1.12128E-5	3.06889E-5	-1.51539E-4	7.08549E-5	4.43122E-7	3.59529E-5	-1.56661E-5	4.27188E-5	4.96434E-6	9.26831E-5	-5.11939E-5	2.26780E-6	-1.05399E-4	-7.16263E-5	-1.36444E-5	-1.36444E-5	-1.36444E-5	9.04415E-5	1.33786E-4	-3.16363E-5	4.27045E-6	3.24145E-7	1.96567E-4	-7.05215E-5	-1.18378E-4	7.69538E-5	-9.00511E-5	-1.82057E-4	1.02584E-5	1.36796E-4	2.38501E-4	4.69831E-4	7.12714E-4	8.64305E-4	1.02644E-3	1.15041E-3	1.22507E-3	1.25784E-3	1.20951E-3	1.14377E-3	1.24383E-3	1.17242E-3	1.08222E-3
5.77991E+2	-1.99118E-5	-5.04503E-5	5.01045E-5	-2.56638E-5	-5.97206E-5	2.17320E-4	1.59757E-5	7.80175E-5	-1.46168E-4	-1.81091E-5	-8.34289E-6	5.79971E-5	3.32896E-5	2.68067E-5	1.73135E-5	9.59192E-5	-1.38409E-5	-3.26565E-5	-1.41031E-4	-7.68495E-5	-2.78214E-5	-2.78214E-5	-2.78214E-5	9.34097E-5	5.81481E-5	-7.33851E-5	-5.00303E-5	-8.49140E-5	1.50015E-4	-1.15420E-4	-9.82236E-5	7.18906E-5	-6.28180E-5	-1.41110E-4	6.22363E-5	6.24833E-5	2.39229E-4	4.45708E-4	6.53469E-4	8.97798E-4	1.12251E-3	1.17690E-3	1.26791E-3	1.33423E-3	1.27367E-3	1.26377E-3	1.28851E-3	1.15645E-3	1.07351E-3
5.78581E+2	-6.92683E-5	-2.93887E-5	6.05286E-5	-3.71823E-5	-7.67310E-5	2.64056E-4	6.12666E-6	9.41423E-5	-1.17079E-4	-7.48563E-5	-1.78869E-5	4.16861E-5	3.82377E-5	6.12844E-5	1.70986E-5	4.97416E-5	-1.98164E-7	-4.69615E-5	-1.10397E-4	-5.29524E-5	-2.75891E-5	-2.75891E-5	-2.75891E-5	5.98887E-5	1.63078E-5	-4.80313E-5	-1.08704E-4	-8.11111E-5	3.49923E-5	-1.15385E-4	-6.14128E-5	6.00447E-5	4.48996E-6	-9.47986E-5	1.25698E-4	-1.93396E-5	2.49436E-4	4.46800E-4	6.30515E-4	9.01047E-4	1.16861E-3	1.25791E-3	1.29071E-3	1.39368E-3	1.32181E-3	1.33186E-3	1.29318E-3	1.15592E-3	1.10305E-3
5.79172E+2	-1.02848E-4	1.68594E-5	4.27900E-5	1.47777E-5	-5.74701E-5	1.40329E-4	-1.76068E-5	8.95231E-5	-8.31307E-5	-6.81073E-5	3.30986E-5	-1.53982E-5	3.25607E-5	7.99107E-5	4.63994E-5	8.11683E-6	1.59925E-5	-3.37921E-5	-1.31862E-4	-1.01421E-5	-1.46683E-5	-1.46683E-5	-1.46683E-5	4.62742E-6	1.41888E-5	5.45128E-6	-1.37376E-4	1.14523E-5	-3.53758E-5	-5.44936E-5	9.40633E-5	-3.81315E-6	2.74196E-5	-6.04716E-5	1.19168E-4	4.01894E-5	2.56953E-4	4.55767E-4	6.20028E-4	9.30934E-4	1.19121E-3	1.27133E-3	1.35920E-3	1.42593E-3	1.34221E-3	1.32823E-3	1.25884E-3	1.14018E-3	1.15644E-3
5.79763E+2	-1.11216E-4	1.53563E-5	1.22738E-5	2.44518E-5	-2.74787E-5	1.23058E-5	-3.42466E-5	1.04053E-4	-3.24889E-5	-4.80953E-5	1.15836E-4	-1.19502E-5	1.60572E-5	9.01100E-5	1.75849E-5	-5.12948E-5	6.02479E-5	-4.96951E-5	-1.16471E-4	1.46604E-5	-1.95250E-5	-1.95250E-5	-1.95250E-5	3.83005E-5	-2.22915E-5	-5.67669E-5	-1.38620E-4	5.01736E-5	-3.63772E-5	-3.59633E-5	1.51715E-4	-3.12321E-5	1.66961E-5	-5.29125E-5	1.42992E-4	1.22302E-4	2.93294E-4	5.25550E-4	6.26536E-4	9.13881E-4	1.15849E-3	1.27460E-3	1.40222E-3	1.42477E-3	1.39106E-3	1.33658E-3	1.21266E-3	1.16856E-3	1.22226E-3
5.80353E+2	-1.42877E-4	-2.90396E-5	-4.75635E-5	7.70827E-6	3.33050E-5	5.87988E-5	-6.34479E-5	9.46838E-5	3.24302E-5	-2.17058E-5	1.04674E-4	3.38219E-5	1.40872E-5	8.77070E-5	-2.96085E-5	-5.53613E-5	6.16113E-5	-8.50683E-5	-5.17669E-5	-2.38905E-6	-2.74279E-5	-2.74279E-5	-2.74279E-5	5.32966E-6	-9.25031E-5	-1.20014E-4	-1.21890E-4	4.69148E-5	-1.10359E-4	2.69511E-5	1.49376E-4	-3.02924E-5	2.41685E-5	-2.78058E-5	1.65464E-4	1.83004E-4	3.19561E-4	5.17249E-4	6.57005E-4	9.13073E-4	1.07170E-3	1.31183E-3	1.41735E-3	1.41176E-3	1.38413E-3	1.37036E-3	1.16294E-3	1.22181E-3	1.22200E-3
5.80944E+2	-1.42944E-4	-3.59421E-5	-7.33245E-5	-2.79403E-6	1.08295E-4	6.68155E-5	-1.21716E-4	9.86947E-5	4.13813E-5	-4.37409E-5	1.05366E-4	2.14613E-5	1.88707E-5	9.34025E-5	-4.87971E-5	-2.68944E-5	3.16608E-5	-6.61535E-5	-1.18737E-5	-1.17677E-5	-2.82252E-5	-2.82252E-5	-2.82252E-5	-1.72609E-5	-6.11653E-5	-8.86741E-5	-2.65945E-5	6.79234E-5	-1.40190E-4	8.84213E-5	1.36224E-4	-5.69379E-5	2.59617E-5	4.65176E-5	7.96926E-5	1.98855E-4	2.97616E-4	5.51151E-4	6.65301E-4	8.81211E-4	1.06509E-3	1.32548E-3	1.47483E-3	1.44202E-3	1.39900E-3	1.37464E-3	1.15706E-3	1.19487E-3	1.24262E-3
5.81535E+2	-1.07545E-4	-2.31212E-5	-5.08433E-5	-5.05478E-6	1.24333E-4	-3.85830E-5	-1.35335E-4	6.36415E-5	4.10187E-5	-3.24069E-5	4.48631E-5	2.90409E-6	1.95067E-5	6.43964E-5	-4.88786E-5	7.70086E-5	-2.05146E-5	3.07906E-6	2.07321E-6	1.94587E-5	-1.41035E-5	-1.41035E-5	-1.41035E-5	-4.98744E-5	-7.03295E-5	-1.13985E-4	1.07702E-4	1.45119E-4	-1.40446E-4	1.15654E-4	2.07346E-5	-7.04985E-5	-5.53926E-5	6.96776E-5	4.57685E-6	2.03936E-4	2.88520E-4	5.59161E-4	6.71530E-4	8.48941E-4	1.15093E-3	1.34811E-3	1.47305E-3	1.44824E-3	1.42640E-3	1.33791E-3	1.24235E-3	1.14834E-3	1.25782E-3
5.82126E+2	2.40229E-5	-2.12564E-5	-5.84501E-6	-1.93197E-5	6.95422E-5	-1.26655E-4	-5.69744E-5	1.73481E-5	3.50881E-5	-2.89711E-5	6.99762E-5	-2.10384E-5	1.09831E-5	-4.97116E-6	-9.31162E-5	1.11477E-4	-4.12070E-5	2.78613E-5	5.61865E-5	-3.13147E-6	-2.20453E-5	-2.20453E-5	-2.20453E-5	-4.02272E-5	-9.41201E-5	-1.44145E-4	1.26161E-4	1.42876E-4	-1.07597E-4	7.07520E-5	-2.11965E-7	-3.21966E-5	-6.02638E-5	6.17985E-5	-5.11503E-5	1.87869E-4	2.30911E-4	5.36816E-4	7.05511E-4	8.42199E-4	1.14342E-3	1.35501E-3	1.43663E-3	1.42354E-3	1.38909E-3	1.31632E-3	1.28211E-3	1.20760E-3	1.26800E-3
5.82717E+2	8.79514E-5	-2.47981E-5	-7.95457E-7	-2.66812E-6	3.13177E-5	-1.20773E-4	-1.66376E-5	-1.01448E-5	3.30444E-5	-3.37575E-5	9.43543E-5	-6.99449E-5	-6.61740E-6	-6.54167E-5	-6.25812E-5	1.02505E-4	-1.26223E-5	5.21329E-5	5.76589E-5	-3.22078E-5	-4.05832E-5	-4.05832E-5	-4.05832E-5	-1.07399E-4	-7.38642E-5	-6.33471E-5	8.36002E-5	7.96309E-5	-7.56779E-5	3.75571E-6	7.78799E-6	-2.28934E-5	-6.49158E-5	1.68463E-5	-8.94114E-5	1.50045E-4	1.75923E-4	4.57806E-4	7.21189E-4	8.59280E-4	1.08060E-3	1.27235E-3	1.38796E-3	1.39187E-3	1.36329E-3	1.31745E-3	1.29735E-3	1.28171E-3	1.26434E-3
5.83308E+2	1.02848E-4	-4.76056E-7	-2.69297E-5	1.98858E-5	-2.19107E-7	-1.32633E-4	2.75602E-5	-3.98220E-5	-4.17530E-6	-6.25587E-6	5.87269E-5	-3.05179E-5	-1.44172E-5	-1.10933E-4	-5.19316E-5	1.32919E-4	9.69188E-6	6.84329E-5	4.44898E-5	-4.62437E-5	-4.05909E-5	-4.05909E-5	-4.05909E-5	-1.54992E-4	-4.89152E-5	-7.89851E-5	7.68682E-5	4.36230E-5	-5.05439E-5	-1.06300E-5	3.62075E-5	-1.63528E-5	-1.52782E-4	2.94888E-5	-8.83761E-5	8.33389E-5	1.76184E-4	3.86937E-4	6.99478E-4	9.00845E-4	1.10834E-3	1.28064E-3	1.38092E-3	1.36165E-3	1.36571E-3	1.34968E-3	1.38372E-3	1.33989E-3	1.25233E-3
5.83899E+2	1.47226E-4	-1.32574E-5	2.28882E-5	-2.03668E-6	2.38330E-5	-1.47315E-4	6.41747E-5	-5.31471E-5	-2.59967E-5	2.61136E-6	8.68211E-6	-2.99419E-5	1.18555E-5	-1.22723E-4	-1.20030E-4	1.26745E-4	5.03235E-5	5.59344E-5	3.84520E-5	-3.82772E-5	-2.35083E-5	-2.35083E-5	-2.35083E-5	-1.46347E-4	-6.57915E-5	-1.44559E-4	3.84420E-5	-1.08549E-5	-1.54589E-5	2.45868E-5	6.80569E-5	5.24711E-5	-1.13744E-4	7.07263E-5	-1.81054E-5	2.90549E-5	2.30089E-4	3.84030E-4	6.84768E-4	9.34452E-4	1.15170E-3	1.31350E-3	1.40417E-3	1.37028E-3	1.43876E-3	1.39906E-3	1.39464E-3	1.36251E-3	1.26681E-3
5.84490E+2	1.38016E-4	-4.37541E-5	5.49970E-5	-1.95593E-5	3.99372E-6	-1.08296E-4	1.15141E-4	-6.29959E-5	-3.03508E-6	-1.90566E-7	-5.43603E-5	-2.25248E-5	5.86434E-5	-9.13220E-5	-1.29932E-4	6.24707E-5	7.73512E-5	4.89901E-5	-5.40468E-6	-1.82275E-5	1.15514E-5	1.15514E-5	1.15514E-5	-1.25088E-4	-5.86360E-6	-1.06573E-4	-4.06957E-5	-3.01705E-5	4.39669E-5	1.03549E-4	8.89082E-5	5.13786E-5	3.26048E-5	7.49626E-5	1.61387E-5	3.21739E-5	3.12703E-4	4.25237E-4	6.59118E-4	9.59567E-4	1.20652E-3	1.31268E-3	1.45165E-3	1.45226E-3	1.51708E-3	1.43766E-3	1.36783E-3	1.42507E-3	1.32145E-3
5.85081E+2	7.58992E-5	3.17416E-6	4.66098E-5	-5.04683E-6	-3.20935E-5	-1.66904E-4	1.12501E-4	-5.43238E-5	3.94157E-5	4.17074E-5	-8.86366E-5	-3.50702E-6	1.00209E-4	-5.20750E-5	-1.14345E-4	-2.47794E-5	1.11619E-4	-4.60488E-6	-9.44334E-7	1.61256E-5	1.89682E-5	1.89682E-5	1.89682E-5	-1.20582E-4	1.66035E-6	-7.56591E-5	-8.24933E-5	6.44576E-6	1.35184E-4	1.72382E-4	9.05204E-5	5.38359E-5	1.07159E-4	1.13179E-4	4.57939E-5	5.24591E-5	3.50581E-4	4.39096E-4	6.85891E-4	1.01281E-3	1.14698E-3	1.34403E-3	1.49217E-3	1.52298E-3	1.57210E-3	1.50758E-3	1.35968E-3	1.49304E-3	1.37187E-3
5.85673E+2	1.50514E-5	2.49851E-5	2.49651E-5	-1.98861E-5	-2.63043E-5	-9.54933E-5	6.66768E-5	-3.80188E-5	6.09556E-6	8.40645E-5	-7.88235E-5	2.53131E-5	9.61990E-5	-2.78371E-5	-1.51608E-4	-8.20811E-5	1.58510E-4	-1.41778E-5	1.66132E-5	1.57563E-5	1.29147E-5	1.29147E-5	1.29147E-5	-4.20202E-5	-7.27971E-6	-7.77336E-5	-8.60946E-5	1.72071E-5	1.61306E-4	2.12650E-4	8.45605E-5	5.67860E-5	1.25698E-4	1.15355E-4	6.78866E-5	9.05777E-5	2.98282E-4	4.72723E-4	6.73007E-4	9.94372E-4	1.10736E-3	1.44073E-3	1.49057E-3	1.54086E-3	1.65705E-3	1.52678E-3	1.31591E-3	1.51957E-3	1.36857E-3
5.86264E+2	5.06241E-5	1.12585E-5	-4.05446E-5	-4.16665E-5	-3.88578E-5	-8.28326E-6	1.82017E-5	-4.26854E-5	-8.53923E-6	6.27567E-5	-3.02978E-5	1.02468E-4	1.16932E-4	-1.07460E-5	-1.29343E-4	-1.29349E-4	1.21209E-4	1.12195E-5	-1.73812E-5	3.02346E-6	2.76667E-5	2.76667E-5	2.76667E-5	4.07312E-5	6.57053E-5	-9.26547E-5	5.60204E-5	4.53387E-5	2.89080E-4	1.83497E-4	1.78768E-5	3.58807E-5	1.15819E-4	9.70568E-5	1.13328E-4	1.48052E-4	2.69870E-4	5.10419E-4	6.25287E-4	1.03015E-3	1.16143E-3	1.48556E-3	1.48043E-3	1.55214E-3	1.73414E-3	1.55870E-3	1.29629E-3	1.50482E-3	1.42288E-3
5.86855E+2	1.16963E-5	3.55205E-5	-4.40524E-5	-2.35800E-5	9.17130E-7	-5.41836E-5	-3.42062E-5	-1.68425E-5	1.35492E-5	3.62354E-5	-4.48145E-6	1.35248E-4	1.19938E-4	3.31746E-5	-2.74957E-5	-2.23677E-4	8.60115E-5	1.03212E-6	-6.34469E-5	1.86438E-5	3.75753E-5	3.75753E-5	3.75753E-5	1.25091E-4	9.42789E-5	-9.70105E-6	1.58529E-4	8.72444E-5	2.70520E-4	1.22303E-4	-1.02040E-5	3.09948E-5	8.34837E-5	1.01093E-4	1.75264E-4	2.33221E-4	2.49855E-4	5.09099E-4	6.18876E-4	1.06154E-3	1.22768E-3	1.47891E-3	1.55610E-3	1.62841E-3	1.72701E-3	1.59132E-3	1.32497E-3	1.50020E-3	1.45857E-3
5.87446E+2	3.27858E-5	2.09165E-5	-4.33128E-5	-3.59113E-5	-2.48099E-5	-9.60319E-5	-7.32261E-5	-2.68398E-5	5.57435E-5	1.18242E-4	-7.24892E-5	1.10622E-4	9.19175E-5	7.29996E-5	1.69037E-5	-1.83005E-4	8.69498E-5	-4.01380E-5	-4.61977E-5	3.48807E-5	2.87431E-5	2.87431E-5	2.87431E-5	2.07476E-4	-5.56398E-6	3.04180E-5	2.20963E-4	4.10294E-5	2.02519E-4	2.96710E-5	-2.73887E-5	6.31011E-5	1.08772E-4	1.40028E-4	1.60048E-4	2.74547E-4	2.61975E-4	5.59038E-4	7.12915E-4	1.08239E-3	1.27724E-3	1.46611E-3	1.61282E-3	1.72073E-3	1.69639E-3	1.63129E-3	1.42274E-3	1.51378E-3	1.45336E-3
5.88038E+2	2.70188E-5	9.56795E-5	-1.71782E-5	-2.68853E-5	-7.75477E-5	3.48371E-5	-1.18465E-4	-7.51199E-5	8.33407E-5	6.21096E-5	-1.12442E-4	5.69691E-5	2.11573E-5	8.88072E-5	9.35127E-5	-1.55487E-4	6.56123E-5	-4.48217E-5	-2.69343E-5	2.58369E-5	-4.60133E-6	-4.60133E-6	-4.60133E-6	2.17601E-4	-6.38529E-5	1.57412E-4	2.42091E-4	2.61409E-5	1.18269E-4	-7.56069E-5	-9.39762E-5	6.00428E-5	1.19302E-4	1.22625E-4	8.96681E-5	2.18060E-4	2.01132E-4	6.35838E-4	7.45691E-4	1.11956E-3	1.31673E-3	1.47247E-3	1.69099E-3	1.73563E-3	1.64949E-3	1.59459E-3	1.45734E-3	1.50763E-3	1.44812E-3
5.88629E+2	-1.89521E-6	1.04627E-4	3.19095E-5	-1.76672E-5	-1.11473E-4	1.10785E-4	-1.13552E-4	-8.57206E-5	5.07102E-5	9.45435E-6	-1.08865E-4	4.01455E-5	-7.22743E-5	4.79145E-5	2.04047E-4	-1.82596E-4	2.74701E-5	-1.79952E-5	2.95018E-5	5.54746E-5	-3.34812E-5	-3.34812E-5	-3.34812E-5	2.14379E-4	-2.91788E-5	1.78855E-4	2.71614E-4	5.38058E-5	-3.52280E-5	-1.17998E-4	-5.90940E-5	4.50609E-5	3.52761E-5	8.36590E-5	1.28307E-4	2.10076E-4	1.81385E-4	6.51011E-4	7.82868E-4	1.09124E-3	1.36185E-3	1.55300E-3	1.68505E-3	1.75560E-3	1.56252E-3	1.52787E-3	1.50965E-3	1.44054E-3	1.45804E-3
5.89221E+2	-8.62284E-6	3.04282E-5	8.16261E-6	7.06178E-6	-6.26366E-5	1.62143E-4	-7.92201E-5	-5.34490E-5	3.29408E-5	-3.31341E-5	-5.74674E-5	4.53783E-7	-1.21944E-4	-1.58497E-5	1.61621E-4	-1.37728E-4	3.52495E-5	6.95779E-6	6.31792E-5	6.18535E-5	-3.68046E-5	-3.68046E-5	-3.68046E-5	1.96852E-4	5.35597E-5	1.56453E-4	2.41449E-4	4.54219E-5	-1.23447E-4	-1.55281E-4	2.75943E-6	5.91079E-5	-1.51069E-5	5.37177E-5	1.84444E-4	2.36090E-4	2.11431E-4	6.43135E-4	8.08055E-4	1.07682E-3	1.38041E-3	1.58618E-3	1.67313E-3	1.75972E-3	1.49291E-3	1.51226E-3	1.56287E-3	1.41649E-3	1.42685E-3
5.89812E+2	-9.55366E-5	-3.85406E-5	7.27621E-6	2.80091E-6	4.40334E-5	1.70155E-4	9.49086E-6	-1.67120E-5	4.57322E-5	-4.30979E-5	-8.28166E-5	5.43265E-7	-1.54854E-4	-3.73828E-5	7.33388E-5	-6.48455E-5	3.01416E-5	4.73909E-5	5.50237E-5	4.78598E-5	-2.56376E-5	-2.56376E-5	-2.56376E-5	1.52234E-4	1.42248E-4	1.05433E-4	1.42417E-4	4.47053E-5	-1.99518E-4	-1.64977E-4	2.54104E-5	7.14591E-5	2.05803E-6	7.12123E-6	2.67400E-4	2.01151E-4	2.66333E-4	6.18758E-4	8.40407E-4	1.04844E-3	1.32201E-3	1.54089E-3	1.67726E-3	1.81624E-3	1.44581E-3	1.52742E-3	1.63707E-3	1.42451E-3	1.43130E-3
5.90404E+2	-1.00664E-4	-1.21629E-4	7.71616E-6	4.06219E-5	1.01118E-4	1.41259E-4	6.52930E-5	2.01402E-5	4.13588E-5	-1.34125E-5	-4.92007E-5	-2.96369E-5	-1.81758E-4	-6.14838E-5	5.60904E-5	-3.63998E-5	2.12220E-5	-2.01428E-6	4.72279E-5	5.41507E-5	-2.44837E-5	-2.44837E-5	-2.44837E-5	1.69347E-5	1.33277E-4	9.24976E-5	3.70375E-5	2.76270E-5	-1.99402E-4	-1.50948E-4	1.77766E-5	2.34657E-5	2.43325E-5	2.78519E-5	2.92486E-4	1.53138E-4	3.34454E-4	5.75207E-4	8.69272E-4	1.07811E-3	1.29829E-3	1.50233E-3	1.64587E-3	1.84608E-3	1.50605E-3	1.62115E-3	1.70809E-3	1.40657E-3	1.40616E-3
5.90996E+2	-1.69854E-5	-1.65469E-4	7.66618E-6	6.98445E-5	1.82115E-4	-6.05191E-6	6.54071E-5	3.54213E-5	3.77320E-5	-4.13240E-5	-3.67699E-7	-5.73218E-5	-1.55117E-4	-3.63457E-5	2.94101E-5	1.37643E-5	1.97305E-5	-6.72884E-5	5.43637E-5	3.08160E-5	-3.59327E-5	-3.59327E-5	-3.59327E-5	-7.57332E-5	9.07336E-5	1.60233E-4	-2.25506E-5	9.23074E-5	-6.59216E-5	-9.39116E-5	1.31007E-6	-5.15803E-6	1.83399E-6	4.41231E-5	2.60230E-4	1.80054E-4	3.93449E-4	5.59650E-4	9.27843E-4	1.11456E-3	1.31015E-3	1.48787E-3	1.59411E-3	1.81633E-3	1.57989E-3	1.63643E-3	1.70020E-3	1.46022E-3	1.44038E-3
5.91587E+2	5.21049E-5	-1.45275E-4	-5.01249E-5	6.95646E-5	1.84429E-4	-4.31084E-6	3.77597E-5	4.23841E-5	-1.31797E-5	-1.80681E-5	-2.91302E-6	-8.80691E-5	-8.19589E-5	-2.55391E-5	1.97481E-5	6.72399E-5	3.07976E-5	-1.15449E-4	3.44552E-5	6.40377E-6	-2.00468E-5	-2.00468E-5	-2.00468E-5	-1.45906E-4	1.49255E-4	1.94757E-4	-2.38453E-5	9.24027E-5	-3.00901E-6	5.28518E-5	-1.88430E-5	-7.74984E-5	-3.26762E-5	3.66749E-5	2.39631E-4	2.14132E-4	4.34146E-4	5.44709E-4	9.16653E-4	1.08292E-3	1.32075E-3	1.50732E-3	1.56473E-3	1.72475E-3	1.67187E-3	1.66785E-3	1.66827E-3	1.52256E-3	1.54867E-3
5.92179E+2	1.35152E-4	-1.02389E-4	-8.62169E-5	7.51199E-5	1.51246E-4	-1.84923E-5	-3.94267E-5	3.73477E-5	-3.13167E-5	1.61743E-5	-5.55337E-5	-5.44878E-5	1.95909E-5	-6.94649E-5	-2.62974E-5	2.54492E-5	7.37861E-5	-7.27565E-5	3.19993E-5	-9.48446E-6	-4.52708E-6	-4.52708E-6	-4.52708E-6	-6.91140E-5	9.51784E-5	7.69467E-5	5.00491E-5	1.28494E-4	8.29860E-5	2.58991E-5	-6.86201E-5	-8.73067E-5	-3.00349E-5	-3.62020E-6	1.81263E-4	2.51263E-4	4.56111E-4	4.55923E-4	7.93343E-4	1.06045E-3	1.33167E-3	1.49411E-3	1.58119E-3	1.69074E-3	1.74963E-3	1.65641E-3	1.63516E-3	1.58308E-3	1.60957E-3
5.92771E+2	1.62995E-4	-6.74093E-5	-1.12128E-4	4.61349E-5	1.40290E-4	-2.58677E-5	-4.11837E-5	3.71760E-5	-3.32407E-5	6.15668E-5	-2.77155E-5	-4.84677E-5	8.12003E-5	-9.35038E-5	-5.29952E-5	-6.20150E-5	5.66315E-5	-3.38066E-6	1.76316E-5	-3.57174E-5	1.86455E-5	1.86455E-5	1.86455E-5	-6.38857E-5	2.96250E-5	-1.67719E-5	3.94917E-5	1.61677E-4	1.05894E-4	-2.09034E-5	-8.46170E-5	-9.47697E-5	-1.37963E-5	-5.18973E-5	1.01125E-4	3.18657E-4	5.21543E-4	4.62606E-4	7.31644E-4	1.06339E-3	1.38898E-3	1.48468E-3	1.56019E-3	1.67250E-3	1.72486E-3	1.61846E-3	1.62242E-3	1.63349E-3	1.63755E-3
5.93363E+2	1.45734E-4	-6.58307E-5	-5.14575E-5	-2.01214E-5	6.44901E-5	-3.91341E-6	-1.03896E-5	7.07353E-5	-9.39863E-5	4.07490E-5	-4.61702E-5	-2.99492E-5	1.32451E-4	-2.16772E-5	-4.01169E-5	-7.42898E-6	-7.82804E-7	1.54582E-5	-4.00039E-5	-3.77892E-5	4.07630E-5	4.07630E-5	4.07630E-5	6.01006E-5	-4.77900E-5	-5.40312E-5	1.62990E-6	1.21230E-4	3.48308E-5	-1.70769E-6	-1.51662E-4	-9.34263E-5	-4.34195E-5	-3.00192E-5	1.86258E-5	2.68043E-4	5.60827E-4	4.44699E-4	7.75816E-4	1.00733E-3	1.43896E-3	1.47698E-3	1.57215E-3	1.66762E-3	1.69777E-3	1.55165E-3	1.58181E-3	1.69364E-3	1.68023E-3
5.93955E+2	1.70881E-4	-1.14146E-4	-1.90515E-6	1.16111E-5	5.28558E-5	-3.08494E-5	-1.20458E-5	1.02094E-4	-1.30139E-4	6.29115E-5	-6.91635E-5	-1.83930E-5	1.48723E-4	-6.12361E-6	-5.82939E-5	1.53196E-5	-1.45395E-5	-9.56817E-6	-6.68998E-5	-3.23302E-5	3.69918E-5	3.69918E-5	3.69918E-5	1.72497E-4	-5.65801E-5	-9.99435E-5	5.63603E-5	2.69081E-5	5.49528E-7	9.61336E-6	-1.61366E-4	-4.31128E-5	-2.34684E-5	3.21075E-5	-5.04699E-5	2.11439E-4	5.01575E-4	4.72618E-4	7.66542E-4	1.00907E-3	1.38710E-3	1.50221E-3	1.67913E-3	1.64507E-3	1.71146E-3	1.60262E-3	1.57333E-3	1.67351E-3	1.66322E-3
5.94547E+2	1.08965E-4	-7.81335E-5	-1.28428E-5	1.13720E-5	4.82956E-5	7.31233E-5	-5.03413E-5	9.29319E-5	-9.44417E-5	6.47478E-5	-8.85157E-5	-2.87320E-5	1.33062E-4	3.05047E-5	-6.45918E-5	4.71818E-6	-7.78495E-5	6.24452E-5	-1.09923E-4	-2.47947E-5	-8.90746E-6	-8.90746E-6	-8.90746E-6	2.13430E-4	-1.32837E-5	-1.46752E-4	9.13792E-5	-7.67237E-5	-4.98514E-5	2.42798E-5	-1.32570E-4	-1.39596E-5	-6.22732E-5	4.91715E-6	-2.18382E-5	2.00167E-4	3.73070E-4	5.45687E-4	7.47251E-4	1.03482E-3	1.35094E-3	1.54725E-3	1.73436E-3	1.64569E-3	1.68893E-3	1.61080E-3	1.48844E-3	1.65310E-3	1.60871E-3
5.95139E+2	-5.12462E-5	-2.23166E-5	-1.85640E-6	-2.07819E-5	1.53884E-5	7.51472E-5	-1.58408E-5	7.22868E-5	-4.85817E-5	3.04326E-5	-2.68547E-5	-1.46790E-5	8.38476E-5	6.90834E-5	-6.50956E-5	2.73002E-5	-9.23435E-5	9.39217E-5	-1.20834E-4	1.30228E-5	-1.73755E-5	-1.73755E-5	-1.73755E-5	1.65087E-4	2.31059E-5	-2.05324E-4	1.07808E-4	-8.50759E-5	-2.40643E-5	2.58594E-5	-1.66292E-4	-3.98533E-5	-9.31014E-5	-4.82507E-5	5.92212E-5	1.65293E-4	3.47032E-4	5.95303E-4	6.95851E-4	1.11385E-3	1.37338E-3	1.58741E-3	1.78634E-3	1.65803E-3	1.65589E-3	1.64125E-3	1.41668E-3	1.63241E-3	1.60965E-3
5.95731E+2	-5.18943E-5	-2.63687E-5	2.76711E-5	-6.03728E-5	1.15018E-5	-3.04950E-5	1.67699E-5	4.99072E-5	9.04825E-6	5.32713E-7	1.96834E-5	-8.84568E-6	4.16097E-5	3.59156E-5	-8.09133E-5	9.53714E-5	-3.38794E-5	5.08171E-5	-1.13786E-4	4.77266E-5	-2.17135E-5	-2.17135E-5	-2.17135E-5	7.24014E-5	-3.67357E-6	-1.87677E-4	1.55729E-4	-2.77754E-5	-4.43116E-5	1.08059E-5	-1.03959E-4	2.39217E-5	-1.58734E-4	-6.15176E-5	1.43593E-4	1.15986E-4	3.35981E-4	6.30668E-4	6.75160E-4	1.11165E-3	1.40422E-3	1.56924E-3	1.82299E-3	1.67902E-3	1.67727E-3	1.69992E-3	1.50194E-3	1.60307E-3	1.54955E-3
5.96323E+2	-8.07532E-5	-1.52017E-5	4.81102E-5	-4.70651E-5	-7.55576E-6	-1.18069E-4	6.76544E-5	4.82852E-5	7.57882E-5	-6.02452E-5	-2.30685E-5	7.44504E-5	3.51891E-5	-1.61362E-6	-8.28729E-5	1.33263E-4	-4.20808E-5	3.94258E-6	-7.47301E-5	6.65725E-5	-3.15240E-6	-3.15240E-6	-3.15240E-6	7.78719E-5	1.08326E-5	-6.41986E-5	1.59386E-4	4.42358E-5	-6.18309E-5	1.68467E-5	-8.03383E-5	8.98662E-5	-1.16047E-4	-1.76043E-5	2.35559E-4	1.41807E-4	2.94819E-4	6.75389E-4	7.01393E-4	1.15094E-3	1.39484E-3	1.61520E-3	1.83357E-3	1.78278E-3	1.73919E-3	1.78263E-3	1.60879E-3	1.56439E-3	1.55208E-3
5.96915E+2	-2.06379E-4	-1.92663E-5	2.83665E-5	-3.83996E-5	-8.39121E-6	-7.88110E-5	1.32168E-4	4.97897E-5	1.09633E-4	-8.15068E-5	-2.60657E-5	7.86801E-5	1.22530E-5	-4.88266E-5	-2.93714E-5	1.58974E-4	-3.99360E-6	-4.49730E-5	-5.27513E-5	6.88700E-5	2.11502E-5	2.11502E-5	2.11502E-5	-3.65567E-5	8.91732E-5	-4.55759E-5	1.32214E-4	1.23988E-4	-3.23941E-5	-1.88479E-6	-4.12893E-5	1.43528E-5	-3.49139E-5	4.95497E-5	3.15634E-4	1.33411E-4	2.80369E-4	6.58462E-4	8.06931E-4	1.12486E-3	1.40154E-3	1.63711E-3	1.88033E-3	1.83708E-3	1.80529E-3	1.84784E-3	1.69716E-3	1.58437E-3	1.59473E-3
5.97507E+2	-1.93481E-4	-4.38542E-6	4.77299E-6	1.07486E-5	-9.50409E-6	-9.41486E-5	7.76203E-5	1.82041E-5	1.09259E-4	-1.01972E-4	-1.42468E-5	8.98415E-5	-3.46275E-5	-6.24517E-5	2.41417E-5	1.57805E-4	3.72139E-5	-5.84839E-5	-1.28019E-5	5.64956E-5	3.12363E-5	3.12363E-5	3.12363E-5	-1.03520E-4	1.19041E-4	-2.29472E-5	6.81229E-5	1.48490E-4	9.10071E-6	6.13590E-6	2.76812E-6	2.62956E-5	2.84725E-5	1.10048E-4	2.80058E-4	1.29903E-4	2.57185E-4	6.70106E-4	8.77746E-4	1.08593E-3	1.43547E-3	1.63891E-3	1.87225E-3	1.80681E-3	1.84188E-3	1.91613E-3	1.74762E-3	1.62756E-3	1.62276E-3
5.98099E+2	-7.75285E-5	3.53654E-5	-1.92523E-6	4.26438E-5	-2.30963E-5	-1.03547E-4	-2.33819E-6	-1.44221E-5	1.00116E-4	-1.25872E-4	2.22246E-5	1.09362E-4	-4.94140E-5	-6.90102E-5	4.51406E-5	1.40660E-4	3.21557E-5	-7.55097E-5	7.44093E-6	7.55493E-6	1.07956E-5	1.07956E-5	1.07956E-5	-1.43872E-4	1.32013E-4	3.41196E-5	-3.97259E-5	7.16862E-5	4.35807E-5	-3.93659E-5	-9.87052E-6	7.75287E-5	8.81681E-6	1.23033E-4	1.63064E-4	1.16552E-4	2.56853E-4	6.65705E-4	8.61052E-4	1.08598E-3	1.45329E-3	1.60891E-3	1.80331E-3	1.82770E-3	1.87554E-3	1.87813E-3	1.73247E-3	1.68019E-3	1.71015E-3
5.98692E+2	-7.25513E-5	4.15324E-5	-1.84586E-5	-1.76377E-5	-8.32040E-5	-1.05548E-4	1.20938E-5	1.47234E-7	6.72614E-5	-8.51408E-5	3.71869E-5	1.00405E-4	-2.56268E-5	-5.95658E-5	8.65051E-5	1.12069E-4	2.42434E-5	-4.80811E-5	4.13774E-5	-7.00693E-6	7.59161E-7	7.59161E-7	7.59161E-7	-1.17804E-4	9.94346E-5	7.84671E-5	-6.91057E-5	-3.07139E-6	6.26149E-5	-9.75324E-5	2.55093E-5	7.09770E-5	-3.65355E-5	6.11331E-5	5.41999E-5	8.98938E-5	2.99552E-4	6.29224E-4	8.65047E-4	1.07235E-3	1.46151E-3	1.57847E-3	1.75804E-3	1.86055E-3	1.78854E-3	1.73198E-3	1.69827E-3	1.70395E-3	1.75464E-3
5.99284E+2	-6.52783E-5	3.47654E-5	3.27888E-6	-2.80626E-5	-1.25115E-4	-5.27881E-5	2.47348E-5	2.70135E-5	2.27521E-5	-8.07411E-5	7.23350E-5	8.75798E-5	-3.45557E-5	-3.74853E-5	5.31897E-5	4.57508E-5	1.74019E-5	-9.87511E-7	4.22413E-5	-6.02978E-6	2.79495E-6	2.79495E-6	2.79495E-6	-9.42371E-5	6.16135E-5	2.97181E-5	-8.81910E-5	-7.73215E-5	4.41790E-5	-1.06279E-4	2.78144E-5	-6.60222E-5	-1.34227E-5	6.73047E-5	-2.76457E-5	1.28054E-4	3.48137E-4	5.32387E-4	8.62335E-4	1.05538E-3	1.40088E-3	1.60049E-3	1.73397E-3	1.82529E-3	1.72878E-3	1.68351E-3	1.63863E-3	1.73889E-3	1.77736E-3
5.99876E+2	-4.08337E-5	3.84644E-6	3.68761E-5	-4.03397E-5	-1.33692E-4	3.11754E-6	4.88887E-7	5.63725E-5	-2.66270E-6	-8.92587E-6	6.49244E-5	5.71894E-5	1.47176E-6	6.41610E-6	5.55922E-6	-5.31180E-5	-5.08194E-5	5.20661E-5	3.22507E-5	9.81266E-6	-2.57471E-6	-2.57471E-6	-2.57471E-6	-1.88396E-5	3.46234E-5	5.10012E-5	-1.47008E-4	-7.93826E-5	5.19751E-5	-7.51342E-5	3.59262E-5	-1.46977E-4	4.38612E-5	1.31237E-4	-3.25698E-5	1.26072E-4	3.51719E-4	4.75196E-4	8.88574E-4	1.05458E-3	1.43203E-3	1.69304E-3	1.78354E-3	1.79380E-3	1.69553E-3	1.73346E-3	1.63472E-3	1.77186E-3	1.74258E-3
6.00469E+2	-7.37012E-5	5.71825E-5	5.13191E-5	-2.52815E-5	-1.24732E-4	-1.16100E-5	-8.02765E-5	7.65324E-5	-1.00014E-6	4.15262E-5	5.18251E-5	2.43161E-5	2.76437E-5	5.65975E-5	-3.42305E-5	-8.44170E-5	-1.05349E-4	1.12533E-4	1.44612E-5	2.66598E-5	-4.43377E-6	-4.43377E-6	-4.43377E-6	7.71423E-5	-2.07630E-5	9.55203E-5	-7.62139E-5	-1.27402E-4	1.42888E-4	5.61396E-5	3.96054E-5	-9.16422E-5	1.75168E-5	1.45878E-4	-3.18608E-5	9.21297E-5	3.28273E-4	4.41907E-4	9.25471E-4	1.08972E-3	1.47406E-3	1.78810E-3	1.82023E-3	1.77462E-3	1.67948E-3	1.78989E-3	1.67227E-3	1.84536E-3	1.75663E-3
6.01061E+2	-2.18647E-5	4.85465E-5	3.47323E-5	-3.90155E-5	-9.92890E-5	4.92874E-5	-1.19224E-4	9.29900E-5	-2.98747E-5	6.39156E-5	4.20883E-5	1.09762E-5	1.39059E-5	8.15894E-5	-7.33812E-5	-8.25881E-5	-9.87971E-5	1.29919E-4	-5.89766E-6	1.98035E-6	-1.60904E-5	-1.60904E-5	-1.60904E-5	8.54269E-5	-1.76752E-5	4.22843E-5	6.08084E-6	-1.62936E-4	1.86246E-4	6.98469E-5	2.78301E-5	-4.35650E-5	8.16658E-6	1.40168E-4	-1.05058E-4	8.91395E-5	3.03107E-4	4.07680E-4	9.04050E-4	1.10937E-3	1.46229E-3	1.75458E-3	1.80529E-3	1.77622E-3	1.71612E-3	1.79700E-3	1.66700E-3	1.89407E-3	1.77792E-3
6.01654E+2	2.10964E-5	4.46747E-5	3.18357E-5	-7.02126E-5	-1.07169E-4	1.47970E-4	-5.34702E-5	7.46321E-5	-3.85880E-6	4.56086E-5	4.87831E-5	7.21225E-5	-2.43127E-5	6.06623E-5	-8.38475E-5	-8.37665E-5	-1.25125E-4	5.79017E-5	-3.20425E-5	-2.14821E-5	-2.65563E-5	-2.65563E-5	-2.65563E-5	9.15005E-5	-5.02487E-5	-8.94376E-5	2.83432E-5	-8.91367E-5	1.40800E-4	2.77043E-5	2.78917E-6	-2.16611E-5	-5.69036E-5	7.87305E-5	-1.02044E-4	9.31723E-5	3.36814E-4	3.52467E-4	9.19789E-4	1.15772E-3	1.43705E-3	1.72054E-3	1.77837E-3	1.78356E-3	1.71787E-3	1.79638E-3	1.68933E-3	1.84984E-3	1.75043E-3
6.02246E+2	-4.76098E-5	8.29733E-6	1.88605E-5	-1.09932E-4	-1.18322E-4	2.18196E-4	6.51343E-5	5.98312E-5	1.57830E-5	1.32671E-4	2.52294E-5	1.07937E-4	-2.03526E-5	1.19359E-6	-4.16569E-5	-1.17007E-4	-1.22565E-4	-5.09772E-5	-2.78633E-5	3.15124E-6	-3.40972E-5	-3.40972E-5	-3.40972E-5	1.06507E-4	-1.44791E-4	-6.44418E-5	1.09992E-4	-3.03558E-5	9.12747E-5	-1.04993E-5	-6.09045E-5	5.04599E-5	-1.32579E-5	4.22493E-5	-5.31388E-5	1.53456E-4	3.55661E-4	3.83046E-4	9.31819E-4	1.14277E-3	1.49565E-3	1.75783E-3	1.79443E-3	1.79373E-3	1.72258E-3	1.80434E-3	1.71334E-3	1.75502E-3	1.70952E-3
6.02839E+2	-9.07265E-5	-7.16238E-5	1.06208E-5	-1.05648E-4	-5.95559E-5	1.69146E-4	8.74624E-5	5.93113E-5	-3.11499E-5	1.66224E-4	9.69495E-6	1.10626E-4	-2.26854E-5	1.09646E-6	6.20968E-5	-1.22271E-4	-2.55549E-5	-1.36788E-4	-1.22072E-5	1.93231E-6	-2.15386E-5	-2.15386E-5	-2.15386E-5	7.78360E-5	-1.60842E-4	-5.74533E-5	1.96741E-4	-2.14016E-5	1.00859E-4	2.52422E-5	-1.08754E-4	3.92788E-5	1.54380E-5	2.09730E-5	-2.25114E-5	1.79557E-4	3.66509E-4	4.83958E-4	9.22026E-4	1.11681E-3	1.48294E-3	1.74745E-3	1.79694E-3	1.80910E-3	1.73821E-3	1.84035E-3	1.77594E-3	1.76398E-3	1.69309E-3
6.03432E+2	-1.31664E-4	-7.61941E-5	2.13501E-5	-9.18003E-5	-1.79007E-5	9.77192E-5	6.63559E-5	1.14079E-5	-5.98421E-5	1.10536E-4	6.30175E-5	1.08233E-4	-3.12583E-5	6.37684E-6	1.47284E-4	-9.53816E-5	-5.89892E-6	-1.24965E-4	2.86518E-5	-2.60273E-5	-5.26504E-6	-5.26504E-6	-5.26504E-6	7.23748E-5	-1.09133E-4	-1.05009E-4	1.00532E-4	-8.42077E-5	8.78690E-5	4.94230E-5	-1.23994E-4	7.75199E-5	3.47387E-5	1.28137E-5	-1.70749E-5	1.55670E-4	3.19079E-4	4.98927E-4	8.90940E-4	1.11414E-3	1.45868E-3	1.70885E-3	1.79464E-3	1.85086E-3	1.78671E-3	1.82357E-3	1.78679E-3	1.75560E-3	1.64183E-3
6.04024E+2	-5.42073E-5	-1.00926E-4	4.08773E-5	-9.59444E-5	9.53116E-5	-7.39001E-5	7.93700E-5	3.40632E-6	-6.86912E-5	1.74543E-5	1.06086E-4	8.39020E-5	-2.08105E-5	-8.74922E-5	2.23346E-4	-5.37724E-5	-1.52867E-5	-7.88680E-5	5.59440E-5	-5.57990E-5	4.55507E-6	4.55507E-6	4.55507E-6	1.19435E-5	-2.25311E-5	-1.18085E-4	-3.05829E-6	-8.24712E-5	-4.57497E-6	2.97217E-5	-9.13264E-5	1.36409E-4	5.49687E-6	-4.29857E-5	-4.40465E-5	1.97469E-4	2.97197E-4	5.50954E-4	8.20724E-4	1.12993E-3	1.40816E-3	1.59226E-3	1.77629E-3	1.87394E-3	1.81827E-3	1.77882E-3	1.79601E-3	1.71358E-3	1.61076E-3
6.04617E+2	-2.65764E-5	-1.19139E-4	2.89225E-5	-8.00868E-5	1.54026E-4	-5.21054E-5	5.93804E-5	2.60074E-6	-5.04178E-5	-6.14622E-5	1.11566E-4	4.95297E-5	-1.27766E-5	-1.11740E-4	1.88441E-4	-2.26443E-5	2.18822E-5	-7.48450E-5	7.24773E-5	-7.70325E-5	8.93125E-6	8.93125E-6	8.93125E-6	4.35232E-6	3.57329E-5	-1.01585E-4	-3.30729E-5	-1.11922E-4	-4.05501E-5	3.53180E-5	-3.38707E-5	1.35637E-4	2.06245E-5	-2.48718E-5	-7.74664E-5	2.15005E-4	3.53736E-4	6.07463E-4	8.30498E-4	1.19420E-3	1.35959E-3	1.55457E-3	1.75466E-3	1.90865E-3	1.82391E-3	1.68863E-3	1.79156E-3	1.66664E-3	1.56576E-3
6.05210E+2	-4.16750E-6	-1.40418E-4	1.21580E-5	-5.80699E-5	1.30236E-4	-7.27537E-5	6.01196E-5	2.97392E-5	-6.46965E-5	-9.98309E-5	7.91715E-5	2.00183E-5	-1.92393E-5	-1.19933E-4	1.60310E-4	6.40198E-5	7.20011E-5	-5.03096E-5	6.09105E-5	-5.92656E-5	1.07763E-5	1.07763E-5	1.07763E-5	2.67602E-6	3.88892E-5	3.61178E-5	-9.00150E-5	-1.20288E-4	-9.27404E-5	1.64321E-5	-9.18996E-5	6.55874E-5	-5.81799E-5	7.33602E-6	-1.07322E-4	2.14658E-4	3.93666E-4	6.59172E-4	8.68514E-4	1.22458E-3	1.38323E-3	1.56613E-3	1.82667E-3	1.94781E-3	1.83360E-3	1.71429E-3	1.74112E-3	1.69676E-3	1.62591E-3
6.05803E+2	5.94052E-5	-1.38269E-4	-5.36757E-6	-9.96556E-6	1.09852E-4	-1.23508E-4	4.11092E-5	2.07807E-5	-6.89356E-5	-1.63651E-4	1.02198E-4	-1.78178E-5	-2.50283E-5	-1.26758E-4	8.88797E-5	1.18302E-4	1.22011E-4	5.40129E-7	3.22662E-5	-1.60442E-5	-1.86067E-5	-1.86067E-5	-1.86067E-5	-1.86734E-6	1.84152E-5	1.21736E-4	-9.57627E-5	-1.08381E-4	-1.34552E-4	-2.90824E-5	-6.75559E-5	-1.00053E-6	-7.61110E-5	2.45449E-5	-8.32945E-5	1.96046E-4	3.08810E-4	6.48013E-4	9.19516E-4	1.25475E-3	1.39527E-3	1.64393E-3	1.86989E-3	1.99034E-3	1.85625E-3	1.74946E-3	1.71006E-3	1.74526E-3	1.66696E-3
6.06396E+2	6.58956E-5	-1.05366E-4	-2.85894E-6	3.44208E-5	5.03737E-5	-1.76097E-4	2.82070E-5	-3.26601E-5	-7.10986E-5	-1.82873E-4	7.05077E-5	-6.80892E-5	-3.27001E-5	-9.06018E-5	3.11989E-6	1.82801E-4	1.47387E-4	8.89681E-5	6.35021E-5	2.71622E-5	-3.15643E-5	-3.15643E-5	-3.15643E-5	3.40798E-5	2.48067E-5	1.28329E-4	-4.66604E-5	-7.04647E-5	-7.74304E-5	-8.66796E-5	-1.14553E-5	2.23471E-5	-4.49467E-5	4.96098E-5	-2.67733E-5	1.97135E-4	2.31377E-4	6.02324E-4	8.82452E-4	1.23625E-3	1.45655E-3	1.73822E-3	1.85074E-3	1.94420E-3	1.84738E-3	1.84893E-3	1.72980E-3	1.75670E-3	1.69443E-3
6.06989E+2	1.13587E-4	4.20078E-6	-1.50419E-5	5.20616E-5	2.54652E-5	-1.81682E-4	1.94652E-5	-3.36628E-5	-9.24468E-5	-2.25027E-4	3.18695E-6	-8.62138E-5	-4.33661E-5	-5.76897E-5	-9.11980E-5	2.21143E-4	8.08237E-5	1.51937E-4	1.19513E-4	3.49446E-5	-2.47183E-5	-2.47183E-5	-2.47183E-5	4.44439E-5	4.33401E-5	1.52417E-4	-1.19685E-5	-1.42521E-5	-3.65673E-5	-1.20465E-4	5.83776E-5	6.01448E-6	-1.44880E-5	9.67540E-5	2.26536E-5	1.71060E-4	2.65119E-4	6.01699E-4	8.27466E-4	1.25682E-3	1.40615E-3	1.75214E-3	1.81744E-3	1.92929E-3	1.90307E-3	1.86553E-3	1.81995E-3	1.78548E-3	1.71496E-3
6.07582E+2	9.82677E-5	9.39484E-5	-3.40431E-5	7.92130E-5	-1.81918E-5	-1.21914E-4	-2.82631E-5	-3.00228E-5	-8.94543E-5	-1.91274E-4	5.04591E-5	-3.27943E-5	-5.39786E-5	-1.66481E-5	-1.48442E-4	1.32079E-4	6.73871E-5	9.19338E-5	1.44336E-4	7.40265E-6	-3.00728E-5	-3.00728E-5	-3.00728E-5	-8.03979E-5	4.45271E-5	2.24287E-4	-5.05516E-6	-2.99208E-5	-7.90831E-5	-1.31640E-4	6.81160E-5	-2.05574E-5	-1.30298E-5	6.99446E-5	7.96599E-5	1.75652E-4	2.42068E-4	6.03879E-4	8.94512E-4	1.22337E-3	1.40329E-3	1.76294E-3	1.83843E-3	1.94300E-3	1.95838E-3	1.88670E-3	1.86975E-3	1.76318E-3	1.76363E-3
6.08175E+2	6.96126E-5	1.37154E-4	-5.10716E-5	9.85473E-5	-9.29984E-5	-3.88974E-5	-4.04622E-5	-4.09081E-5	-3.91344E-5	-1.20847E-4	3.30160E-5	-3.19234E-5	-3.97873E-5	5.57626E-5	-1.45436E-4	4.49492E-5	4.73129E-5	3.02714E-5	9.72685E-5	2.75718E-5	-1.84284E-5	-1.84284E-5	-1.84284E-5	-6.03002E-5	8.91427E-5	1.75273E-4	5.54307E-5	-1.88204E-5	-8.41957E-5	-9.65519E-5	8.74849E-5	1.32809E-5	2.02655E-6	6.09329E-5	1.68091E-4	1.97396E-4	2.13146E-4	5.97312E-4	9.80270E-4	1.17932E-3	1.45692E-3	1.76977E-3	1.87798E-3	1.88872E-3	2.02349E-3	1.94830E-3	1.92663E-3	1.79928E-3	1.83976E-3
6.08768E+2	1.14782E-4	1.89141E-4	-1.55191E-5	5.99877E-5	-5.29584E-5	-4.28234E-5	-5.71230E-5	-4.27164E-5	4.36512E-5	-8.96669E-5	-7.38983E-6	-3.64370E-5	-1.65819E-5	1.14733E-4	-1.13967E-4	-5.97578E-5	-8.73171E-6	1.51180E-5	-6.73890E-6	1.29972E-5	1.21133E-6	1.21133E-6	1.21133E-6	-1.15857E-4	1.59710E-4	1.42023E-4	1.29110E-4	8.08566E-5	1.01365E-5	-1.43062E-5	1.19219E-4	1.50530E-6	2.30392E-5	1.61030E-4	2.23497E-4	2.36272E-4	2.81287E-4	6.25238E-4	9.81035E-4	1.12275E-3	1.56130E-3	1.75465E-3	1.99867E-3	1.85850E-3	2.06804E-3	1.93486E-3	1.97091E-3	1.82832E-3	1.82163E-3
6.09361E+2	3.54768E-5	2.26710E-4	1.31730E-5	-1.65861E-5	-1.51255E-6	-1.19773E-4	-5.98198E-5	-2.80150E-5	6.89885E-5	-1.95868E-5	-1.11904E-4	-3.46143E-5	3.33570E-5	1.65994E-4	-4.08907E-5	-5.48283E-5	-4.67711E-5	5.07793E-5	-4.96858E-5	-1.04917E-5	1.83815E-5	1.83815E-5	1.83815E-5	-7.90740E-5	1.98188E-4	4.76526E-5	1.39184E-4	1.33848E-4	6.54466E-6	7.14753E-5	1.10144E-4	3.21099E-6	-1.37164E-5	1.72865E-4	2.04403E-4	1.78815E-4	3.15104E-4	6.63638E-4	9.77189E-4	1.14273E-3	1.60108E-3	1.70255E-3	2.06850E-3	1.80744E-3	2.04387E-3	1.93635E-3	1.98753E-3	1.82200E-3	1.84220E-3
6.09954E+2	2.23609E-5	1.60571E-4	5.57538E-5	-8.28833E-5	-7.08334E-5	-1.78100E-4	-7.62159E-5	1.57345E-5	3.18190E-5	8.00696E-5	-1.66265E-4	-1.15409E-5	7.47130E-5	1.27139E-4	7.28052E-5	-7.15813E-5	1.99382E-6	7.63009E-5	-3.36849E-5	-2.81564E-5	2.15090E-5	2.15090E-5	2.15090E-5	-5.37940E-5	2.11608E-4	-1.23071E-4	1.32486E-4	1.45724E-4	2.83834E-5	3.08181E-5	4.42889E-5	8.69109E-5	1.00941E-5	8.61440E-5	1.77063E-4	1.39545E-4	3.76019E-4	7.01174E-4	1.01057E-3	1.23538E-3	1.69810E-3	1.66776E-3	2.10376E-3	1.85452E-3	1.95593E-3	1.98446E-3	2.03164E-3	1.79996E-3	1.85875E-3
6.10547E+2	5.63725E-5	1.00176E-4	9.84778E-5	-1.33984E-4	-1.23776E-4	-2.36544E-4	-9.07823E-5	1.83898E-5	5.84073E-5	9.65099E-5	-1.83472E-4	1.68739E-5	6.17091E-5	1.47426E-4	5.15818E-5	7.34054E-6	7.80161E-5	4.37393E-5	-5.16888E-5	-1.47721E-5	3.95125E-5	3.95125E-5	3.95125E-5	-3.72817E-5	1.56430E-4	-9.01403E-5	1.98217E-4	5.57615E-5	8.34748E-5	2.78902E-5	6.25781E-5	4.82850E-5	1.12613E-5	1.01253E-4	2.17082E-4	8.86544E-5	4.43655E-4	7.43329E-4	1.09261E-3	1.32286E-3	1.75654E-3	1.63161E-3	2.15157E-3	1.94669E-3	1.92843E-3	1.98283E-3	2.07366E-3	1.86981E-3	1.86581E-3
6.11141E+2	7.07125E-5	9.27023E-5	7.02256E-5	-1.18680E-4	-1.15004E-4	-2.03341E-4	-6.28019E-5	1.38103E-5	4.43632E-5	1.95758E-5	-1.80577E-4	2.89078E-5	3.73249E-5	1.11999E-4	4.17155E-5	1.23485E-4	1.43589E-4	2.51252E-5	-8.05720E-5	-6.25619E-5	2.98677E-5	2.98677E-5	2.98677E-5	-1.24880E-5	5.57618E-6	-1.11471E-4	1.96628E-4	-1.31951E-4	7.91517E-5	3.70400E-5	5.16785E-5	1.48392E-5	-8.70644E-5	1.24077E-4	1.26087E-4	1.82329E-5	4.29583E-4	7.40859E-4	1.04758E-3	1.33906E-3	1.68765E-3	1.64621E-3	2.10971E-3	1.99879E-3	1.88342E-3	1.98382E-3	2.02042E-3	1.90133E-3	1.85372E-3
6.11734E+2	1.94577E-5	1.13260E-4	1.19519E-4	-8.41193E-5	-1.26639E-4	-2.04673E-4	-1.54236E-5	1.97346E-5	2.38291E-5	2.53719E-5	-1.72567E-4	5.20153E-5	4.20956E-5	2.45070E-5	7.18626E-5	1.28084E-4	1.48098E-4	-1.82942E-5	-6.12194E-5	-1.04899E-4	1.42684E-5	1.42684E-5	1.42684E-5	-3.72697E-5	-1.49421E-4	-6.36621E-5	1.50405E-4	-2.06735E-4	1.10835E-4	3.52655E-5	9.64599E-6	3.58304E-5	-1.46087E-4	1.65398E-4	1.23085E-4	7.72925E-6	3.94831E-4	6.76372E-4	9.96788E-4	1.38160E-3	1.65155E-3	1.69830E-3	2.06319E-3	2.03409E-3	1.85518E-3	1.99584E-3	2.02253E-3	1.92010E-3	1.84443E-3
6.12328E+2	-1.98139E-5	1.01370E-4	1.07196E-4	2.60594E-6	-8.05925E-5	-1.92451E-4	3.81960E-5	3.37783E-6	-1.68873E-5	3.87029E-5	-1.38606E-4	6.42094E-5	3.80580E-5	-5.57269E-5	2.46059E-5	9.03467E-5	1.46977E-4	-7.43173E-5	-3.85616E-6	-7.33945E-5	-1.74146E-6	-1.74146E-6	-1.74146E-6	-4.15629E-5	-2.12072E-4	-2.85227E-5	2.02193E-4	-1.09499E-4	8.18629E-5	-2.46753E-5	-7.70190E-5	-4.83070E-5	-1.42554E-4	1.81609E-4	1.59515E-4	3.00161E-5	3.56268E-4	5.88611E-4	9.34659E-4	1.37105E-3	1.58650E-3	1.75034E-3	2.08428E-3	2.04501E-3	1.82012E-3	1.92854E-3	2.00771E-3	1.96227E-3	1.91899E-3
6.12921E+2	-2.18114E-5	6.78501E-5	1.11353E-4	3.96426E-5	-1.09275E-5	-1.46454E-4	3.16262E-5	-1.29151E-5	-7.69386E-5	2.83528E-5	-5.02908E-5	4.50425E-5	-1.78921E-5	-7.44521E-5	1.99814E-5	5.35259E-5	1.40752E-4	-7.17536E-5	-7.05527E-6	-4.76353E-5	-2.76082E-5	-2.76082E-5	-2.76082E-5	-8.05899E-5	-2.07532E-4	-8.50610E-5	1.07462E-4	-1.15486E-4	1.93266E-5	-5.44480E-5	-1.05327E-4	-8.37622E-5	-1.26845E-4	9.84561E-5	1.42799E-4	7.90880E-6	2.65742E-4	4.95901E-4	8.26586E-4	1.33253E-3	1.50319E-3	1.80176E-3	2.01687E-3	2.01704E-3	1.82635E-3	1.86545E-3	1.96009E-3	1.94362E-3	1.94745E-3
6.13514E+2	-1.75162E-6	1.91479E-5	9.09944E-5	9.99225E-5	1.29542E-5	1.86240E-5	3.49815E-5	-2.40418E-5	-1.26645E-4	-2.51346E-6	-7.47839E-6	-1.45019E-5	-4.45134E-5	-7.00969E-5	8.29621E-5	-5.04311E-5	1.01251E-4	-1.00673E-4	1.45839E-5	-3.27749E-5	-2.89418E-5	-2.89418E-5	-2.89418E-5	-1.24009E-4	-1.97406E-4	-5.52971E-5	6.84052E-6	-1.32281E-4	-7.54238E-6	-8.71402E-5	-1.47030E-4	-8.01667E-5	-1.38561E-4	1.11982E-4	3.88456E-5	-3.74099E-5	2.33991E-4	4.58226E-4	7.23849E-4	1.33428E-3	1.41802E-3	1.81909E-3	1.96178E-3	2.03813E-3	1.87677E-3	1.83570E-3	1.92520E-3	1.88756E-3	1.88778E-3
6.14108E+2	7.00290E-5	-2.15674E-5	4.54675E-5	1.46002E-4	9.28898E-5	1.57135E-4	-4.55522E-6	-4.57879E-5	-1.25060E-4	-4.57089E-5	-2.48194E-7	-8.19168E-5	-2.41988E-5	-4.39173E-5	1.13870E-4	-1.46562E-4	3.99078E-5	-1.23854E-4	2.50951E-5	-2.70192E-5	-3.54133E-5	-3.54133E-5	-3.54133E-5	-1.01949E-4	-1.17591E-4	9.74532E-7	-1.34688E-4	-1.41056E-4	-4.10780E-5	-1.07859E-4	-1.49861E-4	-5.10017E-5	-1.05417E-4	3.29343E-5	9.04613E-5	-6.62776E-6	2.44135E-4	4.15818E-4	6.52009E-4	1.31775E-3	1.38049E-3	1.78804E-3	1.97975E-3	2.05096E-3	1.95574E-3	1.74175E-3	1.89844E-3	1.85534E-3	1.86485E-3
6.14702E+2	1.02524E-4	-9.66574E-6	-2.29416E-5	1.64500E-4	2.06900E-4	2.19727E-4	-4.21380E-5	-6.49126E-5	-7.36965E-5	-3.19554E-5	-3.54920E-6	-1.26142E-4	-2.16953E-6	-2.23087E-5	4.43454E-5	-2.06817E-4	-2.47362E-5	-6.55604E-5	7.57214E-6	-4.89744E-5	-4.09133E-5	-4.09133E-5	-4.09133E-5	-6.16304E-5	-1.24919E-4	6.12149E-6	-1.88083E-4	-1.56302E-4	-3.64154E-5	-1.11093E-4	-1.80026E-4	-3.90887E-5	-1.13862E-4	3.11621E-6	7.81453E-5	6.15563E-5	2.69177E-4	3.74972E-4	6.24932E-4	1.22028E-3	1.33153E-3	1.78534E-3	1.96464E-3	2.00717E-3	2.07019E-3	1.77427E-3	1.83225E-3	1.82164E-3	1.84922E-3
6.15295E+2	1.34184E-4	-1.05484E-4	-7.60837E-5	1.22361E-4	2.78943E-4	1.22658E-4	2.16151E-5	-3.89141E-5	-3.14568E-5	-5.86366E-6	-8.24812E-6	-9.92074E-5	-9.79787E-8	6.62250E-6	9.77878E-6	-2.14976E-4	-8.84639E-5	1.84438E-5	1.47057E-5	-6.05162E-5	-4.46988E-5	-4.46988E-5	-4.46988E-5	-7.33943E-5	-1.23192E-4	-1.01390E-4	-3.25206E-4	-8.31171E-5	-5.08264E-5	-1.66305E-4	-1.96976E-4	3.58079E-5	-1.15514E-4	-2.80386E-5	3.71616E-5	1.47229E-4	2.94210E-4	4.18490E-4	6.73849E-4	1.20877E-3	1.46926E-3	1.81509E-3	1.98430E-3	2.06677E-3	2.09077E-3	1.88861E-3	1.81776E-3	1.85374E-3	1.82905E-3
6.15889E+2	2.16472E-4	-1.32094E-4	-1.18698E-4	8.22837E-5	1.59289E-4	1.25644E-4	-2.27970E-5	4.35769E-7	-3.15504E-5	-5.27555E-5	3.84648E-5	-4.03657E-5	-4.56418E-5	8.07930E-5	-2.48256E-5	-7.06592E-5	-1.38691E-4	3.00743E-5	-1.10141E-5	-4.43640E-5	-9.39243E-6	-9.39243E-6	-9.39243E-6	9.84104E-6	-7.17190E-5	-5.94472E-5	-3.79002E-4	-1.00353E-5	-3.45658E-5	-1.17584E-4	-1.18616E-4	1.06931E-4	-4.71745E-5	-8.15592E-5	2.59411E-5	2.78274E-4	2.88870E-4	5.16999E-4	7.15631E-4	1.21131E-3	1.58670E-3	1.82897E-3	2.02101E-3	2.07246E-3	2.09224E-3	1.96829E-3	1.82470E-3	1.88919E-3	1.90395E-3
6.16483E+2	1.79340E-4	-1.23643E-4	-1.10061E-4	5.96228E-5	1.09302E-4	3.92150E-5	-3.12762E-5	3.00054E-5	7.76280E-6	-2.95855E-6	8.56798E-5	-3.60375E-5	-6.84175E-5	1.21074E-4	-7.85199E-5	2.34214E-5	-2.09196E-4	4.47321E-5	-3.50626E-5	-4.98423E-6	3.02903E-5	3.02903E-5	3.02903E-5	1.66466E-4	-8.71366E-5	-4.99423E-6	-3.96984E-4	6.30373E-5	4.17746E-5	-2.46432E-5	-7.16030E-5	1.44477E-4	-1.55756E-5	-5.16670E-5	4.33273E-5	2.01853E-4	2.89442E-4	5.80521E-4	8.44092E-4	1.21123E-3	1.54170E-3	1.85860E-3	2.09209E-3	2.07093E-3	2.06965E-3	2.05262E-3	1.83824E-3	1.90039E-3	1.97380E-3
6.17077E+2	1.30730E-4	-1.31380E-4	-7.57026E-5	-3.25894E-5	5.96233E-5	3.24723E-5	5.82794E-5	2.70369E-5	9.24891E-6	6.86622E-5	8.39015E-5	-4.27263E-5	-5.91434E-5	1.50247E-4	-8.81512E-5	1.42703E-5	-2.26122E-4	3.36292E-5	-2.13277E-5	9.04093E-6	5.72635E-5	5.72635E-5	5.72635E-5	1.69968E-4	-8.49275E-5	3.39561E-5	-3.22584E-4	8.25397E-5	1.23158E-4	3.44541E-5	3.54850E-5	2.24119E-4	3.24863E-5	7.79208E-6	6.37368E-5	1.08678E-4	3.36130E-4	6.38600E-4	9.25119E-4	1.21183E-3	1.57199E-3	1.87619E-3	2.07317E-3	2.06304E-3	2.07149E-3	2.08435E-3	1.86119E-3	1.84356E-3	2.02458E-3
6.17670E+2	6.62211E-5	-9.44942E-5	-3.77563E-5	-8.24051E-5	7.23717E-5	2.90828E-5	9.18463E-5	3.60653E-5	-4.00031E-5	8.71776E-5	6.31543E-5	-4.08075E-6	-3.54065E-5	1.09051E-4	-9.40562E-5	-8.98040E-6	-1.57752E-4	-2.82080E-5	-2.29988E-6	3.04717E-5	8.00131E-5	8.00131E-5	8.00131E-5	1.28042E-4	-3.67904E-5	3.57093E-5	-2.66650E-4	8.53607E-5	1.68940E-4	6.15425E-5	8.93544E-5	1.94492E-4	1.48152E-4	3.60243E-5	1.39051E-4	1.65723E-4	4.07335E-4	6.88531E-4	9.50387E-4	1.15253E-3	1.61356E-3	1.89841E-3	2.06370E-3	2.08316E-3	2.08983E-3	2.04967E-3	1.86716E-3	1.86297E-3	2.08994E-3
6.18264E+2	3.61884E-6	1.44199E-5	-6.45823E-5	-1.01290E-4	6.78823E-5	4.03980E-6	2.63889E-5	2.83207E-5	-5.67560E-5	1.34526E-4	4.31075E-5	8.37410E-5	-7.55424E-5	5.17627E-5	-9.17300E-5	5.18307E-5	-8.65254E-5	-3.26091E-5	-2.22839E-5	2.16813E-5	7.15740E-5	7.15740E-5	7.15740E-5	1.73414E-4	6.38217E-5	9.57319E-5	-2.19909E-4	3.55261E-5	1.07987E-4	6.81403E-5	1.02214E-4	8.09412E-5	1.54803E-4	4.95819E-5	1.40346E-4	1.99483E-4	4.01074E-4	7.09992E-4	9.08619E-4	1.09086E-3	1.58813E-3	1.87426E-3	2.03157E-3	1.98997E-3	2.10598E-3	2.00714E-3	1.99834E-3	1.88761E-3	2.07574E-3
6.18858E+2	-4.14737E-6	1.11588E-4	-2.96201E-5	-6.26731E-5	-8.33132E-5	-2.27317E-5	-8.75248E-5	2.35101E-5	-2.25687E-5	1.50422E-4	-8.63897E-6	8.93212E-5	-7.03464E-5	1.94425E-5	-3.99039E-6	8.80973E-5	-3.72304E-5	-3.06260E-5	-5.11751E-5	3.22053E-5	6.18806E-5	6.18806E-5	6.18806E-5	2.04124E-4	1.46093E-4	6.12597E-5	-1.09254E-4	1.14227E-4	4.69590E-5	8.30347E-5	6.67142E-5	9.44077E-5	1.64004E-4	2.04304E-5	1.38164E-4	1.62530E-4	4.18682E-4	7.24190E-4	8.57891E-4	1.10710E-3	1.53242E-3	1.81588E-3	2.06869E-3	1.96791E-3	2.19279E-3	2.02604E-3	2.07630E-3	1.90907E-3	2.02286E-3
6.19452E+2	-9.23994E-6	1.15301E-4	-2.81742E-5	-8.89125E-5	-1.66196E-4	-3.00752E-6	-1.25246E-4	-1.99559E-5	-3.48266E-5	6.68060E-5	2.27551E-5	1.01600E-4	-8.24021E-5	-9.18394E-6	7.56481E-5	1.12556E-4	1.04319E-4	-7.68506E-5	-7.23613E-6	5.22463E-5	4.74118E-5	4.74118E-5	4.74118E-5	1.79771E-4	1.77182E-4	-1.63603E-5	3.64586E-6	1.13579E-4	-2.84511E-5	8.02567E-5	5.35452E-5	5.87387E-5	1.82754E-4	-5.45137E-5	8.94458E-5	1.93982E-4	3.72699E-4	7.00264E-4	8.49471E-4	1.09603E-3	1.51951E-3	1.86570E-3	2.08141E-3	1.99750E-3	2.17821E-3	2.02554E-3	2.10611E-3	1.94975E-3	1.98939E-3
6.20046E+2	-5.40125E-5	5.21449E-5	1.30976E-5	-8.19302E-5	-1.05172E-4	9.72816E-5	-1.50864E-4	-5.47654E-5	2.89065E-7	-8.18793E-6	8.71007E-6	6.27997E-5	-4.79572E-5	-4.50176E-5	1.00760E-4	6.32046E-5	2.18851E-4	-1.05554E-4	3.70066E-6	3.26222E-5	8.71807E-6	8.71807E-6	8.71807E-6	6.36606E-5	1.53125E-4	-7.37082E-5	7.52592E-5	7.54532E-5	-1.19835E-5	5.85042E-5	9.75186E-5	1.03889E-5	9.45119E-5	-1.44599E-4	2.66140E-5	1.72256E-4	3.46433E-4	6.77129E-4	8.62993E-4	1.12310E-3	1.47977E-3	1.87057E-3	2.04910E-3	2.00128E-3	2.13258E-3	1.96379E-3	2.09979E-3	1.96288E-3	1.93208E-3
6.20640E+2	-8.68190E-5	7.43667E-5	2.03851E-5	-6.33888E-5	-3.82528E-5	1.09045E-4	-1.33333E-4	-5.54147E-5	3.28287E-5	-3.89487E-5	-1.64964E-5	3.58843E-5	2.54029E-6	-9.34922E-5	8.55763E-5	2.29208E-5	2.32522E-4	-1.00440E-4	1.78575E-5	-7.34052E-6	-2.51274E-5	-2.51274E-5	-2.51274E-5	3.67792E-5	1.82338E-4	-2.50834E-5	1.20949E-4	3.18588E-5	-4.97894E-5	1.13114E-4	1.28348E-4	-1.44167E-5	9.41743E-5	-1.09908E-4	7.09001E-5	1.67052E-4	3.38924E-4	6.98835E-4	8.80928E-4	1.17248E-3	1.45902E-3	1.84146E-3	1.97346E-3	2.02680E-3	2.12269E-3	1.94393E-3	2.07982E-3	2.00268E-3	1.84853E-3
6.21234E+2	-1.01408E-4	6.75396E-5	-3.55872E-6	-3.88764E-5	2.10963E-5	1.41399E-4	-1.26215E-4	-2.88386E-5	9.00349E-5	-1.30275E-4	2.94953E-5	3.77193E-5	2.27891E-5	-1.23246E-4	3.17520E-5	2.31850E-5	2.21707E-4	-1.00190E-4	1.53040E-5	-4.94131E-5	-1.98967E-5	-1.98967E-5	-1.98967E-5	-5.56847E-6	2.02658E-4	-3.10111E-7	6.01305E-5	-6.45113E-5	-8.42419E-5	1.18597E-4	1.11011E-4	-5.83261E-5	5.76048E-5	-5.36846E-5	7.75714E-5	1.51256E-4	2.83013E-4	6.12444E-4	8.40096E-4	1.26654E-3	1.45985E-3	1.87468E-3	1.93302E-3	2.09071E-3	2.13312E-3	1.96623E-3	2.04639E-3	2.06025E-3	1.76020E-3
6.21829E+2	-1.45325E-4	3.36887E-5	-5.37053E-5	-4.85628E-5	5.83195E-5	1.17831E-4	-5.17095E-5	1.80642E-5	1.21904E-4	-1.86108E-4	5.22270E-5	2.31067E-5	3.83533E-5	-1.28289E-4	-4.06005E-5	1.14244E-4	1.98202E-4	-5.00836E-5	-5.16173E-6	-6.63952E-5	-1.12002E-5	-1.12002E-5	-1.12002E-5	2.64594E-5	1.64537E-4	4.62846E-5	-1.32780E-5	-5.71010E-5	-9.17358E-5	6.57118E-5	1.01334E-4	-1.27122E-4	4.25749E-5	-2.41300E-5	7.75887E-5	1.48020E-4	2.61949E-4	5.80779E-4	9.57410E-4	1.29130E-3	1.52912E-3	2.02850E-3	1.93284E-3	2.14774E-3	2.09751E-3	2.01088E-3	2.03305E-3	2.13693E-3	1.77358E-3
6.22423E+2	-1.97227E-4	7.93113E-6	-1.12427E-4	-6.37314E-5	1.38212E-4	1.72997E-4	3.77851E-6	7.60260E-5	1.41468E-4	-2.26205E-4	4.82925E-5	-2.16632E-5	2.89412E-5	-7.53113E-5	-2.77056E-5	1.54913E-4	9.78720E-5	-3.24032E-5	-5.68750E-5	-5.68830E-5	-2.99588E-6	-2.99588E-6	-2.99588E-6	9.33354E-5	6.23862E-5	3.30579E-5	-9.65728E-6	-1.02638E-4	-1.81179E-4	9.71741E-5	1.05137E-4	-1.04779E-4	7.13814E-5	2.53596E-5	6.96385E-5	1.41149E-4	2.16239E-4	5.29933E-4	1.03500E-3	1.35576E-3	1.66572E-3	2.05497E-3	1.97051E-3	2.20221E-3	2.05437E-3	2.02638E-3	2.00415E-3	2.09661E-3	1.87628E-3
6.23017E+2	-1.01877E-4	-2.70422E-5	-5.31148E-5	-1.07596E-4	1.49875E-4	1.92819E-4	-6.05558E-5	6.74743E-5	1.64086E-4	-1.93841E-4	2.78655E-5	-7.72786E-5	5.35861E-5	-5.34557E-5	-7.12994E-5	1.49958E-4	3.42017E-5	-2.43396E-5	5.41849E-6	-7.48849E-5	-1.33470E-5	-1.33470E-5	-1.33470E-5	6.13311E-5	1.71649E-5	3.89560E-5	4.26276E-5	-4.87374E-5	-2.08522E-4	7.12668E-5	1.33600E-4	-5.77212E-5	5.08225E-5	1.49182E-7	9.59725E-5	1.85990E-4	2.06078E-4	5.34616E-4	1.04476E-3	1.30432E-3	1.71081E-3	1.98685E-3	2.05094E-3	2.18847E-3	2.00539E-3	2.02907E-3	1.97399E-3	1.96929E-3	1.92928E-3
6.23611E+2	-9.69806E-5	-4.87847E-5	9.96934E-7	-1.60313E-4	1.35524E-4	1.37952E-4	-3.85774E-5	5.00727E-5	1.40719E-4	-1.11432E-4	-9.41231E-6	-1.15511E-4	7.35607E-5	-5.10773E-5	-5.23991E-5	1.20331E-4	-1.57193E-5	4.66952E-5	5.98780E-5	-6.55229E-5	-1.77689E-5	-1.77689E-5	-1.77689E-5	2.26093E-5	-7.46413E-5	7.40176E-5	2.96491E-5	5.77394E-5	-2.20234E-4	3.84026E-5	2.03617E-5	-4.96875E-5	5.26432E-5	-3.29274E-5	7.62183E-5	1.62052E-4	2.76083E-4	5.49916E-4	1.01060E-3	1.18486E-3	1.70289E-3	1.93179E-3	2.04224E-3	2.19927E-3	1.99954E-3	2.03401E-3	1.96738E-3	1.88665E-3	1.92831E-3
6.24206E+2	-1.15312E-4	-2.14393E-5	5.46865E-5	-1.84589E-4	7.57267E-5	3.70328E-5	1.40599E-5	7.78704E-5	1.23962E-4	-7.58231E-5	-4.25845E-5	-9.56524E-5	8.12669E-5	1.27881E-5	-3.03601E-5	1.12725E-4	-7.84687E-5	7.82723E-5	7.05685E-6	-3.12190E-5	1.14103E-5	1.14103E-5	1.14103E-5	-6.78429E-6	-3.53505E-5	7.21032E-5	3.79177E-5	1.15022E-4	-3.02292E-5	1.25583E-4	-5.76425E-5	3.21255E-5	1.02204E-4	-8.52878E-5	9.06127E-5	1.78130E-4	3.07800E-4	5.54736E-4	9.92264E-4	1.16631E-3	1.72626E-3	1.90932E-3	2.05344E-3	2.22409E-3	2.08700E-3	2.01660E-3	2.00717E-3	1.87458E-3	2.03492E-3
6.24800E+2	-1.73466E-5	4.32284E-6	4.28273E-5	-1.78430E-4	3.68680E-5	-1.35269E-4	-9.76249E-6	7.48305E-5	1.14502E-4	1.66424E-5	1.32458E-5	-1.16448E-4	4.43891E-5	1.00619E-4	-1.10793E-5	7.49005E-5	-1.24591E-4	1.02190E-4	-1.09054E-5	-2.15071E-5	2.39995E-5	2.39995E-5	2.39995E-5	-4.42084E-5	-4.01601E-7	1.36737E-5	6.28099E-5	9.74558E-5	1.24633E-4	9.63180E-5	-1.43652E-4	1.29197E-4	1.49362E-4	-1.20628E-4	8.99417E-5	1.88129E-4	3.08084E-4	6.16380E-4	9.70839E-4	1.21371E-3	1.67011E-3	1.97925E-3	2.07896E-3	2.17172E-3	2.15668E-3	2.05218E-3	2.02278E-3	1.94686E-3	2.06392E-3
6.25395E+2	8.61426E-5	-4.36870E-5	1.86101E-5	-1.27333E-4	1.56284E-5	-1.65494E-4	-4.67346E-5	2.61062E-5	7.89674E-5	1.17927E-4	-3.14950E-6	-1.48244E-4	1.46835E-5	9.95531E-5	1.30804E-4	1.87941E-5	-9.63071E-5	9.79502E-5	-2.93916E-5	-4.48249E-5	2.25456E-5	2.25456E-5	2.25456E-5	-3.45590E-5	2.77151E-5	5.38255E-6	1.17599E-4	1.48045E-4	1.51016E-4	2.13718E-5	-1.59581E-4	1.80677E-4	8.04272E-5	-6.90362E-5	7.39769E-5	1.55507E-4	3.48134E-4	7.08898E-4	9.86464E-4	1.26156E-3	1.65435E-3	2.01605E-3	2.12836E-3	2.15298E-3	2.16732E-3	2.09633E-3	2.02981E-3	1.95024E-3	2.08139E-3
6.25989E+2	9.57395E-5	-5.32981E-5	9.64611E-6	-9.22173E-5	-7.25381E-6	-9.91425E-5	-3.51655E-7	-1.40060E-5	7.62719E-5	1.39346E-4	-1.17562E-5	-1.21819E-4	1.73808E-6	9.45466E-5	1.29486E-4	-5.72526E-5	-4.15766E-5	4.15712E-5	-6.21300E-5	-2.75423E-5	1.51164E-5	1.51164E-5	1.51164E-5	-9.00459E-6	-4.86710E-6	-3.54783E-5	3.14814E-5	1.53764E-4	1.81168E-4	-8.26568E-6	-1.70126E-4	1.77779E-4	-2.74833E-5	-4.63013E-6	2.75219E-5	1.95556E-4	3.39027E-4	6.62731E-4	9.25391E-4	1.29185E-3	1.58351E-3	1.91071E-3	2.08090E-3	2.13136E-3	2.10641E-3	2.04451E-3	2.08973E-3	1.95214E-3	2.06514E-3
6.26584E+2	1.72079E-4	-5.05034E-5	4.03259E-6	-2.77324E-5	-6.68044E-5	-3.70322E-5	4.06349E-5	-3.01440E-5	7.44956E-5	1.26779E-4	-1.15722E-4	-6.31498E-5	-1.84735E-5	8.83888E-5	6.88053E-5	-7.20427E-5	1.84067E-5	-3.84600E-5	-8.71048E-5	1.35474E-5	3.23020E-5	3.23020E-5	3.23020E-5	1.08396E-6	1.87507E-5	-1.10301E-4	6.17342E-5	1.51889E-4	1.88794E-4	-3.30407E-5	-1.97034E-4	1.62091E-4	-7.30056E-5	3.38208E-5	2.40180E-5	1.72850E-4	3.57052E-4	6.40489E-4	8.62216E-4	1.25339E-3	1.48393E-3	1.79191E-3	2.02095E-3	2.14183E-3	2.12060E-3	1.98406E-3	2.10365E-3	1.99972E-3	2.02964E-3
6.27178E+2	1.27150E-4	-5.16740E-5	3.82930E-5	3.67402E-5	-6.00391E-5	-3.86365E-5	1.00921E-5	-4.69765E-5	4.94468E-5	1.07994E-4	-9.49442E-5	3.28389E-6	-3.67897E-5	6.82737E-5	8.66246E-5	-4.28540E-5	6.51700E-5	-1.08772E-4	-1.24215E-4	1.18319E-5	3.65182E-5	3.65182E-5	3.65182E-5	1.81252E-5	-2.16474E-5	-1.15684E-4	1.53525E-5	1.39059E-4	1.79060E-4	-7.13978E-5	-1.80692E-4	7.61988E-5	-3.76686E-5	9.75114E-5	2.90730E-5	1.56474E-4	3.25200E-4	6.29126E-4	9.09059E-4	1.28303E-3	1.39885E-3	1.75119E-3	2.05700E-3	2.20191E-3	2.15301E-3	2.00796E-3	2.09802E-3	2.06845E-3	2.06195E-3
6.27773E+2	1.01866E-4	-6.30658E-5	3.46952E-5	7.61514E-5	-6.75144E-5	1.98476E-5	-3.31355E-5	4.57198E-6	3.14935E-5	8.40106E-5	-2.36384E-5	5.60082E-5	-2.47563E-5	3.32023E-5	2.73479E-5	-3.80661E-5	1.59449E-5	-1.12551E-4	-1.68048E-4	4.56362E-5	4.80400E-5	4.80400E-5	4.80400E-5	2.09305E-5	4.84219E-5	-8.81175E-5	2.37192E-5	5.19016E-5	1.98563E-4	-7.64655E-5	-1.36510E-4	2.93813E-6	-8.76979E-6	1.49417E-4	7.25897E-5	2.02405E-4	3.25443E-4	5.77853E-4	9.38846E-4	1.38062E-3	1.38824E-3	1.72307E-3	2.08380E-3	2.29355E-3	2.12724E-3	2.02654E-3	2.06054E-3	2.17320E-3	2.07723E-3
6.28368E+2	1.11697E-4	-8.29908E-5	1.54947E-5	1.51215E-4	-9.06951E-5	9.21903E-5	-9.53406E-5	3.81305E-5	-9.39790E-6	5.13693E-5	3.11790E-6	4.39260E-5	-4.42205E-5	-5.11431E-6	7.21923E-5	2.35089E-5	-2.77251E-5	-1.25746E-4	-1.78776E-4	5.71637E-5	5.08493E-5	5.08493E-5	5.08493E-5	5.92265E-5	1.17269E-4	-5.51775E-5	3.15892E-5	-3.17567E-5	1.30384E-4	-6.40486E-5	-7.03690E-5	-4.68053E-5	2.14191E-5	1.44403E-4	8.87727E-5	2.54662E-4	3.31850E-4	5.74132E-4	9.10967E-4	1.45374E-3	1.48746E-3	1.74616E-3	2.10418E-3	2.24855E-3	2.15391E-3	2.01873E-3	2.05365E-3	2.23595E-3	2.03369E-3
6.28963E+2	5.91056E-5	-3.41778E-5	4.37875E-5	1.73746E-4	-1.26189E-4	1.25788E-4	-1.22997E-4	2.72196E-5	-5.97046E-5	5.78437E-5	5.26229E-6	5.28514E-5	-8.25388E-5	-1.82208E-5	4.06509E-5	3.48356E-5	-3.73144E-5	-9.29475E-5	-9.13207E-5	4.43194E-5	1.07406E-5	1.07406E-5	1.07406E-5	3.09961E-5	1.66626E-4	-3.64205E-5	2.27611E-5	-1.31284E-5	6.64437E-5	-9.72789E-5	3.31768E-5	-8.13329E-5	-9.24589E-6	1.14052E-4	1.34224E-4	2.63777E-4	2.84579E-4	6.24243E-4	8.63524E-4	1.51379E-3	1.55578E-3	1.68763E-3	2.11316E-3	2.14116E-3	2.12964E-3	1.96491E-3	2.01130E-3	2.20925E-3	1.98048E-3
6.29557E+2	8.41476E-5	3.49982E-6	3.08307E-5	1.12388E-4	-1.81209E-4	1.37427E-4	-1.41590E-4	5.79766E-5	-1.00607E-4	1.47871E-5	-3.88068E-5	9.55649E-5	-4.88662E-5	-5.77809E-5	-1.09249E-6	4.96188E-5	-4.62846E-5	-1.55233E-5	2.64533E-5	1.90675E-5	-8.61434E-6	-8.61434E-6	-8.61434E-6	3.65798E-5	1.16960E-4	2.55525E-5	4.41947E-5	-1.08980E-5	5.21756E-6	-3.85298E-5	6.37757E-5	-9.62931E-5	2.73294E-6	1.11938E-4	1.73261E-4	2.46979E-4	3.07646E-4	6.45608E-4	7.91414E-4	1.39533E-3	1.62503E-3	1.60262E-3	2.12362E-3	2.11854E-3	2.08427E-3	2.04226E-3	2.03981E-3	2.12510E-3	2.01556E-3
6.30152E+2	4.47472E-5	6.99054E-5	9.17396E-6	1.90781E-5	-1.61508E-4	1.67225E-4	-9.28317E-5	4.81516E-5	-1.19808E-4	-5.26763E-5	-3.92609E-5	5.83706E-5	-5.15015E-5	-8.28276E-5	2.76118E-6	1.05273E-4	-6.29814E-5	4.52684E-6	1.49992E-4	-1.58103E-5	-4.23383E-5	-4.23383E-5	-4.23383E-5	9.09225E-5	4.81776E-5	4.39786E-6	-9.53692E-5	-1.14421E-4	-6.27964E-5	6.50147E-6	1.15338E-4	-1.16895E-4	8.34389E-5	1.48489E-5	1.45072E-4	2.04991E-4	3.31304E-4	6.93164E-4	7.31822E-4	1.31232E-3	1.66952E-3	1.65176E-3	2.14030E-3	2.11075E-3	2.05697E-3	2.13204E-3	2.03245E-3	2.07267E-3	2.00853E-3
6.30747E+2	-5.24065E-5	1.30952E-4	-7.49696E-5	-3.95418E-5	-1.28940E-4	1.79391E-4	-3.73862E-5	5.66105E-5	-1.02174E-4	-1.29390E-4	3.49053E-5	3.42074E-5	-7.91429E-5	-5.57280E-5	4.96227E-5	9.76084E-5	-6.51493E-5	-1.00448E-6	2.11566E-4	-2.90296E-5	-7.45747E-5	-7.45747E-5	-7.45747E-5	8.37028E-5	-5.40663E-5	4.63223E-5	-1.88110E-4	-8.27223E-5	-1.07548E-5	2.00879E-5	1.37864E-4	-1.45102E-4	1.17749E-4	-6.47064E-5	1.47074E-4	1.90175E-4	4.21568E-4	6.82154E-4	7.86540E-4	1.28382E-3	1.73763E-3	1.83610E-3	2.13203E-3	2.10376E-3	2.07886E-3	2.15133E-3	1.96964E-3	2.02367E-3	2.07711E-3
6.31342E+2	2.78313E-6	1.72092E-4	-1.16382E-4	-1.32478E-4	-8.49335E-5	1.32466E-4	2.90882E-5	3.70607E-5	-5.81125E-5	-1.40288E-4	5.69240E-5	6.59542E-6	-9.32569E-5	-1.36378E-5	1.16872E-4	2.75014E-6	-6.29016E-5	4.28906E-5	1.79501E-4	-7.70339E-5	-9.62824E-5	-9.62824E-5	-9.62824E-5	-5.01180E-5	-1.17576E-4	5.74958E-6	-2.50497E-4	-3.43419E-5	-5.76696E-5	-4.42452E-6	1.86197E-4	-1.47948E-4	1.20816E-4	-3.37370E-5	1.28514E-4	1.89311E-4	3.70366E-4	6.57986E-4	7.65860E-4	1.24532E-3	1.72463E-3	1.88905E-3	2.13566E-3	2.11395E-3	2.08185E-3	2.09488E-3	2.01310E-3	1.99248E-3	2.13349E-3
6.31937E+2	-6.49919E-5	1.17275E-4	-7.97160E-5	-1.78788E-4	6.44176E-6	5.42972E-5	4.22476E-5	9.80009E-6	-2.26274E-5	-1.20652E-4	8.79234E-5	2.07399E-5	-1.15883E-4	5.04099E-5	2.00067E-4	-3.30583E-5	-2.52444E-6	6.87911E-7	1.41408E-4	-1.13056E-4	-1.12336E-4	-1.12336E-4	-1.12336E-4	-9.04198E-5	-1.10631E-4	4.15217E-5	-1.76980E-4	-2.94910E-5	-1.23942E-4	2.64907E-5	1.41373E-4	-1.12587E-4	1.41218E-4	-9.28393E-5	6.06139E-5	1.93054E-4	3.63766E-4	6.11016E-4	7.77618E-4	1.16477E-3	1.72012E-3	1.90777E-3	2.06610E-3	2.06859E-3	2.14046E-3	2.03900E-3	2.00510E-3	1.90155E-3	2.10049E-3
6.32532E+2	-2.51205E-4	-2.20068E-5	-1.00288E-5	-1.60920E-4	3.37321E-5	1.12887E-4	4.43844E-5	-7.89211E-6	-3.68364E-5	-8.84350E-5	1.50513E-4	7.25828E-5	-8.37707E-5	7.79559E-5	2.00974E-4	-4.74237E-5	4.93545E-5	-9.46500E-5	1.65915E-4	-1.05129E-4	-9.23373E-5	-9.23373E-5	-9.23373E-5	-9.67756E-5	-8.86219E-5	2.05952E-5	-1.43384E-4	-1.51129E-5	-7.51571E-5	1.34609E-4	1.30902E-4	-8.62663E-5	8.85732E-5	-1.37479E-4	9.81996E-5	1.26069E-4	3.49099E-4	5.55782E-4	7.95986E-4	1.15194E-3	1.70298E-3	1.90800E-3	2.02696E-3	2.02130E-3	2.21225E-3	2.03593E-3	2.04978E-3	1.80167E-3	2.12162E-3
6.33127E+2	-2.20085E-4	-6.19748E-5	-6.10636E-6	-1.38810E-4	3.75869E-5	1.06080E-4	6.09174E-5	3.66214E-6	-1.22114E-5	-6.23217E-5	1.74850E-4	7.99164E-5	-5.45079E-5	1.00804E-4	1.74664E-4	-1.45731E-5	-3.26833E-5	-1.17507E-4	8.64474E-5	-1.04148E-4	-6.09480E-5	-6.09480E-5	-6.09480E-5	-5.86293E-5	-1.16928E-4	-4.55693E-5	-2.03711E-4	4.44901E-6	8.20544E-6	1.75346E-4	1.05845E-4	-4.19019E-5	6.77473E-5	-8.15498E-5	1.44931E-4	1.05222E-4	3.32913E-4	5.20491E-4	8.54691E-4	1.14038E-3	1.66367E-3	1.89300E-3	1.97555E-3	2.07493E-3	2.22292E-3	2.03317E-3	2.06033E-3	1.85120E-3	2.14259E-3
6.33722E+2	-1.98711E-4	-9.74058E-5	-1.51729E-5	-8.42685E-5	9.04468E-5	6.74289E-5	3.92977E-5	2.36978E-5	-1.31822E-5	-7.74490E-6	1.21547E-4	6.34275E-5	-4.56788E-5	1.08085E-4	2.09478E-4	3.76130E-5	-2.59094E-5	-1.03997E-4	-7.17402E-5	-9.72108E-5	-4.18133E-5	-4.18133E-5	-4.18133E-5	1.57059E-5	-3.54251E-5	-1.11808E-4	-1.92456E-4	4.40031E-5	3.07159E-5	1.84690E-4	-6.62605E-6	-3.12997E-5	5.13535E-6	-4.80444E-5	2.43694E-4	4.84535E-5	2.64560E-4	5.85257E-4	8.88289E-4	1.22630E-3	1.60050E-3	1.87031E-3	1.94244E-3	2.14120E-3	2.23893E-3	1.97868E-3	2.06070E-3	1.91001E-3	2.09109E-3
6.34318E+2	-2.25182E-4	-1.52097E-4	1.58814E-5	-2.68456E-6	1.26142E-4	1.16079E-5	3.99418E-5	6.37182E-5	-1.18026E-5	3.14837E-5	9.93953E-5	4.71320E-5	-4.56509E-5	5.19545E-5	1.78418E-4	8.80475E-5	4.26468E-6	-9.65793E-5	-1.69897E-4	-5.40929E-5	-1.95957E-5	-1.95957E-5	-1.95957E-5	-2.44252E-5	1.06438E-4	-8.97010E-5	-1.89124E-4	1.02358E-4	7.74777E-5	1.00186E-4	-1.02279E-4	-5.05153E-5	-5.75305E-5	1.22208E-5	2.73784E-4	2.67462E-5	2.33903E-4	6.21811E-4	9.42828E-4	1.29159E-3	1.55806E-3	1.88301E-3	1.90953E-3	2.14338E-3	2.29907E-3	2.00807E-3	2.12017E-3	2.06344E-3	2.05616E-3
6.34913E+2	-1.50035E-4	-1.55359E-4	2.69679E-5	4.06777E-5	8.97783E-5	3.57041E-5	1.34111E-5	8.08041E-5	9.75748E-6	5.36495E-5	-2.68472E-5	2.91147E-5	-1.12496E-5	1.48422E-6	8.98683E-5	8.41508E-5	-9.54679E-6	-3.57784E-5	-1.69403E-4	2.85109E-6	1.73668E-5	1.73668E-5	1.73668E-5	-9.26223E-5	1.28771E-4	-6.52778E-5	-6.80945E-5	9.14032E-5	1.00291E-4	-7.28981E-5	-1.84069E-4	-9.27473E-5	-9.46842E-5	5.95060E-5	2.83025E-4	7.62615E-5	2.38928E-4	5.97392E-4	9.57464E-4	1.27004E-3	1.58262E-3	1.91140E-3	1.98079E-3	2.14825E-3	2.28215E-3	2.01476E-3	2.14510E-3	2.16025E-3	2.00402E-3
6.35508E+2	-1.19200E-4	-9.61812E-5	4.66311E-5	6.91404E-5	7.49660E-5	4.98319E-5	-1.10176E-5	5.84092E-5	6.71816E-5	6.02751E-5	-1.22948E-4	-5.21345E-5	5.49619E-6	-2.09728E-5	-2.52935E-5	1.24035E-4	-3.19710E-5	1.62944E-5	-1.26127E-4	3.35851E-5	5.05358E-5	5.05358E-5	5.05358E-5	-6.10298E-5	7.64189E-5	-7.10741E-5	-6.92388E-6	9.62104E-5	1.50575E-5	-1.24819E-4	-2.13731E-4	-8.02814E-5	-1.48370E-4	1.84013E-4	2.53596E-4	9.53405E-5	1.88547E-4	6.76126E-4	9.52051E-4	1.28820E-3	1.60456E-3	1.84798E-3	2.12292E-3	2.21021E-3	2.22523E-3	2.15106E-3	2.16110E-3	2.22008E-3	1.96547E-3
6.36104E+2	-1.34321E-4	-5.42307E-5	2.67166E-5	7.97903E-5	-6.65397E-5	2.47328E-5	8.78486E-5	8.00219E-6	7.67935E-5	3.21558E-6	-1.29243E-4	-5.76284E-5	3.76687E-5	-2.01205E-5	-9.41044E-5	1.73262E-4	3.16559E-6	5.27825E-5	-9.28245E-5	7.50347E-5	3.45910E-5	3.45910E-5	3.45910E-5	6.24177E-5	4.37642E-5	-1.57846E-4	-2.60930E-5	6.34066E-5	-8.48371E-5	-7.53899E-5	-2.22232E-4	-1.06329E-4	-2.17341E-4	1.11689E-4	1.80342E-4	1.40321E-4	2.25671E-4	7.91362E-4	9.59378E-4	1.24452E-3	1.57076E-3	1.80446E-3	2.18376E-3	2.22274E-3	2.20559E-3	2.27618E-3	2.12004E-3	2.19087E-3	1.91343E-3
6.36699E+2	-5.15034E-5	3.91508E-5	-1.23349E-5	4.48944E-5	-1.48865E-4	-6.40125E-5	1.97771E-4	-1.51837E-5	3.31771E-5	-3.75653E-5	-1.78723E-4	-5.21983E-5	6.83069E-5	8.23877E-6	-1.43941E-4	2.21547E-4	-2.61380E-5	6.46221E-5	-2.12613E-5	7.40185E-5	1.78421E-5	1.78421E-5	1.78421E-5	1.41027E-4	-1.74766E-5	-1.70079E-4	-3.06817E-5	5.52957E-5	-1.51237E-4	-9.40066E-5	-1.25022E-4	-4.80886E-5	-2.54713E-4	1.43568E-4	1.35113E-4	1.62923E-4	3.68263E-4	7.65285E-4	9.26467E-4	1.23506E-3	1.57134E-3	1.84524E-3	2.24962E-3	2.22307E-3	2.20617E-3	2.27124E-3	2.10946E-3	2.14790E-3	2.01235E-3
6.37294E+2	-5.07087E-5	1.60121E-4	-2.57466E-5	2.91163E-5	-1.02861E-4	-1.46565E-4	1.66641E-4	-5.88934E-5	4.21148E-5	-8.37134E-5	-1.70766E-4	-7.87196E-5	5.99691E-5	-2.40007E-5	-2.32154E-4	2.44040E-4	8.15793E-5	6.09831E-5	4.12148E-5	8.83480E-5	-2.27551E-6	-2.27551E-6	-2.27551E-6	1.58994E-4	-5.38740E-6	-1.64221E-4	-3.83171E-5	-9.21581E-5	-1.70652E-4	-2.55776E-5	2.90253E-5	-2.46767E-5	-1.53732E-4	2.00012E-4	1.20100E-4	1.80541E-4	5.06996E-4	7.02146E-4	8.65630E-4	1.28645E-3	1.58396E-3	1.87563E-3	2.32485E-3	2.30943E-3	2.19033E-3	2.26217E-3	2.16990E-3	2.17488E-3	2.05904E-3
6.37890E+2	-1.16258E-5	2.09589E-4	8.59448E-6	2.37319E-5	-7.97983E-5	-1.50134E-4	5.42108E-5	-8.31432E-5	8.88045E-5	-8.97339E-5	-9.12829E-5	-1.03501E-4	1.89661E-5	-2.07312E-6	-2.26652E-4	1.72730E-4	7.47821E-5	5.86959E-6	8.76696E-5	9.29954E-5	-2.06224E-5	-2.06224E-5	-2.06224E-5	1.86633E-4	7.52260E-5	-4.84284E-5	2.15940E-5	-1.00155E-4	-9.80466E-5	1.57602E-5	3.21116E-5	2.33969E-5	-9.76706E-5	1.75515E-4	1.05453E-4	2.04141E-4	5.78458E-4	6.66388E-4	8.75959E-4	1.26208E-3	1.59018E-3	1.90181E-3	2.35185E-3	2.35226E-3	2.14489E-3	2.23684E-3	2.19472E-3	2.14877E-3	2.04774E-3
6.38485E+2	4.49146E-6	7.27521E-5	4.65767E-5	3.67528E-5	-9.67296E-5	-1.59274E-4	3.39829E-5	-7.55660E-5	1.24406E-4	-2.19526E-4	7.33961E-5	-7.35760E-5	4.61527E-5	3.41009E-5	-1.82446E-4	1.35839E-4	4.22907E-5	-1.04512E-5	1.15471E-4	5.13566E-5	-1.01043E-5	-1.01043E-5	-1.01043E-5	2.17174E-4	1.61862E-4	-1.03862E-5	1.62625E-4	-7.75340E-5	-6.73722E-5	2.71560E-5	4.48417E-5	3.54359E-5	8.74538E-6	1.49722E-4	8.87888E-5	1.74561E-4	5.64843E-4	6.53612E-4	9.32767E-4	1.22747E-3	1.54773E-3	1.94828E-3	2.36549E-3	2.34275E-3	2.21777E-3	2.23237E-3	2.18573E-3	2.16250E-3	2.04292E-3
6.39081E+2	-1.60528E-4	4.83392E-5	3.03023E-5	-8.85956E-6	-4.25034E-5	-1.14307E-4	4.28832E-5	-4.46358E-6	6.06991E-5	-2.77757E-4	2.53202E-4	-1.29375E-5	3.64772E-5	4.81752E-5	-1.00066E-4	7.86931E-5	9.79980E-5	-4.60454E-5	6.47061E-5	5.99237E-6	5.50138E-6	5.50138E-6	5.50138E-6	2.07775E-4	1.68982E-4	-9.95556E-6	2.15234E-4	-1.06982E-4	-6.31173E-5	4.36102E-5	8.11300E-5	4.58972E-5	7.73381E-5	1.36814E-4	9.41190E-5	1.63814E-4	6.03041E-4	6.92528E-4	9.78415E-4	1.29471E-3	1.55868E-3	2.00699E-3	2.28940E-3	2.28322E-3	2.22626E-3	2.18862E-3	2.19942E-3	2.14986E-3	2.06140E-3
6.39677E+2	-2.70020E-4	1.13071E-4	-1.96945E-5	-1.99145E-5	2.41540E-5	-9.19600E-5	5.85089E-5	2.84909E-5	1.01615E-5	-2.45582E-4	3.52465E-4	3.80286E-5	-3.64069E-5	4.43083E-5	2.49160E-5	4.26804E-5	7.57673E-5	-3.30450E-5	-4.57856E-5	-5.01434E-5	6.59863E-6	6.59863E-6	6.59863E-6	1.47044E-4	1.76371E-4	6.44717E-5	2.48222E-4	-6.49309E-5	-6.78158E-5	6.52056E-5	6.15868E-5	1.10099E-4	7.47003E-5	-1.21477E-5	8.40320E-5	1.33950E-4	5.23551E-4	6.84358E-4	1.00274E-3	1.27726E-3	1.62191E-3	2.03941E-3	2.14500E-3	2.20658E-3	2.17836E-3	2.17909E-3	2.15421E-3	2.11909E-3	2.03522E-3
6.40272E+2	-2.49448E-4	2.40004E-5	-9.07557E-6	-6.85878E-6	5.71744E-5	1.21995E-5	3.87871E-5	4.23107E-5	-5.18707E-5	-1.41409E-4	3.54251E-4	6.67615E-5	-5.86070E-5	3.45544E-5	4.85172E-5	-4.62098E-6	6.63605E-5	-3.92868E-5	-1.07276E-4	-7.64644E-5	-3.76406E-6	-3.76406E-6	-3.76406E-6	-1.19195E-4	9.48059E-5	1.72154E-4	1.58789E-4	-8.79414E-5	-8.28868E-5	2.63236E-6	3.42185E-5	1.49966E-4	6.72405E-5	-1.06530E-4	6.20499E-5	7.68246E-5	4.35635E-4	6.55569E-4	1.10936E-3	1.25611E-3	1.62691E-3	2.01036E-3	2.02526E-3	2.20018E-3	2.19254E-3	2.11282E-3	2.08773E-3	2.06651E-3	1.97690E-3
6.40868E+2	-2.89093E-4	-6.17739E-5	-2.64668E-5	1.72347E-5	7.35951E-6	1.33637E-4	3.80260E-5	3.31774E-5	-2.93095E-5	-6.37218E-5	2.05387E-4	6.26741E-5	-3.64310E-5	-4.53254E-6	1.37280E-4	-1.16133E-4	1.35759E-4	3.96859E-5	-1.33078E-4	-4.96819E-5	1.15142E-5	1.15142E-5	1.15142E-5	-2.77957E-4	2.33502E-5	2.56751E-4	1.76866E-4	-6.72875E-5	-9.12006E-5	-4.80580E-5	-2.76947E-5	1.52961E-4	-8.36423E-6	-1.05144E-4	3.46263E-5	1.50838E-4	4.12247E-4	6.59614E-4	1.20159E-3	1.22415E-3	1.70851E-3	1.90084E-3	1.99419E-3	2.19819E-3	2.20930E-3	2.12751E-3	2.09515E-3	2.11226E-3	1.98951E-3
6.41464E+2	-9.98913E-5	-1.41415E-4	-2.06179E-7	1.62362E-5	3.95269E-5	1.51542E-4	-3.13189E-6	-8.96631E-6	-4.81972E-6	-3.67265E-5	1.41690E-4	5.99820E-6	-2.21990E-5	-1.20970E-5	1.07541E-4	-1.42970E-4	1.33870E-4	4.25806E-5	-1.39355E-4	-2.72065E-5	-8.81930E-8	-8.81930E-8	-8.81930E-8	-3.05535E-4	-8.53687E-5	2.31540E-4	1.28353E-4	2.03078E-5	-3.36049E-5	-8.33637E-6	-6.82474E-5	1.11261E-4	-2.30069E-5	-8.88514E-5	-1.46137E-5	1.81520E-4	3.73531E-4	6.52254E-4	1.18781E-3	1.19551E-3	1.68087E-3	1.80472E-3	1.96679E-3	2.13101E-3	2.20394E-3	2.13045E-3	2.06710E-3	2.13953E-3	2.01613E-3
6.42060E+2	8.86475E-5	-2.28057E-4	3.54948E-5	3.27031E-5	6.78059E-5	1.89848E-4	-1.31868E-4	3.61562E-6	-2.24173E-5	2.75548E-5	-1.48931E-7	8.92945E-7	2.36132E-5	-3.47954E-6	2.92965E-5	-1.41389E-4	1.36307E-4	5.61138E-6	-1.04356E-4	-9.67479E-6	2.10280E-6	2.10280E-6	2.10280E-6	-3.43498E-4	-1.89302E-4	1.44498E-4	1.88668E-5	1.06728E-4	-2.62578E-5	2.71838E-5	-4.12930E-5	1.28473E-4	-3.04043E-5	-1.26266E-4	-1.02208E-4	2.33758E-4	2.85302E-4	6.06617E-4	1.14661E-3	1.20997E-3	1.65780E-3	1.79460E-3	1.96227E-3	2.13773E-3	2.25495E-3	2.13078E-3	2.07117E-3	2.04486E-3	2.04527E-3
6.42656E+2	1.71003E-4	-2.38746E-4	5.22001E-5	3.82780E-5	6.02880E-5	2.16314E-4	-1.62799E-4	1.94415E-5	-2.15829E-5	7.43401E-5	-1.32694E-4	-1.42589E-5	4.07057E-5	4.18558E-6	-1.21626E-4	-1.48387E-4	6.97678E-5	5.46118E-5	5.15592E-5	-1.26012E-5	-8.60369E-6	-8.60369E-6	-8.60369E-6	-3.54183E-4	-2.50846E-4	1.40303E-4	-1.37821E-4	8.03753E-5	-1.22552E-4	1.21590E-4	4.94985E-5	1.08814E-4	-6.60130E-5	-2.00289E-4	-1.25716E-4	2.70252E-4	3.13489E-4	5.60169E-4	1.06153E-3	1.23904E-3	1.69366E-3	1.78166E-3	1.97142E-3	2.18614E-3	2.28427E-3	2.10921E-3	2.06477E-3	1.99306E-3	2.10982E-3
6.43252E+2	3.47307E-4	-1.67014E-4	5.61886E-5	1.23699E-5	-2.37128E-5	1.31894E-4	-1.67089E-4	1.46016E-5	-2.05340E-6	7.93939E-6	-1.56946E-4	-5.56879E-5	3.07596E-5	7.55472E-5	-1.87247E-4	-1.38672E-4	2.24226E-5	6.03351E-5	1.57823E-4	-1.87684E-5	-2.02012E-5	-2.02012E-5	-2.02012E-5	-2.47898E-4	-2.57371E-4	1.28135E-4	-2.73856E-4	1.14812E-4	-1.37497E-4	1.32560E-4	9.46339E-5	7.09648E-5	-8.30966E-5	-1.86524E-4	-3.56953E-5	3.21661E-4	3.20249E-4	5.18076E-4	9.35841E-4	1.25340E-3	1.67116E-3	1.84519E-3	1.98998E-3	2.28406E-3	2.32190E-3	2.12442E-3	2.03338E-3	1.99125E-3	2.11666E-3
6.43847E+2	4.18559E-4	-1.03374E-4	5.88278E-5	-1.97518E-5	-6.23817E-5	7.16673E-5	-1.34375E-4	1.56110E-5	-7.65823E-6	-3.48210E-5	-2.67742E-4	-1.13879E-4	2.43619E-5	7.21282E-5	-1.44808E-4	-2.40863E-5	5.10567E-5	5.33574E-5	1.81204E-4	-3.38961E-5	-1.16997E-5	-1.16997E-5	-1.16997E-5	-1.07826E-4	-2.03258E-4	1.04144E-4	-2.72826E-4	1.77950E-4	-5.36087E-5	7.31871E-5	7.67186E-5	1.58649E-5	-3.27172E-5	-9.67505E-5	-1.22367E-5	2.92431E-4	3.43547E-4	4.74106E-4	8.39609E-4	1.19254E-3	1.57813E-3	1.83412E-3	2.00512E-3	2.32255E-3	2.34110E-3	2.08308E-3	2.10276E-3	2.01882E-3	2.11484E-3
6.44443E+2	3.28873E-4	-1.60303E-4	3.42631E-5	6.61479E-6	-5.38125E-5	-5.87562E-5	-1.07507E-4	5.18390E-5	4.73413E-5	-6.67387E-5	-2.20487E-4	-9.42301E-5	7.56806E-5	2.74245E-5	-1.07347E-4	5.03881E-5	4.38125E-5	2.57956E-5	2.10987E-4	-3.38377E-5	2.08589E-5	2.08589E-5	2.08589E-5	1.10505E-5	-1.08418E-4	4.41985E-5	-1.99307E-4	2.36062E-4	8.10923E-5	-4.17055E-6	1.24314E-5	-6.44839E-5	-1.79857E-5	5.58858E-5	1.19973E-9	2.58100E-4	3.92368E-4	4.58722E-4	7.68598E-4	1.24915E-3	1.61374E-3	1.80327E-3	2.06265E-3	2.34169E-3	2.32709E-3	2.03735E-3	2.15861E-3	2.10381E-3	2.13412E-3
6.45040E+2	3.66043E-4	-1.08209E-4	3.50012E-6	1.45624E-5	-2.67689E-5	-1.23966E-4	-8.18623E-5	5.35538E-5	2.90494E-5	-1.23486E-4	-1.12854E-4	-9.34455E-5	4.25376E-5	4.37215E-5	-1.48988E-4	5.44288E-5	1.71052E-5	4.43674E-5	1.63376E-4	-1.26658E-5	3.11653E-5	3.11653E-5	3.11653E-5	7.51144E-5	2.92616E-6	-9.80352E-5	-1.13223E-4	1.77150E-4	1.13703E-4	-5.11213E-5	-1.77125E-5	-5.47830E-5	-8.84348E-5	1.34749E-4	1.89241E-5	1.98747E-4	4.72185E-4	4.51705E-4	6.60204E-4	1.26696E-3	1.61687E-3	1.82837E-3	2.12608E-3	2.32394E-3	2.25576E-3	2.04055E-3	2.15903E-3	2.11578E-3	2.16481E-3
6.45636E+2	2.49673E-4	-5.12674E-5	3.10073E-6	-5.17268E-6	3.53394E-5	-4.70777E-5	-4.42089E-5	7.43742E-6	4.13480E-5	-1.38500E-4	-5.06944E-5	-3.91422E-5	2.11054E-5	2.29913E-5	-1.19856E-4	8.51398E-5	-8.21991E-5	5.08133E-5	9.83779E-5	-3.72074E-5	2.94948E-5	2.94948E-5	2.94948E-5	7.50136E-5	1.54076E-4	-2.49696E-4	-4.54398E-5	8.02072E-5	8.18481E-5	-6.48204E-5	9.52001E-5	-4.45169E-5	-6.11097E-5	1.61349E-4	7.91943E-5	1.48730E-4	4.91609E-4	4.70737E-4	6.79835E-4	1.29874E-3	1.54429E-3	1.89860E-3	2.15194E-3	2.31256E-3	2.23274E-3	2.07979E-3	2.15204E-3	2.12283E-3	2.14371E-3
6.46232E+2	-4.83194E-5	3.47990E-5	-6.29628E-6	6.67498E-5	6.09132E-5	3.84777E-5	5.51263E-7	-8.56512E-6	6.32050E-5	-1.33757E-4	8.40573E-6	4.36154E-5	1.26104E-5	6.25258E-7	-5.16092E-5	6.77147E-5	-1.76512E-4	3.34930E-5	1.59132E-5	-2.20152E-5	3.69528E-5	3.69528E-5	3.69528E-5	7.62062E-5	2.31564E-4	-2.72466E-4	-6.99023E-6	-1.11101E-4	1.35914E-5	-2.22822E-5	1.47136E-4	-4.80275E-5	-6.09586E-5	1.60523E-4	9.74287E-5	1.61775E-4	4.23107E-4	5.76534E-4	7.24976E-4	1.31266E-3	1.51678E-3	1.89482E-3	2.24050E-3	2.29115E-3	2.17129E-3	2.13413E-3	2.13182E-3	2.11448E-3	2.15377E-3
6.46828E+2	-1.61915E-4	1.05195E-4	-1.87388E-5	1.17983E-4	9.21418E-5	1.70569E-4	6.73749E-5	-5.73165E-5	6.62270E-5	-1.16769E-4	3.39718E-5	5.54659E-5	-3.46364E-5	1.78631E-5	-4.54285E-5	7.61622E-5	-1.91857E-4	-4.34807E-5	-1.30950E-4	-1.86119E-6	4.94823E-6	4.94823E-6	4.94823E-6	9.47226E-5	1.52301E-4	-2.72307E-4	8.19987E-5	-1.79342E-4	-3.77911E-5	-2.18495E-5	1.34696E-4	7.48586E-7	-6.90935E-5	4.36969E-5	1.22249E-4	1.94660E-4	3.53999E-4	6.79856E-4	7.68572E-4	1.23021E-3	1.59313E-3	1.88990E-3	2.22211E-3	2.23024E-3	2.07912E-3	2.12456E-3	2.15114E-3	2.08911E-3	2.20223E-3
6.47424E+2	-1.32366E-4	3.91728E-5	-3.11316E-5	9.00937E-5	1.12963E-4	1.55372E-4	7.91120E-5	-8.16535E-5	1.01184E-5	-3.82778E-5	3.23507E-5	5.30402E-5	-1.75303E-5	-3.31400E-6	-5.28040E-5	1.41485E-4	-1.67771E-4	-4.72657E-5	-1.69894E-4	2.83002E-5	-2.36835E-5	-2.36835E-5	-2.36835E-5	7.10250E-5	1.55787E-4	-2.70768E-4	1.15594E-4	-1.08459E-4	-5.06003E-5	-4.73047E-5	1.20524E-4	3.51443E-5	-9.28791E-5	3.13122E-6	1.63323E-4	1.50262E-4	2.17091E-4	7.38004E-4	8.68988E-4	1.18516E-3	1.62781E-3	1.89964E-3	2.15132E-3	2.17903E-3	2.00717E-3	2.10347E-3	2.16258E-3	2.09741E-3	2.12664E-3
6.48021E+2	-6.22090E-5	-3.14632E-7	5.41318E-7	8.33955E-5	1.06948E-4	5.06774E-5	4.55087E-5	-7.61222E-5	4.47437E-5	-5.48144E-5	2.89318E-6	3.30944E-5	-4.21540E-6	8.44886E-6	-7.97410E-5	1.52205E-4	-1.55956E-4	-4.62419E-5	-1.28034E-4	7.91917E-5	-1.87815E-5	-1.87815E-5	-1.87815E-5	4.33708E-5	1.15271E-4	-2.36863E-4	1.59626E-4	-2.53532E-5	-8.63146E-5	-2.35363E-5	9.17200E-5	8.48664E-5	5.90700E-6	6.23747E-5	2.26289E-4	1.94789E-4	1.74483E-4	7.62905E-4	1.00621E-3	1.23730E-3	1.66382E-3	1.95828E-3	2.13317E-3	2.13074E-3	2.04538E-3	2.13539E-3	2.18192E-3	2.08082E-3	2.10277E-3
6.48617E+2	6.60691E-5	7.26279E-6	2.45235E-7	5.16060E-5	1.20540E-4	5.86365E-5	-7.54370E-5	-7.34561E-5	4.35355E-5	-6.89034E-5	4.92851E-5	-3.38056E-5	-1.24250E-5	3.68149E-5	-1.09105E-4	1.36373E-4	-1.49285E-4	-1.10468E-6	-1.09655E-4	6.28093E-5	-4.61138E-5	-4.61138E-5	-4.61138E-5	3.11703E-5	6.55481E-5	-1.60286E-4	1.65686E-4	-5.52462E-5	-2.19614E-4	-8.56021E-6	1.01050E-4	8.78867E-5	1.27399E-4	-2.92469E-5	2.65927E-4	1.98412E-4	2.01356E-4	7.80276E-4	1.04814E-3	1.24868E-3	1.67620E-3	1.93234E-3	2.15703E-3	2.05839E-3	2.05674E-3	2.15183E-3	2.13785E-3	2.02701E-3	2.05682E-3
6.49214E+2	7.28988E-5	7.27078E-5	2.23497E-5	-6.92325E-5	1.22191E-4	1.26802E-4	-1.02156E-4	-6.54558E-5	-1.36628E-5	-4.48798E-5	7.54686E-5	-3.61157E-5	-2.71005E-5	-1.74865E-5	-4.77215E-5	8.97562E-5	-6.12092E-5	-1.07101E-5	-1.00495E-4	1.40525E-5	-4.84015E-5	-4.84015E-5	-4.84015E-5	3.31556E-5	2.72862E-5	-3.42888E-5	1.22970E-4	-6.30541E-5	-1.66566E-4	2.21867E-5	1.33995E-4	1.30427E-4	1.88604E-4	-7.74107E-5	2.14609E-4	1.29371E-4	2.50002E-4	7.84791E-4	9.97237E-4	1.26978E-3	1.58066E-3	1.90575E-3	2.15284E-3	2.08315E-3	2.05282E-3	2.13556E-3	2.12219E-3	2.02651E-3	2.02444E-3
6.49810E+2	1.43225E-4	1.23361E-4	8.36498E-6	-1.59212E-4	1.03152E-4	1.57365E-4	-6.63374E-5	-2.88887E-5	1.17526E-5	-4.01214E-5	6.65218E-6	-7.63782E-5	-1.99217E-5	-6.88151E-5	1.99006E-5	5.40967E-5	2.59060E-5	-4.39010E-5	-1.06173E-4	-4.40280E-5	-3.10165E-5	-3.10165E-5	-3.10165E-5	-3.01170E-6	-7.19197E-5	4.50777E-5	9.51320E-5	-8.80403E-6	-5.27520E-5	-1.39314E-5	9.96854E-5	8.50161E-5	1.87090E-4	-1.07181E-4	1.76288E-4	1.29628E-4	2.71521E-4	7.70925E-4	1.04449E-3	1.34118E-3	1.64522E-3	1.86566E-3	2.14402E-3	2.14021E-3	2.10927E-3	2.12441E-3	2.15493E-3	2.07125E-3	2.06598E-3
6.50406E+2	1.32006E-4	6.47381E-5	-2.22123E-5	-1.62573E-4	4.65093E-5	1.57928E-4	-1.89697E-5	-1.40883E-6	3.65625E-5	2.02145E-5	-5.35974E-5	-1.39372E-4	-3.43628E-5	-3.81853E-5	7.75775E-5	5.06208E-5	6.85606E-5	-5.89428E-5	-6.83296E-5	-5.67630E-5	-5.18156E-5	-5.18156E-5	-5.18156E-5	-9.71871E-5	-1.56422E-4	7.28511E-5	5.36304E-5	1.08384E-4	6.82256E-5	-2.77766E-5	3.49117E-5	4.55214E-5	1.38081E-4	-5.85088E-5	9.80840E-5	1.10602E-4	2.84140E-4	7.22431E-4	1.11201E-3	1.36366E-3	1.66889E-3	1.79154E-3	2.11323E-3	2.17783E-3	2.16485E-3	2.11012E-3	2.12649E-3	2.14507E-3	2.07433E-3
6.51003E+2	1.19744E-4	-2.20721E-5	-1.21580E-4	-1.62367E-4	5.73476E-5	1.23543E-4	-1.58748E-5	9.25522E-6	6.94522E-5	4.85616E-5	-4.64383E-5	-1.91626E-4	-6.15025E-5	2.49524E-5	4.92035E-5	3.10457E-5	1.16622E-4	-2.30210E-5	5.54778E-5	-6.07226E-5	-5.96097E-5	-5.96097E-5	-5.96097E-5	-2.09018E-4	-2.58373E-4	5.63527E-5	-1.78849E-6	1.21059E-4	1.12512E-4	-5.02298E-5	7.18599E-5	1.14849E-4	5.54788E-5	1.14090E-5	2.79100E-5	1.14250E-4	3.68729E-4	6.96228E-4	1.09522E-3	1.31902E-3	1.63749E-3	1.76484E-3	2.06663E-3	2.14855E-3	2.20954E-3	2.05121E-3	2.14221E-3	2.21762E-3	2.07992E-3
6.51600E+2	3.71859E-5	-2.17263E-5	-9.98000E-5	-1.42584E-4	2.32840E-5	9.23904E-5	1.78954E-5	4.73430E-5	6.49346E-5	5.22236E-5	-5.43617E-5	-1.23778E-4	-3.01086E-5	4.53562E-5	5.49904E-5	-2.09544E-5	9.42402E-5	-5.19849E-5	8.36021E-5	-6.81475E-5	-2.83178E-5	-2.83178E-5	-2.83178E-5	-2.77382E-4	-1.97957E-4	7.59007E-5	-3.32464E-5	-7.89507E-5	1.28991E-4	-8.63051E-5	1.15887E-4	1.19021E-4	-1.54898E-6	4.24774E-5	3.78778E-5	1.09777E-4	4.48646E-4	6.62294E-4	9.94124E-4	1.32264E-3	1.59932E-3	1.77987E-3	2.11625E-3	2.20934E-3	2.24057E-3	2.06507E-3	2.22545E-3	2.19484E-3	2.17177E-3
6.52196E+2	-3.93889E-6	2.20967E-5	-2.13869E-5	-7.49731E-5	-6.90324E-5	1.12247E-4	1.76869E-5	5.07992E-5	4.21056E-5	8.98121E-5	-5.22263E-5	-9.13922E-5	-3.70041E-5	1.74240E-5	9.43278E-5	-5.56471E-5	1.64300E-5	-1.04582E-4	9.69787E-5	-4.97244E-5	-2.70136E-5	-2.70136E-5	-2.70136E-5	-2.38082E-4	-1.62893E-4	1.50600E-4	-4.71676E-5	-2.33354E-4	2.06692E-4	-9.97647E-5	1.45357E-4	1.10754E-4	4.43035E-5	7.64678E-5	1.17892E-4	1.02291E-4	4.22886E-4	6.60702E-4	8.93623E-4	1.30528E-3	1.65143E-3	1.81683E-3	2.15702E-3	2.26448E-3	2.27531E-3	2.14625E-3	2.27079E-3	2.21190E-3	2.26425E-3
6.52793E+2	-4.15782E-5	1.19034E-4	-1.51121E-5	-7.46535E-6	-9.42674E-5	9.29773E-5	3.84111E-5	3.93191E-5	2.64265E-5	9.45672E-5	-9.00826E-5	-6.10205E-5	-8.32832E-6	-2.14349E-5	1.27575E-4	-1.35941E-4	-6.97537E-6	-9.42724E-5	8.53405E-5	-4.71730E-5	-4.12742E-5	-4.12742E-5	-4.12742E-5	-1.52503E-4	-1.93672E-4	1.99116E-4	-5.51947E-5	-2.23832E-4	2.43127E-4	-9.07516E-5	1.80502E-4	1.74250E-4	7.05080E-5	1.23781E-4	1.11211E-4	9.88031E-5	4.04528E-4	5.83587E-4	8.44788E-4	1.30248E-3	1.72661E-3	1.78142E-3	2.18113E-3	2.29227E-3	2.23714E-3	2.17753E-3	2.24382E-3	2.19699E-3	2.29840E-3
6.53390E+2	-1.22373E-4	1.22434E-4	2.09487E-5	3.23105E-5	-9.72345E-5	-7.22589E-6	3.73914E-5	2.84376E-5	6.22710E-5	6.70899E-5	-3.46465E-5	-2.13827E-5	2.48456E-5	-5.76281E-5	1.58661E-4	-1.05338E-4	-4.09744E-5	-1.07190E-4	5.97771E-5	-2.01727E-5	-2.43586E-5	-2.43586E-5	-2.43586E-5	-1.26586E-4	-1.53888E-4	9.19396E-5	-4.46633E-5	-1.61231E-4	1.35063E-4	-2.28656E-5	8.21867E-5	1.42520E-4	5.53001E-5	1.59753E-4	1.58845E-4	9.05686E-5	3.26465E-4	5.38066E-4	7.93871E-4	1.30145E-3	1.77564E-3	1.76878E-3	2.18654E-3	2.27219E-3	2.20491E-3	2.25379E-3	2.18435E-3	2.15368E-3	2.30496E-3
6.53987E+2	-2.15657E-4	5.86882E-5	-1.74695E-6	1.06284E-4	-4.28540E-5	1.10905E-6	1.64191E-5	5.99272E-5	6.03612E-5	1.96771E-5	-2.99160E-5	-2.29680E-5	-1.55630E-5	-7.77901E-5	2.03111E-4	-3.19630E-5	-4.91541E-5	-1.25228E-4	9.50033E-5	-7.73897E-6	2.87006E-6	2.87006E-6	2.87006E-6	-3.00660E-5	1.10741E-5	3.68751E-5	6.48692E-5	-5.93781E-5	-3.55350E-5	6.41906E-6	-5.56681E-5	5.85602E-5	4.47702E-5	1.96393E-4	1.51548E-4	1.13405E-6	2.74243E-4	5.72984E-4	8.41399E-4	1.28738E-3	1.78133E-3	1.82299E-3	2.13774E-3	2.23648E-3	2.23444E-3	2.30509E-3	2.10285E-3	2.15896E-3	2.26459E-3
6.54583E+2	-2.39730E-4	5.43550E-5	2.68536E-5	7.86085E-5	-1.16136E-5	-6.40066E-6	1.63216E-6	4.76932E-5	4.25603E-5	-5.74416E-5	-1.76034E-5	-4.46868E-5	-1.61825E-5	-8.83359E-5	2.84579E-4	5.24831E-5	-5.60866E-5	-1.17288E-4	9.29492E-5	-2.63452E-5	2.63216E-5	2.63216E-5	2.63216E-5	1.09949E-4	1.02678E-4	3.54364E-5	1.42929E-5	2.11847E-5	-1.67789E-4	6.37108E-5	-1.73369E-4	-3.78140E-5	7.97965E-5	1.31023E-4	8.98383E-5	5.62240E-5	2.91891E-4	6.32575E-4	8.45965E-4	1.27798E-3	1.74448E-3	1.88465E-3	2.13574E-3	2.25402E-3	2.24067E-3	2.31043E-3	2.08984E-3	2.11693E-3	2.25201E-3
6.55180E+2	-2.34794E-4	1.08593E-4	1.10194E-5	2.95693E-5	1.17174E-5	-2.01653E-5	-3.99647E-6	5.68430E-5	6.77945E-6	-1.33670E-4	-9.23142E-6	-5.42745E-6	-2.57293E-5	-7.57019E-5	3.33294E-4	7.83019E-5	-3.19182E-5	-1.49910E-4	7.43249E-5	-1.98973E-5	4.43441E-5	4.43441E-5	4.43441E-5	2.10984E-4	2.68686E-4	-2.61673E-5	-2.56323E-5	9.29767E-5	-1.50046E-4	8.86018E-5	-2.26448E-4	-8.99498E-5	1.17407E-4	5.72060E-5	4.75941E-5	8.83578E-5	3.19808E-4	6.09723E-4	8.54638E-4	1.27853E-3	1.68036E-3	1.88419E-3	2.16758E-3	2.29719E-3	2.19973E-3	2.27332E-3	2.13478E-3	2.09889E-3	2.16110E-3
6.55777E+2	-2.08789E-4	7.41244E-5	-1.50798E-5	-5.79949E-5	2.16173E-5	4.69314E-5	3.67426E-6	8.88605E-5	1.58463E-5	-1.66884E-4	-3.84718E-5	-1.71688E-5	-5.89776E-6	-1.41358E-5	2.80347E-4	7.42704E-5	5.90226E-6	-1.34037E-4	5.99934E-5	-1.31078E-5	5.43874E-5	5.43874E-5	5.43874E-5	1.87203E-4	3.82102E-4	-4.26529E-5	-4.08959E-5	1.95996E-4	-8.24070E-5	8.51095E-5	-2.42423E-4	-9.61670E-5	1.29311E-4	-2.02518E-5	-3.54318E-5	1.72335E-4	3.45811E-4	5.83842E-4	9.21193E-4	1.26742E-3	1.60779E-3	1.94940E-3	2.16664E-3	2.35069E-3	2.14259E-3	2.17703E-3	2.18678E-3	2.07594E-3	2.07369E-3
6.56374E+2	-1.43459E-4	2.55059E-5	-6.59750E-5	-1.36178E-4	4.86141E-5	1.40403E-5	1.01344E-5	4.81891E-5	1.38193E-5	-8.54793E-5	2.11230E-5	-4.20128E-5	-6.27504E-6	2.29190E-5	1.95728E-4	9.28716E-5	2.04681E-5	-7.39137E-5	6.98024E-5	-2.99222E-5	3.70275E-5	3.70275E-5	3.70275E-5	8.44329E-5	3.20708E-4	-6.74839E-5	-6.37201E-5	3.18863E-4	-5.89982E-5	5.92377E-5	-2.54536E-4	-1.26795E-4	6.37016E-5	-7.35597E-5	-4.37608E-5	2.65081E-4	3.70311E-4	6.11843E-4	9.83102E-4	1.25903E-3	1.55734E-3	2.00101E-3	2.13626E-3	2.35623E-3	2.15109E-3	2.09683E-3	2.17853E-3	2.05409E-3	2.02882E-3
6.56971E+2	-9.19457E-5	-3.72348E-5	-1.62579E-4	-1.90555E-4	6.77615E-5	1.38375E-5	-5.28016E-5	2.73175E-5	2.24938E-5	1.67943E-5	2.21549E-5	-5.91971E-5	-1.38575E-5	6.87224E-5	1.49190E-4	1.49882E-4	1.21686E-5	-2.98723E-5	1.34580E-4	-4.68590E-5	2.02820E-5	2.02820E-5	2.02820E-5	2.54131E-6	2.79922E-4	-1.09895E-4	-2.82814E-5	3.31525E-4	-5.98741E-5	-1.36805E-5	-1.24947E-4	-1.57248E-4	-4.65571E-5	-1.02774E-4	-2.51686E-5	3.33100E-4	3.98486E-4	6.44920E-4	1.04868E-3	1.23139E-3	1.52322E-3	1.96352E-3	2.12101E-3	2.40867E-3	2.16550E-3	2.06901E-3	2.11992E-3	2.03669E-3	1.99124E-3
6.57568E+2	-8.03045E-5	-5.53529E-5	-1.55516E-4	-1.63832E-4	4.02777E-5	-6.97475E-5	-2.45239E-5	7.11895E-6	-5.74379E-6	3.15885E-5	1.96307E-5	-7.44900E-5	1.34173E-5	1.12923E-4	9.52973E-5	1.70660E-4	2.36163E-5	2.43813E-5	1.50872E-4	-6.02714E-5	-8.13255E-6	-8.13255E-6	-8.13255E-6	3.89368E-5	1.93820E-4	-5.42820E-5	-1.26901E-5	1.76376E-4	-1.96194E-5	-9.77197E-5	-5.48481E-6	-1.75671E-4	-1.37677E-4	-4.85156E-5	-4.45210E-5	3.66375E-4	3.98288E-4	6.04705E-4	1.05271E-3	1.24184E-3	1.56375E-3	1.95274E-3	2.10905E-3	2.43745E-3	2.19543E-3	2.09012E-3	2.15768E-3	2.02371E-3	1.96803E-3
6.58166E+2	2.12705E-5	-1.04577E-5	-1.04222E-4	-1.26621E-4	4.77983E-5	-1.29815E-4	3.61737E-5	-4.54275E-5	-7.17094E-5	-7.39707E-6	-5.44655E-5	-4.56005E-5	1.22976E-5	1.11573E-4	4.21120E-5	1.72492E-4	5.01901E-5	3.01225E-5	1.16225E-4	-4.45396E-5	-4.89501E-5	-4.89501E-5	-4.89501E-5	2.16765E-5	1.07077E-4	1.12692E-6	4.23130E-5	3.62897E-5	4.91652E-5	-1.75973E-4	8.78346E-5	-1.88060E-4	-1.65540E-4	-6.05257E-5	6.82323E-6	4.15106E-4	4.16479E-4	5.57449E-4	1.00676E-3	1.27439E-3	1.59028E-3	1.98977E-3	2.10134E-3	2.37292E-3	2.17811E-3	2.14726E-3	2.18278E-3	2.02492E-3	1.94952E-3
6.58763E+2	1.38894E-4	-3.08304E-5	-6.25396E-5	-5.18359E-5	6.54160E-5	-8.63577E-5	2.29801E-5	-2.97355E-5	-7.42912E-5	-4.34159E-5	-1.08711E-4	-4.21650E-5	2.74186E-5	6.44341E-5	5.88398E-5	6.08856E-5	2.89124E-5	2.82635E-5	6.55970E-5	-3.17593E-5	-7.44911E-5	-7.44911E-5	-7.44911E-5	-6.82419E-5	3.44238E-5	3.09072E-5	6.05716E-5	-2.45961E-5	1.30027E-4	-2.59721E-4	1.30602E-4	-1.95089E-4	-8.89314E-5	-2.47381E-5	9.94789E-5	4.18853E-4	4.06014E-4	5.62149E-4	8.78051E-4	1.37857E-3	1.60303E-3	1.98939E-3	2.12729E-3	2.34831E-3	2.14290E-3	2.20079E-3	2.15575E-3	2.04102E-3	1.96351E-3
6.59360E+2	1.33864E-4	-8.42128E-5	-2.80717E-5	4.14319E-5	3.77053E-5	-4.24942E-5	1.77644E-5	2.26309E-5	-7.11032E-5	-4.92595E-5	-1.43705E-4	3.16597E-6	2.49507E-5	3.11650E-5	8.23406E-5	-3.86826E-5	6.02949E-8	7.08708E-5	-3.28762E-5	2.44547E-5	-6.56208E-5	-6.56208E-5	-6.56208E-5	-1.78075E-4	-1.19424E-5	2.71564E-5	2.99361E-5	-5.72037E-5	1.36487E-4	-3.15869E-4	9.34505E-5	-1.47736E-4	-8.19401E-5	3.99441E-5	2.36966E-4	3.69468E-4	4.18636E-4	5.87312E-4	8.57965E-4	1.45115E-3	1.60951E-3	1.96969E-3	2.09450E-3	2.26919E-3	2.13284E-3	2.22183E-3	2.13114E-3	2.07606E-3	2.04228E-3
6.59957E+2	1.28529E-4	-5.05692E-5	-1.67468E-5	1.24700E-4	1.33660E-5	-2.75736E-5	4.31529E-5	6.51926E-5	-4.38019E-5	-7.10450E-5	-1.36723E-4	3.51127E-5	-1.69737E-6	-1.91815E-5	7.81292E-5	-9.04120E-5	3.04532E-5	3.19401E-5	-1.06611E-4	1.37860E-5	-5.35379E-5	-5.35379E-5	-5.35379E-5	-1.53763E-4	-3.74676E-5	-5.73655E-5	3.68706E-6	-5.19980E-5	1.11324E-4	-3.16174E-4	-4.89144E-5	-8.04280E-5	-8.98360E-5	9.22497E-5	3.65299E-4	2.69707E-4	3.91850E-4	6.40799E-4	8.72536E-4	1.45687E-3	1.65051E-3	1.98640E-3	2.06013E-3	2.14695E-3	2.18852E-3	2.28436E-3	2.07928E-3	2.11278E-3	2.12837E-3
6.60555E+2	5.20315E-5	-3.05503E-5	-6.06439E-5	1.56491E-4	8.71232E-6	-4.83093E-5	7.36760E-5	1.11471E-4	-1.32752E-5	-5.68163E-5	-1.04509E-4	4.19296E-5	8.28737E-6	-9.36465E-6	7.77746E-5	-1.39276E-4	1.80823E-5	-2.48209E-5	-4.94202E-5	-1.14694E-5	-5.19249E-5	-5.19249E-5	-5.19249E-5	4.27282E-6	-1.29962E-4	-5.15849E-5	-2.05254E-5	-6.73171E-5	7.12043E-5	-3.09932E-4	-1.24555E-4	-6.39785E-5	-7.37364E-5	1.81567E-4	3.84174E-4	2.25085E-4	3.38463E-4	7.03313E-4	8.96132E-4	1.37537E-3	1.69386E-3	1.95693E-3	1.98819E-3	2.09156E-3	2.15937E-3	2.28222E-3	2.09700E-3	2.16175E-3	2.11161E-3
6.61152E+2	1.10702E-5	-3.23370E-5	-4.55535E-5	1.41317E-4	1.27410E-5	-7.57742E-5	9.03944E-5	1.26308E-4	9.41436E-6	-7.99697E-5	-6.36145E-5	7.42961E-5	-1.33461E-5	2.53396E-5	7.87536E-5	-1.14248E-4	-5.77582E-5	-8.10746E-5	2.79083E-5	-3.38668E-5	-4.42827E-5	-4.42827E-5	-4.42827E-5	4.63513E-5	-1.26621E-4	-1.00746E-4	2.65095E-5	-3.39748E-5	8.32392E-5	-2.05860E-4	-1.94872E-4	-7.79679E-5	-3.47563E-7	2.41702E-4	3.46871E-4	1.73864E-4	3.14101E-4	6.92495E-4	8.29461E-4	1.31223E-3	1.72891E-3	1.93537E-3	1.98252E-3	2.09082E-3	2.06713E-3	2.21109E-3	2.08464E-3	2.24411E-3	2.06090E-3
6.61749E+2	1.20433E-4	-1.81206E-5	-3.04451E-5	8.19329E-5	1.07616E-4	-4.57264E-5	1.11481E-5	1.22003E-4	5.52600E-5	-1.00072E-4	-5.44304E-5	1.07089E-4	-2.85544E-5	1.73915E-6	-2.12422E-5	-1.46483E-4	-4.10269E-5	-1.20922E-4	4.72569E-5	-4.74562E-5	-6.53889E-6	-6.53889E-6	-6.53889E-6	1.85562E-5	-8.62607E-5	-1.83744E-4	8.88831E-5	4.68300E-5	1.34176E-4	-4.51394E-5	-2.33140E-4	-6.18835E-5	6.88804E-5	2.47499E-4	2.83932E-4	1.41269E-4	2.85647E-4	6.94651E-4	8.12212E-4	1.23604E-3	1.67461E-3	1.91555E-3	2.05561E-3	2.11943E-3	2.09867E-3	2.14819E-3	2.15648E-3	2.24371E-3	2.05986E-3
6.62347E+2	1.23824E-4	-2.99419E-5	-1.02807E-6	6.14862E-5	1.53231E-4	-1.06648E-4	-6.79480E-5	1.11128E-4	1.01470E-4	-2.21265E-5	-2.37354E-5	1.01720E-4	-2.43103E-5	-3.48515E-5	-6.83070E-5	-6.67391E-5	7.18431E-6	-1.97743E-4	3.42673E-5	-5.09333E-5	3.50212E-5	3.50212E-5	3.50212E-5	-1.92007E-5	-8.22789E-5	-1.78207E-4	9.58376E-5	1.74955E-5	8.85312E-5	8.38705E-5	-2.15032E-4	2.22812E-5	6.27581E-5	2.46364E-4	2.56411E-4	1.50727E-4	3.26831E-4	7.37435E-4	8.58768E-4	1.17660E-3	1.62988E-3	1.91126E-3	2.15311E-3	2.14470E-3	2.18732E-3	2.12797E-3	2.28242E-3	2.20688E-3	2.12698E-3
6.62945E+2	8.72400E-5	-3.53895E-6	1.47390E-5	3.34870E-5	1.10888E-4	-1.45570E-4	-9.94366E-5	3.74828E-5	7.79425E-5	4.29361E-6	-1.13709E-6	8.91639E-5	-5.28782E-5	-9.90546E-5	-7.84908E-5	8.12193E-5	1.35010E-4	-1.76279E-4	2.07637E-5	-3.58442E-5	5.38059E-5	5.38059E-5	5.38059E-5	-1.06556E-5	-5.63890E-5	-2.29062E-4	6.76301E-5	-6.55578E-6	9.71814E-5	1.41904E-4	-1.12759E-4	5.45108E-5	5.32359E-5	2.43732E-4	1.47957E-4	1.25569E-4	3.63133E-4	7.52515E-4	8.73390E-4	1.11276E-3	1.58007E-3	1.96302E-3	2.26096E-3	2.19402E-3	2.28285E-3	2.11747E-3	2.29828E-3	2.18839E-3	2.19823E-3
6.63542E+2	6.14844E-5	4.69337E-6	3.62519E-5	-1.15544E-5	-5.20597E-5	-2.60452E-4	-1.00544E-4	-3.67349E-6	6.99703E-5	6.05455E-5	1.71362E-5	9.20769E-5	-3.73739E-5	-8.13582E-5	-1.20023E-4	2.00495E-4	1.86197E-4	-1.25249E-4	1.01906E-4	-3.84689E-5	6.96353E-5	6.96353E-5	6.96353E-5	6.44134E-5	5.11846E-5	-1.31774E-4	2.58690E-5	-5.38767E-5	6.28744E-5	1.25331E-4	2.50620E-5	3.92088E-5	1.29069E-4	1.61720E-4	-4.85418E-5	5.11436E-5	3.95075E-4	7.30286E-4	9.09108E-4	1.09359E-3	1.52940E-3	2.02774E-3	2.32430E-3	2.22168E-3	2.30859E-3	2.07924E-3	2.33209E-3	2.22772E-3	2.22598E-3
6.64140E+2	8.26910E-6	-2.06031E-5	8.42126E-5	-3.04751E-5	-1.56630E-4	-2.82898E-4	-8.22465E-5	-1.37696E-6	3.25353E-5	1.08011E-4	-2.79351E-5	8.96676E-5	1.04551E-5	-4.27732E-5	-1.31913E-4	2.53535E-4	1.75859E-4	-1.09567E-4	1.37719E-4	-1.38460E-5	6.74365E-5	6.74365E-5	6.74365E-5	9.82407E-5	4.47563E-5	-2.22581E-5	6.73509E-6	-1.03807E-4	-6.67956E-7	8.08866E-5	7.68695E-5	2.64892E-5	2.33452E-4	8.42826E-5	-1.44385E-4	-7.84300E-6	4.29658E-4	6.71910E-4	9.57346E-4	1.13390E-3	1.48534E-3	2.10512E-3	2.29536E-3	2.21193E-3	2.31247E-3	2.01228E-3	2.30400E-3	2.24820E-3	2.19903E-3
6.64737E+2	-1.10751E-4	-2.21169E-5	1.20848E-4	-1.44060E-5	-1.92534E-4	-1.92868E-4	-7.51475E-5	4.71886E-6	-2.36559E-5	8.71431E-5	-6.42955E-5	4.85245E-5	6.14304E-5	-2.82299E-5	-3.50868E-5	2.37523E-4	1.39370E-4	-8.53404E-5	1.57289E-4	-1.24130E-5	5.00575E-5	5.00575E-5	5.00575E-5	5.31204E-5	-6.14466E-5	1.54308E-5	-5.12337E-5	-1.01757E-4	8.35582E-5	5.49554E-5	7.50952E-5	9.08871E-5	2.34197E-4	9.40571E-5	-1.61846E-4	9.52231E-5	4.25418E-4	6.01915E-4	9.12183E-4	1.15091E-3	1.44107E-3	2.15335E-3	2.27852E-3	2.18462E-3	2.30954E-3	2.07090E-3	2.24049E-3	2.18258E-3	2.13740E-3
6.65335E+2	-1.94591E-4	-4.69454E-6	1.27776E-4	-1.54525E-5	-2.32838E-4	-1.08155E-4	-4.24685E-5	-4.95254E-6	-4.61635E-5	1.22474E-4	-8.84304E-5	-2.26865E-5	5.73764E-5	9.86444E-6	8.87144E-6	2.36072E-4	1.50134E-4	-6.14315E-5	1.33931E-4	-2.46355E-5	4.53954E-5	4.53954E-5	4.53954E-5	2.13124E-5	-1.40879E-4	5.90144E-6	-1.08406E-4	-4.82965E-5	1.55764E-5	-2.67625E-5	4.68754E-5	7.94914E-5	1.96769E-4	1.08735E-4	-6.73015E-5	2.19500E-4	3.79025E-4	6.12938E-4	9.15542E-4	1.20719E-3	1.46196E-3	2.16044E-3	2.26552E-3	2.22544E-3	2.32913E-3	2.15309E-3	2.26235E-3	2.13777E-3	2.16309E-3
6.65933E+2	-1.86982E-4	3.01981E-5	1.07524E-4	-8.62538E-5	-2.85265E-4	-3.26054E-5	2.84351E-5	-8.02707E-5	-4.16584E-5	1.53045E-4	-1.73261E-4	-7.29127E-5	4.32852E-5	9.68267E-5	4.19182E-5	2.43798E-4	1.42018E-4	-5.51525E-5	1.39475E-4	-1.21612E-5	5.46783E-5	5.46783E-5	5.46783E-5	-2.49433E-5	-1.28304E-4	-7.41816E-6	-1.09071E-4	5.55743E-5	-2.27883E-5	-1.23353E-4	3.75122E-5	-5.19103E-7	1.65116E-4	1.37744E-4	3.26612E-5	2.09291E-4	3.53138E-4	6.47511E-4	8.87892E-4	1.29541E-3	1.51191E-3	2.12267E-3	2.22527E-3	2.27983E-3	2.37110E-3	2.16887E-3	2.23753E-3	2.09840E-3	2.18432E-3
6.66531E+2	-2.67481E-4	7.96708E-5	5.86101E-5	-1.17603E-4	-2.48016E-4	6.75400E-5	7.81458E-5	-9.21676E-5	-3.02195E-5	9.17886E-5	-2.04320E-4	-8.49647E-5	5.34602E-5	1.51302E-4	6.45110E-5	1.88913E-4	6.11061E-5	-1.86497E-5	1.66381E-4	1.99397E-6	5.23212E-5	5.23212E-5	5.23212E-5	-4.95423E-5	-1.36697E-4	-7.93388E-6	-1.34861E-4	1.97889E-4	2.58426E-5	-2.11193E-4	3.15115E-5	-1.10538E-5	1.23201E-4	5.11862E-5	5.61632E-5	2.48962E-4	2.67628E-4	6.78590E-4	8.81233E-4	1.33626E-3	1.62624E-3	2.02549E-3	2.12621E-3	2.29121E-3	2.28475E-3	2.19930E-3	2.14912E-3	2.10238E-3	2.09611E-3
6.67129E+2	-3.27701E-4	1.09599E-4	-2.92462E-5	-7.71356E-5	-1.37684E-4	1.68971E-4	1.35678E-4	-7.29817E-5	-9.43588E-6	-8.00172E-7	-2.61988E-4	-5.05205E-5	5.51069E-5	1.69587E-4	9.25476E-5	9.66285E-5	-1.77206E-5	3.73595E-5	1.12121E-4	7.61554E-6	2.70899E-5	2.70899E-5	2.70899E-5	-7.04718E-5	-1.28367E-4	-2.57923E-5	-1.05804E-4	3.66494E-4	4.56162E-5	-2.20565E-4	9.15847E-5	-6.52450E-5	1.31381E-4	3.92535E-5	1.58211E-4	3.05899E-4	2.03804E-4	6.83279E-4	9.13098E-4	1.34977E-3	1.69659E-3	1.94306E-3	2.05571E-3	2.24589E-3	2.25840E-3	2.23580E-3	2.08674E-3	2.09659E-3	2.00629E-3
6.67727E+2	-2.50369E-4	6.49382E-5	-4.93868E-5	-4.70390E-5	3.94340E-6	1.05617E-4	2.10049E-4	-3.22727E-5	3.09160E-5	1.05581E-5	-3.04935E-4	-6.13872E-5	2.39174E-5	2.01729E-4	9.73556E-5	2.17155E-5	-5.22097E-5	4.15144E-5	-2.63530E-5	1.16990E-5	1.35329E-5	1.35329E-5	1.35329E-5	-7.43855E-5	-6.62510E-5	-7.19247E-5	-5.72954E-5	3.85107E-4	5.07510E-5	-1.41895E-4	1.21973E-4	-4.36301E-5	4.23154E-5	7.71906E-5	2.05516E-4	3.56266E-4	2.21925E-4	6.52381E-4	9.51947E-4	1.36174E-3	1.68867E-3	1.85473E-3	2.07731E-3	2.26735E-3	2.24944E-3	2.31482E-3	2.07136E-3	2.11464E-3	1.97033E-3
6.68325E+2	-1.27326E-4	1.08708E-5	-2.05760E-5	-9.18611E-6	3.29116E-5	6.63212E-5	2.51301E-4	-1.27692E-6	1.49234E-5	2.96239E-5	-2.07834E-4	-8.92340E-5	-5.79446E-6	1.71003E-4	1.45280E-6	-5.38166E-5	-3.44765E-5	8.40704E-5	-1.04104E-4	-8.85415E-6	-2.67803E-5	-2.67803E-5	-2.67803E-5	-4.30177E-5	-1.13839E-5	-5.77472E-5	3.44274E-5	4.32319E-4	6.70727E-6	-4.68953E-5	1.36655E-4	-4.23197E-5	-8.78101E-5	4.20147E-5	1.87848E-4	3.41680E-4	2.42475E-4	6.45934E-4	9.58844E-4	1.34431E-3	1.60237E-3	1.74580E-3	2.10782E-3	2.26605E-3	2.18977E-3	2.34272E-3	2.04497E-3	2.02297E-3	1.99633E-3
6.68923E+2	-5.23982E-5	1.92100E-5	-1.89024E-5	1.33172E-6	5.84494E-5	-5.22262E-5	2.48552E-4	-2.14071E-5	-2.59917E-5	1.40385E-5	-7.13484E-5	-7.84408E-5	-1.35579E-5	8.31090E-5	-5.64068E-5	-2.12012E-5	-6.57490E-5	1.33837E-4	-9.44803E-5	1.35816E-5	-2.38919E-5	-2.38919E-5	-2.38919E-5	-4.66008E-5	1.39636E-4	3.69794E-5	1.04040E-4	4.83845E-4	-1.93203E-5	2.23158E-5	1.34543E-4	-5.64178E-5	-6.77598E-5	-1.96396E-6	1.69179E-4	3.14715E-4	2.89507E-4	6.65399E-4	9.69043E-4	1.32488E-3	1.54259E-3	1.71231E-3	2.13403E-3	2.28649E-3	2.19716E-3	2.36720E-3	2.10120E-3	1.98236E-3	2.06126E-3
6.69521E+2	9.49163E-6	6.13787E-6	-7.17506E-5	-6.86722E-6	8.81251E-5	-9.91487E-5	2.51874E-4	-1.54746E-5	-4.85053E-5	-5.07091E-5	7.61549E-5	-2.66068E-5	-3.87180E-5	2.61065E-5	-3.76520E-5	-1.00863E-6	-7.01648E-5	8.54483E-5	-1.14887E-4	3.81546E-5	-1.07692E-7	-1.07692E-7	-1.07692E-7	2.68611E-6	2.74133E-4	8.22045E-5	8.45823E-5	3.47193E-4	-1.98413E-5	2.90303E-5	1.25004E-4	-8.85335E-5	-1.31752E-4	-1.11824E-4	1.50590E-4	2.71048E-4	3.23833E-4	6.76786E-4	1.01152E-3	1.22401E-3	1.51739E-3	1.72213E-3	2.17164E-3	2.26830E-3	2.11476E-3	2.34927E-3	2.10700E-3	2.03699E-3	2.11379E-3
6.70119E+2	2.25633E-4	-1.33947E-4	-1.04169E-4	4.57094E-6	1.26240E-4	-2.87384E-5	2.06629E-4	3.29227E-5	-5.60023E-5	-6.22448E-5	1.60956E-4	3.10458E-5	-6.93202E-5	-9.18397E-6	-4.02885E-5	-8.60909E-5	-1.18167E-4	7.20773E-6	-1.22098E-4	3.50455E-5	-1.29267E-5	-1.29267E-5	-1.29267E-5	1.02761E-4	2.80085E-4	1.30373E-4	-1.74763E-5	1.30772E-4	-6.08522E-6	-5.41658E-7	9.57417E-5	-1.16310E-4	-1.83269E-4	-1.83342E-4	5.91476E-5	2.02684E-4	3.76819E-4	6.06515E-4	9.91336E-4	1.11297E-3	1.51541E-3	1.72613E-3	2.13084E-3	2.19188E-3	2.08066E-3	2.30567E-3	2.11245E-3	2.10800E-3	2.16196E-3
6.70717E+2	3.14207E-4	-1.93514E-4	-1.49280E-4	5.05375E-5	1.38911E-4	5.95860E-5	9.39201E-5	7.25153E-5	-5.61176E-5	-1.35849E-5	1.86497E-4	4.66167E-5	-9.20276E-5	-1.76577E-5	-1.12731E-5	-1.41392E-4	-1.04760E-4	-2.89701E-5	-1.86872E-4	3.26595E-5	-1.63858E-5	-1.63858E-5	-1.63858E-5	1.21741E-4	2.68375E-4	1.79880E-4	1.26836E-5	5.68098E-6	2.42100E-5	2.68548E-5	6.67386E-5	-1.50336E-4	-1.48487E-4	-1.83434E-4	7.25603E-5	1.99954E-4	4.33803E-4	6.06558E-4	9.75199E-4	1.08946E-3	1.54079E-3	1.75792E-3	2.19268E-3	2.14918E-3	2.09065E-3	2.27477E-3	2.15755E-3	2.10076E-3	2.17237E-3
6.71315E+2	2.91571E-4	-2.25302E-4	-1.62932E-4	9.59516E-5	1.03346E-4	1.42582E-4	4.78751E-5	4.86691E-5	-6.98648E-5	-6.72905E-6	1.95835E-4	4.70701E-5	-1.16076E-4	-2.19103E-5	3.31539E-5	-9.18646E-5	-5.80034E-5	-5.73944E-5	-1.98175E-4	2.19648E-6	-3.02048E-5	-3.02048E-5	-3.02048E-5	3.69397E-5	1.70823E-4	1.48651E-4	3.83276E-5	-1.30271E-4	2.48213E-5	5.27239E-5	2.47203E-5	-1.36177E-4	-8.54400E-5	-1.89336E-4	9.21398E-5	2.44330E-4	4.94061E-4	6.42455E-4	9.83329E-4	1.11068E-3	1.54619E-3	1.82405E-3	2.23027E-3	2.18336E-3	2.10558E-3	2.26762E-3	2.20419E-3	2.08034E-3	2.15816E-3
6.71913E+2	1.88515E-4	-1.50892E-4	-1.58269E-4	8.59527E-5	3.74546E-5	1.79625E-4	3.50537E-5	6.67775E-6	-5.96517E-5	-7.20622E-5	1.89206E-4	5.75518E-5	-6.03577E-5	-1.09266E-5	9.64833E-5	-6.62385E-5	-4.93361E-5	-1.21978E-4	-1.19373E-4	-7.43372E-6	-3.11608E-5	-3.11608E-5	-3.11608E-5	-5.19080E-5	6.79984E-5	1.39650E-4	-3.94805E-5	-1.22095E-4	5.06661E-5	8.00049E-5	4.71592E-5	-1.15086E-4	-5.77438E-5	-1.23052E-4	6.91674E-5	2.47355E-4	4.95889E-4	6.50437E-4	1.03558E-3	1.12913E-3	1.55095E-3	1.85469E-3	2.20378E-3	2.23263E-3	2.19438E-3	2.21921E-3	2.22548E-3	2.11062E-3	2.10904E-3
6.72512E+2	1.65637E-4	-1.24690E-4	-1.73927E-4	5.35093E-5	3.29787E-5	2.23229E-4	7.12725E-6	-4.86486E-5	-2.17351E-5	-1.28231E-4	1.12198E-4	4.73574E-5	1.95630E-5	-1.46063E-5	1.41308E-4	-4.15767E-5	-3.75948E-5	-1.43095E-4	-5.68854E-5	-1.19184E-5	-1.88952E-5	-1.88952E-5	-1.88952E-5	-1.29279E-4	-5.40965E-5	1.45544E-4	-9.90215E-5	-1.37243E-4	7.87518E-5	4.88154E-5	8.08323E-6	-1.07164E-4	2.58935E-6	-5.21225E-5	6.18601E-5	2.82844E-4	4.84348E-4	6.66887E-4	1.07274E-3	1.19698E-3	1.60645E-3	1.87868E-3	2.14655E-3	2.15513E-3	2.28402E-3	2.17637E-3	2.20917E-3	2.10572E-3	2.02789E-3
6.73110E+2	8.23383E-5	-5.60988E-5	-1.75570E-4	2.73551E-5	7.29934E-5	2.18842E-4	-3.80840E-5	-4.40159E-5	1.00143E-5	-1.15281E-4	1.61448E-7	4.38618E-5	8.61323E-5	-2.72992E-5	5.72377E-5	5.01838E-6	-6.24946E-6	-9.96432E-5	1.10743E-6	-4.28210E-5	-1.37884E-5	-1.37884E-5	-1.37884E-5	-9.98292E-5	-2.08843E-4	4.91848E-5	-7.50165E-5	-1.53140E-4	1.01746E-4	9.40732E-6	-8.33384E-5	-4.70159E-5	4.15169E-5	3.59260E-5	1.28858E-4	3.12834E-4	4.76367E-4	6.67147E-4	1.02356E-3	1.30664E-3	1.67269E-3	1.94139E-3	2.05995E-3	2.09407E-3	2.32440E-3	2.14533E-3	2.17916E-3	2.10094E-3	1.98774E-3
6.73708E+2	-3.81112E-5	9.65333E-5	-1.26658E-4	2.20833E-5	6.34406E-5	1.00768E-4	-1.26594E-4	-4.02621E-5	7.71181E-5	-2.23298E-5	-5.70774E-5	3.12400E-5	1.16772E-4	-1.18773E-5	-4.38000E-5	4.63683E-5	3.96456E-5	-6.55191E-5	-1.67041E-5	-4.50379E-5	-3.73460E-6	-3.73460E-6	-3.73460E-6	-1.28687E-4	-3.17455E-4	-1.17767E-4	-2.04629E-5	-5.72504E-5	8.37648E-5	6.91444E-5	-9.52208E-5	6.22517E-5	7.58311E-5	1.43010E-4	2.14777E-4	2.69188E-4	5.10262E-4	6.32132E-4	9.88050E-4	1.32458E-3	1.66703E-3	1.94951E-3	2.03548E-3	2.11003E-3	2.33495E-3	2.15122E-3	2.19624E-3	2.12027E-3	1.97340E-3
6.74307E+2	-1.75943E-4	1.54280E-4	-8.19910E-5	2.81547E-5	6.81225E-5	-2.67781E-5	-1.64596E-4	-6.51909E-5	1.03831E-4	3.78772E-5	-9.97380E-5	-2.17904E-5	1.23891E-4	4.30189E-5	-9.04145E-5	1.76205E-4	6.61626E-5	-6.87926E-6	-3.11489E-5	-3.70735E-5	1.50455E-5	1.50455E-5	1.50455E-5	-1.21878E-4	-2.92111E-4	-1.84639E-4	2.71198E-5	-5.26135E-6	5.94190E-5	6.01119E-5	-9.25954E-5	1.00426E-4	1.46196E-4	1.86786E-4	2.20115E-4	2.36732E-4	4.82234E-4	5.44646E-4	9.94565E-4	1.31406E-3	1.68087E-3	1.89908E-3	2.03383E-3	2.13153E-3	2.30517E-3	2.15485E-3	2.21704E-3	2.13051E-3	2.01381E-3
6.74905E+2	-2.20837E-4	1.81506E-4	2.06077E-5	-1.64733E-5	9.53959E-5	-1.49955E-4	-1.23741E-4	-6.79477E-5	8.00187E-5	-4.61648E-5	-1.29179E-4	-1.68763E-5	1.07490E-4	1.24938E-4	-4.13011E-5	2.33489E-4	3.30511E-5	3.29463E-6	-4.45169E-5	-2.28000E-5	3.64849E-5	3.64849E-5	3.64849E-5	-1.02397E-4	-2.41902E-4	-2.04211E-4	6.97362E-5	-6.19630E-5	-1.27865E-5	-2.50089E-5	-5.22035E-5	1.07567E-4	1.85674E-4	1.41986E-4	1.72527E-4	1.60315E-4	3.94986E-4	5.25073E-4	9.73315E-4	1.27665E-3	1.73931E-3	1.88239E-3	2.05131E-3	2.12070E-3	2.27203E-3	2.15502E-3	2.15762E-3	2.11355E-3	2.04495E-3
6.75504E+2	-1.60434E-4	2.00375E-4	1.51557E-4	-6.56312E-5	8.11072E-5	-3.04886E-4	-6.43692E-5	-5.46562E-5	8.33062E-5	-1.15293E-4	-1.18733E-4	-1.51574E-5	8.32452E-5	9.99902E-5	-8.54042E-6	2.20312E-4	7.71152E-6	-7.51542E-6	-9.94941E-6	-2.43844E-6	6.85713E-5	6.85713E-5	6.85713E-5	-6.01443E-6	-1.05804E-4	-2.18172E-4	1.89654E-6	-9.52341E-5	2.94784E-5	-5.94322E-5	-8.03401E-5	8.23762E-5	2.15499E-4	1.56982E-4	1.30133E-4	9.33552E-5	2.72740E-4	5.24651E-4	9.31431E-4	1.24247E-3	1.80074E-3	1.88971E-3	2.04714E-3	2.09560E-3	2.24749E-3	2.18022E-3	2.17676E-3	2.10673E-3	2.11757E-3
6.76103E+2	-6.63296E-5	1.49085E-4	1.81809E-4	-1.07935E-4	1.05273E-4	-3.73908E-4	-7.74241E-5	-2.94440E-5	9.59642E-5	-7.92891E-5	-4.31576E-5	-4.48199E-6	5.30464E-5	7.31853E-5	2.82384E-5	1.27728E-4	8.74657E-6	-1.78475E-5	-5.49161E-5	3.16575E-5	9.85443E-5	9.85443E-5	9.85443E-5	1.94939E-4	2.53583E-5	-2.59714E-4	-2.44338E-5	3.52235E-6	1.23906E-4	-4.75198E-5	-7.33459E-5	8.35755E-6	2.54063E-4	1.47512E-4	1.21378E-4	6.26588E-5	2.22391E-4	5.33795E-4	9.39933E-4	1.23249E-3	1.86394E-3	1.92761E-3	1.99329E-3	2.11464E-3	2.22059E-3	2.21574E-3	2.16692E-3	2.08414E-3	2.18973E-3
6.76701E+2	-3.62802E-6	3.74239E-5	1.75712E-4	-9.67715E-5	8.29551E-5	-2.28697E-4	-7.94137E-5	-2.90482E-5	9.16846E-5	-5.95877E-5	-1.10294E-5	-3.51845E-5	1.10627E-5	6.60573E-5	1.31603E-4	3.19647E-5	-3.83707E-5	-1.29575E-5	-8.67190E-5	5.29437E-5	8.04660E-5	8.04660E-5	8.04660E-5	3.07522E-4	1.21796E-4	-3.36947E-4	1.85100E-5	1.38459E-4	1.42009E-4	-2.08969E-5	-7.72456E-5	-2.44480E-5	2.25525E-4	7.35107E-5	1.13189E-4	9.39337E-5	2.95054E-4	5.38099E-4	9.75479E-4	1.25866E-3	1.77624E-3	1.91305E-3	2.02875E-3	2.13969E-3	2.20293E-3	2.19593E-3	2.08368E-3	2.09384E-3	2.21953E-3
6.77300E+2	-4.77751E-6	-6.38798E-5	1.29077E-4	-5.74007E-5	3.57584E-5	-7.01419E-5	-1.25027E-5	4.59370E-6	9.96488E-5	-7.00180E-5	-3.72702E-5	-6.55748E-5	2.63232E-5	6.16570E-5	1.76074E-4	8.66879E-6	-9.53035E-5	-2.88830E-5	-8.93324E-5	5.32838E-5	4.76507E-5	4.76507E-5	4.76507E-5	2.45229E-4	1.52057E-4	-3.87604E-4	-5.84437E-5	1.89828E-4	9.86748E-5	-6.76369E-5	5.99473E-6	-3.89773E-5	1.86054E-4	7.10476E-6	4.77897E-5	1.14565E-4	2.80142E-4	5.06743E-4	1.04177E-3	1.24225E-3	1.64096E-3	1.89924E-3	2.14908E-3	2.20245E-3	2.15042E-3	2.19713E-3	2.04675E-3	2.10851E-3	2.19751E-3
6.77899E+2	4.66929E-6	-1.59892E-4	4.27930E-5	-2.88454E-5	-1.02520E-5	1.47405E-5	7.73817E-5	4.34880E-5	6.17934E-5	6.65433E-6	1.88756E-5	-4.41387E-5	6.25034E-5	5.85713E-5	8.24338E-5	-2.24684E-6	-1.34508E-4	-5.84669E-5	-7.05532E-5	3.49989E-5	3.29348E-5	3.29348E-5	3.29348E-5	2.29471E-4	1.34588E-4	-3.16252E-4	-2.06996E-4	1.41070E-4	3.81169E-5	-1.34506E-4	1.12089E-4	-4.35726E-5	1.27887E-4	3.65127E-6	-1.36441E-5	1.61393E-4	2.38141E-4	5.22346E-4	1.05855E-3	1.25482E-3	1.52331E-3	1.91651E-3	2.21247E-3	2.27529E-3	2.18152E-3	2.21859E-3	2.02798E-3	2.12099E-3	2.12832E-3
6.78497E+2	-4.59745E-6	-1.76293E-4	-2.37477E-5	-2.02516E-5	-6.91262E-5	1.33465E-4	1.08401E-4	1.06377E-5	1.28317E-5	5.71422E-5	1.03274E-4	1.18437E-5	6.60063E-5	-2.67437E-5	1.65028E-5	-6.12231E-5	-1.09880E-4	6.06067E-6	-4.59949E-5	1.16927E-5	7.67369E-6	7.67369E-6	7.67369E-6	1.51285E-4	1.73549E-4	-1.05107E-4	-2.46249E-4	1.59251E-4	-7.04832E-5	-1.31540E-4	2.09046E-4	-1.11484E-4	7.41134E-5	2.92539E-5	-7.56412E-5	2.49693E-4	2.86044E-4	6.38036E-4	9.66859E-4	1.22542E-3	1.39372E-3	1.94349E-3	2.17396E-3	2.31483E-3	2.22886E-3	2.18560E-3	2.01190E-3	2.12854E-3	2.05540E-3
6.79096E+2	4.38624E-7	-1.53951E-4	-1.12038E-4	-7.14301E-5	-1.55561E-4	2.95639E-4	1.10425E-4	-8.43253E-5	-5.25103E-6	1.54860E-4	1.26590E-4	5.84731E-5	8.53114E-6	-1.12158E-4	-4.06899E-5	-3.76801E-5	-3.90370E-5	9.19031E-5	1.07590E-5	-4.54986E-5	-4.27078E-5	-4.27078E-5	-4.27078E-5	4.22691E-5	1.88049E-4	5.46784E-5	-2.00591E-4	9.92617E-5	-1.72759E-4	-1.17156E-4	2.34337E-4	-2.58965E-4	-4.92784E-5	4.34980E-5	-2.38459E-5	2.35815E-4	3.53821E-4	6.37118E-4	8.96716E-4	1.18540E-3	1.28580E-3	1.90334E-3	2.09303E-3	2.30065E-3	2.21481E-3	2.12755E-3	2.00083E-3	2.10900E-3	1.99813E-3
6.79695E+2	7.99386E-5	-1.42202E-4	-1.47014E-4	-7.11389E-5	-1.81073E-4	3.03324E-4	7.32494E-5	-1.54977E-4	-1.94003E-5	2.69140E-4	1.06072E-4	8.24082E-5	-6.85013E-5	-1.11151E-4	-1.25870E-4	4.48429E-5	6.94550E-6	1.36660E-4	2.88518E-5	-1.10105E-4	-6.83113E-5	-6.83113E-5	-6.83113E-5	-4.11656E-5	1.29100E-4	1.37413E-4	-1.46201E-4	-8.26363E-6	-2.24428E-4	-1.11066E-4	1.84519E-4	-3.15256E-4	-1.89392E-4	1.10520E-5	-1.64566E-5	1.97961E-4	3.79964E-4	6.12572E-4	8.04024E-4	1.17293E-3	1.25940E-3	1.85152E-3	2.07939E-3	2.26926E-3	2.13091E-3	2.09916E-3	1.98625E-3	2.06230E-3	2.02836E-3
6.80294E+2	1.97798E-4	-1.01281E-4	-9.83451E-5	-6.41943E-5	-1.32862E-4	1.49741E-4	5.45796E-5	-1.31539E-4	-3.82063E-5	2.64599E-4	7.25258E-5	8.50049E-5	-9.47786E-5	-6.43353E-5	-1.51613E-4	5.65033E-5	-3.99370E-5	1.00854E-4	5.80590E-5	-1.22574E-4	-7.75033E-5	-7.75033E-5	-7.75033E-5	-8.90265E-5	7.98968E-6	1.45377E-4	-9.03053E-5	-8.54379E-6	-2.59247E-4	-7.11742E-5	9.05541E-5	-2.91538E-4	-2.86269E-4	8.46360E-6	2.86765E-5	2.21745E-4	3.71794E-4	5.95590E-4	6.99446E-4	1.14664E-3	1.22256E-3	1.85006E-3	2.11441E-3	2.26196E-3	2.05823E-3	2.07833E-3	2.00404E-3	2.04085E-3	2.07081E-3
6.80893E+2	2.00901E-4	-1.55104E-5	-5.01810E-6	-1.04755E-4	-1.42139E-4	4.91563E-5	5.01091E-5	-8.16029E-5	-6.69843E-5	1.63144E-4	3.17641E-5	1.28627E-4	-8.23688E-5	-8.43245E-5	-1.09196E-4	1.18125E-4	-4.38029E-5	3.92469E-5	6.64285E-5	-1.11800E-4	-6.63664E-5	-6.63664E-5	-6.63664E-5	-1.55747E-4	-9.58217E-5	1.47244E-4	9.60518E-5	-6.07053E-5	-2.59840E-4	-1.06616E-4	1.26261E-5	-2.53362E-4	-2.80222E-4	7.74618E-5	7.82047E-5	2.12981E-4	3.54946E-4	5.53753E-4	6.26615E-4	1.13863E-3	1.22931E-3	1.78277E-3	2.16804E-3	2.21165E-3	1.99968E-3	2.06478E-3	2.02347E-3	2.01511E-3	2.07327E-3
6.81492E+2	1.79526E-4	1.09813E-4	-1.76759E-5	-1.21559E-4	-7.12037E-5	2.31229E-5	2.96469E-5	-3.64640E-5	-9.62029E-5	3.07228E-5	2.56076E-5	1.69860E-4	-1.15017E-4	-1.52531E-4	-4.23111E-5	9.71717E-5	1.70579E-5	1.02389E-5	4.45857E-5	-8.43877E-5	-5.60530E-5	-5.60530E-5	-5.60530E-5	-8.76852E-5	-5.90046E-5	1.04151E-4	1.52426E-4	-1.55644E-4	-1.88180E-4	-1.96075E-4	-4.37739E-5	-2.69087E-4	-2.13318E-4	1.72096E-4	1.04537E-4	1.76753E-4	3.25243E-4	5.30668E-4	5.98304E-4	1.10034E-3	1.30075E-3	1.72353E-3	2.07753E-3	2.09765E-3	1.96490E-3	2.08053E-3	2.04988E-3	2.00506E-3	2.07540E-3
6.82091E+2	1.93250E-4	1.52933E-4	6.99389E-6	-9.60201E-5	1.84026E-5	-1.57945E-5	-1.56295E-5	-1.60304E-5	-9.87268E-5	-6.53427E-5	-3.39004E-5	1.37151E-4	-1.66058E-4	-1.52749E-4	4.42965E-5	9.09141E-5	1.08474E-5	-1.22949E-5	5.57242E-5	-3.79669E-5	-4.50631E-5	-4.50631E-5	-4.50631E-5	6.70119E-5	4.67223E-5	2.97752E-5	1.70517E-4	-1.73754E-4	-1.07481E-4	-1.91189E-4	-1.37808E-4	-2.33882E-4	-1.02343E-4	2.28030E-4	1.10402E-4	8.15862E-5	3.00875E-4	5.28762E-4	5.95659E-4	1.12313E-3	1.39068E-3	1.65896E-3	1.98263E-3	2.04986E-3	1.97589E-3	2.12401E-3	2.11133E-3	2.02692E-3	2.12421E-3
6.82690E+2	1.69594E-4	1.89004E-4	4.67580E-5	-1.94422E-5	7.87062E-6	-2.66709E-5	-4.95840E-5	4.24122E-5	-6.98292E-5	-8.79744E-5	-7.06381E-5	5.55697E-5	-1.46695E-4	-1.13337E-4	1.55537E-4	3.92623E-5	-5.36908E-5	-1.07772E-4	1.24304E-5	2.71958E-5	-6.04080E-6	-6.04080E-6	-6.04080E-6	1.31528E-4	7.70028E-5	-3.61006E-5	2.03794E-4	-9.56291E-5	6.85601E-5	-1.51307E-4	-1.63162E-4	-6.42634E-5	4.55371E-5	2.12617E-4	1.45704E-4	2.24120E-5	2.93452E-4	5.53802E-4	6.76391E-4	1.18768E-3	1.51524E-3	1.63295E-3	1.97129E-3	2.10141E-3	2.00964E-3	2.18233E-3	2.07732E-3	2.03929E-3	2.17152E-3
6.83290E+2	1.20520E-4	2.04120E-4	1.03590E-5	-2.48811E-6	4.12101E-5	-4.83993E-5	-2.47492E-5	8.36693E-5	-7.74814E-6	-8.20855E-5	-1.51782E-4	-2.41612E-5	-5.12954E-5	-7.85195E-5	1.69604E-4	-2.35152E-5	-6.81654E-5	-1.37729E-4	-2.83372E-5	9.94924E-5	1.83370E-5	1.83370E-5	1.83370E-5	1.45027E-4	7.98443E-5	-1.22232E-4	2.40752E-4	1.59990E-5	1.41379E-4	-1.55386E-4	-1.74005E-4	1.23821E-4	1.88696E-4	1.91697E-4	1.67557E-4	5.11281E-5	2.91083E-4	6.21740E-4	8.12999E-4	1.23651E-3	1.58897E-3	1.66244E-3	2.01860E-3	2.15923E-3	2.08500E-3	2.21890E-3	2.02974E-3	2.07407E-3	2.12740E-3
6.83889E+2	-8.39417E-5	1.82791E-4	1.02999E-5	-7.88117E-6	1.06271E-4	-6.57766E-5	1.45239E-6	1.13956E-4	2.98261E-5	-1.12085E-4	-1.16425E-4	-5.23468E-5	3.67085E-5	-1.56956E-5	8.57044E-5	-7.95295E-5	-3.01295E-5	-1.37868E-4	-5.91205E-6	1.40582E-4	2.99411E-5	2.99411E-5	2.99411E-5	1.00390E-4	1.20064E-4	-1.46682E-4	3.25635E-4	1.31641E-4	1.11966E-4	-1.84637E-4	-1.54810E-4	2.08257E-4	2.48976E-4	1.46812E-4	1.46609E-4	8.29913E-5	2.50744E-4	6.76242E-4	8.82250E-4	1.27016E-3	1.61789E-3	1.69389E-3	2.06785E-3	2.20662E-3	2.16158E-3	2.22478E-3	2.08477E-3	2.11363E-3	2.08345E-3
6.84488E+2	-2.66254E-4	1.82115E-4	2.50434E-5	-2.22961E-5	4.32418E-5	-1.78558E-6	-3.08077E-5	1.01334E-4	6.28262E-5	-1.11738E-4	-5.86878E-5	-6.53963E-5	6.60695E-5	6.82186E-5	-2.83666E-6	-9.69827E-5	5.24295E-5	-8.16665E-5	8.24216E-6	1.28931E-4	3.05208E-5	3.05208E-5	3.05208E-5	-3.11038E-5	1.96893E-4	-1.21972E-4	3.39970E-4	1.96304E-4	1.00467E-4	-1.70824E-4	-1.19554E-4	1.86385E-4	2.86428E-4	7.29560E-5	7.41771E-5	1.53855E-4	2.55691E-4	7.46007E-4	9.11455E-4	1.27996E-3	1.59112E-3	1.71990E-3	2.10941E-3	2.22088E-3	2.20811E-3	2.17279E-3	2.13604E-3	2.13999E-3	2.05588E-3
6.85087E+2	-2.65307E-4	1.43176E-4	5.99322E-6	3.28710E-6	-3.12785E-5	6.38869E-5	-7.77916E-5	7.55154E-5	7.08112E-5	-7.04033E-5	-1.85829E-5	-4.51921E-5	3.14214E-5	1.83259E-4	-3.10585E-5	-1.15705E-4	8.05376E-5	-2.07420E-5	-3.31656E-5	5.13393E-5	1.57157E-5	1.57157E-5	1.57157E-5	-1.54053E-4	2.21647E-4	-9.98686E-5	2.81406E-4	1.98978E-4	3.73287E-5	-8.70770E-5	-8.05437E-5	1.54793E-4	2.50852E-4	1.24325E-5	-6.49835E-6	1.92983E-4	3.07881E-4	8.47608E-4	9.38992E-4	1.29935E-3	1.52612E-3	1.77045E-3	2.10563E-3	2.26150E-3	2.19919E-3	2.13034E-3	2.17003E-3	2.16788E-3	1.99695E-3
6.85687E+2	-1.68182E-4	2.12846E-5	4.56114E-5	8.26921E-6	-6.51461E-5	-1.11324E-5	-4.58975E-5	3.17979E-5	8.55566E-5	9.99826E-6	-1.14344E-5	-3.98503E-5	3.53506E-6	2.55688E-4	-8.89748E-5	-1.31795E-4	8.45136E-5	-3.91017E-6	3.30350E-5	-1.29665E-5	-2.77814E-6	-2.77814E-6	-2.77814E-6	-3.04008E-4	1.40323E-4	-1.07324E-4	1.93711E-4	1.67879E-4	6.69523E-8	1.51734E-5	-6.16740E-5	2.00879E-4	1.96674E-4	-1.29095E-5	-5.22921E-6	1.71739E-4	3.77964E-4	8.71823E-4	1.02259E-3	1.29070E-3	1.51669E-3	1.86061E-3	2.07552E-3	2.29386E-3	2.21235E-3	2.08136E-3	2.14745E-3	2.20808E-3	1.99984E-3
6.86286E+2	-1.09599E-4	-6.12074E-5	8.17039E-5	-1.04548E-5	-1.05587E-4	-1.27650E-4	-4.52748E-6	2.10618E-5	9.05834E-5	6.10329E-5	3.37192E-6	-5.17589E-5	1.21524E-5	2.53086E-4	-1.39500E-4	-1.19784E-4	1.34235E-4	-4.85350E-6	1.07526E-4	-2.98308E-5	8.94021E-6	8.94021E-6	8.94021E-6	-3.50762E-4	1.20102E-4	-8.55076E-5	1.07295E-4	2.31734E-4	-6.31325E-5	1.14101E-4	-9.81903E-5	2.17765E-4	2.04220E-4	-9.51374E-6	9.03064E-5	1.98982E-4	4.09650E-4	8.38340E-4	1.04927E-3	1.28799E-3	1.49348E-3	1.94129E-3	2.10942E-3	2.31133E-3	2.23522E-3	2.06396E-3	2.10733E-3	2.22703E-3	2.02718E-3
6.86886E+2	-1.19141E-4	-1.08155E-4	8.60831E-5	2.16498E-6	-1.00423E-4	-7.69860E-5	1.69962E-5	1.82952E-7	6.82918E-5	7.95505E-6	6.65968E-5	-3.02724E-5	-1.74523E-5	1.78837E-4	-1.07930E-4	-1.09170E-4	1.30930E-4	1.57342E-5	1.08775E-4	-1.30162E-5	-2.30408E-6	-2.30408E-6	-2.30408E-6	-3.93674E-4	1.13180E-4	-8.59672E-5	1.75272E-5	2.16020E-4	-1.12453E-4	1.13680E-4	-9.05962E-5	1.17772E-4	1.54453E-4	-1.02672E-5	1.33393E-4	2.24432E-4	3.68723E-4	7.80792E-4	1.02799E-3	1.27644E-3	1.41232E-3	1.93450E-3	2.15417E-3	2.21647E-3	2.18149E-3	2.05412E-3	2.05727E-3	2.23384E-3	2.00408E-3
6.87485E+2	-1.18730E-4	-6.80255E-5	6.56829E-5	3.62003E-6	-6.50506E-5	6.86791E-6	4.60626E-5	-1.83452E-5	4.54056E-5	-7.56942E-5	6.87918E-5	1.42387E-5	-6.61456E-5	1.36396E-4	-9.00088E-5	-1.08846E-4	1.09535E-4	3.24910E-5	8.85871E-5	-6.83362E-6	-2.71369E-5	-2.71369E-5	-2.71369E-5	-3.62239E-4	9.25900E-5	-1.11807E-4	-1.13742E-4	1.12415E-4	-1.22039E-4	1.04732E-4	-5.29780E-5	-5.10281E-5	4.76915E-5	7.07157E-5	8.73211E-5	2.24558E-4	3.54555E-4	6.64454E-4	9.08789E-4	1.19928E-3	1.39052E-3	1.86951E-3	2.13033E-3	2.10676E-3	2.13445E-3	2.07480E-3	2.09453E-3	2.14114E-3	1.98416E-3
6.88085E+2	-1.17274E-4	7.66404E-5	4.05270E-5	-1.42479E-5	-5.51510E-6	3.52861E-5	2.22944E-5	-2.84177E-5	2.70893E-5	-1.52004E-4	2.32504E-5	2.67943E-5	-8.57026E-5	1.17465E-4	-9.77684E-5	-7.33368E-5	9.08301E-5	3.18022E-5	6.35916E-5	1.86964E-5	-1.71059E-5	-1.71059E-5	-1.71059E-5	-2.92347E-4	1.17846E-4	-6.33640E-5	-1.83976E-4	4.06360E-5	-3.26406E-5	9.81640E-5	3.65101E-5	-6.86599E-5	-3.66695E-5	1.26261E-4	3.61031E-5	2.39337E-4	3.81106E-4	5.76163E-4	8.43655E-4	1.20478E-3	1.47369E-3	1.85511E-3	2.05006E-3	2.06302E-3	2.10992E-3	2.11382E-3	2.13886E-3	2.09892E-3	2.00853E-3
6.88685E+2	-1.04461E-4	1.62736E-4	3.19454E-5	-4.63248E-5	1.29918E-4	9.47276E-5	1.94034E-5	-4.61988E-5	6.74136E-6	-2.42818E-4	-9.88769E-5	1.00084E-5	-4.78868E-5	5.11525E-5	-5.43566E-6	-1.54477E-5	8.46725E-5	-4.53018E-5	6.18136E-6	5.52655E-5	-1.81007E-5	-1.81007E-5	-1.81007E-5	-1.38005E-4	1.00965E-4	-4.82108E-5	-1.28688E-4	-3.51737E-5	1.78614E-5	6.48285E-5	8.15345E-5	1.26734E-5	-6.28928E-5	1.43073E-4	6.18565E-5	1.81651E-4	3.84618E-4	5.28876E-4	8.24021E-4	1.18017E-3	1.59399E-3	1.84394E-3	1.98338E-3	2.06149E-3	2.12078E-3	2.16317E-3	2.10473E-3	2.08023E-3	2.00926E-3
6.89284E+2	3.21949E-5	1.50536E-4	1.27676E-5	-6.75787E-5	2.42951E-4	9.21239E-5	1.88957E-5	-3.90052E-5	-8.62374E-6	-2.77910E-4	-1.92391E-4	-2.46740E-5	1.43866E-5	-6.61207E-5	5.40433E-5	1.43596E-5	6.50965E-5	-4.95264E-5	-5.37405E-5	8.22147E-5	-3.61066E-6	-3.61066E-6	-3.61066E-6	-4.71524E-5	-7.42772E-6	2.04007E-5	5.68133E-5	-1.06877E-4	3.01019E-5	7.27412E-7	1.07905E-4	3.52070E-5	-4.92054E-5	1.19079E-4	1.70071E-4	1.36703E-4	3.41977E-4	4.82424E-4	8.43839E-4	1.10414E-3	1.71915E-3	1.79448E-3	1.97100E-3	2.10717E-3	2.14891E-3	2.21830E-3	2.03515E-3	2.07615E-3	1.99501E-3
6.89884E+2	1.11248E-4	1.29518E-4	-6.71258E-6	-7.70475E-5	2.41935E-4	7.14566E-5	2.66558E-5	-1.29518E-5	-8.37564E-6	-3.07279E-4	-2.04310E-4	-4.84793E-5	6.03112E-5	-1.12016E-4	9.42509E-6	6.05582E-5	5.55670E-5	-1.90331E-5	-5.58956E-5	8.54252E-5	4.05187E-6	4.05187E-6	4.05187E-6	1.54303E-5	-8.31097E-5	4.04624E-5	1.47983E-4	-1.04403E-4	-6.46057E-6	-3.32807E-5	7.11446E-5	-3.96269E-5	-2.73224E-5	4.98478E-5	2.18680E-4	1.61266E-4	2.70713E-4	4.60690E-4	8.42865E-4	1.06786E-3	1.80311E-3	1.72271E-3	2.00080E-3	2.15620E-3	2.16657E-3	2.25077E-3	2.01791E-3	2.06614E-3	2.02013E-3
6.90484E+2	1.26569E-4	9.40578E-5	-2.24403E-5	-6.88587E-5	1.89491E-4	1.16325E-5	6.25471E-5	1.58387E-5	-2.31044E-5	-2.99418E-4	-1.81742E-4	-2.03712E-5	1.10237E-4	-9.93043E-5	-2.37527E-6	7.41327E-5	5.43817E-5	-1.69224E-6	-8.19674E-5	6.23861E-5	2.06539E-5	2.06539E-5	2.06539E-5	6.26471E-5	-1.30277E-4	4.15920E-5	1.41755E-4	-8.81357E-5	4.80684E-5	6.79120E-6	7.31667E-5	-9.10389E-5	-2.33904E-5	-3.71311E-5	2.08093E-4	2.02287E-4	2.31324E-4	4.42570E-4	8.31610E-4	1.05807E-3	1.76387E-3	1.67208E-3	2.05614E-3	2.20999E-3	2.11495E-3	2.25268E-3	2.06187E-3	2.04577E-3	2.00726E-3
6.91083E+2	2.05021E-4	6.46967E-5	-1.91805E-5	-3.48899E-5	8.62493E-5	-6.76247E-5	1.02616E-4	3.17009E-5	-4.60592E-5	-2.35605E-4	-1.26929E-4	-1.72684E-5	1.11213E-4	-7.53719E-5	-1.11632E-5	3.04878E-5	3.61570E-5	8.97528E-6	-5.56024E-5	1.25774E-5	1.27994E-5	1.27994E-5	1.27994E-5	8.82264E-5	-1.91626E-4	-3.32204E-6	2.14295E-4	-1.72218E-4	7.70321E-5	-9.52020E-6	9.95776E-5	-1.05455E-4	7.07429E-5	-6.30311E-6	2.05333E-4	2.51323E-4	2.03696E-4	4.59740E-4	8.67411E-4	1.12739E-3	1.70111E-3	1.67412E-3	2.01675E-3	2.19672E-3	2.05593E-3	2.16983E-3	2.06721E-3	2.01417E-3	1.94619E-3
6.91683E+2	2.60591E-4	2.18750E-5	2.36481E-5	3.09244E-5	-1.63610E-5	-2.25298E-4	1.09341E-4	5.40916E-5	-4.96627E-5	-2.15714E-4	-5.66631E-5	-3.60633E-6	7.75158E-5	-3.19788E-5	-1.87925E-6	1.24145E-5	3.85805E-6	8.85030E-6	1.84568E-5	-2.04042E-5	3.09394E-5	3.09394E-5	3.09394E-5	4.56162E-5	-1.66888E-4	-6.42794E-5	2.75185E-4	-2.02341E-4	1.27544E-4	-4.37844E-5	4.96594E-5	-8.72786E-5	1.91555E-4	4.12140E-5	1.92655E-4	2.25128E-4	2.15340E-4	5.41307E-4	9.36740E-4	1.14806E-3	1.65476E-3	1.73832E-3	1.94115E-3	2.10922E-3	2.06397E-3	2.07371E-3	2.07095E-3	2.04052E-3	1.97460E-3
6.92283E+2	2.88548E-4	-2.72230E-5	4.90504E-5	7.44001E-5	-9.73958E-5	-3.68627E-4	9.48574E-5	9.78847E-5	-1.05383E-4	-1.27021E-4	1.58427E-5	-5.67114E-7	6.97286E-5	-7.75091E-6	3.61999E-5	-6.68354E-5	-1.98652E-5	3.47678E-5	6.11367E-5	-1.74824E-6	5.88194E-5	5.88194E-5	5.88194E-5	7.84926E-5	-1.20526E-4	-7.04048E-5	1.86343E-4	-1.03881E-4	8.17270E-5	-2.04783E-5	-6.26359E-5	-7.26511E-5	1.88990E-4	1.16084E-4	1.67313E-4	1.92218E-4	2.56924E-4	5.95455E-4	1.03018E-3	1.11917E-3	1.60061E-3	1.83992E-3	1.94606E-3	2.02221E-3	2.12547E-3	2.07189E-3	2.09915E-3	2.10584E-3	2.03727E-3
6.92883E+2	3.06165E-4	-6.60055E-5	7.08284E-5	1.27552E-4	-1.57339E-4	-3.79489E-4	6.48228E-5	9.84702E-5	-1.62820E-4	-7.44656E-6	4.08553E-5	-3.47453E-5	2.66379E-5	8.57207E-6	5.60219E-5	-1.26574E-4	-6.67248E-6	5.51488E-5	9.03234E-5	-4.30624E-6	5.09284E-5	5.09284E-5	5.09284E-5	8.24946E-5	-1.13712E-4	-8.22551E-5	-3.39614E-6	-2.14740E-5	-5.40013E-5	2.06933E-5	-7.10920E-5	-1.07588E-4	1.29596E-4	1.42816E-4	1.18742E-4	1.87683E-4	2.80386E-4	5.91213E-4	1.01102E-3	1.07508E-3	1.46674E-3	1.88045E-3	1.96614E-3	1.98684E-3	2.19161E-3	2.02544E-3	2.09651E-3	2.08853E-3	2.07817E-3
6.93483E+2	2.70505E-4	-1.10202E-4	5.52475E-5	1.67439E-4	-1.81968E-4	-3.17775E-4	5.66506E-5	8.10691E-5	-1.85946E-4	6.09788E-5	1.00683E-4	-3.98724E-5	-2.56985E-5	6.51181E-5	1.27648E-5	-1.76343E-4	2.13214E-5	6.25449E-5	6.84853E-5	1.49970E-5	3.91495E-5	3.91495E-5	3.91495E-5	1.02608E-4	-5.81476E-5	-6.90942E-5	-1.44912E-4	2.36315E-5	-5.30202E-5	-6.58836E-6	-7.44436E-5	-9.06466E-5	7.67248E-5	1.70075E-4	5.22003E-5	2.11277E-4	2.96743E-4	5.82417E-4	9.68653E-4	1.10511E-3	1.32821E-3	1.88685E-3	1.96698E-3	1.97356E-3	2.16939E-3	1.99334E-3	2.10969E-3	2.05348E-3	2.07523E-3
6.94083E+2	1.67478E-4	-1.49605E-4	6.88942E-5	1.27873E-4	-1.18275E-4	-1.83313E-4	8.44134E-5	4.51049E-5	-1.66603E-4	3.84808E-5	7.63293E-5	-5.26515E-5	-8.96850E-5	7.95173E-5	7.48873E-5	-1.50519E-4	1.69835E-5	2.56286E-5	6.25191E-5	4.25428E-5	7.57035E-6	7.57035E-6	7.57035E-6	9.99646E-5	-6.24284E-6	-3.69593E-5	-9.36690E-5	4.39439E-5	-6.31484E-6	-3.38372E-5	-7.42378E-5	-8.44329E-5	-7.15285E-6	1.89859E-4	3.03977E-5	2.05531E-4	3.38843E-4	5.86037E-4	9.07847E-4	1.16024E-3	1.28188E-3	1.83563E-3	1.96829E-3	1.95492E-3	2.12521E-3	1.94395E-3	2.13950E-3	2.00220E-3	2.03029E-3
6.94683E+2	9.34704E-5	-6.41266E-5	4.61132E-5	4.46092E-5	-7.93975E-6	-1.17231E-4	8.05029E-5	-2.34362E-5	-1.37085E-4	4.99960E-5	-2.69395E-6	-1.01417E-4	-1.18943E-4	6.56084E-5	1.84217E-4	-1.14583E-4	5.49628E-5	-1.35425E-5	3.50216E-5	4.64952E-5	-1.50605E-5	-1.50605E-5	-1.50605E-5	4.48192E-5	-4.79382E-5	6.32971E-6	3.32537E-5	3.95794E-5	5.14540E-5	-5.12191E-5	-1.27707E-4	-1.46446E-4	-9.11006E-5	1.34240E-4	5.90657E-5	1.54667E-4	3.90188E-4	6.04276E-4	8.12322E-4	1.12962E-3	1.26153E-3	1.82115E-3	1.93215E-3	1.98264E-3	2.08320E-3	1.94809E-3	2.09402E-3	1.95669E-3	1.98356E-3
6.95284E+2	-4.02046E-5	4.68660E-5	1.03277E-5	-6.98203E-6	-9.67183E-6	-1.13235E-4	7.58568E-5	-6.64886E-5	-9.75193E-5	7.63808E-5	1.70422E-5	-9.90942E-5	-8.97639E-5	7.70657E-5	1.83643E-4	-5.29166E-5	9.11017E-5	-1.92521E-5	-4.77160E-5	6.45607E-5	-9.57384E-6	-9.57384E-6	-9.57384E-6	-5.80052E-5	-1.34941E-4	8.79429E-5	1.86201E-5	3.71527E-5	6.13469E-5	-4.78270E-5	-1.65700E-4	-1.33914E-4	-9.91432E-5	7.58148E-5	7.93906E-5	7.68907E-5	4.44184E-4	6.08322E-4	7.39373E-4	1.07072E-3	1.24652E-3	1.80567E-3	1.87319E-3	2.04999E-3	2.03768E-3	2.00653E-3	2.04224E-3	1.89651E-3	1.95805E-3
6.95884E+2	-5.80185E-5	6.99053E-5	8.80267E-6	-4.88252E-5	-7.64672E-5	-1.51761E-4	6.16689E-5	-7.16765E-5	-4.89392E-5	9.70343E-5	-3.12748E-6	-1.43227E-5	-4.26826E-5	1.12056E-4	1.06903E-4	3.59737E-5	7.99036E-5	-7.32624E-5	-7.11976E-5	8.80330E-5	-1.54059E-6	-1.54059E-6	-1.54059E-6	-1.50368E-4	-2.05051E-4	1.69658E-4	-2.27761E-5	3.43698E-5	8.23294E-5	-3.28373E-5	-1.70989E-4	-2.95446E-5	-6.09413E-5	4.22813E-5	9.75613E-5	5.30465E-5	4.38001E-4	5.83620E-4	6.47244E-4	1.06793E-3	1.25350E-3	1.76149E-3	1.86199E-3	2.07683E-3	1.95991E-3	2.02529E-3	1.97644E-3	1.87373E-3	1.92819E-3
6.96484E+2	-5.33330E-5	4.80295E-5	2.15302E-5	-3.21053E-5	-1.27165E-4	-1.44720E-4	9.66174E-5	-4.23637E-5	-2.01127E-6	1.62710E-4	-3.87615E-6	5.12083E-5	1.34617E-5	1.25117E-4	-6.72611E-5	1.14009E-4	2.39901E-5	-1.77049E-4	-8.34110E-5	7.66227E-5	-2.98821E-6	-2.98821E-6	-2.98821E-6	-1.80908E-4	-1.62207E-4	1.91137E-4	3.30175E-5	3.25639E-6	1.10961E-4	-1.79622E-5	-8.13072E-5	4.17169E-5	4.38532E-6	3.55623E-5	8.25423E-5	9.64234E-5	4.10196E-4	5.64367E-4	6.00707E-4	1.12921E-3	1.30180E-3	1.69438E-3	1.90276E-3	2.09359E-3	1.95144E-3	2.03621E-3	1.91812E-3	1.86271E-3	1.91360E-3
6.97084E+2	-4.60416E-5	7.64658E-5	4.86846E-5	7.08069E-5	-1.69967E-4	-1.13600E-4	1.08291E-4	3.17495E-6	2.52513E-5	2.08882E-4	-2.77221E-5	7.95887E-5	5.52004E-5	5.94153E-5	-1.90748E-4	1.77843E-4	-4.44516E-5	-2.31745E-4	-1.25163E-4	3.58350E-5	4.53391E-6	4.53391E-6	4.53391E-6	-1.63265E-4	-1.00843E-4	1.82721E-4	1.39353E-4	-1.02116E-5	1.06901E-4	-5.26234E-5	7.55982E-6	7.52418E-5	1.32292E-4	-9.12868E-6	9.16283E-5	2.26333E-4	3.78764E-4	5.96141E-4	5.96432E-4	1.16484E-3	1.37163E-3	1.61334E-3	1.95224E-3	2.05584E-3	1.95339E-3	2.00505E-3	1.87217E-3	1.86069E-3	1.91604E-3
6.97685E+2	2.85594E-5	1.31361E-4	5.21314E-5	1.28646E-4	-1.68962E-4	-6.36398E-5	3.90329E-5	-1.24949E-5	1.58349E-5	2.39530E-4	-3.41770E-5	5.65222E-5	6.96166E-5	-1.20269E-5	-2.00861E-4	1.91711E-4	-1.20534E-4	-2.02720E-4	-1.25321E-4	-1.22069E-5	-2.34645E-5	-2.34645E-5	-2.34645E-5	-1.47301E-4	-7.21154E-5	1.17476E-4	2.07798E-4	-4.14247E-5	8.21921E-5	-1.07047E-4	3.45221E-5	6.66818E-5	1.71448E-4	-6.73736E-5	1.08621E-5	3.09463E-4	3.64379E-4	6.17449E-4	6.01374E-4	1.12776E-3	1.43868E-3	1.53128E-3	1.96340E-3	1.91844E-3	1.97805E-3	1.92872E-3	1.79731E-3	1.88677E-3	1.90773E-3
6.98285E+2	2.48872E-6	1.25329E-4	4.38667E-5	8.94034E-5	-1.04699E-4	2.58176E-5	-3.45704E-5	-7.00676E-5	1.86899E-5	2.03232E-4	8.56942E-6	3.09213E-5	1.02285E-4	3.70066E-6	-1.62459E-4	1.74496E-4	-1.56553E-4	-1.62680E-4	-1.11650E-4	-2.61198E-5	-2.58159E-5	-2.58159E-5	-2.58159E-5	-1.44341E-4	-1.22285E-5	5.82019E-5	1.76778E-4	-1.10033E-4	7.60311E-5	-1.02133E-4	3.18953E-5	7.04733E-5	1.69865E-4	-7.02016E-5	-9.49424E-5	3.17890E-4	3.64912E-4	6.49853E-4	6.95235E-4	1.06938E-3	1.51466E-3	1.53636E-3	1.97602E-3	1.81997E-3	2.02305E-3	1.90066E-3	1.73982E-3	1.94060E-3	1.89757E-3
6.98886E+2	-1.40989E-5	4.86617E-5	5.94921E-5	2.58649E-5	-3.96985E-5	1.09035E-4	-8.82858E-5	-1.00767E-4	7.61793E-6	2.17453E-4	-1.34899E-5	1.31676E-5	1.31800E-4	6.25769E-5	-9.73213E-5	1.08346E-4	-1.78319E-4	-1.30091E-4	-8.51860E-5	-3.67596E-5	-3.91445E-5	-3.91445E-5	-3.91445E-5	-1.16595E-4	7.34053E-5	1.91043E-5	4.68608E-5	-1.31743E-4	2.59849E-5	-5.64586E-5	2.58199E-5	1.39687E-4	1.59969E-4	-1.16059E-6	-1.74709E-4	2.84558E-4	3.01749E-4	6.71424E-4	7.32197E-4	1.06038E-3	1.53906E-3	1.59092E-3	2.00729E-3	1.77734E-3	2.01092E-3	1.92002E-3	1.75972E-3	1.99095E-3	1.90729E-3
6.99486E+2	-6.41364E-5	-5.33458E-5	4.41465E-5	1.26457E-5	3.25709E-5	1.98322E-4	-8.55076E-5	-7.66670E-5	-9.38050E-6	1.99697E-4	-3.46675E-5	5.20995E-6	1.24358E-4	9.01758E-5	-2.86428E-5	4.78234E-5	-1.29561E-4	-1.42978E-4	-1.02166E-4	-2.78958E-5	-5.18449E-5	-5.18449E-5	-5.18449E-5	-2.38820E-5	2.46092E-4	7.29034E-5	-1.07678E-4	-9.06884E-5	-6.47261E-6	4.84197E-6	1.43916E-5	1.69823E-4	1.39435E-4	2.68281E-5	-1.90770E-4	2.73833E-4	2.46093E-4	6.48711E-4	7.31939E-4	1.07777E-3	1.49522E-3	1.53910E-3	2.00389E-3	1.74045E-3	1.94068E-3	1.90869E-3	1.78888E-3	1.97373E-3	1.92930E-3
7.00087E+2	-1.57107E-4	-9.21632E-5	3.77685E-5	3.21532E-6	1.30941E-4	2.30707E-4	-3.37079E-5	-3.80829E-5	-1.24118E-5	7.75697E-5	-5.04573E-6	8.07534E-6	7.39487E-5	3.28605E-5	6.71956E-5	9.23935E-6	-8.92862E-5	-1.08157E-4	-1.40128E-4	4.56832E-6	-3.49529E-5	-3.49529E-5	-3.49529E-5	1.36140E-4	3.00464E-4	9.60488E-5	-1.21792E-4	-8.13721E-5	-4.07879E-5	4.38555E-5	-2.18738E-5	8.50917E-5	8.96598E-5	6.57806E-5	-6.17380E-5	3.09296E-4	2.26772E-4	6.52365E-4	8.38991E-4	9.99874E-4	1.46667E-3	1.44315E-3	1.95402E-3	1.75588E-3	1.92401E-3	1.90641E-3	1.85010E-3	1.97449E-3	1.95274E-3
7.00687E+2	-2.65811E-4	-9.57256E-5	3.44848E-5	-5.09551E-5	1.90342E-4	1.91288E-4	6.37987E-6	-3.72416E-5	-2.56544E-6	2.36975E-5	2.60015E-5	-1.71919E-5	3.23507E-5	-1.98610E-5	1.18487E-4	-2.01370E-5	-6.74558E-6	2.85116E-5	-1.39164E-4	3.85578E-6	-1.56319E-5	-1.56319E-5	-1.56319E-5	1.84168E-4	2.75417E-4	5.30854E-5	-1.14750E-4	-1.36646E-4	-4.24378E-5	1.25107E-4	-6.54966E-5	3.52988E-5	4.59572E-5	6.68739E-5	8.86587E-5	3.67645E-4	2.22204E-4	6.41923E-4	9.34885E-4	9.30610E-4	1.39527E-3	1.39577E-3	1.89218E-3	1.76074E-3	1.90312E-3	1.93588E-3	1.88413E-3	1.91873E-3	1.90396E-3
7.01288E+2	-2.83116E-4	-8.52405E-5	3.14331E-5	-1.17056E-4	1.46335E-4	1.35620E-4	-6.14570E-6	-4.66177E-5	3.51613E-5	-5.02548E-5	9.49612E-5	-4.82557E-5	-1.08609E-5	-1.82503E-5	1.52546E-4	-3.83203E-5	2.06566E-5	1.65080E-4	-7.99543E-5	2.27971E-6	1.29366E-6	1.29366E-6	1.29366E-6	1.79456E-4	2.83459E-4	-2.02934E-5	-6.80057E-5	-1.59397E-4	-4.86458E-5	2.25898E-4	-8.08383E-5	4.39197E-5	-2.94308E-5	6.59268E-5	1.71293E-4	3.38588E-4	1.96935E-4	6.00959E-4	9.72440E-4	8.83066E-4	1.36114E-3	1.45379E-3	1.82268E-3	1.79289E-3	1.88398E-3	1.99902E-3	1.90323E-3	1.82388E-3	1.86895E-3
7.01889E+2	-2.55444E-4	-1.11762E-4	-1.06759E-6	-1.23142E-4	1.07104E-4	1.93735E-4	2.93229E-5	1.12874E-5	7.64058E-5	-1.66147E-4	6.60449E-5	-6.17676E-5	-6.35467E-5	8.49720E-6	1.38781E-4	-5.81983E-5	3.23072E-5	1.84725E-4	-2.93519E-5	2.22163E-5	2.68427E-5	2.68427E-5	2.68427E-5	1.68868E-4	2.50622E-4	-3.72036E-5	-2.30394E-5	-1.26033E-4	-3.61715E-5	2.23746E-4	-3.55654E-5	1.01903E-4	-4.69134E-5	1.14320E-4	2.44602E-4	1.92399E-4	1.76299E-4	5.69215E-4	9.53439E-4	8.85776E-4	1.34873E-3	1.56787E-3	1.73994E-3	1.88613E-3	1.87416E-3	2.02380E-3	1.92282E-3	1.78577E-3	1.87314E-3
7.02489E+2	-1.90541E-4	-8.08570E-5	-2.85720E-5	-7.13769E-5	6.62770E-5	1.82039E-4	8.62553E-5	9.49893E-5	5.82311E-5	-2.46763E-4	5.20795E-6	-6.61273E-5	-9.52507E-5	-2.85330E-5	9.17030E-5	-4.92714E-5	3.13110E-5	1.76958E-4	2.57773E-5	3.85428E-5	4.45225E-5	4.45225E-5	4.45225E-5	1.91893E-4	1.28310E-4	1.15507E-5	-2.32633E-5	-4.12154E-5	-1.32142E-5	1.51747E-4	9.04108E-5	1.46599E-4	-2.14501E-5	1.13195E-4	2.52728E-4	1.60916E-4	2.05409E-4	4.96892E-4	9.10684E-4	9.28855E-4	1.37299E-3	1.66931E-3	1.70165E-3	2.03272E-3	1.88495E-3	2.00235E-3	1.96274E-3	1.79668E-3	1.89323E-3
7.03090E+2	-1.67503E-5	-2.32352E-5	-4.67645E-5	-2.79888E-5	1.75615E-5	9.42142E-5	7.44054E-5	1.45015E-4	-1.12355E-5	-2.73992E-4	-6.41084E-6	-6.68973E-5	-7.12859E-5	-1.11953E-4	3.11394E-5	-2.28991E-5	6.15256E-5	1.59958E-4	5.42996E-5	4.12928E-5	4.97080E-5	4.97080E-5	4.97080E-5	2.49302E-4	-3.37747E-5	-5.90012E-5	1.22922E-6	1.75155E-5	1.66134E-5	9.99130E-5	2.70882E-4	8.97125E-5	-2.92236E-6	4.90929E-5	2.35574E-4	1.99899E-4	2.26784E-4	4.57528E-4	8.71280E-4	9.80225E-4	1.36790E-3	1.69129E-3	1.70631E-3	2.09181E-3	1.88388E-3	1.91857E-3	1.97401E-3	1.79022E-3	1.85126E-3
7.03691E+2	1.25477E-4	7.38924E-6	-1.70839E-5	-2.16575E-5	-7.27270E-5	4.47770E-5	6.98319E-6	1.20911E-4	-2.97555E-5	-2.58776E-4	-2.44732E-7	-9.52369E-5	-5.86472E-5	-1.49942E-4	3.78121E-5	-2.80606E-6	8.74725E-5	1.66410E-4	9.45584E-5	1.50862E-5	4.28108E-5	4.28108E-5	4.28108E-5	2.01144E-4	-1.52504E-4	-1.45933E-4	5.93759E-5	-9.72494E-6	5.90088E-5	5.36402E-5	4.11877E-4	3.02462E-5	-3.03516E-5	-4.22881E-5	1.73905E-4	2.09686E-4	1.75091E-4	4.36273E-4	7.84758E-4	9.46537E-4	1.34310E-3	1.70983E-3	1.74502E-3	2.05800E-3	1.90207E-3	1.78967E-3	1.97844E-3	1.75995E-3	1.74201E-3
7.04292E+2	2.07899E-4	-1.02781E-6	3.23218E-5	-1.69795E-5	-1.36733E-4	3.25768E-5	-9.54301E-5	7.11850E-5	-1.61795E-5	-1.74696E-4	-1.24883E-6	-1.19162E-4	-4.33324E-5	-9.82284E-5	9.55837E-5	-3.75248E-5	5.26700E-5	1.68428E-4	9.20093E-5	-1.21320E-5	3.63422E-5	3.63422E-5	3.63422E-5	6.54544E-5	-1.44452E-4	-1.92120E-4	7.91119E-5	2.34388E-5	9.12252E-5	9.52133E-6	4.70637E-4	3.43990E-5	4.09975E-6	-8.30967E-5	5.05698E-5	1.56728E-4	1.31107E-4	4.40248E-4	6.56259E-4	9.18536E-4	1.35305E-3	1.81847E-3	1.86608E-3	2.05266E-3	1.97569E-3	1.78593E-3	2.00024E-3	1.80736E-3	1.66456E-3
7.04893E+2	2.37800E-4	6.66640E-5	6.81791E-5	-2.04883E-5	-1.69845E-4	-2.05653E-5	-8.61149E-5	3.42833E-5	-2.07013E-5	-8.77360E-5	-9.13737E-6	-8.91171E-5	-3.94609E-5	-2.19565E-5	1.26882E-4	-1.15794E-4	3.55234E-5	9.42563E-5	5.02256E-5	-3.28974E-5	3.59134E-5	3.59134E-5	3.59134E-5	-4.13701E-5	-4.70636E-5	-1.55851E-4	4.03158E-5	7.50187E-5	1.26879E-4	-1.59464E-4	3.53666E-4	3.57684E-5	4.72504E-5	-6.47751E-5	-6.31119E-5	5.40750E-5	1.19620E-4	4.48525E-4	5.78449E-4	9.27020E-4	1.31506E-3	1.82733E-3	1.91962E-3	1.99799E-3	1.88969E-3	1.77814E-3	1.95072E-3	1.83991E-3	1.66104E-3
7.05494E+2	1.74955E-4	8.38523E-5	6.88354E-5	-9.27965E-6	-1.80258E-4	-8.84628E-5	-4.57430E-5	3.68493E-5	-2.22219E-6	3.25150E-5	-1.45350E-5	-2.59447E-5	-2.28315E-5	2.40055E-5	1.14949E-4	-1.35945E-4	1.68320E-5	9.40755E-6	-1.01387E-5	-2.68418E-5	3.02299E-5	3.02299E-5	3.02299E-5	-3.22371E-5	3.34891E-5	-5.89418E-5	1.09937E-5	1.12831E-4	1.26437E-4	-2.97579E-4	1.59603E-4	5.63986E-5	1.15374E-4	2.64667E-5	-8.67746E-5	5.52830E-6	1.39804E-4	4.51858E-4	5.58813E-4	9.64699E-4	1.23148E-3	1.69597E-3	1.92414E-3	1.93906E-3	1.80199E-3	1.75220E-3	1.81791E-3	1.88007E-3	1.69408E-3
7.06095E+2	1.74604E-4	5.60841E-5	3.13029E-5	-3.02941E-5	-1.53943E-4	-1.65497E-4	-1.78385E-5	7.22809E-5	4.51436E-5	1.15234E-4	-5.60983E-5	3.52851E-5	-4.76983E-6	2.92458E-5	7.45830E-5	-1.01966E-4	-2.06570E-6	-1.49033E-5	-4.38167E-5	-4.25706E-5	2.35475E-5	2.35475E-5	2.35475E-5	-4.83129E-5	3.09489E-5	4.77737E-5	-1.06157E-4	1.67693E-4	3.90633E-5	-3.52276E-4	-1.68554E-5	5.05358E-5	1.67546E-4	6.86847E-5	-7.67503E-5	3.65662E-5	1.67874E-4	4.93339E-4	5.57771E-4	1.04092E-3	1.17229E-3	1.57612E-3	1.87873E-3	1.82547E-3	1.79073E-3	1.75137E-3	1.70782E-3	1.89577E-3	1.72090E-3
7.06696E+2	2.06907E-4	-8.50068E-6	-1.63081E-5	-2.00453E-5	-1.34371E-4	-2.64902E-4	1.12273E-5	1.05782E-4	7.54556E-5	1.82773E-4	-1.44793E-4	8.52501E-5	-8.84370E-6	3.58956E-5	7.14774E-5	-6.92678E-5	-4.97888E-5	1.17313E-5	-3.35729E-5	-3.61071E-5	2.84342E-5	2.84342E-5	2.84342E-5	-9.59281E-5	1.04343E-4	5.85567E-5	-1.85483E-4	2.13614E-4	-8.28124E-5	-2.40355E-4	-1.17009E-4	5.48595E-5	1.78721E-4	1.20057E-4	-1.06478E-5	3.46745E-5	1.53804E-4	5.21025E-4	5.38059E-4	1.05116E-3	1.10526E-3	1.46910E-3	1.83427E-3	1.69143E-3	1.83426E-3	1.77603E-3	1.60855E-3	1.88732E-3	1.66823E-3
7.07297E+2	1.70849E-4	-3.60296E-5	-5.52154E-5	1.71606E-5	-1.42260E-4	-2.65320E-4	8.56254E-5	1.46346E-4	9.29197E-5	2.99528E-4	-2.67186E-4	1.10289E-4	-4.45630E-5	4.13955E-5	2.26448E-5	-6.25027E-5	-1.04900E-4	1.56515E-5	-1.11606E-5	-1.32717E-5	4.25696E-5	4.25696E-5	4.25696E-5	-7.49582E-5	2.14498E-4	7.51159E-5	-1.61312E-4	1.20265E-4	-1.58795E-4	-9.85752E-5	-1.58834E-4	4.06655E-5	1.40050E-4	1.20468E-4	4.95809E-5	7.17298E-5	1.58641E-4	5.66858E-4	5.31104E-4	1.09671E-3	1.09871E-3	1.41662E-3	1.78858E-3	1.59966E-3	1.87849E-3	1.80947E-3	1.55389E-3	1.83498E-3	1.60269E-3
7.07898E+2	1.51237E-4	-2.94795E-5	-7.77744E-5	3.18538E-5	-1.02351E-4	-2.68738E-4	1.30027E-4	1.63543E-4	8.32678E-5	3.92792E-4	-3.00117E-4	1.17040E-4	-5.47685E-5	1.29481E-5	-2.06932E-5	-9.16550E-5	-1.70475E-4	-6.88425E-7	2.53356E-5	8.69594E-6	5.25956E-5	5.25956E-5	5.25956E-5	-4.77252E-5	2.46680E-4	9.02151E-5	-1.57254E-4	-1.88711E-5	-1.52289E-4	-5.26584E-5	-2.02240E-4	-5.61256E-5	6.32171E-5	1.14351E-4	5.39867E-5	1.20287E-4	1.24591E-4	5.61134E-4	6.15101E-4	1.12321E-3	1.15653E-3	1.34987E-3	1.71737E-3	1.53775E-3	1.87381E-3	1.82437E-3	1.55408E-3	1.77398E-3	1.60444E-3
7.08499E+2	2.27948E-4	2.30103E-5	-1.04998E-4	4.08762E-5	-2.58502E-5	-3.28609E-4	1.42794E-4	1.26675E-4	5.83031E-5	3.39323E-4	-2.60546E-4	8.63436E-5	-2.07890E-5	-2.69263E-5	-8.97076E-5	-8.74525E-5	-2.06861E-4	8.32653E-6	7.29939E-5	2.51474E-5	5.15438E-5	5.15438E-5	5.15438E-5	-7.06466E-5	1.58314E-4	4.82686E-5	-1.26800E-4	-1.02545E-4	-9.95661E-5	4.27673E-5	-1.67021E-4	-6.62964E-5	-2.97024E-5	8.06483E-5	4.61315E-5	1.53053E-4	1.05267E-4	5.36375E-4	6.75901E-4	1.12794E-3	1.25335E-3	1.27819E-3	1.61985E-3	1.55995E-3	1.82783E-3	1.75304E-3	1.54425E-3	1.69727E-3	1.57706E-3
7.09101E+2	2.23442E-4	7.22066E-5	-1.47182E-4	4.02554E-5	-4.76276E-5	-2.98863E-4	1.41303E-4	6.20469E-5	5.15901E-6	2.85801E-4	-2.63830E-4	6.86924E-5	2.72625E-5	-1.41593E-5	-7.19703E-5	-6.34067E-5	-1.69256E-4	6.97613E-6	1.24526E-4	1.86219E-5	3.82763E-5	3.82763E-5	3.82763E-5	-8.30311E-5	3.78433E-5	-2.32020E-5	-4.62796E-5	-8.63193E-5	-6.33947E-5	1.51256E-4	-5.26970E-5	-6.45418E-5	-7.33954E-5	1.28705E-5	6.42631E-5	1.54715E-4	1.32682E-4	5.39088E-4	7.28799E-4	1.17169E-3	1.33381E-3	1.30816E-3	1.59482E-3	1.65012E-3	1.79305E-3	1.67803E-3	1.57383E-3	1.70035E-3	1.55173E-3
7.09702E+2	1.90326E-4	1.37982E-4	-1.49073E-4	1.89501E-5	-1.35988E-4	-1.97438E-4	6.46848E-5	9.05229E-6	-7.52606E-6	2.29891E-4	-2.67772E-4	9.34482E-5	4.44412E-5	3.51624E-5	-3.95047E-5	-9.42141E-5	-1.12792E-4	1.79970E-6	1.60207E-4	1.83620E-5	1.81720E-5	1.81720E-5	1.81720E-5	-7.92269E-5	-2.00451E-5	-8.23712E-5	-2.01051E-5	-4.38370E-5	-7.62537E-5	2.55426E-4	7.55497E-5	-1.22239E-4	-7.96499E-5	-9.91015E-5	5.24408E-5	1.21508E-4	1.70870E-4	5.63716E-4	7.57732E-4	1.13487E-3	1.32616E-3	1.40388E-3	1.64448E-3	1.74798E-3	1.73079E-3	1.64707E-3	1.62045E-3	1.70611E-3	1.52002E-3
7.10303E+2	1.00588E-4	1.42651E-4	-8.16050E-5	-1.03962E-7	-1.81244E-4	-7.77375E-5	-1.57257E-5	-3.03753E-5	3.90048E-6	9.42175E-5	-1.70637E-4	1.15274E-4	2.69420E-5	7.39042E-5	-4.59880E-5	-1.18035E-4	-3.30176E-5	-2.06932E-5	1.65958E-4	5.17268E-5	1.12613E-5	1.12613E-5	1.12613E-5	-1.11096E-4	-1.65408E-5	-7.19509E-5	-7.20874E-6	5.69768E-6	-4.05594E-5	2.81961E-4	2.13479E-4	-1.95970E-4	-9.59125E-5	-1.62970E-4	5.54032E-5	1.46956E-4	2.02771E-4	5.40069E-4	7.76177E-4	1.04757E-3	1.30147E-3	1.53028E-3	1.70016E-3	1.82136E-3	1.68026E-3	1.63037E-3	1.70502E-3	1.71775E-3	1.46546E-3
7.10905E+2	-8.61493E-5	8.67801E-5	2.47367E-5	-9.27390E-6	-1.70458E-4	-1.05651E-5	-5.68813E-5	-3.20550E-5	2.86932E-5	-2.13575E-5	-1.50877E-5	1.18355E-4	3.68623E-5	7.20881E-5	-6.11279E-5	-9.19451E-5	6.61343E-5	-3.48804E-5	7.06569E-5	8.54739E-5	1.97200E-5	1.97200E-5	1.97200E-5	-1.02851E-4	5.30645E-5	1.17309E-5	5.20354E-5	3.63193E-5	7.83119E-5	2.56242E-4	3.18175E-4	-1.83029E-4	-1.04275E-4	-1.48473E-4	5.84312E-5	1.76310E-4	2.88446E-4	5.01071E-4	7.90941E-4	9.47635E-4	1.27338E-3	1.62593E-3	1.70802E-3	1.84971E-3	1.66343E-3	1.67451E-3	1.83786E-3	1.74217E-3	1.56438E-3
7.11506E+2	-3.00654E-4	8.05943E-6	9.13746E-5	-4.82711E-5	-1.03826E-4	1.08492E-4	-7.15832E-5	-3.58574E-5	5.95673E-5	-1.30677E-4	1.01759E-4	8.67960E-5	5.87542E-5	5.73130E-5	-9.32911E-5	1.98830E-5	1.31657E-4	3.89487E-6	-3.41192E-5	9.07285E-5	2.05681E-5	2.05681E-5	2.05681E-5	-1.15175E-4	4.62815E-5	1.34592E-4	4.71227E-5	8.57108E-5	1.98565E-4	1.59998E-4	3.17360E-4	-1.56867E-5	-9.83188E-5	-7.02961E-5	1.20248E-4	1.85324E-4	3.91057E-4	4.61760E-4	7.81077E-4	8.90146E-4	1.30137E-3	1.71679E-3	1.68076E-3	1.89108E-3	1.67638E-3	1.70942E-3	1.97937E-3	1.81619E-3	1.73942E-3
7.12108E+2	-3.60395E-4	-1.02259E-5	9.05453E-5	-9.87995E-5	-2.90456E-5	1.64243E-4	-4.73592E-5	-6.35925E-5	5.51223E-5	-2.43775E-4	1.34277E-4	4.52639E-5	6.14732E-5	6.78071E-5	-9.50990E-5	1.36026E-4	1.62836E-4	3.19220E-5	-1.01241E-4	1.00019E-4	4.14208E-6	4.14208E-6	4.14208E-6	-1.15372E-4	5.94319E-5	2.15858E-4	3.93191E-5	1.83856E-4	1.94587E-4	3.67477E-5	2.67572E-4	1.25666E-4	-8.31113E-5	1.37594E-5	2.10275E-4	1.74940E-4	4.56005E-4	4.70893E-4	7.21767E-4	8.79122E-4	1.31593E-3	1.68926E-3	1.61301E-3	1.88702E-3	1.69518E-3	1.70020E-3	2.02659E-3	1.84540E-3	1.80923E-3
7.12709E+2	-3.66332E-4	-9.98523E-6	2.64380E-5	-1.06151E-4	-3.85193E-5	1.74075E-4	-1.50620E-5	-6.82916E-5	4.69359E-5	-2.83381E-4	1.46170E-4	5.86504E-6	5.86096E-5	9.66911E-5	-9.97701E-5	1.57955E-4	1.75304E-4	5.85056E-5	-7.12730E-5	1.12216E-4	-7.64189E-6	-7.64189E-6	-7.64189E-6	-1.11239E-4	6.91111E-5	2.18858E-4	9.93775E-5	2.55375E-4	6.78989E-5	-3.63910E-5	2.33659E-4	1.70561E-4	-4.30240E-5	1.13537E-4	2.35051E-4	1.50510E-4	4.75351E-4	5.16489E-4	6.77659E-4	8.55388E-4	1.26493E-3	1.62113E-3	1.57957E-3	1.84927E-3	1.71265E-3	1.67225E-3	2.02581E-3	1.80235E-3	1.81198E-3
7.13311E+2	-3.92463E-4	2.66642E-5	-3.89161E-5	-8.45089E-5	-4.87913E-5	1.54942E-4	1.53078E-5	-8.69025E-6	3.34921E-5	-2.42810E-4	7.99320E-5	-2.83187E-5	3.85747E-5	7.52254E-5	-8.42688E-5	1.71392E-4	1.54287E-4	9.22936E-5	-6.57998E-6	9.32367E-5	1.09802E-5	1.09802E-5	1.09802E-5	-1.64270E-4	4.44615E-5	1.64689E-4	1.63589E-4	2.28428E-4	-8.01913E-5	-6.66206E-5	2.08152E-4	1.26152E-4	1.55678E-5	2.01997E-4	1.97788E-4	1.44267E-4	4.74357E-4	5.67607E-4	6.92304E-4	8.01671E-4	1.20623E-3	1.54673E-3	1.59809E-3	1.82888E-3	1.78803E-3	1.69013E-3	2.03377E-3	1.79092E-3	1.86103E-3
7.13913E+2	-3.14738E-4	3.21436E-5	-1.27298E-4	-2.97610E-5	3.38800E-6	9.02098E-5	1.85064E-5	1.07346E-4	-9.16112E-6	-1.90849E-4	7.38236E-6	-4.35222E-5	3.55619E-5	3.11605E-5	-7.26348E-5	1.71815E-4	7.00850E-5	1.20828E-4	3.67460E-5	6.27923E-5	1.62512E-5	1.62512E-5	1.62512E-5	-2.77836E-4	1.93674E-5	1.34237E-4	1.80109E-4	1.04916E-4	-1.77038E-4	-8.78061E-5	1.59317E-4	9.99736E-5	-1.42606E-5	2.63856E-4	1.62809E-4	1.70403E-4	4.59733E-4	5.58684E-4	6.73716E-4	7.24591E-4	1.16287E-3	1.43518E-3	1.57916E-3	1.76585E-3	1.84799E-3	1.71526E-3	1.97429E-3	1.73752E-3	1.89634E-3
7.14514E+2	-1.46738E-4	5.35066E-5	-1.93586E-4	3.24414E-5	1.69704E-5	4.45391E-5	1.33072E-5	1.62300E-4	-6.58554E-5	-1.61947E-4	-5.73069E-5	-8.07923E-5	6.47543E-5	2.74321E-5	-1.09902E-4	1.56400E-4	1.77355E-5	1.37247E-4	5.63998E-5	3.30954E-5	1.27072E-5	1.27072E-5	1.27072E-5	-3.23471E-4	3.09553E-5	9.34779E-5	1.56875E-4	-4.03749E-5	-2.20471E-4	-3.55746E-5	1.25336E-4	1.30445E-4	-9.59382E-5	2.51090E-4	1.56827E-4	2.03576E-4	4.18502E-4	5.60693E-4	6.20750E-4	7.68073E-4	1.12780E-3	1.30448E-3	1.54415E-3	1.71975E-3	1.82153E-3	1.67057E-3	1.87313E-3	1.66454E-3	1.92738E-3
7.15116E+2	1.21858E-5	1.08051E-4	-2.13203E-4	5.15437E-5	1.64328E-6	7.99931E-5	-1.20924E-5	1.27994E-4	-1.25215E-4	-1.11043E-4	-1.66289E-4	-8.86971E-5	1.06152E-4	3.52349E-5	-1.34102E-4	1.22011E-4	-1.08343E-5	1.53786E-4	5.25577E-5	1.03227E-5	2.17530E-6	2.17530E-6	2.17530E-6	-2.61716E-4	8.53443E-5	-8.71722E-6	1.71053E-4	-6.25308E-5	-2.70999E-4	2.51014E-5	-5.49825E-7	1.58199E-4	-1.14873E-4	1.67643E-4	1.27612E-4	2.01659E-4	3.68586E-4	6.25053E-4	5.74310E-4	8.85402E-4	1.09061E-3	1.22095E-3	1.58050E-3	1.69448E-3	1.75147E-3	1.64507E-3	1.73829E-3	1.63846E-3	1.91292E-3
7.15718E+2	1.33468E-4	1.23446E-4	-2.07957E-4	5.59611E-5	-1.12454E-5	1.24574E-4	-2.55642E-5	1.00157E-4	-9.96482E-5	-5.75789E-5	-1.86272E-4	-9.84551E-5	1.09982E-4	2.21153E-5	-1.52003E-4	-6.45619E-6	-1.53327E-5	1.28922E-4	6.26085E-5	-7.21888E-7	5.32043E-6	5.32043E-6	5.32043E-6	-1.25068E-4	1.12335E-4	-8.69625E-5	1.48049E-4	-5.84850E-5	-2.25431E-4	1.73401E-5	-1.55391E-4	1.28350E-4	-7.44538E-5	3.09938E-5	8.12355E-5	2.05697E-4	3.01368E-4	6.78671E-4	5.62919E-4	1.00456E-3	1.06761E-3	1.21344E-3	1.67610E-3	1.66554E-3	1.74263E-3	1.69506E-3	1.66015E-3	1.67667E-3	1.86011E-3
7.16320E+2	2.68860E-4	5.68241E-5	-1.44278E-4	5.83832E-5	-1.33677E-6	1.50003E-4	-5.64176E-5	9.85708E-5	-3.32233E-5	-8.92389E-6	-1.37849E-4	-1.15786E-4	9.18887E-5	-1.66680E-5	-1.27390E-4	-8.06190E-5	-2.73762E-5	6.19282E-5	1.22294E-5	-4.88205E-5	1.16784E-5	1.16784E-5	1.16784E-5	-1.86260E-5	7.50124E-5	-1.63743E-4	6.32832E-5	-1.07809E-4	-1.37938E-4	-1.86480E-5	-2.18926E-4	7.45794E-5	-3.34913E-5	-4.07804E-5	1.05869E-4	2.25508E-4	2.45290E-4	6.28334E-4	5.98663E-4	1.10847E-3	1.09164E-3	1.29231E-3	1.80734E-3	1.68579E-3	1.74351E-3	1.80512E-3	1.65946E-3	1.73909E-3	1.82430E-3
7.16922E+2	2.55170E-4	-4.88949E-5	-4.08730E-5	4.07213E-5	7.12650E-5	2.85137E-4	-8.39456E-5	8.15049E-5	1.53364E-6	2.81434E-5	-5.91388E-5	-1.54173E-4	8.27929E-5	-6.85117E-5	-9.44335E-5	-1.23468E-4	-5.27569E-5	-2.25033E-6	-5.93068E-5	-5.85158E-5	6.49759E-6	6.49759E-6	6.49759E-6	2.24115E-5	-1.30732E-5	-1.71136E-4	3.01354E-5	-1.75375E-4	1.93125E-5	-1.93982E-5	-1.86818E-4	4.85952E-5	-2.86741E-5	-5.84428E-5	1.80195E-4	2.00508E-4	2.23662E-4	4.82405E-4	5.69128E-4	1.15379E-3	1.13843E-3	1.30854E-3	1.83541E-3	1.65069E-3	1.73118E-3	1.86156E-3	1.67717E-3	1.76117E-3	1.75058E-3
7.17524E+2	2.28161E-4	-5.16376E-5	3.09776E-5	-4.03417E-5	1.45839E-4	3.90164E-4	-9.80641E-5	4.62174E-5	4.50434E-5	-2.60658E-5	-6.29135E-5	-1.61363E-4	6.90752E-5	-7.44503E-5	-5.81415E-5	-1.66092E-4	-4.34867E-5	-6.96244E-5	-7.46643E-5	-2.86318E-5	-3.11107E-6	-3.11107E-6	-3.11107E-6	5.33834E-5	-7.74683E-5	-1.53094E-4	-6.88103E-6	-2.23970E-4	1.57816E-4	1.85417E-5	-1.35457E-4	2.53246E-5	-6.00495E-5	-3.55837E-5	2.08161E-4	1.84188E-4	2.28640E-4	3.81253E-4	5.19854E-4	1.23675E-3	1.19021E-3	1.30262E-3	1.81090E-3	1.67817E-3	1.69567E-3	1.92977E-3	1.74599E-3	1.83352E-3	1.65947E-3
7.18126E+2	2.45689E-4	-1.34626E-5	1.11433E-4	-1.01993E-4	1.37092E-4	3.09723E-4	-1.98026E-5	-1.58676E-5	7.20635E-5	-6.01781E-5	-9.25005E-5	-1.44763E-4	-1.46942E-6	-2.08716E-5	-3.20228E-5	-1.61832E-4	1.85168E-5	-1.29663E-4	-1.00346E-4	2.54602E-7	7.24469E-6	7.24469E-6	7.24469E-6	1.45219E-4	-9.46305E-5	-1.59478E-4	-1.16415E-5	-2.11862E-4	2.38804E-4	1.81518E-5	-3.76288E-5	-4.54645E-6	-6.74322E-5	5.75643E-5	1.77106E-4	1.46744E-4	2.79818E-4	3.61895E-4	5.46384E-4	1.26749E-3	1.25765E-3	1.31130E-3	1.84336E-3	1.75675E-3	1.68347E-3	1.95121E-3	1.85330E-3	1.90686E-3	1.62121E-3
7.18728E+2	2.22128E-4	-2.25956E-5	1.70688E-4	-1.35042E-4	7.58519E-5	1.83739E-4	8.58130E-5	-8.16725E-5	4.47654E-5	-3.11097E-5	-3.06717E-5	-1.09197E-4	-5.84511E-5	3.19142E-5	9.94765E-7	-1.60713E-4	3.82843E-5	-1.42333E-4	-9.79917E-5	1.55980E-5	1.90320E-5	1.90320E-5	1.90320E-5	2.25114E-4	-9.36256E-5	-1.87066E-4	-5.75451E-5	-9.09976E-5	2.20985E-4	-5.99091E-5	3.46113E-5	-5.90334E-6	-7.50284E-5	1.64878E-4	1.38665E-4	1.16896E-4	3.53603E-4	3.35357E-4	5.70120E-4	1.25620E-3	1.34416E-3	1.34862E-3	1.83890E-3	1.84439E-3	1.72003E-3	1.95223E-3	1.95730E-3	1.91555E-3	1.66121E-3
7.19330E+2	1.95322E-4	-2.79329E-6	2.23021E-4	-1.20053E-4	6.31484E-6	7.69049E-5	1.39011E-4	-1.05386E-4	2.54371E-5	7.59286E-6	6.21517E-5	-6.35382E-5	-8.86715E-5	2.74782E-5	-1.99605E-5	-1.69580E-4	2.74962E-5	-1.45712E-4	-7.34543E-5	-1.58027E-6	3.02172E-5	3.02172E-5	3.02172E-5	2.27488E-4	-1.36336E-4	-1.88027E-4	-1.15879E-4	1.12349E-5	1.92688E-4	-1.14628E-4	8.10349E-5	-9.30676E-5	-1.05623E-4	1.93926E-4	1.28283E-4	8.56960E-5	3.71262E-4	3.06201E-4	6.37654E-4	1.19468E-3	1.44218E-3	1.37275E-3	1.77430E-3	1.92810E-3	1.77879E-3	1.94446E-3	1.99275E-3	1.88044E-3	1.71113E-3
7.19932E+2	8.85521E-5	3.50537E-5	1.82839E-4	-7.33681E-5	-3.12188E-5	1.41556E-5	9.02361E-5	-9.65533E-5	1.61806E-5	1.37226E-5	1.17965E-4	-9.92062E-6	-8.81332E-5	3.64307E-5	1.53976E-5	-2.11510E-4	1.84996E-5	-1.21457E-4	2.26356E-5	-1.95067E-5	2.76287E-5	2.76287E-5	2.76287E-5	1.56894E-4	-1.05650E-4	-1.82597E-4	-1.36022E-4	8.30151E-5	1.59419E-4	-9.55413E-5	1.01779E-4	-1.64905E-4	-1.76969E-4	1.89493E-4	1.41698E-4	3.08157E-5	3.40061E-4	2.86926E-4	7.32184E-4	1.11173E-3	1.50598E-3	1.42464E-3	1.69521E-3	1.93335E-3	1.85715E-3	1.94990E-3	1.97313E-3	1.81434E-3	1.79725E-3
7.20534E+2	-4.41932E-5	7.64319E-5	1.27431E-4	-1.16364E-5	-9.79647E-5	-8.19493E-7	4.07952E-5	-1.27087E-4	5.91945E-6	-4.18992E-5	1.35640E-4	2.46843E-5	-7.44539E-5	3.13203E-5	5.59221E-5	-1.57502E-4	1.10114E-5	-6.29380E-5	1.19059E-4	-9.72042E-6	1.83604E-5	1.83604E-5	1.83604E-5	1.33977E-4	-6.32345E-6	-1.81124E-4	-2.19273E-5	1.41915E-4	1.09495E-4	-7.49639E-5	1.66902E-4	-1.78455E-4	-2.80603E-4	1.70131E-4	1.19145E-4	3.86652E-5	3.31240E-4	3.16814E-4	7.82615E-4	1.01635E-3	1.53998E-3	1.50449E-3	1.64517E-3	1.93824E-3	1.94981E-3	1.91361E-3	1.90177E-3	1.74531E-3	1.83795E-3
7.21137E+2	-1.40035E-4	1.00173E-4	1.54324E-4	2.08919E-5	-1.53595E-4	-9.38170E-5	-1.08879E-5	-9.72781E-5	-2.38903E-5	-8.39928E-5	1.29464E-4	8.10714E-5	-5.98562E-5	3.55153E-5	5.04826E-5	-5.45530E-5	-6.67282E-6	2.20199E-5	1.37634E-4	-6.99783E-6	1.73958E-5	1.73958E-5	1.73958E-5	1.04634E-4	1.10138E-6	-1.65171E-4	7.88934E-5	2.13901E-4	3.49542E-5	-2.10322E-5	2.65534E-4	-1.41715E-4	-2.76609E-4	1.85002E-4	5.51638E-5	5.63118E-5	3.44020E-4	4.05424E-4	8.07473E-4	9.28842E-4	1.54802E-3	1.58985E-3	1.64899E-3	1.94213E-3	2.01977E-3	1.82894E-3	1.84357E-3	1.72864E-3	1.89349E-3
7.21739E+2	-1.86513E-4	9.69266E-5	1.61116E-4	2.36489E-5	-1.48294E-4	-2.05869E-4	-5.98956E-5	-1.76343E-5	-3.18344E-5	-1.11248E-4	1.86554E-4	1.24523E-4	-4.26982E-5	4.01652E-5	-4.37935E-7	3.23726E-5	-3.98310E-5	1.13783E-4	8.27235E-5	-1.75563E-5	2.31249E-5	2.31249E-5	2.31249E-5	1.53903E-5	-1.47601E-6	-1.10445E-4	1.19345E-4	2.58216E-4	-1.97374E-5	1.40721E-6	3.03395E-4	-5.47642E-5	-1.30502E-4	2.20384E-4	6.77153E-7	1.02637E-4	3.73209E-4	5.13898E-4	8.68402E-4	8.95489E-4	1.49550E-3	1.73457E-3	1.71763E-3	1.99614E-3	2.04057E-3	1.82011E-3	1.80458E-3	1.72424E-3	1.99844E-3
7.22341E+2	-1.80418E-4	8.60576E-5	9.31571E-5	2.82266E-5	-1.32474E-4	-1.77377E-4	-3.32947E-5	4.28416E-5	-4.23470E-6	-9.23999E-5	1.95064E-4	9.37362E-5	-2.33010E-5	-9.14204E-6	-8.84346E-5	7.18817E-5	2.15275E-6	1.63599E-4	2.16781E-5	-5.73194E-5	4.06033E-8	4.06033E-8	4.06033E-8	-7.90059E-5	4.44627E-5	-8.29102E-5	1.71641E-4	2.56185E-4	-6.91083E-5	2.56084E-5	2.49919E-4	5.23523E-5	2.21542E-5	1.93521E-4	-2.65059E-6	1.16996E-4	3.51220E-4	5.94261E-4	9.20513E-4	8.62512E-4	1.41673E-3	1.83953E-3	1.76120E-3	2.05201E-3	2.06748E-3	1.81237E-3	1.81466E-3	1.73056E-3	2.07285E-3
7.22944E+2	-1.48080E-4	1.12479E-4	-1.70194E-5	5.33818E-5	-9.19248E-5	-9.19568E-5	-1.54604E-5	7.15124E-5	-1.12913E-5	-1.66214E-5	1.00016E-4	4.36535E-5	9.83141E-6	-7.78524E-5	-1.65003E-4	6.23451E-5	6.89083E-5	1.40131E-4	2.12988E-5	-4.83475E-5	-2.35837E-5	-2.35837E-5	-2.35837E-5	-1.62312E-4	5.78200E-5	-7.12082E-5	1.53365E-4	1.86341E-4	-8.79597E-5	7.45725E-5	1.34839E-4	9.72412E-5	1.58286E-4	1.58989E-4	7.64385E-5	1.21573E-4	3.22385E-4	5.99953E-4	8.86381E-4	8.84864E-4	1.32481E-3	1.85664E-3	1.76851E-3	2.06492E-3	2.01684E-3	1.79597E-3	1.87957E-3	1.78461E-3	2.06669E-3
7.23546E+2	-6.74422E-5	1.26262E-4	-6.89842E-5	5.09339E-5	-3.82419E-5	-1.23080E-4	2.75057E-5	8.42792E-5	-1.85737E-5	3.11087E-5	-7.31962E-6	-1.68417E-5	2.15926E-5	-9.96045E-5	-2.03288E-4	3.91718E-5	1.71343E-4	6.76061E-5	5.02089E-5	-2.66358E-5	-3.73549E-5	-3.73549E-5	-3.73549E-5	-2.30679E-4	9.93224E-5	-8.52843E-5	1.11952E-4	8.07892E-5	-4.67760E-5	1.59615E-4	3.69638E-5	1.15293E-4	2.78328E-4	1.13376E-4	1.29016E-4	1.43205E-4	3.47549E-4	6.10603E-4	7.84720E-4	9.43787E-4	1.23478E-3	1.76186E-3	1.78737E-3	2.06640E-3	1.93718E-3	1.81868E-3	1.91323E-3	1.84512E-3	2.00951E-3
7.24148E+2	2.07399E-5	6.87594E-5	-6.47582E-5	3.70306E-6	-1.06389E-6	-2.62945E-4	4.54396E-5	9.50471E-5	-6.34883E-6	6.20575E-5	-4.69044E-5	-4.06475E-5	8.17962E-5	-1.17895E-4	-2.22595E-4	5.94175E-5	2.13720E-4	5.99004E-6	1.36260E-4	-2.97726E-5	-2.62816E-5	-2.62816E-5	-2.62816E-5	-1.68741E-4	9.94561E-5	-9.42749E-5	7.48323E-5	2.82078E-5	-9.94280E-6	1.21414E-4	5.01546E-5	1.35256E-4	3.19266E-4	1.37956E-4	1.59452E-4	1.59443E-4	3.70015E-4	6.52627E-4	7.42129E-4	1.01340E-3	1.13103E-3	1.65491E-3	1.80292E-3	2.05594E-3	1.92896E-3	1.82318E-3	1.91021E-3	1.90922E-3	1.95177E-3
7.24751E+2	1.65495E-4	3.11079E-5	-6.96770E-5	-3.24462E-5	8.47762E-5	-3.21218E-4	6.30619E-5	7.80394E-5	-1.93676E-5	7.06567E-5	-1.03657E-4	-2.32584E-5	1.57965E-4	-1.12580E-4	-2.24282E-4	8.68212E-5	1.60659E-4	-8.25926E-5	1.38704E-4	-4.82067E-5	-1.66556E-5	-1.66556E-5	-1.66556E-5	-3.12422E-5	1.24054E-4	-4.94176E-5	8.85758E-6	3.92226E-5	9.64069E-5	6.30849E-5	4.46515E-5	1.51627E-4	2.43988E-4	1.53028E-4	1.63783E-4	1.81403E-4	3.24428E-4	6.55897E-4	7.10199E-4	1.12224E-3	1.09719E-3	1.61299E-3	1.80077E-3	2.06769E-3	2.02673E-3	1.84789E-3	1.89429E-3	1.97992E-3	1.94960E-3
7.25354E+2	3.36730E-4	1.98004E-5	-8.93255E-5	-3.44945E-5	1.49020E-4	-2.28841E-4	1.27088E-5	6.98337E-5	-4.63859E-5	8.68117E-5	-1.38064E-4	-1.77515E-5	1.37656E-4	-9.64581E-5	-2.20994E-4	6.74508E-5	1.12550E-4	-1.66173E-4	1.00593E-4	-5.46674E-5	-2.42021E-5	-2.42021E-5	-2.42021E-5	5.21596E-5	1.84177E-4	-9.16794E-6	-7.18974E-5	5.82423E-6	1.41378E-4	8.63497E-5	-9.27133E-5	8.55658E-5	1.25653E-4	9.09415E-5	1.81108E-4	1.95976E-4	2.86294E-4	6.19256E-4	7.01599E-4	1.19668E-3	1.17183E-3	1.57123E-3	1.76012E-3	2.10654E-3	2.10272E-3	1.89039E-3	1.83226E-3	2.00629E-3	1.88660E-3
7.25956E+2	3.22857E-4	-7.13250E-6	-6.52334E-5	-4.79766E-6	1.53081E-4	-4.19380E-5	-5.16114E-5	1.41280E-5	-7.07330E-5	1.20896E-4	-1.04623E-4	-3.28387E-5	7.04280E-5	-7.56597E-5	-1.98781E-4	6.33605E-5	7.63796E-5	-2.03840E-4	6.51654E-5	-2.91089E-5	-2.50832E-5	-2.50832E-5	-2.50832E-5	2.01925E-4	1.96674E-4	7.13760E-5	-8.15452E-5	-9.56113E-5	8.55100E-5	1.31110E-4	-2.44835E-4	1.06562E-5	-1.90587E-6	-1.42610E-5	2.60767E-4	1.86910E-4	3.12650E-4	5.57203E-4	7.09319E-4	1.18659E-3	1.29175E-3	1.63819E-3	1.73846E-3	2.11780E-3	2.09871E-3	1.93477E-3	1.79079E-3	1.97264E-3	1.81097E-3
7.26559E+2	1.47113E-4	-8.12992E-6	3.25229E-5	5.62997E-5	8.99739E-5	5.03210E-5	-5.41915E-5	-5.91262E-5	-7.02646E-5	1.76816E-4	-1.12137E-4	-3.17607E-5	-2.39322E-6	-9.41834E-5	-1.30783E-4	7.63696E-5	5.05770E-5	-1.51705E-4	3.97996E-5	-5.11708E-6	-8.66989E-6	-8.66989E-6	-8.66989E-6	2.86652E-4	8.23663E-5	1.58967E-4	-1.14170E-4	-1.71231E-4	5.11490E-5	1.14863E-4	-2.37729E-4	-1.33935E-4	-1.26101E-4	-6.26600E-5	2.93215E-4	1.62186E-4	3.77246E-4	5.45536E-4	7.62988E-4	1.19659E-3	1.43184E-3	1.71693E-3	1.75287E-3	2.07125E-3	2.08886E-3	1.98034E-3	1.78048E-3	1.91330E-3	1.75094E-3
7.27162E+2	1.18998E-5	1.04198E-5	9.64955E-5	1.20386E-4	3.74525E-5	1.23736E-4	-8.72623E-5	-1.00409E-4	-1.65318E-5	1.58935E-4	-1.44529E-4	-1.31480E-5	-8.25785E-5	-9.69038E-5	-3.80467E-5	9.92664E-5	1.14438E-5	-7.73288E-5	-6.15934E-6	-7.13829E-6	-1.70056E-6	-1.70056E-6	-1.70056E-6	2.08129E-4	-1.19819E-4	2.82883E-4	-2.02191E-4	-2.27003E-4	-2.89636E-7	8.84459E-5	-1.59955E-4	-2.30553E-4	-2.04807E-4	-4.07356E-5	2.54345E-4	1.25846E-4	4.10751E-4	5.78111E-4	7.80572E-4	1.19148E-3	1.52224E-3	1.75791E-3	1.84101E-3	1.99757E-3	2.08594E-3	1.98194E-3	1.76917E-3	1.83325E-3	1.74140E-3
7.27765E+2	3.60011E-5	7.51148E-5	1.00115E-4	1.27079E-4	2.43028E-5	1.25100E-4	-1.35401E-4	-1.07490E-4	8.01869E-6	7.88586E-5	-9.31815E-5	2.12619E-5	-1.03560E-4	-8.32741E-5	2.24809E-5	5.75668E-5	-6.54791E-5	-4.82181E-5	-6.48021E-5	2.55057E-5	2.57400E-6	2.57400E-6	2.57400E-6	9.34558E-5	-2.66836E-4	-2.60139E-4	-2.53443E-4	-2.53040E-4	-8.32851E-5	1.96090E-5	-3.34149E-5	-1.96239E-4	-2.14427E-4	1.35544E-5	1.64440E-4	1.55067E-4	3.97792E-4	6.71353E-4	7.38104E-4	1.15665E-3	1.52558E-3	1.72559E-3	1.89454E-3	1.98813E-3	2.08810E-3	1.92265E-3	1.74855E-3	1.75868E-3	1.77471E-3
7.28367E+2	5.35375E-5	1.57863E-4	5.00428E-5	7.91958E-5	2.49645E-5	1.14685E-4	-1.57281E-4	-1.00936E-4	1.58351E-5	6.13410E-5	-6.08156E-5	1.54671E-5	-8.45190E-5	-6.26035E-5	5.86692E-5	2.98971E-5	-1.25725E-4	-2.81509E-5	-9.50473E-5	5.35795E-5	3.33497E-6	3.33497E-6	3.33497E-6	-2.51141E-5	-3.46574E-4	-3.22306E-4	-2.98038E-4	-1.63955E-4	-1.67863E-4	-7.52896E-5	3.38769E-5	-8.52830E-5	-2.30799E-4	4.18593E-5	-3.57253E-5	2.08621E-4	3.98745E-4	7.33967E-4	7.11836E-4	1.09646E-3	1.53024E-3	1.71354E-3	1.92081E-3	1.94462E-3	2.04022E-3	1.87103E-3	1.76638E-3	1.72075E-3	1.82441E-3
7.28970E+2	2.22526E-5	1.70238E-4	-1.58425E-5	3.77644E-5	-2.20053E-6	1.59916E-4	-1.42449E-4	-6.19910E-5	1.04955E-5	4.80226E-5	-2.16280E-5	-7.85810E-6	-4.53632E-5	-3.52250E-5	4.05902E-5	-7.91609E-6	-1.19343E-4	-1.98432E-5	-8.09705E-5	7.13498E-5	-8.88302E-6	-8.88302E-6	-8.88302E-6	-1.27715E-4	-3.58239E-4	5.26043E-5	-2.27078E-4	-5.42585E-5	-1.46306E-4	-1.47800E-4	4.75837E-5	2.97980E-5	-2.54154E-4	2.49764E-5	-2.14571E-4	1.77274E-4	3.94402E-4	7.48204E-4	6.93202E-4	1.03662E-3	1.52850E-3	1.72719E-3	1.92228E-3	1.89699E-3	1.93065E-3	1.83650E-3	1.82179E-3	1.74434E-3	1.89206E-3
7.29573E+2	-1.22781E-4	1.77771E-4	-5.36262E-5	2.24986E-5	-7.88082E-5	2.49409E-4	-6.69651E-5	-6.71141E-5	2.57153E-5	-1.69392E-5	1.05707E-4	-2.66414E-5	-2.25742E-6	-3.69556E-5	6.17634E-5	-7.16298E-5	-6.67342E-5	-6.25955E-5	-5.64000E-5	8.65834E-5	-1.37615E-5	-1.37615E-5	-1.37615E-5	-1.82238E-4	-3.45135E-4	-1.57521E-4	-1.36131E-4	4.25979E-5	-3.81175E-5	-1.58894E-4	2.94010E-5	1.02712E-4	-2.15969E-4	7.50340E-7	-3.30133E-4	1.05952E-4	2.85666E-4	7.12661E-4	7.05154E-4	1.00586E-3	1.51136E-3	1.73732E-3	1.86149E-3	1.86243E-3	1.84078E-3	1.83761E-3	1.89367E-3	1.78345E-3	1.95803E-3
7.30176E+2	-2.14409E-4	1.79120E-4	-6.42962E-5	-3.74446E-5	-1.59819E-4	2.02360E-4	4.01569E-6	-5.81268E-5	4.15104E-5	-8.90780E-5	2.27596E-4	-3.50578E-5	5.16065E-5	-2.65596E-5	1.15963E-4	-1.10873E-4	2.70781E-6	-1.14561E-4	-1.22784E-6	8.65734E-5	-9.28213E-6	-9.28213E-6	-9.28213E-6	-7.34304E-5	-3.60233E-4	-2.97111E-4	-2.48817E-5	9.85033E-5	2.12672E-5	-1.66953E-4	1.07971E-5	1.28115E-4	-1.36787E-4	1.48107E-5	-3.50694E-4	5.03646E-5	2.01266E-4	6.38065E-4	7.20331E-4	9.94986E-4	1.49339E-3	1.66172E-3	1.79033E-3	1.82401E-3	1.84124E-3	1.86519E-3	1.97663E-3	1.80915E-3	2.01469E-3
7.30779E+2	-1.61770E-4	1.15075E-4	-7.45253E-5	-1.07830E-4	-1.17566E-4	1.01444E-4	2.13331E-5	-3.48361E-5	-6.03258E-6	-1.71204E-4	3.25722E-4	-3.37182E-5	1.11529E-4	2.16921E-5	1.43485E-4	-1.20582E-4	3.90060E-5	-1.55788E-4	4.70910E-5	5.74748E-5	-2.55392E-5	-2.55392E-5	-2.55392E-5	3.04480E-5	-3.05531E-4	-3.45829E-4	1.04884E-5	1.83584E-4	-3.41782E-5	-1.58893E-4	-5.57216E-5	1.58753E-4	-1.04381E-4	5.88856E-5	-2.79133E-4	5.87206E-5	1.51855E-4	5.60177E-4	7.15873E-4	9.55798E-4	1.42317E-3	1.56015E-3	1.73537E-3	1.77789E-3	1.89580E-3	1.88044E-3	2.00441E-3	1.79498E-3	1.99840E-3
7.31382E+2	-2.02281E-5	5.19696E-5	-1.11436E-4	-1.76920E-4	-6.46467E-5	-7.79583E-6	-9.94553E-6	1.10685E-5	-3.27663E-5	-2.41830E-4	3.69127E-4	-2.60852E-5	1.33012E-4	4.62114E-5	1.01957E-4	-5.87955E-5	7.67011E-5	-1.19219E-4	3.71977E-5	4.24230E-5	-3.40661E-5	-3.40661E-5	-3.40661E-5	1.18871E-4	-1.95475E-4	-3.81633E-4	6.01074E-5	2.36372E-4	-1.55811E-4	-1.07404E-4	-1.52615E-4	1.59188E-4	-1.52940E-4	8.99462E-5	-1.31771E-4	1.12367E-4	9.45885E-5	4.43287E-4	7.04024E-4	8.88030E-4	1.32539E-3	1.50504E-3	1.67059E-3	1.75867E-3	1.93670E-3	1.91467E-3	1.98027E-3	1.80961E-3	1.91188E-3
7.31985E+2	-2.86507E-6	-4.06691E-6	-1.37208E-4	-1.86354E-4	2.04429E-5	-1.07419E-4	1.62529E-7	5.53143E-5	-3.79225E-5	-2.09456E-4	2.67399E-4	-8.73130E-6	1.05394E-4	2.45143E-5	9.46971E-5	2.08848E-5	1.44361E-4	-5.13437E-5	-1.93879E-5	3.15854E-5	-3.32811E-5	-3.32811E-5	-3.32811E-5	1.91936E-4	3.32011E-6	-3.67472E-4	8.20348E-5	2.29632E-4	-2.75392E-4	-6.98993E-5	-1.77850E-4	1.46421E-4	-2.17520E-4	8.43635E-5	4.22780E-5	1.65029E-4	9.31773E-5	3.78210E-4	6.96382E-4	8.88225E-4	1.29888E-3	1.49604E-3	1.64878E-3	1.78516E-3	1.89383E-3	1.96280E-3	1.96439E-3	1.88154E-3	1.89927E-3
7.32589E+2	-6.55622E-5	-8.62055E-5	-1.07000E-4	-1.81539E-4	4.20628E-5	-5.32308E-5	4.63692E-5	9.02495E-5	-2.63553E-5	-9.26317E-5	1.23097E-4	-2.12580E-5	1.38904E-5	-2.50005E-5	1.45671E-4	7.44126E-5	1.77024E-4	3.56156E-5	-9.17098E-5	2.09998E-6	-4.60288E-5	-4.60288E-5	-4.60288E-5	2.07616E-4	1.10025E-4	-2.73406E-4	3.31899E-5	1.71710E-4	-3.27595E-4	-2.85638E-6	-1.59927E-4	1.22449E-4	-2.59548E-4	1.23313E-4	1.39668E-4	1.92486E-4	7.33957E-5	3.51657E-4	7.12515E-4	8.61960E-4	1.31511E-3	1.50469E-3	1.61706E-3	1.82028E-3	1.85306E-3	2.01277E-3	1.94291E-3	1.90353E-3	1.88617E-3
7.33192E+2	-6.70504E-5	-1.25365E-4	-6.22529E-5	-2.29886E-4	6.22897E-5	-3.21639E-5	1.12874E-4	9.90320E-5	2.80362E-6	-8.20449E-5	3.52164E-5	-2.67554E-5	-4.85223E-5	-6.88612E-5	1.37748E-4	1.13003E-4	1.68360E-4	1.17318E-4	-1.00525E-4	-5.21758E-6	-3.71794E-5	-3.71794E-5	-3.71794E-5	1.70636E-4	9.15648E-5	-7.48056E-5	-4.29948E-5	1.06887E-7	-3.10505E-4	9.10538E-5	-1.01809E-4	4.02039E-5	-1.98817E-4	1.31365E-4	1.88652E-4	2.32438E-4	1.48758E-4	3.44412E-4	7.93167E-4	8.57118E-4	1.31971E-3	1.49784E-3	1.59730E-3	1.84579E-3	1.88858E-3	2.04532E-3	1.89826E-3	1.91983E-3	1.83823E-3
7.33795E+2	1.23420E-5	-1.69782E-4	-1.47316E-6	-2.37469E-4	5.68042E-5	-3.08013E-5	1.35187E-4	7.14573E-5	1.92686E-5	-1.20030E-4	-9.48193E-7	2.22954E-5	-2.76325E-5	-2.36258E-5	6.07700E-5	1.06845E-4	6.59177E-5	1.23964E-4	-4.84702E-5	-1.46203E-5	-1.17755E-5	-1.17755E-5	-1.17755E-5	1.30278E-4	-7.37779E-6	7.83339E-5	-5.89876E-5	-7.85244E-5	-2.64280E-4	1.58132E-4	3.61135E-5	6.23636E-6	-9.78792E-5	9.01022E-5	2.47187E-4	3.32803E-4	2.66714E-4	3.80144E-4	8.45244E-4	8.98553E-4	1.27253E-3	1.55518E-3	1.61666E-3	1.88687E-3	1.93468E-3	2.05553E-3	1.84883E-3	1.89258E-3	1.80523E-3
7.34398E+2	1.25408E-5	-1.86284E-4	4.92440E-5	-1.78164E-4	5.43259E-5	3.17264E-5	9.82160E-5	7.79504E-5	2.50065E-5	-8.35862E-5	-5.82067E-5	5.80268E-5	-4.17486E-6	2.47905E-5	-3.45702E-5	1.15906E-4	-4.83289E-5	5.91918E-5	-2.26275E-5	9.01786E-6	-2.29390E-6	-2.29390E-6	-2.29390E-6	1.52861E-4	-1.16903E-4	1.62855E-4	-5.23878E-5	-1.43844E-4	-1.90377E-4	1.43458E-4	1.31081E-4	2.91494E-5	1.67517E-5	4.77030E-5	2.77560E-4	4.39123E-4	3.51514E-4	4.39628E-4	8.16470E-4	9.63095E-4	1.26533E-3	1.62077E-3	1.66619E-3	1.87844E-3	1.93355E-3	2.00308E-3	1.81946E-3	1.86592E-3	1.76361E-3
7.35002E+2	-6.82929E-5	-1.38342E-4	1.25034E-4	-7.49300E-5	1.00262E-5	1.33593E-4	1.11092E-5	7.86204E-5	3.24433E-5	-4.44069E-5	-7.91780E-5	4.57763E-5	4.03201E-7	6.04013E-5	-1.20632E-4	6.24283E-5	-1.40381E-4	2.74153E-5	3.42933E-5	4.46183E-5	-2.64480E-6	-2.64480E-6	-2.64480E-6	1.57509E-4	-1.27030E-4	1.78681E-4	-1.06158E-5	-2.77159E-4	-6.86489E-5	9.79264E-5	1.58662E-4	7.56344E-5	8.93034E-5	-3.14800E-7	2.78228E-4	3.95511E-4	3.48245E-4	5.47681E-4	7.98707E-4	1.02626E-3	1.33426E-3	1.69841E-3	1.67181E-3	1.87637E-3	1.95695E-3	1.93944E-3	1.77628E-3	1.86705E-3	1.76443E-3
7.35605E+2	-7.43062E-5	-8.62023E-5	1.73593E-4	9.29948E-6	-4.77364E-6	2.15676E-4	-7.45042E-5	5.83759E-5	6.15069E-5	2.54142E-6	-6.47031E-5	8.77047E-6	-4.43310E-5	5.43879E-5	-1.20367E-4	-4.16690E-5	-2.07075E-4	3.97403E-7	9.06392E-5	4.27438E-5	5.20844E-6	5.20844E-6	5.20844E-6	1.38743E-4	-9.54134E-5	1.28267E-4	2.27086E-5	-3.62884E-4	1.03549E-4	7.19560E-5	2.34671E-4	9.47272E-5	1.46960E-4	-7.82213E-5	2.15144E-4	3.05060E-4	3.39488E-4	6.49536E-4	8.89489E-4	1.07867E-3	1.39179E-3	1.69943E-3	1.70755E-3	1.93468E-3	1.97705E-3	1.90919E-3	1.74717E-3	1.89873E-3	1.81507E-3
7.36209E+2	8.27893E-5	-6.16875E-5	1.38586E-4	9.39292E-6	-5.28466E-5	1.63051E-4	-1.18596E-4	4.22087E-5	9.83722E-5	-7.82893E-6	-2.40968E-5	2.10328E-5	-4.10447E-5	2.99688E-5	-1.07590E-4	-9.91292E-5	-2.32150E-4	3.45467E-5	8.69503E-5	3.80717E-5	1.79189E-5	1.79189E-5	1.79189E-5	1.19737E-4	-5.96655E-5	3.11487E-5	-2.43598E-6	-3.35646E-4	2.38486E-4	-1.24529E-5	2.16137E-4	9.81592E-5	1.60423E-4	-1.35675E-4	1.43072E-4	1.83390E-4	2.99605E-4	6.52623E-4	8.92511E-4	1.12606E-3	1.41962E-3	1.62892E-3	1.76549E-3	1.97936E-3	1.98678E-3	1.84160E-3	1.79125E-3	1.88908E-3	1.83980E-3
7.36812E+2	1.93926E-4	-2.00077E-5	7.28343E-5	-1.00570E-5	-8.89324E-5	9.49096E-5	-1.41573E-4	1.58401E-5	1.13817E-4	7.26626E-7	1.80751E-5	7.87401E-5	-2.91424E-5	6.39436E-5	-9.42653E-5	-1.10764E-4	-2.57143E-4	8.11290E-5	2.23369E-5	-4.39421E-6	1.34402E-5	1.34402E-5	1.34402E-5	7.55932E-5	-8.48307E-6	-3.52862E-5	-5.73165E-5	-2.17634E-4	3.14010E-4	-1.45169E-4	1.52780E-4	1.18182E-4	1.40916E-4	-1.87548E-4	1.07856E-4	7.42722E-5	2.88625E-4	6.13378E-4	8.22324E-4	1.13825E-3	1.38968E-3	1.61173E-3	1.82108E-3	2.00950E-3	2.00094E-3	1.76807E-3	1.82961E-3	1.88283E-3	1.84594E-3
7.37416E+2	2.60868E-4	-1.63468E-5	-1.05501E-5	-2.10185E-5	-1.20830E-5	2.98587E-5	-1.72719E-4	1.21026E-5	8.58816E-5	5.54653E-5	1.02407E-5	1.26247E-4	-5.55887E-5	4.45089E-5	-6.50931E-5	-6.17393E-5	-1.96084E-4	3.83762E-5	-2.26715E-5	-2.96551E-5	8.00886E-6	8.00886E-6	8.00886E-6	5.65982E-5	8.36897E-5	-8.12033E-5	-1.20181E-4	-1.19404E-4	3.29029E-4	-2.01974E-4	6.48527E-5	8.26058E-5	1.09903E-4	-1.77559E-4	1.52689E-4	3.03613E-6	3.05311E-4	5.92209E-4	7.23940E-4	1.12965E-3	1.34225E-3	1.64324E-3	1.91475E-3	1.98756E-3	1.98985E-3	1.74530E-3	1.87469E-3	1.87255E-3	1.86253E-3
7.38019E+2	2.30589E-4	-6.67507E-5	-9.86513E-5	-1.25161E-6	2.15077E-5	-3.49561E-5	-1.71224E-4	2.07018E-5	8.86327E-5	1.79392E-4	-4.42714E-5	1.14435E-4	-1.04378E-4	-5.37130E-6	4.22721E-5	-3.45201E-5	-5.61655E-5	-4.09776E-5	-8.12409E-6	-3.08884E-5	6.69280E-6	6.69280E-6	6.69280E-6	2.06398E-5	1.77180E-4	-7.88428E-5	-8.78431E-5	-5.50396E-5	2.63996E-4	-2.02990E-4	-2.00892E-5	-2.46449E-5	5.89219E-5	-9.27408E-5	1.56755E-4	-3.57040E-5	3.29768E-4	5.39810E-4	7.25673E-4	1.10178E-3	1.32128E-3	1.61236E-3	2.00251E-3	1.91601E-3	1.94283E-3	1.78173E-3	1.88669E-3	1.83425E-3	1.88607E-3
7.38623E+2	1.35372E-4	-9.01908E-5	-1.00227E-4	3.28410E-5	6.72691E-5	-1.00905E-4	-1.46800E-4	3.06244E-6	6.72231E-5	2.16188E-4	-5.19560E-5	5.89178E-5	-1.13482E-4	-4.06809E-5	9.93394E-5	1.44545E-5	7.36676E-5	-7.86767E-5	5.57423E-6	-5.09911E-5	1.47085E-5	1.47085E-5	1.47085E-5	-5.90694E-5	2.48796E-4	-5.04031E-5	-4.93532E-5	-2.91749E-5	2.23853E-4	-2.56303E-4	-8.15815E-5	-1.10446E-4	2.85823E-5	1.30936E-5	8.75514E-5	3.27442E-6	3.50569E-4	4.82294E-4	7.90712E-4	1.06431E-3	1.33751E-3	1.53782E-3	2.00424E-3	1.86150E-3	1.84215E-3	1.82814E-3	1.90011E-3	1.76015E-3	1.90863E-3
7.39227E+2	3.83443E-5	-7.09267E-5	-9.38894E-5	1.12530E-5	1.06740E-4	-1.00821E-4	-9.56692E-5	-2.45984E-5	6.83712E-5	1.44534E-4	2.44647E-5	1.49916E-5	-1.11523E-4	-3.83110E-5	1.10129E-4	8.94471E-5	1.47944E-4	-1.19807E-4	-3.10567E-5	-6.96178E-5	-1.30775E-5	-1.30775E-5	-1.30775E-5	-1.13178E-4	1.94509E-4	-7.76860E-5	1.90812E-5	-8.39324E-5	1.72841E-4	-2.60565E-4	-1.04712E-4	-1.82616E-4	5.30828E-5	9.38920E-6	-3.03998E-5	7.46586E-5	4.13069E-4	4.35940E-4	8.61033E-4	1.00577E-3	1.35264E-3	1.49598E-3	1.98186E-3	1.85223E-3	1.75271E-3	1.88848E-3	1.91522E-3	1.68105E-3	1.93528E-3
7.39830E+2	8.12545E-5	-4.21588E-5	-1.18015E-4	-2.20562E-5	1.42354E-4	-1.18817E-4	-3.93771E-5	-6.65079E-5	4.23132E-5	2.96247E-5	7.90648E-5	1.11995E-8	-6.44931E-5	-9.04672E-6	1.11360E-4	1.87343E-4	1.66931E-4	-2.02098E-4	-8.81053E-5	-6.95825E-5	-5.72450E-5	-5.72450E-5	-5.72450E-5	-8.24040E-5	6.83891E-5	-1.58004E-4	9.56488E-5	-1.15414E-4	1.03448E-4	-2.32255E-4	-8.11622E-5	-1.64750E-4	5.81773E-5	-1.95655E-5	-1.09411E-4	1.27894E-4	4.60285E-4	4.01176E-4	8.54787E-4	9.37143E-4	1.38318E-3	1.49321E-3	1.97627E-3	1.84550E-3	1.74234E-3	1.94126E-3	1.95014E-3	1.63050E-3	1.89693E-3
7.40434E+2	9.72713E-5	-5.79395E-6	-1.41595E-4	-2.38911E-5	1.03429E-4	-1.64500E-4	7.36868E-6	-8.01312E-5	1.87525E-5	-3.89714E-6	1.04417E-4	-3.04494E-5	6.65575E-6	5.74395E-5	8.99871E-5	2.08902E-4	1.40819E-4	-2.27824E-4	-9.38678E-5	-6.30910E-5	-6.81214E-5	-6.81214E-5	-6.81214E-5	-2.63748E-5	-6.66236E-5	-1.80956E-4	6.19330E-5	-1.01687E-4	-2.99134E-5	-1.34842E-4	-2.54399E-5	-1.02638E-4	3.92594E-5	-2.11643E-5	-1.01664E-4	1.88977E-4	4.66040E-4	4.44037E-4	8.37355E-4	9.38438E-4	1.43985E-3	1.55602E-3	1.89074E-3	1.86007E-3	1.73956E-3	1.95890E-3	2.00242E-3	1.65857E-3	1.81062E-3
7.41038E+2	2.49694E-5	2.19027E-5	-1.11999E-4	-3.37271E-5	6.12318E-6	-1.40141E-4	5.59336E-5	-6.59381E-5	1.84450E-5	2.18697E-5	3.57964E-5	-6.95698E-5	6.62516E-5	1.23857E-4	4.13989E-5	1.39103E-4	1.32491E-4	-1.82786E-4	-3.79427E-5	-4.60380E-5	-4.63159E-5	-4.63159E-5	-4.63159E-5	-4.24323E-5	-1.09650E-4	-1.11388E-4	3.42336E-5	-1.21406E-4	-1.75790E-4	5.24026E-6	-4.92579E-6	-5.93887E-5	7.61597E-5	-1.78896E-5	-1.27185E-4	2.36944E-4	5.17341E-4	4.50766E-4	8.62344E-4	9.24311E-4	1.48164E-3	1.57296E-3	1.81995E-3	1.87682E-3	1.75925E-3	1.97083E-3	1.97499E-3	1.72960E-3	1.74214E-3
7.41642E+2	-1.38505E-5	1.11940E-4	-5.10844E-5	-3.43498E-5	-9.34549E-5	-9.95083E-6	5.73796E-5	-8.60585E-5	1.53922E-6	2.50463E-5	-8.67985E-5	-8.07400E-5	6.16933E-5	1.43534E-4	-1.33096E-5	6.30831E-5	1.08707E-4	-1.27183E-4	2.29585E-5	8.98276E-7	-1.25166E-5	-1.25166E-5	-1.25166E-5	-1.00071E-4	-1.23268E-4	3.06238E-5	3.81882E-5	-1.16554E-4	-2.52104E-4	1.11459E-4	-2.97372E-5	-2.17559E-5	1.04051E-4	8.50883E-5	-1.71983E-4	2.20609E-4	5.48653E-4	4.02811E-4	8.71998E-4	9.22237E-4	1.46908E-3	1.52124E-3	1.77937E-3	1.88822E-3	1.82681E-3	1.99221E-3	1.96246E-3	1.84124E-3	1.73780E-3
7.42246E+2	8.93900E-6	1.03100E-4	-4.19475E-6	-3.65577E-5	-1.45040E-4	1.71065E-4	-5.66461E-6	-9.31493E-5	-1.59826E-5	5.33134E-6	-1.81043E-4	-7.64359E-5	4.73203E-5	1.44765E-4	-3.47728E-5	7.99982E-5	5.63135E-5	-4.18352E-5	-6.53089E-7	1.84971E-5	2.49561E-6	2.49561E-6	2.49561E-6	-7.73198E-5	-1.30001E-4	1.33107E-4	5.63135E-5	-4.24521E-5	-1.90391E-4	1.35317E-4	-1.48657E-5	4.57125E-5	1.04155E-4	1.60979E-4	-1.05232E-4	2.02780E-4	5.39345E-4	3.51612E-4	8.12550E-4	9.21182E-4	1.39644E-3	1.49999E-3	1.72703E-3	1.89533E-3	1.93450E-3	2.02615E-3	1.88923E-3	1.91798E-3	1.77229E-3
7.42850E+2	5.99691E-5	2.10195E-5	1.44392E-5	-5.77756E-5	-1.43284E-4	3.81936E-4	-6.94083E-5	-8.14060E-5	-1.60633E-5	-4.17914E-5	-2.50041E-4	-5.46870E-5	4.83424E-5	1.21113E-4	-3.53772E-5	1.07780E-4	-1.14399E-5	3.98274E-5	-3.54122E-5	2.25960E-6	-9.80404E-6	-9.80404E-6	-9.80404E-6	-3.11477E-8	-1.36577E-4	8.62771E-5	6.19429E-5	3.12523E-5	-6.31980E-5	8.88748E-5	-3.39513E-5	7.00410E-5	-4.16968E-6	1.78089E-4	2.13964E-5	1.91822E-4	4.98717E-4	3.50326E-4	8.15326E-4	9.28535E-4	1.31442E-3	1.47735E-3	1.73349E-3	1.90021E-3	2.00659E-3	1.98988E-3	1.82505E-3	1.95601E-3	1.81699E-3
7.43454E+2	1.64392E-4	-2.88928E-5	-1.43803E-5	-5.77509E-5	-1.03553E-4	-9.20694E-5	-8.05856E-5	-6.75539E-5	1.33610E-5	-6.35543E-5	-3.77394E-4	-6.54151E-5	5.38809E-5	9.21270E-5	-4.33003E-5	7.92073E-5	-2.87308E-5	6.30100E-5	-3.35923E-5	-2.17105E-5	-2.02367E-5	-2.02367E-5	-2.02367E-5	1.00739E-4	-1.68312E-4	-4.76229E-5	3.07172E-5	1.03362E-4	-1.01997E-5	1.21096E-4	-8.16888E-6	4.39499E-5	-8.11015E-5	2.23819E-4	7.76815E-5	1.61210E-4	4.44782E-4	3.77178E-4	8.26277E-4	9.67074E-4	1.25008E-3	1.48877E-3	1.73320E-3	1.90028E-3	1.99744E-3	1.92896E-3	1.84414E-3	2.01051E-3	1.87179E-3
7.44058E+2	2.07478E-4	-4.97553E-5	-3.81931E-5	-7.61646E-5	-6.32694E-5	-7.34542E-5	-8.36391E-5	-2.33901E-5	8.15586E-6	-5.17526E-6	-4.37777E-4	-5.53789E-5	3.44451E-5	3.12533E-5	-5.47170E-5	3.44861E-5	1.73013E-5	5.75746E-5	1.82222E-5	-2.36530E-5	-2.38060E-5	-2.38060E-5	-2.38060E-5	1.21112E-4	-1.75145E-4	-1.51375E-4	-3.11755E-5	2.04339E-4	5.10750E-5	1.55386E-4	1.91141E-5	5.42708E-5	-9.95470E-5	2.26654E-4	1.33250E-4	1.16562E-4	4.24706E-4	4.56906E-4	8.55753E-4	9.96021E-4	1.20820E-3	1.51637E-3	1.73561E-3	1.83337E-3	1.94948E-3	1.87236E-3	1.83383E-3	1.99916E-3	1.91330E-3
7.44662E+2	1.64864E-4	-5.36576E-5	-6.58148E-5	-7.75271E-5	2.96873E-5	4.70179E-4	-1.36655E-4	3.89428E-5	1.38473E-5	-6.03048E-6	-3.17182E-4	-3.68516E-5	-7.85137E-6	-2.25545E-5	-8.10839E-5	-2.62233E-5	-1.82777E-5	2.61896E-5	9.76682E-5	8.33064E-6	-2.00366E-5	-2.00366E-5	-2.00366E-5	6.96599E-5	-1.49582E-4	-1.94525E-4	-2.92891E-5	2.00338E-4	7.86084E-5	7.82964E-5	-1.99626E-5	2.86464E-5	-1.21609E-4	2.05551E-4	1.12386E-4	1.48407E-4	3.97662E-4	4.72233E-4	8.47058E-4	1.02491E-3	1.18775E-3	1.56375E-3	1.72311E-3	1.78764E-3	1.90541E-3	1.89838E-3	1.79600E-3	1.95451E-3	1.97206E-3
7.45266E+2	1.22624E-4	-4.14810E-5	-5.67563E-5	-2.59576E-5	1.40807E-4	3.66003E-4	-2.09789E-4	6.00055E-5	2.56701E-5	-8.36561E-5	-1.39978E-4	-3.68252E-5	-2.56727E-5	-2.07459E-5	-5.09745E-5	-3.73341E-5	-1.29127E-4	-2.86615E-5	1.35441E-4	3.64076E-5	-1.50841E-5	-1.50841E-5	-1.50841E-5	1.19797E-5	-7.55214E-5	-1.54541E-4	3.46437E-5	1.81899E-4	9.69799E-5	-3.25394E-5	3.66136E-5	-1.53773E-6	-1.89935E-4	1.34584E-4	1.55337E-4	2.77851E-4	3.56587E-4	4.80698E-4	8.54744E-4	1.04650E-3	1.15683E-3	1.59311E-3	1.72459E-3	1.78748E-3	1.89202E-3	1.91845E-3	1.78934E-3	1.92792E-3	2.05120E-3
7.45871E+2	1.02580E-4	-3.36952E-5	-3.50532E-5	6.83120E-5	1.91346E-4	2.71014E-4	-2.33878E-4	4.36559E-5	3.56352E-5	-1.94917E-4	8.87322E-6	-6.39181E-5	-3.23063E-5	-5.11226E-6	-9.53510E-6	-1.06543E-4	-1.36748E-4	-5.74483E-5	1.46587E-4	4.11520E-5	-1.79218E-5	-1.79218E-5	-1.79218E-5	-1.09419E-4	-3.42562E-5	-1.12106E-4	6.56861E-5	1.51636E-4	1.06905E-4	-1.17036E-4	1.50580E-4	2.60706E-5	-2.89047E-4	3.69462E-5	1.68328E-4	4.19507E-4	3.34446E-4	4.93798E-4	8.50359E-4	1.05558E-3	1.17207E-3	1.57658E-3	1.69874E-3	1.77225E-3	1.84323E-3	1.85712E-3	1.79506E-3	1.83271E-3	2.07573E-3
7.46475E+2	1.32412E-4	-2.44152E-5	-6.31315E-5	1.18701E-4	2.48406E-4	1.77821E-4	-2.29840E-4	4.16357E-6	3.62412E-5	-2.76020E-4	1.13856E-4	-9.73460E-5	-8.27789E-6	4.60437E-5	6.00911E-5	-1.74441E-4	-1.26012E-4	-6.89182E-5	1.21401E-4	9.26534E-6	-2.55801E-5	-2.55801E-5	-2.55801E-5	-1.77983E-4	4.78377E-5	-6.60184E-5	-2.08723E-5	1.13523E-4	5.38654E-5	-1.40769E-4	2.03558E-4	1.12984E-4	-3.14188E-4	-1.79105E-5	6.77998E-5	4.97069E-4	2.96236E-4	5.32953E-4	8.29035E-4	1.05522E-3	1.14267E-3	1.58283E-3	1.65083E-3	1.75566E-3	1.76687E-3	1.77426E-3	1.76736E-3	1.75050E-3	2.02715E-3
7.47079E+2	1.74826E-4	4.50126E-5	-7.89686E-5	1.08541E-4	2.08709E-4	1.96299E-6	-2.39995E-4	-9.49638E-6	1.47403E-5	-2.55890E-4	2.27770E-4	-1.33843E-4	2.45087E-7	1.19509E-4	9.86507E-5	-1.65636E-4	-1.22372E-4	-9.92525E-5	9.83217E-5	7.16571E-6	-2.80344E-5	-2.80344E-5	-2.80344E-5	-1.81864E-4	1.59086E-4	4.35186E-6	-2.29326E-5	4.38307E-5	-1.56300E-5	-1.30778E-4	1.39985E-4	2.09937E-4	-1.83012E-4	-3.92997E-5	-4.14176E-5	4.75724E-4	2.51737E-4	5.62160E-4	8.14637E-4	1.03170E-3	1.08655E-3	1.58015E-3	1.61756E-3	1.75616E-3	1.74383E-3	1.72836E-3	1.77454E-3	1.70272E-3	1.95455E-3
7.47684E+2	1.86457E-4	1.77809E-5	-2.60624E-5	9.70238E-5	1.24548E-4	-1.11435E-4	-2.43960E-4	-7.36811E-6	2.17467E-5	-1.79169E-4	2.58295E-4	-1.33520E-4	-3.51980E-5	1.71893E-4	6.64950E-5	-1.32724E-4	-7.40055E-5	-8.68180E-5	7.29457E-5	1.30751E-5	-1.43588E-5	-1.43588E-5	-1.43588E-5	-1.74162E-4	1.84382E-4	1.06825E-4	6.29471E-5	-3.91529E-5	-5.95250E-5	-7.39415E-5	4.62318E-5	3.29727E-4	-5.27619E-6	-4.58506E-5	-6.35715E-6	4.75750E-4	2.12375E-4	5.61436E-4	7.82857E-4	1.03386E-3	1.07485E-3	1.59253E-3	1.65862E-3	1.85212E-3	1.78106E-3	1.76471E-3	1.77330E-3	1.67455E-3	1.87963E-3
7.48288E+2	1.34369E-4	-3.47611E-5	5.07989E-5	1.15442E-4	4.89380E-5	-7.87071E-5	-1.68755E-4	-2.33697E-5	6.95893E-6	-1.12794E-4	2.07580E-4	-8.02870E-5	-8.62758E-5	1.60446E-4	1.49436E-5	-1.11521E-4	-6.81646E-5	4.02407E-6	2.05623E-5	5.72224E-7	-2.68965E-5	-2.68965E-5	-2.68965E-5	-6.46518E-5	1.50743E-4	1.97955E-4	1.66420E-4	-1.39649E-4	-1.05143E-5	-1.04752E-4	1.22519E-6	3.43113E-4	5.49757E-5	-2.95661E-6	8.84612E-5	4.44527E-4	2.31879E-4	6.00549E-4	7.76575E-4	1.03487E-3	1.09645E-3	1.53290E-3	1.72072E-3	1.88313E-3	1.88422E-3	1.77906E-3	1.73818E-3	1.72140E-3	1.84573E-3
7.48893E+2	1.77380E-4	-2.30200E-5	4.41614E-5	9.38380E-5	-3.20394E-5	1.16936E-5	-6.40622E-5	-5.71257E-5	1.21156E-5	-7.84253E-5	1.06112E-4	-5.51618E-5	-9.27043E-5	1.32279E-4	-4.85983E-5	-7.61044E-5	-3.08035E-5	7.95860E-5	-3.69731E-5	-6.21484E-5	-3.82310E-5	-3.82310E-5	-3.82310E-5	4.44984E-5	9.30321E-5	2.32837E-4	2.64333E-4	-2.06493E-4	4.80811E-5	-1.40775E-4	-3.24654E-5	2.52088E-4	6.71058E-5	3.37441E-5	1.43736E-4	3.54417E-4	3.17624E-4	6.45224E-4	7.61471E-4	1.05603E-3	1.13444E-3	1.47993E-3	1.71373E-3	1.87462E-3	1.93099E-3	1.77284E-3	1.75941E-3	1.74514E-3	1.83854E-3
7.49497E+2	1.69870E-4	-3.60192E-5	-6.53415E-6	2.57606E-5	-7.49463E-5	4.29029E-5	8.09041E-5	-9.34284E-5	-2.67721E-5	-7.73723E-7	1.83194E-5	-2.13837E-5	-7.68041E-5	9.83103E-5	-6.75730E-5	-1.64801E-5	6.12559E-6	1.58016E-4	-4.81870E-5	-1.31308E-4	-5.00988E-5	-5.00988E-5	-5.00988E-5	1.52107E-5	7.53345E-6	1.35988E-4	3.14069E-4	-3.35346E-4	4.76424E-5	-1.83872E-4	-8.66951E-5	1.26998E-4	6.94942E-5	-3.13577E-5	1.11059E-4	2.32204E-4	3.78348E-4	6.82611E-4	7.78406E-4	1.08371E-3	1.23967E-3	1.50351E-3	1.67768E-3	1.83177E-3	1.87564E-3	1.75941E-3	1.79036E-3	1.77038E-3	1.85226E-3
7.50102E+2	1.73013E-4	-6.81664E-5	-5.05118E-5	-4.48306E-5	-1.15831E-4	-3.35862E-5	2.00349E-4	-1.01149E-4	-8.77007E-5	1.64292E-4	-2.54003E-5	1.14346E-5	-7.93669E-5	5.11382E-5	-3.26693E-5	2.34440E-5	2.45488E-5	1.61454E-4	-1.75534E-5	-1.52908E-4	-6.16493E-5	-6.16493E-5	-6.16493E-5	-5.80938E-5	-1.38008E-4	3.20268E-5	2.78187E-4	-3.31985E-4	6.50862E-5	-2.21563E-4	-1.44561E-4	8.80399E-6	9.60220E-5	-1.65720E-4	1.72468E-5	8.37367E-5	3.69681E-4	6.85937E-4	7.53634E-4	1.02091E-3	1.34119E-3	1.54972E-3	1.63213E-3	1.72323E-3	1.83104E-3	1.75636E-3	1.79183E-3	1.77351E-3	1.87276E-3
7.50706E+2	2.02955E-4	-9.28295E-5	-3.72158E-5	-5.59010E-5	-8.21121E-5	-1.17174E-4	2.67162E-4	-9.78618E-5	-1.04880E-4	1.99071E-4	-3.11477E-5	3.57983E-5	-8.71714E-5	-1.11857E-5	-2.60515E-5	5.19009E-5	6.23572E-6	1.27300E-4	1.36045E-6	-1.48253E-4	-3.18766E-5	-3.18766E-5	-3.18766E-5	-9.83667E-5	-2.30418E-4	-2.78772E-5	2.56363E-4	-2.17415E-4	1.54942E-4	-1.94940E-4	-2.01761E-4	-4.61355E-5	3.15939E-5	-2.88546E-4	-3.72979E-6	-5.23357E-6	3.60310E-4	5.84898E-4	7.27192E-4	9.74449E-4	1.39027E-3	1.58806E-3	1.61866E-3	1.64003E-3	1.84431E-3	1.82844E-3	1.80569E-3	1.79635E-3	1.88407E-3
7.51311E+2	1.68391E-4	-1.25978E-4	-2.04740E-5	-1.78115E-5	2.49616E-5	-1.29796E-4	2.65289E-4	-8.50355E-5	-1.02121E-4	1.67421E-4	-3.14582E-5	3.63917E-5	-3.08403E-5	-7.86596E-5	1.09989E-5	4.58662E-5	-1.82234E-5	8.52128E-5	1.13634E-7	-1.64249E-4	-2.53438E-8	-2.53438E-8	-2.53438E-8	-1.53313E-4	-2.19627E-4	2.82111E-5	2.53569E-4	-1.35484E-4	2.61562E-4	-1.08681E-4	-1.41375E-4	-8.11952E-5	-1.74655E-5	-3.47593E-4	-2.58572E-5	-3.41879E-6	3.20718E-4	3.77039E-4	7.39930E-4	9.77643E-4	1.37522E-3	1.63285E-3	1.57179E-3	1.68722E-3	1.80013E-3	1.88928E-3	1.84383E-3	1.82058E-3	1.86351E-3
7.51916E+2	4.33796E-5	-1.21892E-4	-4.14881E-5	6.23826E-5	1.14708E-4	-4.36408E-5	2.13884E-4	-8.86607E-5	-1.00417E-4	7.50347E-5	-1.12151E-4	2.64898E-6	9.39167E-5	-9.28951E-5	1.13703E-4	4.80249E-5	-3.79577E-5	3.60788E-5	-2.51817E-5	-1.39478E-4	1.89034E-5	1.89034E-5	1.89034E-5	-2.03250E-4	-1.12288E-4	1.27606E-4	2.67961E-4	-6.56083E-5	3.21433E-4	-1.36025E-5	-4.62164E-5	-1.23397E-4	-4.19000E-5	-3.61817E-4	-5.90184E-5	1.32953E-5	2.66971E-4	2.75684E-4	7.55242E-4	9.74775E-4	1.31957E-3	1.61595E-3	1.53816E-3	1.75121E-3	1.76036E-3	1.91673E-3	1.84024E-3	1.79744E-3	1.82180E-3
7.52521E+2	-6.34415E-5	-5.91681E-5	-2.19781E-5	8.97139E-5	1.27287E-4	-2.53456E-5	1.36010E-4	-5.22140E-5	-7.33122E-5	-7.03256E-5	-6.62281E-5	-6.04179E-5	1.81900E-4	-9.64550E-5	2.16924E-4	1.06298E-4	-5.22420E-5	-9.67200E-5	-3.20807E-5	-8.82032E-5	3.87088E-5	3.87088E-5	3.87088E-5	-1.84797E-4	2.39498E-5	8.91520E-5	2.16060E-4	-2.45227E-5	2.31295E-4	7.11524E-5	-2.85592E-5	-1.49290E-4	-1.24223E-5	-3.10522E-4	-1.06893E-4	8.41817E-5	2.30443E-4	2.41432E-4	7.53956E-4	9.72335E-4	1.22377E-3	1.62528E-3	1.60229E-3	1.82283E-3	1.73685E-3	1.90809E-3	1.86181E-3	1.74914E-3	1.75550E-3
7.53125E+2	-1.62574E-4	-2.94230E-5	2.53802E-5	9.15993E-5	1.01015E-4	-6.74276E-5	6.51067E-5	-4.83417E-6	-4.56156E-5	-1.60396E-4	8.41766E-6	-6.71487E-5	2.13450E-4	-5.70586E-5	2.24936E-4	2.00140E-4	-1.15165E-4	-2.08150E-4	2.63001E-5	-3.85502E-5	4.97840E-5	4.97840E-5	4.97840E-5	-1.04834E-4	1.66007E-4	-2.35875E-5	1.69084E-4	6.57486E-5	1.33525E-4	1.60759E-4	-1.73751E-5	-9.66141E-5	-4.19939E-5	-1.97663E-4	-1.20901E-4	1.77635E-4	2.63209E-4	2.12949E-4	7.10842E-4	9.73485E-4	1.18650E-3	1.65710E-3	1.73920E-3	1.88326E-3	1.77273E-3	1.92460E-3	1.89305E-3	1.68599E-3	1.73260E-3
7.53730E+2	-1.57263E-4	1.72830E-5	6.98471E-5	1.05809E-4	7.98288E-5	-1.36944E-4	-2.33156E-5	6.78992E-5	-2.29166E-5	-2.35519E-4	3.40874E-5	-2.88344E-5	1.90522E-4	-4.93526E-5	1.85957E-4	2.26035E-4	-1.24896E-4	-2.44611E-4	5.92575E-5	-1.28739E-5	4.96178E-5	4.96178E-5	4.96178E-5	6.17914E-5	3.26129E-4	-5.16306E-5	1.32787E-4	1.82654E-4	7.76478E-5	1.89181E-4	-4.01200E-5	3.06915E-5	-7.17269E-5	-1.37689E-5	9.51326E-6	2.67431E-4	3.35286E-4	2.07513E-4	7.20881E-4	9.79537E-4	1.18141E-3	1.65278E-3	1.79682E-3	1.91524E-3	1.87126E-3	1.90854E-3	1.87946E-3	1.69759E-3	1.78775E-3
7.54335E+2	-5.30297E-5	1.21475E-5	5.83457E-5	8.39448E-5	6.16907E-5	-2.12130E-4	-1.27235E-4	1.27050E-4	7.57852E-6	-2.66016E-4	-1.55215E-5	5.12647E-5	1.66458E-4	-4.16776E-5	9.36828E-5	1.87100E-4	-3.41216E-5	-2.55190E-4	1.41700E-4	1.39595E-5	4.96767E-5	4.96767E-5	4.96767E-5	2.52844E-4	3.94174E-4	1.60095E-5	1.10853E-4	2.39140E-4	7.22617E-5	9.73388E-5	-6.18907E-5	1.19814E-4	-4.72296E-5	2.08960E-4	8.30648E-5	2.89536E-4	3.73784E-4	2.39698E-4	7.55394E-4	9.71681E-4	1.17492E-3	1.63110E-3	1.79351E-3	1.94484E-3	1.94769E-3	1.86409E-3	1.84388E-3	1.73203E-3	1.80508E-3
7.54940E+2	-1.02958E-5	4.94672E-5	5.13653E-5	4.55971E-5	4.36920E-5	-3.17858E-4	-1.73021E-4	1.48461E-4	4.02969E-5	-3.17253E-4	-8.87255E-5	6.52558E-5	1.54272E-4	5.93066E-5	3.10560E-7	1.71006E-4	4.98302E-5	-1.75227E-4	1.61620E-4	4.19010E-5	4.19880E-5	4.19880E-5	4.19880E-5	3.94649E-4	3.27542E-4	5.72165E-5	9.18847E-5	1.87737E-4	1.16199E-5	1.79252E-5	-9.33346E-5	1.36159E-4	-2.87254E-5	3.60839E-4	1.08250E-4	2.78602E-4	3.85441E-4	3.40952E-4	7.46841E-4	1.02205E-3	1.23278E-3	1.64470E-3	1.78994E-3	1.97694E-3	1.96174E-3	1.81242E-3	1.83784E-3	1.75944E-3	1.83797E-3
7.55545E+2	-5.67396E-6	1.44556E-5	3.92423E-5	2.55769E-5	2.57139E-5	-4.07463E-4	-1.56066E-4	1.49666E-4	6.10269E-5	-3.00742E-4	-1.23812E-4	6.96001E-5	1.45776E-4	1.09620E-4	1.14405E-5	1.82722E-4	6.52730E-5	-6.44636E-5	1.00297E-4	5.78098E-5	3.72952E-5	3.72952E-5	3.72952E-5	4.24076E-4	1.70680E-4	2.86710E-5	4.91276E-5	1.96135E-4	-5.12142E-5	-6.50836E-5	-5.66274E-5	1.52346E-4	-1.51622E-5	4.41261E-4	1.66512E-4	2.32124E-4	3.53544E-4	4.51676E-4	7.14711E-4	1.01949E-3	1.30426E-3	1.63760E-3	1.77829E-3	1.88429E-3	1.91520E-3	1.68550E-3	1.83394E-3	1.79123E-3	1.88918E-3
7.56150E+2	-5.18553E-6	-5.65333E-5	2.65556E-5	-3.54936E-5	-1.09047E-5	-3.48404E-4	-1.30725E-4	1.30712E-4	8.95958E-5	-2.15793E-4	-2.63253E-5	1.03360E-4	9.15228E-5	7.93694E-5	-6.87259E-6	1.49898E-4	4.14131E-5	2.79036E-5	3.10737E-5	6.48329E-5	5.80137E-5	5.80137E-5	5.80137E-5	2.89019E-4	6.77410E-5	2.55465E-5	-7.44661E-6	2.38151E-4	-1.04829E-4	-1.02835E-4	-2.43802E-5	1.26949E-4	-6.50896E-5	4.38265E-4	1.78857E-4	2.03621E-4	3.37520E-4	5.02290E-4	6.63713E-4	1.03756E-3	1.35029E-3	1.66830E-3	1.78417E-3	1.81353E-3	1.86384E-3	1.62470E-3	1.87550E-3	1.79478E-3	1.96986E-3
7.56755E+2	-7.05866E-5	-1.40472E-4	-3.74713E-5	-1.02428E-4	-1.44510E-5	-1.13320E-4	-4.59783E-5	1.07580E-4	1.10912E-4	-1.40767E-4	8.72029E-5	1.03689E-4	4.05405E-5	2.50853E-5	-4.82314E-5	1.15042E-4	1.57111E-6	7.52928E-5	2.47023E-5	2.20873E-5	5.67126E-5	5.67126E-5	5.67126E-5	1.26816E-4	-2.43061E-5	-5.94696E-6	-2.64032E-5	1.93198E-4	-9.82388E-5	-1.23237E-4	-4.99674E-5	7.80158E-5	-8.16057E-5	3.51183E-4	1.69682E-4	8.73829E-5	2.88586E-4	5.96729E-4	6.44635E-4	1.02205E-3	1.34179E-3	1.64011E-3	1.78743E-3	1.72200E-3	1.81969E-3	1.60648E-3	1.89475E-3	1.79133E-3	1.92356E-3
7.57361E+2	-2.10338E-4	-1.88260E-4	-1.08457E-4	-1.32815E-4	2.59430E-5	1.66458E-4	3.11989E-5	8.77922E-5	1.47366E-4	-6.52048E-5	6.78094E-5	6.11565E-5	3.13699E-5	-5.10770E-5	-1.16695E-4	3.64509E-5	5.57028E-6	1.49958E-4	5.78306E-5	3.94230E-6	5.19127E-5	5.19127E-5	5.19127E-5	1.31972E-5	-6.12128E-5	5.07077E-5	3.10999E-5	1.06242E-4	-7.57636E-5	-6.17328E-5	-3.73981E-5	2.58020E-5	-1.57363E-6	2.45511E-4	1.10483E-4	-1.09185E-5	2.39365E-4	6.33672E-4	6.61117E-4	9.48003E-4	1.30478E-3	1.52667E-3	1.73742E-3	1.64108E-3	1.80852E-3	1.54870E-3	1.86169E-3	1.81098E-3	1.81659E-3
7.57966E+2	-2.45010E-4	-1.47678E-4	-8.95785E-5	-1.51862E-4	3.80488E-5	3.05293E-4	6.88704E-5	5.18662E-5	1.84590E-4	3.74188E-5	-1.30879E-5	-1.89697E-5	5.22742E-5	-7.99629E-5	-1.58803E-4	-1.77137E-5	-2.12876E-5	1.96989E-4	-4.11480E-7	9.01410E-6	2.29095E-5	2.29095E-5	2.29095E-5	-3.70828E-5	-8.23768E-5	1.26004E-4	7.31962E-5	-2.47164E-5	-8.98655E-5	6.58866E-5	-6.51396E-5	-4.98523E-5	7.81080E-5	1.57611E-4	1.85877E-5	-7.45717E-6	2.22077E-4	6.28961E-4	6.60599E-4	8.71853E-4	1.26527E-3	1.43635E-3	1.66426E-3	1.67934E-3	1.81506E-3	1.62240E-3	1.83793E-3	1.85675E-3	1.73610E-3
7.58571E+2	-1.79445E-4	-3.25113E-5	-7.72930E-5	-1.36708E-4	1.81488E-5	3.91012E-4	6.24856E-5	2.77129E-6	1.91399E-4	7.73571E-5	-5.71260E-5	-6.42343E-5	6.34035E-5	-9.32035E-5	-9.97799E-5	-1.64159E-5	-7.68161E-5	1.56502E-4	-1.30960E-4	1.41441E-6	-1.35642E-5	-1.35642E-5	-1.35642E-5	-7.16346E-5	-1.19236E-4	9.82261E-5	9.24007E-5	-3.28873E-5	-9.56213E-5	1.49353E-4	-1.25053E-4	-9.03148E-5	5.63061E-5	1.63890E-5	-6.77460E-5	2.85778E-5	2.22787E-4	5.71137E-4	6.52948E-4	7.96692E-4	1.27601E-3	1.40778E-3	1.65129E-3	1.73774E-3	1.82776E-3	1.71597E-3	1.79796E-3	1.87493E-3	1.70206E-3
7.59176E+2	-1.53534E-4	7.24090E-5	-4.24227E-5	-1.01747E-4	-4.69692E-5	4.83229E-4	3.30956E-5	-3.08400E-5	1.50447E-4	8.95690E-5	-9.11891E-5	-5.41743E-5	5.37002E-5	-7.98124E-5	-5.00618E-5	-6.64883E-6	-1.31268E-4	8.41367E-5	-1.95711E-4	1.77913E-5	-1.64097E-5	-1.64097E-5	-1.64097E-5	-1.23619E-4	-1.17491E-4	1.00042E-5	8.34058E-5	9.42631E-6	-6.37882E-5	2.15924E-4	-1.22589E-4	-6.80877E-5	-3.73853E-5	-8.65166E-5	-7.38961E-5	8.69963E-5	2.40483E-4	5.38308E-4	6.58243E-4	7.02935E-4	1.27341E-3	1.42636E-3	1.67267E-3	1.74756E-3	1.81987E-3	1.76262E-3	1.76442E-3	1.91588E-3	1.74386E-3
7.59782E+2	-9.98033E-5	1.22362E-4	-4.72144E-5	-8.91413E-5	-1.24043E-4	3.90811E-4	1.06490E-5	2.16339E-5	9.73645E-5	1.19683E-4	-5.94002E-5	-3.46966E-5	5.29688E-5	-2.11459E-5	-3.19749E-5	-2.79473E-5	-1.47071E-4	-5.82943E-6	-1.44105E-4	1.68994E-5	-2.08790E-5	-2.08790E-5	-2.08790E-5	-9.12521E-5	-1.09331E-4	-3.68044E-5	1.42366E-5	-2.27418E-5	-8.91543E-5	2.38028E-4	-7.21240E-5	-3.08450E-5	-8.86974E-5	-1.03978E-4	6.90933E-6	1.35486E-4	2.72536E-4	5.54805E-4	6.92963E-4	7.20145E-4	1.27612E-3	1.47586E-3	1.74525E-3	1.75246E-3	1.87390E-3	1.81748E-3	1.79583E-3	1.94693E-3	1.77321E-3
7.60387E+2	-1.57276E-5	1.32654E-4	-4.06646E-5	-3.17713E-5	-1.60507E-4	2.00415E-4	-5.14858E-5	6.73030E-5	7.49364E-5	8.15449E-5	-7.35631E-5	-1.55536E-5	5.53689E-5	3.31846E-5	-3.48391E-5	-4.42254E-5	-7.91006E-5	-4.05366E-5	-6.15050E-5	4.07388E-6	-2.31120E-5	-2.31120E-5	-2.31120E-5	1.55810E-5	-6.52247E-5	-6.37818E-5	-9.44614E-5	-6.50217E-5	-1.06696E-4	2.27959E-4	-4.22375E-5	-3.28322E-5	-1.43018E-4	-1.00982E-4	5.74757E-5	1.60255E-4	2.90056E-4	5.27722E-4	7.37176E-4	8.67840E-4	1.28726E-3	1.48784E-3	1.78591E-3	1.80186E-3	1.87684E-3	1.84975E-3	1.83866E-3	1.96330E-3	1.76883E-3
7.60993E+2	4.85324E-5	9.92611E-5	-2.12504E-5	3.06832E-5	-1.61495E-4	6.40677E-5	-9.18632E-5	5.42721E-5	5.37302E-5	3.23831E-5	-9.06013E-5	-1.42038E-5	7.74601E-5	9.11135E-5	-9.56197E-6	-4.71233E-5	5.22636E-6	-7.53940E-5	-3.01440E-5	-1.50927E-5	-2.21164E-5	-2.21164E-5	-2.21164E-5	1.41502E-4	-9.25358E-7	-2.37353E-5	-1.59847E-4	-1.00120E-4	-1.33012E-4	2.22944E-4	-2.95927E-6	9.62916E-6	-1.58089E-4	-1.32732E-4	7.11574E-5	1.82122E-4	2.82762E-4	5.06500E-4	7.56392E-4	1.04037E-3	1.32173E-3	1.54871E-3	1.80278E-3	1.86123E-3	1.85982E-3	1.88226E-3	1.91027E-3	1.98278E-3	1.78456E-3
7.61598E+2	1.62196E-4	6.20176E-5	4.43533E-5	6.67884E-5	-1.39721E-4	-5.17353E-6	-1.36036E-4	4.56905E-6	3.58217E-5	-3.58672E-5	-6.77168E-5	-3.31543E-5	1.01539E-4	1.02405E-4	1.07020E-6	-2.48897E-5	1.00267E-4	-1.24267E-4	-6.19741E-5	-5.22275E-5	-1.42971E-5	-1.42971E-5	-1.42971E-5	2.28358E-4	4.86062E-5	4.40853E-5	-1.76233E-4	-3.44223E-5	-1.34041E-4	1.84888E-4	8.88287E-6	-1.82940E-5	-1.43821E-4	-1.31897E-4	1.02567E-4	1.34865E-4	2.85548E-4	4.85133E-4	7.75685E-4	1.11376E-3	1.36263E-3	1.60097E-3	1.81936E-3	1.88099E-3	1.82332E-3	1.90251E-3	1.96479E-3	1.97153E-3	1.81382E-3
7.62204E+2	1.67277E-4	5.48748E-5	3.74685E-5	8.15307E-5	-1.46871E-4	2.29896E-6	-1.52746E-4	-2.71598E-5	2.66310E-5	-7.53619E-5	1.87773E-5	-2.80198E-5	6.59154E-5	8.84905E-5	-6.86267E-6	1.18336E-5	1.18402E-4	-1.25554E-4	-4.80660E-5	-6.28594E-5	-9.77255E-6	-9.77255E-6	-9.77255E-6	2.42082E-4	4.67682E-5	2.49490E-5	-1.82153E-4	3.04838E-5	-1.43692E-4	1.38126E-4	2.26431E-5	-4.22932E-5	-1.45217E-4	-1.82002E-5	8.11258E-5	1.12367E-4	2.60902E-4	4.46107E-4	7.41217E-4	1.14986E-3	1.41168E-3	1.64366E-3	1.86195E-3	1.86440E-3	1.80379E-3	1.92869E-3	2.00549E-3	1.88464E-3	1.85679E-3
7.62809E+2	8.08621E-5	2.83429E-5	2.26979E-5	8.57371E-5	-1.27389E-4	3.81489E-5	-7.72095E-5	-2.41313E-5	1.44819E-5	-1.08415E-4	6.74441E-5	-2.43063E-5	8.90483E-6	9.08961E-5	-2.21543E-5	2.59209E-5	8.16711E-5	-7.10725E-5	-4.57684E-5	-4.46624E-5	9.93784E-6	9.93784E-6	9.93784E-6	1.52294E-4	8.09951E-5	-2.58953E-5	-1.77671E-4	3.17269E-5	-1.36088E-4	5.73200E-5	7.08201E-5	-4.39464E-5	-1.14646E-4	9.37191E-5	8.98931E-5	9.85342E-5	3.26604E-4	4.71133E-4	6.90407E-4	1.17304E-3	1.44874E-3	1.65591E-3	1.88364E-3	1.81799E-3	1.82957E-3	1.93388E-3	2.08796E-3	1.83870E-3	1.86390E-3
7.63415E+2	3.11095E-5	-5.78417E-6	1.13541E-5	8.51735E-5	-1.17656E-5	7.02364E-5	-1.18006E-5	-8.94841E-6	2.02357E-5	-8.92423E-5	1.18987E-4	-4.55321E-5	-6.23513E-5	7.58088E-5	-5.41017E-5	7.67481E-6	1.33092E-5	-2.81458E-5	-1.09642E-4	-6.57523E-6	1.03690E-5	1.03690E-5	1.03690E-5	7.31056E-5	7.68759E-5	-1.23636E-4	-1.16282E-4	2.68782E-5	-1.22974E-4	-3.60994E-5	4.69427E-5	-6.75125E-6	-1.12285E-4	1.78378E-4	1.26476E-4	8.03602E-5	4.03363E-4	5.46874E-4	6.65244E-4	1.20350E-3	1.43606E-3	1.57228E-3	1.82991E-3	1.74737E-3	1.82624E-3	1.92566E-3	2.11577E-3	1.81074E-3	1.84375E-3
7.64021E+2	6.58381E-5	-2.87323E-5	6.84447E-6	3.07053E-5	1.34159E-4	2.37152E-5	1.75732E-5	-3.21819E-5	3.31578E-5	-7.20444E-5	1.38890E-4	-9.03644E-5	-6.86128E-5	2.35492E-5	-5.99694E-5	3.27877E-5	-9.08334E-5	9.30505E-5	-1.79009E-4	2.14768E-5	-1.50131E-5	-1.50131E-5	-1.50131E-5	-3.09197E-5	9.39188E-6	-1.25913E-4	-4.70473E-5	5.83659E-5	-1.02918E-4	-6.68945E-5	4.50837E-5	1.20823E-5	-8.71178E-5	2.29457E-4	1.10089E-4	1.01575E-4	4.08142E-4	5.21783E-4	6.43615E-4	1.13407E-3	1.42042E-3	1.45832E-3	1.73179E-3	1.69748E-3	1.80257E-3	1.87492E-3	2.00466E-3	1.74129E-3	1.76309E-3
7.64626E+2	1.41836E-4	-9.40781E-6	8.00958E-6	-8.20944E-6	2.42209E-4	-4.43986E-5	2.68314E-5	-7.80901E-5	-6.44190E-6	-1.36861E-5	1.13211E-4	-1.09947E-4	-1.06635E-4	-1.90688E-5	-6.97855E-5	4.64425E-5	-8.92455E-5	1.44177E-4	-2.25541E-4	5.77400E-5	-5.02245E-5	-5.02245E-5	-5.02245E-5	-1.19783E-4	-4.02144E-5	-7.79040E-5	-3.06284E-6	1.15308E-4	-1.03385E-4	-1.26799E-4	2.31143E-5	-8.60856E-6	-7.30365E-5	1.86199E-4	1.19795E-4	1.12905E-4	3.92870E-4	4.56615E-4	6.43705E-4	9.61316E-4	1.38869E-3	1.43919E-3	1.63487E-3	1.68108E-3	1.77268E-3	1.85312E-3	1.88083E-3	1.69982E-3	1.67378E-3
7.65232E+2	2.29634E-4	-3.67765E-5	1.86436E-5	-1.82868E-5	2.57414E-4	-1.05173E-4	3.51642E-5	-7.53798E-5	-4.37835E-5	9.24423E-5	2.45670E-5	-9.57716E-5	-1.18928E-4	-2.06702E-5	-1.08971E-4	5.08152E-5	-3.42140E-5	1.51533E-4	-2.69778E-4	6.75199E-5	-7.15306E-5	-7.15306E-5	-7.15306E-5	-1.06333E-4	-1.07541E-4	-1.89932E-5	-3.03988E-5	1.10819E-4	-1.02541E-4	-9.23296E-5	-4.36615E-5	-1.44295E-5	-7.74370E-5	1.16383E-4	1.37843E-4	5.22960E-5	3.36757E-4	3.91328E-4	6.70572E-4	8.32759E-4	1.39606E-3	1.43210E-3	1.62202E-3	1.65844E-3	1.78845E-3	1.86942E-3	1.81385E-3	1.69284E-3	1.63729E-3
7.65838E+2	2.25351E-4	-1.02260E-5	7.71605E-6	-2.15661E-5	2.13946E-4	-1.92534E-4	-1.81134E-5	-2.49257E-5	-1.92226E-5	1.41943E-4	-3.00651E-5	-4.61262E-5	-7.69610E-5	-3.06908E-5	-6.88143E-5	2.97835E-5	-8.57227E-6	1.11862E-4	-2.48265E-4	6.54825E-5	-6.70014E-5	-6.70014E-5	-6.70014E-5	-6.61825E-5	-1.85488E-4	1.28966E-5	3.70423E-5	4.17653E-5	-9.44226E-5	-4.78523E-6	-7.79731E-5	1.29456E-5	-8.41747E-5	7.26361E-5	1.16745E-4	4.34171E-5	2.60525E-4	3.47489E-4	6.81271E-4	8.47789E-4	1.48644E-3	1.43256E-3	1.63701E-3	1.71241E-3	1.82032E-3	1.85315E-3	1.78422E-3	1.71278E-3	1.65251E-3
7.66444E+2	1.42644E-4	-3.10101E-5	2.88748E-6	-2.32758E-5	1.54942E-4	-2.64183E-4	-5.33137E-5	2.76634E-5	-4.70966E-6	1.12313E-4	-3.64165E-5	2.28891E-5	-1.52258E-5	-2.45680E-5	4.90043E-5	2.57150E-5	3.26710E-5	2.11741E-5	-1.81205E-4	4.20052E-5	-7.65920E-5	-7.65920E-5	-7.65920E-5	6.63283E-5	-1.19378E-4	7.98329E-6	8.54012E-5	-6.16451E-5	-3.75064E-5	9.31086E-5	-9.16931E-5	3.57072E-5	-1.01493E-4	3.93065E-5	1.36821E-4	6.16291E-5	2.32843E-4	3.27027E-4	7.04058E-4	9.36830E-4	1.48449E-3	1.48200E-3	1.63781E-3	1.78503E-3	1.85502E-3	1.83037E-3	1.70893E-3	1.76012E-3	1.66279E-3
7.67050E+2	5.26756E-5	-7.86755E-5	6.01179E-5	-3.88698E-5	6.05912E-5	-2.52516E-4	-8.63615E-5	3.56262E-5	2.64393E-5	5.48141E-5	-3.61357E-5	5.49726E-5	3.50597E-5	4.49575E-5	1.62394E-4	6.88316E-5	2.75772E-5	-6.31932E-5	-1.14492E-4	-1.38136E-5	-9.85723E-5	-9.85723E-5	-9.85723E-5	1.93275E-4	-5.34096E-5	4.43719E-5	1.20280E-4	-1.00834E-4	1.86119E-5	1.63269E-4	-1.36380E-4	1.47007E-5	-1.15470E-4	3.92987E-5	9.67795E-5	8.06193E-5	2.46230E-4	2.88287E-4	7.63850E-4	9.83066E-4	1.44435E-3	1.57191E-3	1.58323E-3	1.86436E-3	1.89816E-3	1.82812E-3	1.61891E-3	1.74776E-3	1.68131E-3
7.67656E+2	-3.07131E-5	-4.05571E-5	1.18349E-4	-2.57545E-5	-4.61409E-5	-1.66335E-4	-7.64397E-5	2.77945E-5	2.55842E-5	-3.28230E-5	-2.20587E-5	7.95146E-5	2.86557E-5	1.20322E-4	1.50848E-4	1.22141E-4	6.88124E-5	-1.58434E-4	-6.70685E-5	-7.56958E-5	-1.00189E-4	-1.00189E-4	-1.00189E-4	2.28575E-4	-2.57414E-5	7.76977E-5	1.34783E-4	-1.22761E-4	6.81891E-5	9.75392E-5	-1.69753E-4	-1.82382E-5	-7.53577E-5	3.02366E-5	6.11215E-5	7.51753E-5	2.59874E-4	3.70141E-4	7.15773E-4	9.79600E-4	1.38827E-3	1.58684E-3	1.53965E-3	1.89809E-3	1.92548E-3	1.89474E-3	1.57126E-3	1.71436E-3	1.70794E-3
7.68262E+2	-8.21577E-5	5.59821E-6	1.61673E-4	5.94204E-6	-1.60251E-4	-4.61982E-5	-2.83838E-5	6.73107E-5	3.74791E-5	-1.30087E-4	-1.21267E-5	7.30758E-5	2.29903E-5	1.42938E-4	8.41588E-5	1.10778E-4	9.54250E-5	-1.98525E-4	-3.10982E-5	-1.18541E-4	-7.65142E-5	-7.65142E-5	-7.65142E-5	1.83729E-4	-5.20489E-5	7.38196E-5	6.90507E-5	-1.14520E-4	8.56467E-5	-3.33153E-6	-2.10534E-4	-5.94870E-5	-2.57320E-5	-1.12974E-5	6.71728E-5	5.02320E-5	2.96433E-4	4.97552E-4	6.20028E-4	9.81079E-4	1.31005E-3	1.57600E-3	1.56651E-3	1.96351E-3	1.90832E-3	1.88269E-3	1.53297E-3	1.65740E-3	1.77393E-3
7.68868E+2	-1.21186E-4	-9.32461E-6	1.77410E-4	4.11522E-6	-2.35947E-4	6.51707E-5	-2.64830E-5	1.07121E-4	6.19840E-5	-2.25064E-4	-5.27773E-5	2.63126E-5	6.63753E-5	1.40850E-4	1.44322E-4	1.53307E-4	6.79990E-5	-1.77519E-4	-3.22672E-5	-1.34397E-4	-6.13505E-5	-6.13505E-5	-6.13505E-5	1.01734E-4	-1.34933E-4	3.25794E-5	-5.31853E-5	-4.87033E-5	5.96233E-5	-7.15612E-5	-2.08897E-4	-4.56273E-5	-8.14412E-6	-5.23585E-5	1.37990E-4	3.67864E-5	3.16140E-4	5.87028E-4	5.82465E-4	9.97158E-4	1.20425E-3	1.50990E-3	1.60952E-3	1.93949E-3	1.89889E-3	1.82269E-3	1.54087E-3	1.57458E-3	1.83345E-3
7.69474E+2	-4.33646E-5	-7.66266E-5	1.24441E-4	-1.79985E-6	-2.45152E-4	1.34786E-4	1.11440E-5	9.64685E-5	9.30411E-5	-3.09780E-4	-4.66900E-5	-5.46748E-6	9.42093E-5	9.45797E-5	2.35235E-4	1.31754E-4	1.44065E-5	-1.58161E-4	-2.42988E-5	-1.18721E-4	-5.56137E-5	-5.56137E-5	-5.56137E-5	-2.13513E-5	-2.55024E-4	3.16902E-5	-6.74543E-5	-7.02724E-6	5.38248E-5	-1.00577E-4	-1.91048E-4	-1.65023E-5	-8.79209E-5	-7.60493E-5	1.81311E-4	5.45488E-5	3.02321E-4	6.21775E-4	5.76279E-4	9.78820E-4	1.07842E-3	1.47385E-3	1.62684E-3	1.82054E-3	1.82499E-3	1.74890E-3	1.59594E-3	1.46385E-3	1.83250E-3
7.70080E+2	-6.49782E-5	-8.58573E-5	3.80218E-5	7.91863E-6	-1.71926E-4	2.29872E-4	8.51397E-5	4.51390E-5	1.25443E-4	-3.29926E-4	-1.16883E-4	-1.32753E-5	1.49116E-4	1.00130E-4	2.08673E-4	1.07532E-4	-5.18339E-5	-1.36232E-4	-3.55126E-5	-9.05570E-5	-3.23492E-5	-3.23492E-5	-3.23492E-5	-1.22792E-4	-2.33623E-4	6.83852E-5	-1.01962E-4	-6.24424E-5	7.41961E-5	-1.35185E-4	-6.32426E-5	3.52660E-5	-1.79696E-4	-6.39674E-5	1.80029E-4	6.10556E-5	3.19335E-4	6.28872E-4	6.06034E-4	9.50028E-4	1.03633E-3	1.44296E-3	1.61695E-3	1.74079E-3	1.77622E-3	1.72266E-3	1.68066E-3	1.41836E-3	1.84057E-3
7.70687E+2	-1.03023E-4	-8.81482E-5	-2.31528E-5	-3.00286E-6	-6.28433E-5	2.80723E-4	1.21846E-4	7.72804E-6	1.54325E-4	-3.45548E-4	-1.69388E-4	-2.18351E-6	2.10156E-4	1.07856E-4	1.71118E-4	9.72245E-5	-1.01918E-4	-1.19061E-4	-3.67426E-5	-9.59582E-5	-1.90527E-5	-1.90527E-5	-1.90527E-5	-1.43374E-4	-1.45172E-4	3.88001E-5	-1.73542E-4	-1.23385E-4	4.71344E-5	-1.24922E-4	6.34917E-5	1.33992E-4	-1.91107E-4	-1.09290E-4	1.54772E-4	6.87946E-5	3.39126E-4	5.85637E-4	6.27394E-4	9.63437E-4	1.06629E-3	1.40987E-3	1.60428E-3	1.68215E-3	1.73032E-3	1.69925E-3	1.74732E-3	1.37198E-3	1.81176E-3
7.71293E+2	-1.25655E-4	-9.51461E-5	-7.20203E-5	-5.56487E-5	1.23365E-5	2.46101E-4	1.49859E-4	1.94929E-5	1.84494E-4	-3.34076E-4	-2.88673E-4	4.21407E-5	2.24985E-4	1.46831E-4	1.67457E-4	9.89647E-5	-8.06168E-5	-9.27898E-5	-4.46794E-5	-1.03348E-4	-1.06981E-5	-1.06981E-5	-1.06981E-5	-8.44685E-5	-9.44787E-5	8.83439E-5	-2.16715E-4	-1.94998E-4	6.47549E-5	-9.41415E-5	1.31767E-4	2.13516E-4	-1.49335E-4	-1.90978E-4	1.20787E-4	-2.08809E-5	2.46437E-4	5.15598E-4	5.76377E-4	9.76629E-4	1.14233E-3	1.36394E-3	1.59230E-3	1.68665E-3	1.73395E-3	1.66082E-3	1.79405E-3	1.39560E-3	1.76707E-3
7.71899E+2	-1.09842E-4	-1.04740E-4	-9.93055E-5	-6.29141E-5	-4.96526E-6	1.65463E-4	1.50014E-4	3.16332E-5	1.52720E-4	-3.14877E-4	-3.30176E-4	8.31128E-5	2.55349E-4	1.73130E-4	1.95638E-4	9.92013E-5	-6.85864E-5	-4.97368E-5	-9.08858E-5	-7.02230E-5	1.13556E-5	1.13556E-5	1.13556E-5	-1.33415E-5	-8.39043E-5	1.91298E-5	-1.81489E-4	-1.69202E-4	1.20186E-4	-3.50360E-5	1.12558E-4	2.72425E-4	-1.09592E-4	-3.36311E-4	7.10548E-5	-9.32702E-5	2.27823E-4	4.57418E-4	5.64320E-4	1.02292E-3	1.24106E-3	1.34074E-3	1.64166E-3	1.68015E-3	1.75021E-3	1.63229E-3	1.87543E-3	1.51974E-3	1.76212E-3
7.72506E+2	-9.38753E-5	-8.93493E-5	-1.40169E-4	-3.86297E-5	-4.26437E-5	3.19454E-5	1.16260E-4	7.25613E-5	1.36865E-4	-3.07166E-4	-3.71780E-4	7.42704E-5	2.85118E-4	1.80594E-4	3.03144E-4	1.06229E-4	-6.57654E-5	-9.56479E-6	-1.14102E-4	-3.39324E-5	3.59864E-5	3.59864E-5	3.59864E-5	7.35682E-5	-5.79327E-5	-2.14550E-5	-2.03710E-4	-6.41300E-5	1.63853E-4	-2.16021E-5	8.85119E-5	2.52262E-4	-8.03834E-5	-3.71290E-4	1.08195E-4	-6.39739E-5	2.59055E-4	3.96780E-4	6.14750E-4	1.06458E-3	1.32091E-3	1.37501E-3	1.71535E-3	1.67680E-3	1.78190E-3	1.62879E-3	1.92717E-3	1.60754E-3	1.79786E-3
7.73112E+2	-1.37944E-4	-5.27791E-6	-1.29603E-4	-1.64124E-5	-8.74961E-5	-1.17513E-4	1.12568E-4	7.09285E-5	1.29653E-4	-3.47307E-4	-3.47862E-4	3.60626E-5	2.54116E-4	1.77868E-4	3.49598E-4	1.25100E-4	-2.85607E-5	2.27024E-5	-5.09118E-5	-9.69805E-6	6.34149E-5	6.34149E-5	6.34149E-5	8.26429E-5	2.15695E-5	-5.98547E-5	-1.56638E-4	-3.89644E-5	1.02608E-4	-4.79418E-5	9.06873E-5	1.54445E-4	-6.62391E-5	-3.00194E-4	1.79808E-4	3.91991E-5	2.85516E-4	4.01359E-4	6.53921E-4	1.04490E-3	1.33566E-3	1.41535E-3	1.74746E-3	1.70041E-3	1.79944E-3	1.65271E-3	1.90837E-3	1.71663E-3	1.82618E-3
7.73719E+2	-2.35354E-4	7.87421E-5	-4.22859E-5	-9.47821E-6	-1.51887E-4	-2.25691E-4	1.53677E-4	5.45277E-5	8.36664E-5	-2.72630E-4	-3.21726E-4	-1.88244E-5	2.01003E-4	2.13524E-4	3.01037E-4	1.61682E-4	6.53057E-6	-8.50441E-7	3.17846E-5	-7.43896E-6	7.23243E-5	7.23243E-5	7.23243E-5	1.10365E-4	7.12394E-5	-1.20558E-4	-9.80558E-6	-2.23557E-5	-1.42718E-5	-1.12069E-4	6.20993E-5	6.20163E-5	-2.57129E-5	-2.14095E-4	1.78327E-4	7.28319E-5	2.48698E-4	4.53451E-4	6.66966E-4	1.02962E-3	1.33041E-3	1.41918E-3	1.74042E-3	1.70426E-3	1.80065E-3	1.66223E-3	1.86158E-3	1.82584E-3	1.78937E-3
7.74325E+2	-3.52527E-4	1.39967E-4	4.94209E-5	3.43304E-5	-1.48587E-4	-2.47974E-4	1.39826E-4	7.23409E-5	8.78215E-5	-2.21669E-4	-2.57681E-4	-6.40654E-5	8.62400E-5	2.29484E-4	2.61799E-4	1.33653E-4	-2.73371E-8	-3.02709E-5	6.66024E-5	2.13220E-5	7.12305E-5	7.12305E-5	7.12305E-5	1.98350E-4	8.85004E-5	-8.76600E-5	1.09880E-4	1.27303E-5	-8.69608E-5	-1.51641E-4	-4.79087E-6	1.38901E-5	4.84187E-5	-6.88882E-5	1.33915E-4	1.33430E-4	2.33427E-4	5.35609E-4	7.02091E-4	1.00247E-3	1.31707E-3	1.38903E-3	1.77271E-3	1.70674E-3	1.82875E-3	1.70276E-3	1.82549E-3	1.92939E-3	1.78584E-3
7.74932E+2	-4.33097E-4	1.45921E-4	1.18242E-4	9.69369E-5	-1.35110E-4	-1.61812E-4	1.20139E-4	6.34089E-5	9.79677E-5	-1.30489E-4	-2.34747E-4	-6.80082E-5	2.33925E-6	1.66760E-4	1.99787E-4	7.13359E-5	2.23882E-5	1.23114E-5	-1.93537E-6	4.76651E-5	4.43091E-5	4.43091E-5	4.43091E-5	2.32447E-4	6.53796E-5	-6.82167E-5	1.49836E-4	4.25350E-5	-1.07851E-4	-1.36399E-4	-3.18708E-5	-3.33780E-5	5.36685E-5	7.63501E-5	1.19891E-4	1.88500E-4	1.97353E-4	6.14473E-4	7.19530E-4	9.49861E-4	1.21817E-3	1.33298E-3	1.78128E-3	1.68800E-3	1.81135E-3	1.79190E-3	1.75419E-3	1.99600E-3	1.75844E-3
7.75538E+2	-4.26019E-4	1.20190E-4	1.11380E-4	1.69855E-4	-6.22174E-5	-1.11004E-4	1.64308E-4	4.79563E-5	7.47499E-5	-8.73348E-5	-2.39915E-4	-2.91455E-5	-3.13824E-5	8.23418E-5	1.14104E-4	-2.81607E-5	4.63878E-5	3.14215E-5	-4.95130E-5	1.01999E-4	1.15071E-5	1.15071E-5	1.15071E-5	1.64282E-4	7.68244E-7	-4.36738E-5	8.13629E-5	4.13102E-5	-1.35838E-4	-7.48436E-5	4.13766E-5	-1.73856E-5	-1.57436E-5	1.74622E-4	1.28518E-4	2.24388E-4	1.52614E-4	6.51957E-4	7.49755E-4	9.08675E-4	1.10021E-3	1.30822E-3	1.76971E-3	1.67487E-3	1.76873E-3	1.85210E-3	1.69389E-3	1.98169E-3	1.71474E-3
7.76145E+2	-3.72232E-4	1.09859E-4	1.02885E-4	1.88071E-4	3.75220E-5	-9.76731E-5	1.97341E-4	-7.46390E-6	6.01562E-5	-1.91280E-5	-1.91652E-4	5.25020E-6	-4.25626E-5	-4.89756E-6	1.62796E-5	-1.05643E-4	2.40858E-5	3.16674E-5	-3.78963E-5	1.06032E-4	-1.93185E-5	-1.93185E-5	-1.93185E-5	1.96672E-5	-5.31285E-5	-4.82678E-5	4.33665E-6	5.82759E-5	-1.84743E-4	-4.19779E-5	5.03163E-5	-7.44685E-6	-5.27966E-5	2.19355E-4	1.41220E-4	2.69260E-4	1.87795E-4	5.49734E-4	7.93059E-4	8.38477E-4	1.01372E-3	1.33063E-3	1.71010E-3	1.64958E-3	1.76493E-3	1.86525E-3	1.64417E-3	1.93208E-3	1.68678E-3
7.76752E+2	-2.27758E-4	7.30515E-5	7.28202E-5	1.78503E-4	1.51067E-4	-4.58238E-5	1.70592E-4	-3.15812E-6	3.43148E-5	-8.68835E-6	-1.35340E-4	5.35915E-5	-3.17287E-5	-7.61620E-5	-1.10516E-4	-1.05971E-4	-4.41312E-5	6.10373E-6	-3.16026E-5	8.08372E-5	-4.90275E-5	-4.90275E-5	-4.90275E-5	-4.44828E-5	-8.05966E-5	-1.98634E-6	-7.25336E-5	7.74315E-6	-1.83471E-4	-3.28725E-5	7.12168E-5	5.93421E-5	-5.88522E-5	1.86297E-4	1.34193E-4	2.69925E-4	2.51538E-4	4.27712E-4	7.34956E-4	7.95897E-4	9.54825E-4	1.33655E-3	1.63066E-3	1.62854E-3	1.75116E-3	1.83617E-3	1.69839E-3	1.88655E-3	1.63844E-3
7.77358E+2	-8.34595E-5	3.68566E-5	3.40586E-5	1.14292E-4	1.71267E-4	8.36664E-6	1.32356E-4	5.90211E-5	-2.00582E-5	-2.79787E-5	-6.45573E-5	7.14007E-5	-1.67679E-5	-1.04613E-4	-1.48308E-4	-8.69360E-5	-8.97149E-5	1.85998E-5	-5.75114E-5	5.36873E-5	-4.84040E-5	-4.84040E-5	-4.84040E-5	2.16700E-5	-6.24098E-5	2.79504E-5	-1.38779E-4	-1.71792E-5	-1.30365E-4	3.54696E-5	1.33280E-4	9.37393E-5	-3.06546E-5	1.74941E-4	1.00715E-4	2.42754E-4	3.00526E-4	3.90491E-4	6.36712E-4	8.16265E-4	9.53292E-4	1.35807E-3	1.57422E-3	1.62702E-3	1.66545E-3	1.79271E-3	1.73854E-3	1.81640E-3	1.64759E-3
7.77965E+2	1.02215E-5	3.91884E-5	-2.99236E-5	1.11597E-5	1.88880E-4	-1.20337E-5	6.60929E-5	1.05245E-4	-3.73566E-5	1.25581E-5	4.17061E-5	2.63879E-5	5.96529E-6	-1.10154E-4	-1.13379E-4	-1.20487E-4	-6.53904E-5	5.75545E-5	-8.67993E-5	1.05636E-5	-4.61701E-5	-4.61701E-5	-4.61701E-5	4.70026E-5	-2.38489E-5	3.94155E-5	-1.40945E-4	8.97813E-6	-2.73689E-5	9.46867E-5	1.86149E-4	7.57555E-5	-7.14340E-5	1.69043E-4	8.18890E-6	1.84464E-4	2.75073E-4	3.74311E-4	5.71856E-4	8.68642E-4	9.92432E-4	1.39819E-3	1.58521E-3	1.63004E-3	1.59428E-3	1.75680E-3	1.77569E-3	1.77606E-3	1.67296E-3
7.78572E+2	3.57127E-5	2.93962E-5	-4.49165E-5	-1.76354E-5	2.16039E-4	-3.05364E-5	5.82134E-5	1.20615E-4	-6.45460E-5	7.41252E-6	1.15343E-4	-7.34562E-6	3.13844E-5	-1.15648E-4	-6.19578E-5	-1.54279E-4	-3.64889E-5	7.76099E-5	-1.07125E-4	-5.12470E-5	-4.35534E-5	-4.35534E-5	-4.35534E-5	1.16437E-4	3.33805E-5	2.90412E-5	-1.77268E-4	4.10871E-5	4.29303E-5	9.22361E-5	2.93358E-4	-1.08419E-5	-1.07806E-4	1.72679E-4	-9.30877E-6	1.70752E-4	2.35395E-4	3.55640E-4	5.76270E-4	9.22445E-4	1.01264E-3	1.48191E-3	1.57667E-3	1.58995E-3	1.58379E-3	1.72099E-3	1.76413E-3	1.76394E-3	1.67727E-3
7.79179E+2	1.39055E-5	8.62553E-6	-6.79833E-5	-2.07154E-5	2.18602E-4	-6.42403E-5	2.87255E-5	1.39178E-4	-1.08231E-4	1.31295E-5	1.58047E-4	-2.12274E-5	4.33834E-5	-1.19417E-4	7.09753E-6	-1.77518E-4	-1.16534E-5	6.19064E-5	-1.89704E-5	-8.26442E-5	-3.48954E-5	-3.48954E-5	-3.48954E-5	1.68448E-4	9.07613E-5	-1.49064E-5	-1.87212E-4	5.96424E-5	1.66036E-4	1.05912E-4	3.18885E-4	-4.83143E-5	-1.05216E-4	1.75921E-4	4.68874E-5	1.53903E-4	1.66747E-4	3.72102E-4	6.31911E-4	9.78502E-4	1.06539E-3	1.53665E-3	1.57145E-3	1.58317E-3	1.60206E-3	1.67271E-3	1.72565E-3	1.77216E-3	1.65707E-3
7.79786E+2	3.31695E-5	1.00348E-5	-9.32417E-5	-5.74776E-5	1.29535E-4	-1.34078E-4	1.47415E-5	1.84246E-4	-1.13191E-4	8.51438E-5	1.74453E-4	-2.00616E-5	1.67724E-5	-8.00614E-5	-9.45650E-7	-1.18085E-4	-2.81482E-5	3.05157E-5	5.03716E-5	-8.36942E-5	-2.77532E-5	-2.77532E-5	-2.77532E-5	1.84630E-4	7.51313E-5	-8.10054E-5	-1.39856E-4	-2.31345E-5	2.98330E-4	1.12036E-4	2.57330E-4	-5.92276E-5	-6.39563E-5	1.75272E-4	8.32229E-5	9.79411E-5	1.18373E-4	4.21774E-4	6.85440E-4	1.01324E-3	1.08950E-3	1.56957E-3	1.61309E-3	1.60750E-3	1.58939E-3	1.63157E-3	1.70722E-3	1.77989E-3	1.56476E-3
7.80393E+2	6.37510E-5	1.08136E-5	-8.91285E-5	-1.02250E-4	6.47299E-5	-9.83717E-5	2.94870E-5	1.94039E-4	-1.14000E-4	1.27760E-4	1.69882E-4	-1.46371E-5	-3.60032E-5	-3.30585E-5	-3.16012E-6	-9.23342E-5	-6.22759E-5	3.79582E-5	2.45634E-5	-7.77645E-5	-1.34922E-5	-1.34922E-5	-1.34922E-5	2.23920E-4	3.14758E-5	-2.03964E-4	-1.32666E-4	-5.08959E-5	3.84643E-4	1.08220E-4	1.53103E-4	-1.77028E-5	-3.28535E-5	1.67847E-4	1.06065E-4	4.82493E-5	7.08873E-5	4.84907E-4	7.53733E-4	1.03741E-3	1.06843E-3	1.57426E-3	1.63404E-3	1.63402E-3	1.59103E-3	1.63159E-3	1.63107E-3	1.79469E-3	1.53260E-3
7.81000E+2	8.05087E-5	3.63067E-5	-9.39907E-5	-1.13077E-4	4.51379E-5	-9.69415E-5	3.96984E-5	1.77049E-4	-1.50418E-4	1.66379E-4	1.25377E-4	2.17971E-6	-5.39973E-5	1.58925E-5	-4.66468E-6	-6.27365E-5	-4.53581E-5	1.82283E-5	-2.28871E-5	-6.26865E-5	-1.43308E-5	-1.43308E-5	-1.43308E-5	2.22361E-4	5.47020E-5	-2.70450E-4	-1.58718E-4	-1.00603E-4	4.65856E-4	4.91945E-5	2.77494E-5	6.67180E-5	-1.63586E-5	1.73321E-4	1.25146E-4	3.00512E-5	5.43691E-5	5.23521E-4	8.37915E-4	1.04212E-3	1.12563E-3	1.60958E-3	1.62940E-3	1.65721E-3	1.63848E-3	1.67392E-3	1.54889E-3	1.80354E-3	1.57367E-3
7.81607E+2	1.11536E-4	6.54137E-5	-7.77234E-5	-6.50311E-5	2.12615E-5	-9.95650E-5	4.80258E-5	1.43588E-4	-1.56883E-4	1.57053E-4	2.23034E-5	4.26061E-5	-3.84298E-5	6.02830E-5	-5.45188E-5	1.49769E-5	-3.03613E-5	-4.93351E-5	-7.22167E-5	-4.29825E-5	-2.28028E-5	-2.28028E-5	-2.28028E-5	1.75813E-4	-6.30281E-6	-2.50045E-4	-2.12372E-4	-1.23057E-4	-8.37580E-5	-4.44594E-5	-1.59412E-5	1.02800E-4	4.55140E-5	1.24573E-4	1.46840E-4	6.34129E-5	8.53995E-5	5.59352E-4	9.05372E-4	9.87256E-4	1.21018E-3	1.61125E-3	1.67162E-3	1.65873E-3	1.69059E-3	1.70992E-3	1.53887E-3	1.85513E-3	1.61509E-3
7.82214E+2	1.74446E-4	1.13826E-4	-3.01969E-5	3.04717E-6	-1.34609E-5	-4.72379E-5	2.22120E-5	1.10122E-4	-1.56382E-4	1.29431E-4	-9.32781E-5	6.84853E-5	-2.03694E-5	3.10905E-5	-1.15431E-4	6.05098E-5	-2.47272E-5	-1.26043E-4	-6.27569E-5	-2.32853E-5	-2.52672E-5	-2.52672E-5	-2.52672E-5	8.04516E-5	-1.00204E-4	-2.26953E-4	-2.19664E-4	-6.11090E-5	4.11055E-4	-9.22502E-5	-8.50146E-5	1.60488E-4	1.50337E-4	6.69364E-5	1.43042E-4	9.55987E-5	1.40552E-4	5.14795E-4	8.68076E-4	8.87846E-4	1.23749E-3	1.58509E-3	1.71365E-3	1.67015E-3	1.72113E-3	1.70079E-3	1.59570E-3	1.87668E-3	1.59037E-3
7.82822E+2	2.70552E-4	1.15745E-4	5.60373E-7	4.34633E-5	-5.30041E-5	8.16201E-6	-1.85087E-5	4.88921E-5	-1.01423E-4	3.67146E-5	-1.85571E-4	9.68008E-5	-1.70578E-5	-3.26545E-6	-1.64279E-4	1.40245E-4	-1.31790E-5	-1.30409E-4	-5.96498E-5	-1.47879E-5	-3.36780E-5	-3.36780E-5	-3.36780E-5	8.70782E-5	-1.12556E-4	-1.89864E-4	-1.34561E-4	-1.89527E-5	2.06806E-4	-8.64125E-5	-1.58483E-4	2.38813E-4	1.49692E-4	1.49627E-5	1.81041E-4	1.47604E-4	2.38216E-4	4.38708E-4	8.14762E-4	8.63888E-4	1.27245E-3	1.61423E-3	1.73844E-3	1.65963E-3	1.73660E-3	1.62252E-3	1.69394E-3	1.88065E-3	1.57130E-3
7.83429E+2	2.63496E-4	1.27448E-4	8.37993E-6	3.47594E-5	-3.36362E-5	2.96315E-5	-7.17345E-5	1.16479E-5	-4.07741E-5	-8.53782E-5	-2.36946E-4	1.01082E-4	1.53778E-5	2.62205E-6	-1.58012E-4	2.17494E-4	2.82925E-5	-1.28658E-4	-1.01544E-4	1.64528E-5	-2.81973E-5	-2.81973E-5	-2.81973E-5	6.79917E-5	-6.53596E-5	-9.06191E-5	6.26197E-6	3.12545E-5	-4.00282E-6	-4.35020E-5	-2.12156E-4	2.34830E-4	1.65970E-4	3.14975E-5	2.20810E-4	2.21684E-4	3.13891E-4	4.00157E-4	7.41417E-4	8.47892E-4	1.29978E-3	1.59307E-3	1.77402E-3	1.67621E-3	1.71729E-3	1.59052E-3	1.78925E-3	1.87820E-3	1.58689E-3
7.84036E+2	2.25464E-4	3.33490E-5	2.50879E-5	4.48581E-5	5.95175E-6	5.66692E-5	-1.10981E-4	2.01072E-6	2.34079E-5	-1.60108E-4	-2.73569E-4	6.46062E-5	3.35960E-5	-9.19737E-6	-1.19736E-4	2.06812E-4	1.12162E-4	-9.72911E-5	-6.84589E-5	5.36674E-6	-2.00295E-5	-2.00295E-5	-2.00295E-5	6.22502E-5	-1.10614E-5	-3.50433E-6	1.62239E-4	7.50473E-5	-1.73057E-4	2.45672E-6	-2.17043E-4	1.92689E-4	1.13050E-4	4.02960E-5	1.85638E-4	2.45751E-4	3.36562E-4	4.23924E-4	6.62416E-4	8.43291E-4	1.28462E-3	1.53049E-3	1.77454E-3	1.72894E-3	1.70133E-3	1.59638E-3	1.80098E-3	1.82239E-3	1.59437E-3
7.84643E+2	1.91129E-4	-6.10507E-5	3.64809E-5	4.24380E-5	-1.40869E-5	4.78631E-5	-8.35531E-5	-8.76885E-6	5.93203E-5	-2.11959E-4	-2.17289E-4	-1.67370E-5	5.36739E-6	-1.92773E-6	-5.67367E-5	1.86536E-4	1.12577E-4	-2.06121E-5	2.09337E-5	-9.92387E-6	-9.77387E-6	-9.77387E-6	-9.77387E-6	1.01601E-4	4.32060E-5	6.33884E-5	2.15467E-4	2.24481E-4	-2.65628E-4	-2.14091E-5	-1.63992E-4	1.73169E-4	2.88928E-5	5.44252E-5	1.25354E-4	2.90297E-4	3.50830E-4	4.49170E-4	6.56837E-4	8.60792E-4	1.21921E-3	1.46661E-3	1.77132E-3	1.81575E-3	1.76101E-3	1.61630E-3	1.80593E-3	1.76593E-3	1.60567E-3
7.85251E+2	1.21727E-4	-1.38410E-4	-2.21933E-5	-1.17826E-5	1.90366E-5	7.74222E-5	-8.42498E-5	-3.59681E-6	5.88816E-5	-2.16977E-4	-9.08826E-5	-1.07306E-5	-5.02696E-5	-1.65965E-5	2.04956E-5	2.10443E-4	6.20695E-5	3.59022E-5	7.06173E-5	-3.09051E-5	-5.34277E-6	-5.34277E-6	-5.34277E-6	1.27257E-4	8.28520E-5	6.07596E-5	1.74439E-4	2.74919E-4	-2.27739E-4	-7.40380E-5	-1.52064E-4	1.16379E-4	-6.72222E-5	1.59837E-5	7.61672E-5	2.72400E-4	3.68292E-4	4.15560E-4	6.46455E-4	8.90660E-4	1.10451E-3	1.42400E-3	1.71921E-3	1.83296E-3	1.74137E-3	1.61784E-3	1.76577E-3	1.73825E-3	1.58480E-3
7.85858E+2	7.42302E-5	-1.89705E-4	-5.80558E-5	-9.55836E-5	8.79363E-5	5.91211E-5	-6.97731E-5	-7.64289E-6	6.21149E-5	-1.25819E-4	1.11550E-5	3.27977E-5	-1.14756E-4	-3.00775E-5	1.45168E-5	1.69298E-4	2.13384E-5	1.06498E-4	7.04504E-5	-1.80443E-5	1.59897E-5	1.59897E-5	1.59897E-5	1.90902E-4	7.86799E-5	-1.41615E-5	1.48869E-4	2.29994E-4	-1.76565E-4	-7.76647E-5	-1.93069E-4	2.83489E-5	-1.54634E-4	-2.45720E-6	2.54351E-5	1.98456E-4	4.01188E-4	3.41341E-4	6.27719E-4	9.05586E-4	9.72937E-4	1.40711E-3	1.60807E-3	1.79911E-3	1.69464E-3	1.64782E-3	1.70966E-3	1.71929E-3	1.60268E-3
7.86466E+2	5.30701E-5	-1.46571E-4	-1.01316E-4	-1.18251E-4	1.45712E-4	-2.49831E-5	-3.95222E-5	1.37832E-6	2.33120E-5	-9.35303E-6	1.20366E-4	6.95741E-5	-1.38125E-4	-5.92510E-5	3.58382E-5	7.80076E-5	3.61378E-7	1.44442E-4	1.11737E-5	-4.58628E-5	3.50892E-5	3.50892E-5	3.50892E-5	2.47947E-4	7.73107E-5	-3.51744E-5	8.10504E-5	1.90486E-4	-1.30427E-4	-3.19346E-5	-2.46658E-4	3.15321E-6	-1.65955E-4	1.08033E-6	-1.81335E-5	1.48628E-4	4.07303E-4	3.17039E-4	6.20787E-4	9.34239E-4	9.67233E-4	1.41500E-3	1.55120E-3	1.81508E-3	1.64582E-3	1.70498E-3	1.63123E-3	1.73768E-3	1.62204E-3
7.87073E+2	6.79730E-5	-7.67463E-5	-1.38602E-4	-1.54049E-4	9.10441E-5	-1.20405E-5	1.88200E-5	2.01329E-5	-3.05760E-5	3.68215E-5	2.15294E-4	7.80252E-5	-1.14607E-4	-4.85406E-5	6.05466E-5	1.51903E-5	-3.23879E-5	1.39112E-4	-5.53900E-5	-8.00200E-5	2.86402E-5	2.86402E-5	2.86402E-5	2.63817E-4	-1.09241E-6	-3.34323E-6	-6.10786E-5	7.07108E-5	-6.26334E-5	1.13066E-5	-2.30504E-4	9.35674E-6	-1.36774E-4	-6.39323E-5	-3.59176E-5	1.05630E-4	3.53101E-4	3.20628E-4	6.11068E-4	9.31798E-4	1.03880E-3	1.46266E-3	1.50113E-3	1.85045E-3	1.58271E-3	1.75349E-3	1.58092E-3	1.76122E-3	1.61866E-3
7.87681E+2	6.67113E-5	1.17937E-5	-1.05718E-4	-1.83992E-4	6.27267E-5	1.42866E-6	9.13469E-5	-7.58146E-6	-1.02900E-4	4.50574E-5	2.58859E-4	8.76663E-5	-6.74996E-5	-6.68387E-5	3.62583E-5	-6.85354E-6	-1.06245E-4	1.16074E-4	-4.93254E-5	-8.09673E-5	1.83550E-5	1.83550E-5	1.83550E-5	2.29029E-4	-9.14631E-6	6.66415E-6	-1.14036E-4	3.77121E-5	1.81570E-5	4.67363E-5	-1.60674E-4	-5.57358E-5	-1.18150E-4	-2.96323E-5	1.51283E-5	1.11058E-4	2.94893E-4	3.12156E-4	5.45422E-4	9.33339E-4	1.10341E-3	1.50946E-3	1.46365E-3	1.87117E-3	1.57278E-3	1.81085E-3	1.56855E-3	1.73134E-3	1.59078E-3
7.88289E+2	1.03583E-4	8.85024E-5	-6.25220E-5	-1.64749E-4	6.59970E-5	2.26381E-5	1.38847E-4	-4.34822E-5	-1.34929E-4	-8.49954E-5	2.46408E-4	1.18631E-4	-1.04411E-5	-7.27348E-5	-2.35336E-5	1.56252E-6	-1.93308E-4	1.05543E-4	-3.20946E-5	-6.89223E-5	1.18033E-5	1.18033E-5	1.18033E-5	8.77415E-5	1.71977E-5	2.48498E-5	-1.32637E-4	2.11292E-5	4.50005E-5	4.39276E-5	-4.67938E-5	-9.12957E-5	-7.12840E-5	-2.94429E-5	1.45120E-5	1.38149E-4	3.04035E-4	3.00365E-4	5.13987E-4	9.52211E-4	1.14383E-3	1.51293E-3	1.50716E-3	1.82907E-3	1.57775E-3	1.82798E-3	1.55629E-3	1.68265E-3	1.53337E-3
7.88896E+2	5.80997E-5	1.36553E-4	-1.71763E-5	-1.17051E-4	4.45611E-5	9.85013E-5	1.02831E-4	-4.07767E-5	-1.46085E-4	-1.92300E-4	2.20224E-4	1.13490E-4	6.37090E-5	-5.11266E-5	-9.62168E-5	-6.00326E-5	-1.72887E-4	6.49359E-5	3.43742E-5	-4.36274E-5	1.68331E-5	1.68331E-5	1.68331E-5	-4.02968E-5	3.71199E-5	9.49027E-5	-9.90914E-5	7.80006E-6	-1.05010E-5	5.95805E-5	4.83617E-5	-1.29323E-4	-4.12407E-5	-6.02745E-6	2.95857E-5	1.60357E-4	3.22123E-4	3.28435E-4	5.44311E-4	1.02148E-3	1.18465E-3	1.52603E-3	1.56927E-3	1.75499E-3	1.56534E-3	1.92994E-3	1.58371E-3	1.71243E-3	1.50387E-3
7.89504E+2	-8.95915E-6	9.09624E-5	1.51638E-5	-2.92134E-5	3.09835E-5	1.53221E-4	1.19201E-4	-6.39175E-5	-1.36801E-4	-2.27009E-4	1.66600E-4	6.14269E-5	1.48201E-4	-9.22712E-6	-1.35990E-4	-1.23582E-4	-1.57379E-4	6.37656E-6	1.32632E-4	-3.26891E-5	8.61638E-6	8.61638E-6	8.61638E-6	-1.64529E-4	6.93183E-5	1.93537E-4	1.14801E-6	3.29473E-5	-7.43296E-5	1.04125E-4	1.12932E-4	-1.56545E-4	-8.02022E-6	8.07042E-6	7.82665E-5	1.86344E-4	3.33496E-4	4.07853E-4	5.90883E-4	1.07331E-3	1.21390E-3	1.53944E-3	1.65579E-3	1.69636E-3	1.64087E-3	2.01022E-3	1.68089E-3	1.75777E-3	1.49886E-3
7.90112E+2	-2.03126E-4	-3.93229E-5	5.15511E-5	4.57286E-5	4.65124E-6	2.27793E-4	1.00614E-4	-1.06536E-4	-8.15502E-5	-1.80009E-4	1.80136E-4	3.75833E-5	2.06698E-4	-3.05007E-5	-1.60251E-4	-1.37935E-4	-1.29556E-4	-6.02882E-6	2.27202E-4	-7.13972E-6	-2.70410E-5	-2.70410E-5	-2.70410E-5	-2.21783E-4	1.04825E-4	2.54883E-4	8.74399E-5	1.22020E-4	-6.82993E-5	4.68945E-5	9.95809E-5	-1.90637E-4	2.48845E-5	5.53588E-5	1.19609E-4	1.96525E-4	3.04879E-4	5.71511E-4	6.18338E-4	1.00557E-3	1.17749E-3	1.49086E-3	1.73579E-3	1.65084E-3	1.69007E-3	1.98383E-3	1.72634E-3	1.77035E-3	1.52056E-3
7.90720E+2	-2.90872E-4	-7.95026E-5	6.37927E-5	6.15860E-5	-8.43771E-5	2.63574E-4	5.79964E-5	-1.05453E-4	-3.31140E-5	-7.82518E-5	1.48706E-4	1.44975E-5	1.97578E-4	-7.74019E-5	-9.48018E-5	-1.24719E-4	-5.57914E-5	-6.56309E-6	2.50293E-4	-2.71757E-5	-5.29397E-5	-5.29397E-5	-5.29397E-5	-1.98610E-4	1.05744E-4	2.62781E-4	1.11428E-4	8.50853E-5	-6.14697E-5	6.82136E-6	5.53457E-5	-2.30340E-4	1.00465E-4	1.06856E-4	1.52817E-4	1.20493E-4	2.61408E-4	6.67588E-4	6.53925E-4	9.63565E-4	1.11417E-3	1.40699E-3	1.75019E-3	1.64665E-3	1.71605E-3	1.88572E-3	1.73874E-3	1.76981E-3	1.58944E-3
7.91328E+2	-2.89783E-4	-1.04363E-4	6.30394E-5	8.30968E-5	-1.42456E-4	2.48906E-4	1.52215E-5	-8.29358E-5	1.58130E-6	-2.81414E-6	3.33602E-5	2.34705E-5	1.56071E-4	-9.93467E-5	2.41224E-5	-8.55895E-5	-1.30678E-5	-3.15809E-6	2.09058E-4	-3.44131E-5	-5.65382E-5	-5.65382E-5	-5.65382E-5	-1.71388E-4	1.08258E-4	2.70147E-4	1.37426E-4	4.58896E-5	-1.82801E-5	1.22209E-5	-8.19044E-6	-1.71016E-4	1.34101E-4	9.79769E-5	1.34405E-4	1.40794E-4	2.49529E-4	6.54261E-4	7.28462E-4	9.12213E-4	1.05494E-3	1.34541E-3	1.72149E-3	1.56141E-3	1.77187E-3	1.74294E-3	1.74049E-3	1.77536E-3	1.64819E-3
7.91936E+2	-2.90843E-4	-8.90509E-5	2.96686E-5	8.21408E-5	-1.99269E-4	1.85628E-4	-2.41433E-5	-8.94733E-6	5.17787E-5	8.67522E-5	-2.20896E-5	5.96847E-5	9.65009E-5	-8.38685E-5	7.47327E-5	-5.28346E-5	-1.49695E-5	-1.90425E-6	1.31244E-4	-1.02102E-5	-4.59745E-5	-4.59745E-5	-4.59745E-5	-1.03711E-4	8.06100E-5	2.33354E-4	1.38026E-4	-1.21549E-5	9.98720E-6	5.31096E-5	-1.17345E-4	-1.61405E-4	1.20489E-4	9.45401E-5	9.53000E-5	1.08755E-4	2.53565E-4	5.83032E-4	7.41019E-4	8.50390E-4	1.01775E-3	1.32663E-3	1.66162E-3	1.48375E-3	1.81645E-3	1.67517E-3	1.73631E-3	1.79176E-3	1.72466E-3
7.92544E+2	-1.15491E-4	-3.97114E-5	-1.93015E-5	4.80634E-5	-2.03151E-4	1.38554E-4	-7.92105E-5	5.12379E-5	7.42695E-5	1.37800E-4	-7.60480E-5	2.92972E-5	3.58802E-5	-1.00902E-4	8.10444E-5	-3.66499E-5	1.76719E-5	1.22628E-5	6.90812E-5	-2.46967E-5	-3.75908E-5	-3.75908E-5	-3.75908E-5	-7.18766E-5	9.28737E-5	2.50377E-4	1.01786E-4	-1.98021E-4	5.80009E-5	3.24277E-5	-1.45570E-4	-1.25274E-4	6.27072E-5	4.65256E-5	7.48948E-6	2.72895E-5	2.31185E-4	4.95098E-4	6.92764E-4	8.16735E-4	1.04817E-3	1.30768E-3	1.58099E-3	1.47635E-3	1.82336E-3	1.68444E-3	1.66965E-3	1.81775E-3	1.71939E-3
7.93152E+2	7.04595E-5	-3.19665E-6	-4.30552E-5	4.43494E-5	-1.78311E-4	1.53444E-4	-1.24496E-4	5.95706E-5	3.94933E-5	1.40449E-4	-1.39269E-4	-4.01767E-5	-1.19140E-5	-1.00616E-4	6.82130E-5	3.26626E-5	7.02306E-5	-2.69352E-5	2.50451E-5	-3.59475E-5	-4.03537E-5	-4.03537E-5	-4.03537E-5	3.60850E-5	5.63692E-5	1.50760E-4	5.66251E-5	-3.64467E-4	1.28690E-4	-1.82218E-7	-1.51757E-4	-9.26559E-5	5.57213E-5	1.38012E-5	-1.17265E-4	4.92525E-5	2.29105E-4	4.28881E-4	6.17167E-4	7.47957E-4	1.05355E-3	1.29553E-3	1.50688E-3	1.48473E-3	1.75327E-3	1.62329E-3	1.58847E-3	1.81525E-3	1.70621E-3
7.93760E+2	1.54646E-4	5.27332E-5	-4.84042E-5	1.75910E-5	-1.22097E-4	1.63591E-4	-1.23722E-4	6.47598E-5	4.64950E-6	1.16512E-4	-1.78239E-4	-9.04920E-5	-1.70953E-5	-9.91803E-5	2.19191E-5	6.69204E-5	1.07178E-4	-4.67475E-5	-3.79342E-5	-6.58832E-6	-3.97889E-5	-3.97889E-5	-3.97889E-5	1.28153E-4	3.25351E-5	9.88002E-5	2.04274E-5	-3.98285E-4	1.34479E-4	2.57844E-5	-1.47194E-4	-9.42493E-5	1.01559E-4	-1.34300E-5	-1.75250E-4	1.47429E-4	2.46047E-4	3.35508E-4	5.54859E-4	7.07280E-4	1.11724E-3	1.33053E-3	1.43668E-3	1.53834E-3	1.71941E-3	1.53517E-3	1.54268E-3	1.76344E-3	1.67740E-3
7.94368E+2	2.66012E-4	1.19915E-4	-1.45469E-5	-5.59011E-5	-4.66859E-5	1.58455E-4	-1.28535E-4	4.20954E-5	-2.50059E-5	1.04454E-5	-1.33220E-4	-8.88229E-5	-2.88012E-5	-1.02936E-4	-7.51255E-5	7.65779E-5	1.07468E-4	-3.53950E-5	-6.00513E-5	1.40577E-5	-4.11879E-5	-4.11879E-5	-4.11879E-5	1.61957E-4	1.36670E-4	6.48441E-5	-4.18978E-5	-3.80596E-4	1.12360E-4	3.71404E-5	-1.44995E-4	6.13378E-5	1.85417E-4	-1.02747E-4	-2.01722E-4	2.70023E-4	2.42963E-4	3.05800E-4	5.17420E-4	7.21785E-4	1.17458E-3	1.38736E-3	1.42562E-3	1.58981E-3	1.65382E-3	1.55308E-3	1.53812E-3	1.71514E-3	1.62425E-3
7.94976E+2	2.90556E-4	1.16677E-4	1.08837E-5	-1.25066E-4	-2.47754E-5	1.07393E-4	-1.07126E-4	3.99859E-5	-2.94816E-5	-5.86518E-5	-3.23491E-5	-9.68105E-5	-5.56603E-5	-6.47868E-5	-8.39416E-5	5.75250E-5	1.23611E-4	-8.06391E-5	-2.27437E-5	3.53996E-5	-3.58496E-5	-3.58496E-5	-3.58496E-5	1.52626E-4	2.20305E-4	-7.10033E-6	-4.68097E-5	-3.31370E-4	9.33550E-5	2.53903E-5	-9.50427E-5	1.61006E-4	1.91245E-4	-1.34034E-4	-2.30400E-4	3.39797E-4	2.44236E-4	3.42183E-4	5.18623E-4	7.70377E-4	1.12679E-3	1.43563E-3	1.44063E-3	1.64907E-3	1.62345E-3	1.57059E-3	1.53363E-3	1.69873E-3	1.60752E-3
7.95584E+2	2.52804E-4	8.97357E-5	2.92117E-5	-1.50102E-4	-4.71827E-7	-1.31699E-5	-8.23047E-5	4.66482E-5	-2.90096E-5	-6.05369E-5	7.72476E-5	-1.20127E-4	-5.18022E-5	1.18753E-5	-5.46988E-5	3.82374E-5	1.00539E-4	-1.24336E-4	-1.14602E-5	5.17194E-5	-4.37014E-5	-4.37014E-5	-4.37014E-5	1.55108E-4	1.42172E-4	-8.56432E-5	-1.25770E-4	-2.61240E-4	2.39335E-5	7.98712E-5	-7.82652E-5	1.61227E-4	1.15498E-4	-1.00083E-4	-2.04353E-4	3.30228E-4	2.38114E-4	3.65869E-4	5.23184E-4	8.45599E-4	1.10558E-3	1.41365E-3	1.48358E-3	1.69304E-3	1.58226E-3	1.62484E-3	1.58910E-3	1.65092E-3	1.57361E-3
7.96193E+2	1.71020E-4	5.89569E-5	2.63232E-5	-1.55636E-4	4.66905E-5	-1.50279E-4	-5.04227E-5	4.76202E-6	-8.69020E-6	-1.93908E-5	1.28717E-4	-1.36196E-4	-5.22245E-5	4.38409E-5	7.48466E-6	3.98664E-5	6.37652E-5	-7.41406E-5	4.36508E-6	5.11879E-5	-6.24061E-5	-6.24061E-5	-6.24061E-5	1.40423E-4	1.13739E-4	-1.82144E-4	-2.53174E-4	-1.14876E-4	-2.52860E-5	1.43154E-4	-1.31346E-5	1.62791E-4	9.22125E-5	9.91634E-6	-1.07402E-4	2.83997E-4	2.07567E-4	3.53317E-4	5.49676E-4	8.54354E-4	1.10374E-3	1.40308E-3	1.53086E-3	1.69606E-3	1.53295E-3	1.69925E-3	1.61686E-3	1.58920E-3	1.58094E-3
7.96801E+2	4.59101E-5	5.20474E-5	7.14741E-6	-1.25675E-4	5.59010E-5	-2.24054E-4	-1.38843E-5	-1.55071E-5	-2.27563E-5	5.40952E-5	1.86670E-4	-1.56357E-4	-5.80354E-5	2.28095E-6	6.18184E-5	1.05298E-4	2.02440E-5	-2.77949E-6	3.40582E-6	2.42305E-5	-7.94540E-5	-7.94540E-5	-7.94540E-5	3.90159E-5	8.46378E-5	-2.68930E-4	-3.03518E-4	9.30717E-6	-6.08431E-5	1.67291E-4	1.02861E-5	1.27315E-4	9.50887E-5	9.50537E-5	3.53181E-6	2.09149E-4	1.51819E-4	3.45084E-4	5.18900E-4	8.76089E-4	1.04181E-3	1.39249E-3	1.57193E-3	1.61619E-3	1.48546E-3	1.74509E-3	1.59168E-3	1.56478E-3	1.60459E-3
[truncated: 203 more rows]
[truncated: 252 more columns]
