# Supplementary material for: High-pressure pump–probe experiments reveal the mechanism of excited-state proton-coupled electron transfer and a shift from stepwise to concerted pathways
Source: Nat Chem. 2025 Mar 20;17(6):847–55. doi: 10.1038/s41557-025-01772-5 (PMC12141043; doi:10.1038/s41557-025-01772-5)
Supplement: Supplementary file 3 — Kinetic data (rate constants) as a function of concentration and pressure. [file 41557_2025_1772_MOESM3_ESM.csv]

Figure 4a											Figure 4b			Figure 4c			Figure4d
x(conc.-M)	y(kobs-1/µs)-5MPa	y(kobs-1/µs)-30MPa	y(kobs-1/µs)-45MPa	y(kobs-1/µs)-60MPa	y(kobs-1/µs)-75MPa	y(kobs-1/µs)-90MPa	y(kobs-1/µs)-100MPa	y(kobs-1/µs)-120MPa			x(Pressure-Mpa)	y(ln(k1)		x(Pressure-Mpa)	y(lnK1(k1)		x(Pressure-Mpa)	y(ln(k1-p)
1,88E-04	89,83091	89,3602	89,86145	91,36548	92,87231	92,38195	92,72328	93,40973			5	5,14749		5	10,33309		5	4,43438
0,00188	140,69491	140,3533	140,14873	139,94446	139,74048	139,5368	139,40118	139,13034			30	5,04928		30	10,30714		30	4,42843
0,0188	172	155,91	161,64	148	156,6	142,34	143,40233	144,51785			45	5,08537		45	10,45429		45	4,40183
											60	4,99721		60	10,24887		60	4,4682
											75	5,05369		75	10,33693		75	4,4987
											90	4,95822		100	10,38371		90	4,45667
											100	4,96564		120	10,25305		100	4,54542
											120	4,97328					120	4,54116
