# Supplementary material for: High-pressure pump–probe experiments reveal the mechanism of excited-state proton-coupled electron transfer and a shift from stepwise to concerted pathways
Source: Nat Chem. 2025 Mar 20;17(6):847–55. doi: 10.1038/s41557-025-01772-5 (PMC12141043; doi:10.1038/s41557-025-01772-5)
Supplement: Supplementary file 4 — Datasets for TAS spectra, time-resolved population profiles with residual traces of ns-TAS spectra, kinetic trace (Abs versus time) and kinetic data (rate constants) as a function of concentration. [file 41557_2025_1772_MOESM4_ESM.zip]

Archive with 4 entries (4 files):
- Source Data File Figure 5/Figure_5_b-c_e-f_i-j.csv
- Source Data File Figure 5/Figure_5_g_h.csv
- Source Data File Figure 5/ns-TA_Ru_2E-4_phos_50mM_MQ_100mM_50bar.csv
- Source Data File Figure 5/ns-TA_Ru_2E-4_phos_50mM_MQ_10mM_50bar.csv
