# Supplementary material for: High-pressure pump–probe experiments reveal the mechanism of excited-state proton-coupled electron transfer and a shift from stepwise to concerted pathways
Source: Nat Chem. 2025 Mar 20;17(6):847–55. doi: 10.1038/s41557-025-01772-5 (PMC12141043; doi:10.1038/s41557-025-01772-5)
Supplement: Supplementary file 4 — Datasets for TAS spectra, time-resolved population profiles with residual traces of ns-TAS spectra, kinetic trace (Abs versus time) and kinetic data (rate constants) as a function of concentration. [file 41557_2025_1772_MOESM4_ESM.zip › Source Data File Figure 5/Figure_5_b-c_e-f_i-j.csv]

SAS Ru_MQ10mM_phos_50M							SAS Ru_MQ100mM_phos_50M						Population Ru_MQ10mM_phos_50M							Population Ru_MQ100mM_phos_50M						Residual Ru_MQ10mM_phos_50M			Residual Ru_MQ100mM_phos_50M
x(wavelength-nm)	y(SAS1-black)	y(SAS2-orange)	y(SAS3-blue)	y(SAS4-magenta)	y(SAS5-green)		x(wavelength-nm)	y(SAS1-black)	y(SAS3-blue)	y(SAS4-magenta)	y(SAS5-green)		x(time-�s)	y(comp1-black)	y(comp2-orange)	y(comp3-blue)	y(comp4-magenta)	y(comp5-green)		x(time-�s)	y(comp1-black)	y(comp2-blue)	y(comp3-magenta)	y(comp4-purple)		x(time-�s)	y(residual)		x(time-�s)	y(residual)
400.117	4.90E-04	3.87E-04	-4.61E-04	0.01009	0.01048		394.937	-4.28E-04	9.34E-05	0.00571	0.00116		-0.112	0	0	0	0	0		-0.112	0	0	0	0		-0.11203	0.00824		-0.11203	0.10334
400.692	4.09E-04	3.45E-04	-6.14E-04	0.00841	0.00796		395.512	-3.88E-04	8.24E-05	0.00554	0.00168		-0.1064	0	0	0	0	0		-0.1064	0	0	0	0		-0.10643	0.04057		-0.10643	-0.04576
401.268	3.18E-04	3.65E-04	-8.66E-04	0.0082	0.00734		396.087	-4.18E-04	-5.07E-05	0.00506	0.00148		-0.1008	0	0	0	0	0		-0.1008	0	0	0	0		-0.10083	0.00731		-0.10083	-0.04161
401.844	2.13E-04	2.44E-04	-0.00101	0.00718	0.00618		396.663	-4.94E-04	-9.96E-05	0.00443	0.00148		-0.0952	0	0	0	0	0		-0.0952	0	0	0	0		-0.09523	-0.04769		-0.09523	0.00788
402.42	7.38E-05	2.19E-04	-0.00124	0.00588	0.00569		397.238	-5.57E-04	-2.18E-04	0.004	0.00118		-0.0896	0	0	0	0	0		-0.0896	0	0	0	0		-0.08963	-0.01132		-0.08963	-0.04105
402.996	-4.73E-05	1.52E-04	-0.00145	0.00546	0.00481		397.814	-5.75E-04	-3.66E-04	0.00372	0.00105		-0.084	0	0	0	0	0		-0.084	0	0	0	0		-0.08403	0.00687		-0.08403	-0.0103
403.572	-1.95E-04	-9.77E-05	-0.00161	0.0044	0.00373		398.389	-6.46E-04	-3.91E-04	0.00341	8.70E-04		-0.0784	0	0	0	0	0		-0.0784	0	0	0	0		-0.07843	0.01745		-0.07843	0.02616
404.148	-3.65E-04	-2.20E-04	-0.00181	0.00373	0.00266		398.965	-7.11E-04	-4.32E-04	0.003	8.32E-04		-0.0728	0	0	0	0	0		-0.0728	0	0	0	0		-0.07283	-0.0351		-0.07283	-0.01099
404.724	-5.31E-04	-3.32E-04	-0.00193	0.00267	0.00253		399.541	-7.51E-04	-5.94E-04	0.00252	5.42E-04		-0.0672	0	0	0	0	0		-0.0672	0	0	0	0		-0.06723	0.00814		-0.06723	-0.02547
405.301	-7.31E-04	-5.22E-04	-0.00213	0.00199	0.00167		400.117	-8.47E-04	-7.21E-04	0.00229	2.75E-04		-0.0616	0	0	0	0	0		-0.0616	0	0	0	0		-0.06163	0.01229		-0.06163	-0.0964
405.877	-9.18E-04	-6.85E-04	-0.00233	8.68E-04	0.0015		400.692	-9.28E-04	-7.99E-04	0.00186	1.13E-04		-0.056	0	0	0	0	0		-0.056	0	0	0	0		-0.05603	-0.0108		-0.05603	0.05138
406.453	-0.00113	-8.65E-04	-0.00259	6.21E-04	3.52E-04		401.268	-9.95E-04	-9.57E-04	0.00146	2.22E-05		-0.0504	0	0	0	0	0		-0.0504	0	0	0	0		-0.05043	-0.00787		-0.05043	-0.00297
407.029	-0.00134	-0.00102	-0.00281	2.74E-04	1.89E-04		401.844	-0.00106	-0.00109	0.0012	-2.55E-04		-0.0448	0	0	0	0	0		-0.0448	0	0	0	0		-0.04483	0.04321		-0.04483	0.01471
407.606	-0.00156	-0.00123	-0.00306	-3.28E-04	-3.27E-04		402.42	-0.00116	-0.00114	8.56E-04	-3.73E-04		-0.0392	0	0	0	0	0		-0.0392	0	0	0	0		-0.03923	-0.01131		-0.03923	-0.07831
408.182	-0.00183	-0.00148	-0.0033	-9.42E-04	-9.14E-04		402.996	-0.00129	-0.00125	6.95E-04	-7.32E-04		-0.0336	0	0	0	0	0		-0.0336	0	0	0	0		-0.03363	-0.02046		-0.03363	0.00442
408.759	-0.00208	-0.00173	-0.00355	-0.00163	-0.00184		403.572	-0.00142	-0.0014	3.64E-04	-7.79E-04		-0.028	0	0	0	0	0		-0.028	0	0	0	0		-0.02803	-0.02835		-0.02803	-0.03803
409.335	-0.00236	-0.00195	-0.0038	-0.00202	-0.00196		404.148	-0.00151	-0.00152	2.48E-04	-0.00103		-0.0224	0	0	0	0	0		-0.0224	0	0	0	0		-0.02243	-0.14904		-0.02243	0.10076
409.912	-0.00264	-0.0022	-0.00401	-0.00256	-0.00221		404.724	-0.00164	-0.00158	9.48E-06	-9.24E-04		-0.0168	0	0	0	0	0		-0.0168	0	0	0	0		-0.01683	0.18967		-0.01683	0.11091
410.488	-0.0029	-0.00246	-0.00427	-0.00297	-0.00275		405.301	-0.00177	-0.00173	-2.11E-04	-0.00106		-0.0112	0	0	0	0	0		-0.0112	0	0	0	0		-0.01123	0.01745		-0.01123	-0.01165
411.065	-0.00321	-0.00277	-0.00458	-0.00378	-0.00369		405.877	-0.00193	-0.00185	-3.86E-04	-0.00122		-0.0056	0	0	0	0	0		-0.0056	0	0	0	0		-0.00563	-0.02927		-0.00563	-0.01702
411.642	-0.00349	-0.00308	-0.00485	-0.00409	-0.00388		406.453	-0.00209	-0.00199	-4.84E-04	-0.00137		3.92E-06	0.71486	2.88E-04	3.92E-08	4.72E-14	-6.94E-18		3.96E-06	0.71813	1.85E-04	9.99E-10	5.28E-16		-2.84E-05	-0.03502		-2.85E-05	-0.00754
412.219	-0.00381	-0.00333	-0.00516	-0.00404	-0.00434		407.029	-0.00224	-0.00217	-6.86E-04	-0.00142		3.92E-06	0.71486	2.88E-04	3.92E-08	4.72E-14	-6.94E-18		3.96E-06	0.71813	1.85E-04	9.99E-10	5.28E-16		-2.84E-05	-0.03502		-2.85E-05	-0.00754
412.796	-0.00416	-0.00366	-0.00548	-0.005	-0.00467		407.606	-0.00239	-0.00231	-9.16E-04	-0.00162		3.92E-06	0.71486	2.88E-04	3.92E-08	4.72E-14	-6.94E-18		3.96E-06	0.71813	1.85E-04	9.99E-10	5.28E-16		-2.84E-05	-0.03502		-2.85E-05	-0.00754
413.372	-0.00448	-0.004	-0.00573	-0.00569	-0.00517		408.182	-0.00257	-0.00249	-0.00112	-0.00173		1.04E-04	0.99172	0.00579	7.83E-06	7.65E-11	5.27E-16		1.04E-04	0.99251	0.00371	1.98E-07	8.78E-13		7.16E-05	0.23298		7.15E-05	0.09218
413.949	-0.00483	-0.00434	-0.0061	-0.00603	-0.00553		408.759	-0.00274	-0.00263	-0.00133	-0.00188		2.11E-04	0.98325	0.01169	3.21E-05	6.34E-10	9.06E-15		2.11E-04	0.98303	0.0075	8.14E-07	7.27E-12		1.79E-04	-0.47737		1.79E-04	-0.29005
414.526	-0.00514	-0.00465	-0.00638	-0.00623	-0.00588		409.335	-0.00291	-0.00281	-0.00156	-0.00208		3.26E-04	0.97424	0.01794	7.62E-05	2.32E-09	5.12E-14		3.26E-04	0.97296	0.01152	1.93E-06	2.67E-11		2.94E-04	0.17872		2.94E-04	0.08917
415.103	-0.00548	-0.00498	-0.00666	-0.00681	-0.00593		409.912	-0.00306	-0.00296	-0.00169	-0.00213		4.50E-04	0.96468	0.02456	1.44E-04	6.06E-09	1.84E-13		4.50E-04	0.96228	0.01579	3.66E-06	6.96E-11		4.17E-04	0.13163		4.17E-04	0.09143
415.68	-0.00581	-0.0053	-0.00695	-0.0068	-0.00636		410.488	-0.00328	-0.0031	-0.00193	-0.00225		5.82E-04	0.95452	0.03156	2.40E-04	1.31E-08	5.15E-13		5.82E-04	0.95095	0.02031	6.10E-06	1.50E-10		5.49E-04	0.08244		5.49E-04	0.08635
416.257	-0.00613	-0.00563	-0.00724	-0.00708	-0.00641		411.065	-0.00347	-0.00333	-0.00211	-0.00246		7.24E-04	0.94376	0.03896	3.70E-04	2.51E-08	1.23E-12		7.24E-04	0.93896	0.0251	9.40E-06	2.88E-10		6.91E-04	0.00961		6.91E-04	-0.02132
416.835	-0.00647	-0.00595	-0.00752	-0.00752	-0.00673		411.642	-0.00368	-0.0035	-0.00241	-0.00263		8.76E-04	0.93234	0.04676	5.38E-04	4.42E-08	2.63E-12		8.76E-04	0.92626	0.03016	1.37E-05	5.09E-10		8.43E-04	0.02702		8.43E-04	-0.0778
417.412	-0.00682	-0.00627	-0.00781	-0.00795	-0.00711		412.219	-0.00391	-0.0037	-0.00263	-0.00293		0.00104	0.92025	0.05498	7.53E-04	7.35E-08	5.18E-12		0.00104	0.91283	0.03552	1.92E-05	8.47E-10		0.00101	-0.07138		0.00101	-0.02025
417.989	-0.00715	-0.00661	-0.00806	-0.00838	-0.00757		412.796	-0.00413	-0.00392	-0.00287	-0.00311		0.00121	0.90746	0.06364	0.00102	1.17E-07	9.61E-12		0.00121	0.89865	0.04117	2.60E-05	1.34E-09		0.00118	0.08037		0.00118	-0.00284
418.566	-0.00748	-0.00695	-0.00831	-0.00878	-0.00766		413.372	-0.00434	-0.0041	-0.00289	-0.00314		0.0014	0.89394	0.07273	0.00135	1.79E-07	1.70E-11		0.0014	0.88369	0.04712	3.45E-05	2.06E-09		0.00137	-0.08643		0.00137	0.07674
419.144	-0.00783	-0.00723	-0.00856	-0.00885	-0.00827		413.949	-0.00456	-0.00434	-0.00315	-0.00329		0.0016	0.87967	0.08227	0.00175	2.66E-07	2.90E-11		0.0016	0.86792	0.0534	4.49E-05	3.07E-09		0.00157	0.01163		0.00157	0.01281
419.721	-0.00813	-0.0075	-0.00877	-0.00888	-0.00802		414.526	-0.00479	-0.00453	-0.00327	-0.00337		0.00182	0.86462	0.09226	0.00224	3.86E-07	4.78E-11		0.00182	0.85132	0.06	5.74E-05	4.46E-09		0.00179	0.02128		0.00179	0.03494
420.299	-0.00845	-0.00779	-0.00897	-0.0092	-0.00842		415.103	-0.00503	-0.00476	-0.00355	-0.00357		0.00205	0.84876	0.10271	0.00282	5.49E-07	7.67E-11		0.00205	0.83387	0.06693	7.24E-05	6.35E-09		0.00202	-0.00259		0.00202	-0.03804
420.876	-0.00876	-0.00811	-0.00915	-0.00988	-0.00875		415.68	-0.00528	-0.00498	-0.00391	-0.00389		0.0023	0.83207	0.11362	0.00352	7.68E-07	1.21E-10		0.0023	0.81555	0.07419	9.03E-05	8.90E-09		0.00227	-0.02578		0.00227	0.05742
421.454	-0.00904	-0.00834	-0.0093	-0.01012	-0.00901		416.257	-0.0055	-0.00513	-0.00398	-0.00384		0.00256	0.81455	0.12497	0.00433	1.06E-06	1.86E-10		0.00256	0.79636	0.0818	1.12E-04	1.23E-08		0.00253	-0.11074		0.00253	-0.01008
422.031	-0.00931	-0.00861	-0.00943	-0.01045	-0.00908		416.835	-0.00571	-0.00529	-0.00406	-0.00395		0.00285	0.79616	0.13676	0.0053	1.44E-06	2.81E-10		0.00285	0.77627	0.08975	1.37E-04	1.68E-08		0.00282	0.04197		0.00282	-0.04078
422.609	-0.00957	-0.00883	-0.00948	-0.01007	-0.0089		417.412	-0.00595	-0.00549	-0.00433	-0.00407		0.00316	0.7769	0.14898	0.00642	1.94E-06	4.20E-10		0.00316	0.7553	0.09804	1.66E-04	2.26E-08		0.00312	-0.02397		0.00312	-0.00312
423.187	-0.00987	-0.00902	-0.00962	-0.01036	-0.00909		417.989	-0.00619	-0.00572	-0.0045	-0.00431		0.00348	0.75677	0.1616	0.00773	2.59E-06	6.20E-10		0.00348	0.73343	0.10667	2.00E-04	3.02E-08		0.00345	-0.01516		0.00345	0.01781
423.764	-0.01015	-0.00923	-0.00969	-0.01071	-0.00939		418.566	-0.00639	-0.00583	-0.00449	-0.00428		0.00384	0.73576	0.1746	0.00926	3.42E-06	9.04E-10		0.00384	0.71069	0.11564	2.40E-04	4.00E-08		0.0038	0.02189		0.0038	0.01763
424.342	-0.0104	-0.00944	-0.00975	-0.01127	-0.00961		419.144	-0.00661	-0.00601	-0.0047	-0.00448		0.00421	0.71387	0.18794	0.01101	4.49E-06	1.31E-09		0.00421	0.68708	0.12493	2.87E-04	5.26E-08		0.00418	0.01358		0.00418	0.02189
424.92	-0.01067	-0.00967	-0.00979	-0.01148	-0.00971		419.721	-0.00682	-0.00614	-0.00483	-0.00448		0.00462	0.69112	0.20158	0.01304	5.85E-06	1.87E-09		0.00462	0.66263	0.13453	3.41E-04	6.86E-08		0.00459	-0.04003		0.00459	-0.05459
425.498	-0.01091	-0.00984	-0.00984	-0.0116	-0.00988		420.299	-0.007	-0.00632	-0.00497	-0.00466		0.00505	0.66753	0.21548	0.01536	7.57E-06	2.65E-09		0.00505	0.63738	0.14442	4.02E-04	8.90E-08		0.00502	0.06239		0.00502	-0.00511
426.076	-0.01113	-0.00997	-0.0098	-0.01183	-0.01011		420.876	-0.0072	-0.00645	-0.00514	-0.00471		0.00552	0.64313	0.22957	0.01802	9.73E-06	3.73E-09		0.00552	0.61136	0.15459	4.74E-04	1.15E-07		0.00549	0.00159		0.00549	0.04731
426.654	-0.01135	-0.01019	-0.00977	-0.01195	-0.01011		421.454	-0.0074	-0.00659	-0.00538	-0.00499		0.00602	0.61795	0.24379	0.02104	1.25E-05	5.22E-09		0.00602	0.58464	0.165	5.55E-04	1.47E-07		0.00598	0.06543		0.00598	-0.0241
427.232	-0.0116	-0.01036	-0.00976	-0.0121	-0.01053		422.031	-0.00758	-0.00665	-0.00548	-0.00501		0.00655	0.59204	0.25804	0.02448	1.58E-05	7.26E-09		0.00655	0.55729	0.17564	6.49E-04	1.88E-07		0.00652	-0.05483		0.00652	0.04403
427.81	-0.01181	-0.01048	-0.00973	-0.01177	-0.01026		422.609	-0.00777	-0.00675	-0.00551	-0.00527		0.00713	0.56546	0.27225	0.02837	2.01E-05	1.00E-08		0.00713	0.52937	0.18645	7.55E-04	2.39E-07		0.00709	-0.0342		0.00709	-0.0069
428.388	-0.01204	-0.01062	-0.00971	-0.01186	-0.01051		423.187	-0.00791	-0.00684	-0.0056	-0.00524		0.00774	0.53828	0.2863	0.03276	2.53E-05	1.38E-08		0.00774	0.50099	0.1974	8.76E-04	3.02E-07		0.00771	0.00895		0.00771	-0.01574
428.966	-0.01226	-0.01077	-0.00961	-0.01204	-0.01052		423.764	-0.0081	-0.00693	-0.00577	-0.00532		0.0084	0.51058	0.3001	0.03769	3.18E-05	1.89E-08		0.0084	0.47223	0.20844	0.00101	3.81E-07		0.00837	0.05821		0.00837	-0.03072
429.545	-0.01247	-0.01088	-0.00954	-0.01199	-0.01123		424.342	-0.00829	-0.00704	-0.0062	-0.00552		0.00911	0.48246	0.3135	0.04322	3.98E-05	2.57E-08		0.00911	0.44323	0.21953	0.00117	4.79E-07		0.00908	0.02814		0.00908	-0.03602
430.123	-0.01267	-0.01105	-0.00947	-0.0122	-0.01111		424.92	-0.00842	-0.00707	-0.00615	-0.00552		0.00987	0.45402	0.32639	0.04939	4.96E-05	3.48E-08		0.00987	0.4141	0.23059	0.00134	5.99E-07		0.00984	-0.01003		0.00984	-0.00844
430.701	-0.01285	-0.01115	-0.00936	-0.01187	-0.01099		425.498	-0.00854	-0.00711	-0.00613	-0.00547		0.01068	0.42538	0.33861	0.05625	6.16E-05	4.70E-08		0.01068	0.38499	0.24158	0.00154	7.47E-07		0.01065	0.01022		0.01065	0.01603
431.28	-0.01306	-0.01126	-0.00928	-0.01234	-0.01097		426.076	-0.00868	-0.00718	-0.00623	-0.00561		0.01156	0.39667	0.35002	0.06385	7.62E-05	6.32E-08		0.01156	0.35604	0.25243	0.00176	9.30E-07		0.01153	0.0161		0.01153	-0.00244
431.858	-0.01326	-0.01138	-0.00915	-0.01232	-0.01132		426.654	-0.00881	-0.00718	-0.00627	-0.00553		0.01249	0.36803	0.36045	0.07224	9.40E-05	8.47E-08		0.01249	0.32741	0.26306	0.00201	1.15E-06		0.01246	0.07304		0.01246	-0.02553
432.436	-0.01346	-0.0115	-0.00903	-0.01225	-0.01114		427.232	-0.00895	-0.0072	-0.00646	-0.0057		0.0135	0.33961	0.36974	0.08147	1.16E-04	1.13E-07		0.0135	0.29926	0.2734	0.00228	1.42E-06		0.01347	0.03817		0.01347	-0.05985
433.015	-0.01365	-0.01159	-0.00892	-0.01224	-0.01129		427.81	-0.00907	-0.00724	-0.00647	-0.00568		0.01458	0.31157	0.37774	0.09157	1.41E-04	1.50E-07		0.01458	0.27175	0.28338	0.00259	1.76E-06		0.01454	-0.01456		0.01454	-0.00915
433.594	-0.01383	-0.01165	-0.0088	-0.01178	-0.01067		428.388	-0.0092	-0.00721	-0.00641	-0.00584		0.01573	0.28407	0.38427	0.10257	1.73E-04	1.99E-07		0.01573	0.24506	0.29292	0.00293	2.16E-06		0.0157	-0.05889		0.0157	-0.03165
434.172	-0.01402	-0.01183	-0.00864	-0.01189	-0.01111		428.966	-0.00933	-0.00714	-0.00657	-0.00577		0.01697	0.25726	0.38919	0.1145	2.10E-04	2.63E-07		0.01697	0.21934	0.30195	0.00331	2.65E-06		0.01694	-0.08688		0.01694	0.10141
434.751	-0.01419	-0.01197	-0.00854	-0.01217	-0.01117		429.545	-0.00944	-0.00715	-0.00672	-0.00597		0.0183	0.23132	0.39235	0.12738	2.55E-04	3.46E-07		0.0183	0.19474	0.3104	0.00372	3.24E-06		0.01827	-0.02607		0.01827	-0.05202
435.33	-0.01436	-0.01204	-0.00847	-0.01227	-0.01146		430.123	-0.00954	-0.00711	-0.00668	-0.00592		0.01972	0.2064	0.39361	0.1412	3.08E-04	4.54E-07		0.01972	0.17143	0.3182	0.00418	3.95E-06		0.01969	-0.12947		0.01969	-0.01862
435.908	-0.01455	-0.01219	-0.00834	-0.01249	-0.01147		430.701	-0.00967	-0.00701	-0.00663	-0.00588		0.02125	0.18265	0.39287	0.15595	3.72E-04	5.94E-07		0.02125	0.14951	0.32529	0.00468	4.81E-06		0.02122	-0.08452		0.02122	0.0167
436.487	-0.01472	-0.01229	-0.00825	-0.0125	-0.01158		431.28	-0.00978	-0.00702	-0.00677	-0.00598		0.02289	0.16021	0.39004	0.17161	4.46E-04	7.75E-07		0.02289	0.12912	0.33161	0.00523	5.83E-06		0.02286	0.00603		0.02286	-0.02814
437.066	-0.01488	-0.01239	-0.00818	-0.01245	-0.01142		431.858	-0.00989	-0.00699	-0.00691	-0.00603		0.02465	0.1392	0.38507	0.18812	5.34E-04	1.01E-06		0.02465	0.11033	0.33712	0.00583	7.06E-06		0.02462	-0.00467		0.02462	0.11359
437.645	-0.01502	-0.01252	-0.00804	-0.01239	-0.01121		432.436	-0.00999	-0.00695	-0.00688	-0.00606		0.02653	0.11972	0.37793	0.20542	6.38E-04	1.30E-06		0.02653	0.0932	0.34179	0.00648	8.53E-06		0.0265	-0.0208		0.0265	0.02108
438.224	-0.01517	-0.01261	-0.00797	-0.01224	-0.01133		433.015	-0.01007	-0.00686	-0.00672	-0.00606		0.02855	0.10184	0.36864	0.22341	7.58E-04	1.68E-06		0.02855	0.07778	0.34559	0.00719	1.03E-05		0.02852	0.07913		0.02852	0.10322
438.803	-0.01533	-0.01273	-0.0079	-0.01281	-0.01163		433.594	-0.01018	-0.00682	-0.00695	-0.00604		0.03072	0.08563	0.35726	0.24199	8.99E-04	2.17E-06		0.03072	0.06406	0.34851	0.00796	1.24E-05		0.03069	0.02702		0.03069	-0.02449
439.382	-0.01548	-0.01282	-0.00787	-0.01274	-0.01151		434.172	-0.01027	-0.00677	-0.007	-0.00616		0.03305	0.0711	0.34389	0.261	0.00106	2.78E-06		0.03305	0.05203	0.35055	0.00879	1.48E-05		0.03301	0.04919		0.03301	0.05594
439.961	-0.01561	-0.01293	-0.00779	-0.01203	-0.01148		434.751	-0.01038	-0.00672	-0.00709	-0.00609		0.03554	0.05825	0.32867	0.2803	0.00125	3.56E-06		0.03554	0.04163	0.35173	0.00968	1.77E-05		0.03551	0.01084		0.03551	-0.03752
440.54	-0.01573	-0.01302	-0.00772	-0.01186	-0.01115		435.33	-0.01048	-0.00668	-0.00695	-0.00624		0.03821	0.04703	0.31179	0.2997	0.00146	4.53E-06		0.03821	0.03277	0.35206	0.01064	2.12E-05		0.03818	0.05089		0.03818	0.04003
441.119	-0.01587	-0.01312	-0.00767	-0.01217	-0.01126		435.908	-0.01057	-0.0067	-0.00691	-0.00625		0.04108	0.03739	0.29348	0.31899	0.00171	5.76E-06		0.04108	0.02535	0.35159	0.01167	2.52E-05		0.04105	0.05646		0.04105	-0.04669
441.699	-0.01599	-0.01324	-0.00764	-0.01237	-0.0114		436.487	-0.01068	-0.00662	-0.00691	-0.0062		0.04415	0.02924	0.27399	0.33796	0.00199	7.30E-06		0.04415	0.01925	0.35035	0.01277	3.00E-05		0.04412	0.00357		0.04412	-0.11444
442.278	-0.01613	-0.01328	-0.00763	-0.0124	-0.01126		437.066	-0.01078	-0.00658	-0.00703	-0.00622		0.04745	0.02246	0.25362	0.35639	0.00231	9.21E-06		0.04745	0.01433	0.34839	0.01394	3.55E-05		0.04742	0.01979		0.04742	-0.08322
442.857	-0.01625	-0.01339	-0.0076	-0.01249	-0.01089		437.645	-0.01086	-0.00653	-0.00703	-0.00628		0.05099	0.01693	0.23267	0.37402	0.00267	1.16E-05		0.05099	0.01045	0.34576	0.01519	4.20E-05		0.05095	0.04546		0.05095	-0.00937
443.437	-0.01638	-0.01352	-0.00763	-0.01249	-0.01153		438.224	-0.01092	-0.00653	-0.007	-0.0063		0.05478	0.0125	0.21146	0.39063	0.00307	1.45E-05		0.05478	0.00744	0.34251	0.01652	4.96E-05		0.05474	0.07224		0.05474	-0.06471
444.016	-0.01649	-0.01361	-0.00758	-0.01249	-0.01141		438.803	-0.011	-0.00653	-0.00704	-0.00635		0.05884	0.00903	0.19031	0.40597	0.00352	1.81E-05		0.05884	0.00517	0.3387	0.01793	5.85E-05		0.05881	0.02494		0.05881	-0.04794
444.596	-0.0166	-0.01374	-0.00755	-0.01279	-0.01152		439.382	-0.0111	-0.00646	-0.00719	-0.00614		0.0632	0.00637	0.16953	0.41983	0.00402	2.26E-05		0.0632	0.0035	0.33436	0.01942	6.88E-05		0.06317	-0.04185		0.06317	-0.00473
445.175	-0.01669	-0.01379	-0.00758	-0.01269	-0.01134		439.961	-0.0112	-0.00644	-0.00716	-0.00634		0.06788	0.00438	0.1494	0.43199	0.00457	2.80E-05		0.06788	0.0023	0.32954	0.02099	8.07E-05		0.06785	0.06338		0.06785	-0.01132
445.755	-0.01682	-0.0139	-0.00756	-0.01218	-0.01145		440.54	-0.01127	-0.00641	-0.00725	-0.00636		0.0729	0.00293	0.13019	0.44228	0.00517	3.46E-05		0.0729	0.00147	0.32429	0.02266	9.46E-05		0.07286	-0.07501		0.07286	0.11881
446.335	-0.01692	-0.01401	-0.00758	-0.01234	-0.01152		441.119	-0.01135	-0.00639	-0.00708	-0.00639		0.07827	0.00191	0.11212	0.45054	0.00584	4.25E-05		0.07827	9.08E-04	0.31861	0.02441	1.11E-04		0.07824	-0.07306		0.07824	0.0156
446.914	-0.01701	-0.01409	-0.00758	-0.01187	-0.01168		441.699	-0.01142	-0.00635	-0.00709	-0.00632		0.08404	0.0012	0.09537	0.45664	0.00656	5.22E-05		0.08404	5.42E-04	0.31255	0.02625	1.29E-04		0.08401	-0.12643		0.08401	0.01425
447.494	-0.01713	-0.0142	-0.00759	-0.01211	-0.01124		442.278	-0.0115	-0.00633	-0.00701	-0.00635		0.09023	7.33E-04	0.08006	0.46051	0.00734	6.38E-05		0.09023	3.12E-04	0.30612	0.02819	1.50E-04		0.09019	0.04011		0.0902	0.02665
448.074	-0.01724	-0.01427	-0.00762	-0.01205	-0.01128		442.857	-0.01157	-0.00631	-0.00704	-0.00623		0.09686	4.31E-04	0.06629	0.4621	0.00818	7.76E-05		0.09686	1.72E-04	0.29933	0.03022	1.75E-04		0.09683	-0.00572		0.09683	0.02609
448.654	-0.01734	-0.01435	-0.00766	-0.01214	-0.01143		443.437	-0.01163	-0.00637	-0.00707	-0.00627		0.10397	2.44E-04	0.0541	0.4614	0.00908	9.42E-05		0.10398	9.10E-05	0.29219	0.03234	2.03E-04		0.10394	0.03903		0.10394	0.09866
449.233	-0.01744	-0.01442	-0.00766	-0.01217	-0.01124		444.016	-0.01168	-0.00637	-0.00701	-0.00612		0.1116	1.33E-04	0.04347	0.45845	0.01004	1.14E-04		0.1116	4.60E-05	0.2847	0.03456	2.35E-04		0.11157	0.007		0.11157	0.09455
449.813	-0.01753	-0.01454	-0.00764	-0.01195	-0.01107		444.596	-0.01178	-0.00634	-0.00715	-0.00626		0.11979	6.89E-05	0.03436	0.45332	0.01106	1.37E-04		0.11979	2.21E-05	0.27688	0.03688	2.72E-04		0.11975	-0.06992		0.11975	0.12497
450.393	-0.01765	-0.01464	-0.00767	-0.01188	-0.01111		445.175	-0.01187	-0.00638	-0.00729	-0.00634		0.12856	3.42E-05	0.02669	0.4461	0.01213	1.65E-04		0.12856	1.01E-05	0.26872	0.03928	3.14E-04		0.12853	-0.02603		0.12853	0.01877
450.973	-0.01777	-0.01471	-0.0077	-0.01193	-0.01106		445.755	-0.01192	-0.00636	-0.00709	-0.0062		0.13797	1.61E-05	0.02035	0.43694	0.01326	1.97E-04		0.13797	4.34E-06	0.26024	0.04178	3.63E-04		0.13794	-0.03775		0.13794	0.09038
451.553	-0.01788	-0.01482	-0.00772	-0.01208	-0.01122		446.335	-0.01196	-0.00638	-0.00711	-0.00627		0.14806	7.18E-06	0.01521	0.42598	0.01444	2.35E-04		0.14806	1.76E-06	0.25144	0.04436	4.18E-04		0.14803	0.0334		0.14802	-0.11577
452.134	-0.01796	-0.01491	-0.00771	-0.01194	-0.01076		446.914	-0.01201	-0.00643	-0.00711	-0.00638		0.15888	3.02E-06	0.01113	0.4134	0.01566	2.78E-04		0.15888	6.68E-07	0.24233	0.04704	4.80E-04		0.15885	0.01192		0.15885	-0.02861
452.714	-0.01805	-0.01501	-0.0077	-0.01182	-0.01116		447.494	-0.0121	-0.00646	-0.00718	-0.00634		0.17048	1.19E-06	0.00796	0.39938	0.01693	3.29E-04		0.17048	2.37E-07	0.23293	0.04978	5.51E-04		0.17045	0.01511		0.17045	-0.09991
453.294	-0.01814	-0.01511	-0.00767	-0.01141	-0.01087		448.074	-0.01218	-0.00643	-0.00726	-0.00633		0.18293	4.41E-07	0.00556	0.3841	0.01823	3.88E-04		0.18293	7.77E-08	0.22325	0.05261	6.32E-04		0.1829	0.02002		0.1829	-0.04992
453.874	-0.01827	-0.0152	-0.00768	-0.01157	-0.01102		448.654	-0.01222	-0.00642	-0.00726	-0.00629		0.19628	1.52E-07	0.00378	0.36776	0.01956	4.57E-04		0.19628	2.35E-08	0.21332	0.0555	7.23E-04		0.19624	0.02568		0.19624	0.03093
454.455	-0.01838	-0.01527	-0.00768	-0.0117	-0.01081		449.233	-0.01229	-0.0064	-0.00716	-0.00633		0.21059	4.82E-08	0.0025	0.35053	0.02092	5.35E-04		0.21059	6.53E-09	0.20315	0.05844	8.26E-04		0.21055	0.05926		0.21055	-0.03475
455.035	-0.01851	-0.01538	-0.00772	-0.01139	-0.01097		449.813	-0.01234	-0.00646	-0.00737	-0.00633		0.22594	1.41E-08	0.0016	0.33259	0.02229	6.24E-04		0.22594	1.65E-09	0.19279	0.06143	9.42E-04		0.2259	-0.00304		0.2259	-0.03955
455.615	-0.01862	-0.01552	-0.00767	-0.01133	-0.01073		450.393	-0.01241	-0.00644	-0.00723	-0.00629		0.2424	3.79E-09	9.97E-04	0.31411	0.02368	7.26E-04		0.2424	3.79E-10	0.18227	0.06446	0.00107		0.24237	-0.0444		0.24237	0.01239
456.196	-0.01874	-0.01561	-0.00769	-0.0113	-0.01094		450.973	-0.01248	-0.00647	-0.00738	-0.00624		0.26005	9.22E-10	5.99E-04	0.29524	0.02506	8.42E-04		0.26005	7.81E-11	0.17162	0.06751	0.00122		0.26002	-0.09818		0.26002	-0.1365
456.776	-0.01885	-0.0157	-0.00766	-0.0115	-0.01099		451.553	-0.01256	-0.00647	-0.00732	-0.00631		0.27898	2.03E-10	3.47E-04	0.27614	0.02644	9.74E-04		0.27898	1.43E-11	0.16089	0.07056	0.00139		0.27895	0.03475		0.27895	0.05973
457.357	-0.01894	-0.01576	-0.00765	-0.01131	-0.01105		452.134	-0.01262	-0.00646	-0.00732	-0.00621		0.29928	4.00E-11	1.93E-04	0.25693	0.0278	0.00112		0.29928	2.33E-12	0.15013	0.0736	0.00157		0.29925	0.09943		0.29925	0.05153
457.938	-0.01904	-0.01589	-0.00759	-0.01155	-0.01067		452.714	-0.01268	-0.00651	-0.00722	-0.00628		0.32105	7.01E-12	1.03E-04	0.23777	0.02914	0.00129		0.32105	3.32E-13	0.13939	0.07662	0.00178		0.32102	0.00744		0.32102	-0.02084
458.518	-0.01918	-0.016	-0.00751	-0.01167	-0.01069		453.294	-0.01275	-0.00652	-0.00732	-0.00627		0.3444	1.08E-12	5.24E-05	0.21877	0.03044	0.00148		0.3444	4.11E-14	0.12872	0.07959	0.00201		0.34437	-0.08137		0.34437	-0.12322
459.099	-0.01928	-0.01608	-0.00748	-0.01148	-0.01063		453.874	-0.01282	-0.00645	-0.00735	-0.00627		0.36944	1.46E-13	2.54E-05	0.20006	0.03169	0.00169		0.36944	4.37E-15	0.11819	0.08249	0.00226		0.36941	-0.10235		0.36941	0.03422
459.68	-0.01937	-0.01614	-0.00742	-0.01136	-0.01071		454.455	-0.01287	-0.00643	-0.0073	-0.00605		0.39629	1.70E-14	1.17E-05	0.18176	0.03289	0.00192		0.3963	3.95E-16	0.10784	0.08531	0.00255		0.39626	0.07079		0.39626	-0.00167
460.261	-0.01946	-0.01614	-0.0074	-0.01115	-0.01058		455.035	-0.01291	-0.00645	-0.00715	-0.00624		0.42509	1.70E-15	5.09E-06	0.16398	0.03401	0.00218		0.42509	3.00E-17	0.09776	0.08802	0.00287		0.42506	0.08849		0.42506	-0.09576
460.841	-0.01953	-0.01622	-0.00734	-0.01125	-0.01069		455.615	-0.01296	-0.00645	-0.00718	-0.00618		0.45597	1.44E-16	2.09E-06	0.14684	0.03507	0.00247		0.45597	1.89E-18	0.08799	0.0906	0.00321		0.45594	0.01591		0.45594	-0.01841
461.422	-0.0196	-0.01627	-0.00727	-0.01105	-0.01049		456.196	-0.01303	-0.00641	-0.00739	-0.00621		0.48909	1.02E-17	8.02E-07	0.13044	0.03603	0.00279		0.48909	9.76E-20	0.07859	0.09304	0.0036		0.48906	-0.02732		0.48906	0.01024
462.003	-0.01966	-0.01627	-0.00719	-0.01046	-0.01034		456.776	-0.0131	-0.00641	-0.00721	-0.0061		0.52461	5.93E-19	2.87E-07	0.11489	0.03689	0.00313		0.52461	4.06E-21	0.06962	0.0953	0.00402		0.52457	-0.02106		0.52458	0.04692
462.584	-0.01973	-0.01632	-0.0071	-0.01078	-0.01057		457.357	-0.01318	-0.00644	-0.00717	-0.00646		0.56269	2.82E-20	9.57E-08	0.10026	0.03765	0.00352		0.5627	1.34E-22	0.06114	0.09738	0.00448		0.56266	-0.00333		0.56266	-0.02534
463.165	-0.01978	-0.01638	-0.00696	-0.01104	-0.01095		457.938	-0.01326	-0.00649	-0.00731	-0.00645		0.60354	1.07E-21	2.94E-08	0.08664	0.0383	0.00394		0.60354	3.47E-24	0.05319	0.09926	0.00499		0.60351	0.03043		0.60351	0.04916
463.746	-0.01983	-0.01638	-0.0069	-0.01085	-0.01071		458.518	-0.01331	-0.00637	-0.00718	-0.00632		0.64734	3.23E-23	8.30E-09	0.07408	0.03882	0.00439		0.64735	6.89E-26	0.04581	0.10092	0.00555		0.64731	0.03993		0.64731	-0.13119
464.328	-0.01988	-0.01637	-0.00679	-0.01068	-0.01089		459.099	-0.01337	-0.00632	-0.00728	-0.00631		0.69432	7.53E-25	2.14E-09	0.06262	0.03922	0.00488		0.69432	1.03E-27	0.03903	0.10235	0.00615		0.69429	-0.02066		0.69429	-0.00394
464.909	-0.0199	-0.01631	-0.00665	-0.01083	-0.01046		459.68	-0.0134	-0.00631	-0.00709	-0.00629		0.7447	1.34E-26	4.98E-10	0.0523	0.03949	0.00542		0.7447	1.13E-29	0.03287	0.10354	0.0068		0.74467	-0.08804		0.74467	-0.01662
465.49	-0.01991	-0.01629	-0.00649	-0.01058	-0.01039		460.261	-0.01346	-0.00626	-0.00727	-0.00622		0.79873	1.78E-28	1.05E-10	0.04311	0.03963	0.00599		0.79873	8.99E-32	0.02734	0.10449	0.00751		0.79869	-0.03293		0.7987	0.07151
466.071	-0.01989	-0.0163	-0.00629	-0.01067	-0.01055		460.841	-0.01351	-0.00623	-0.00719	-0.00637		0.85666	1.72E-30	1.96E-11	0.03505	0.03964	0.00661		0.85667	5.03E-34	0.02244	0.10519	0.00828		0.85663	-0.04958		0.85663	0.05993
466.653	-0.01985	-0.0162	-0.00612	-0.01012	-0.01037		461.422	-0.01355	-0.00619	-0.00704	-0.00616		0.9188	1.20E-32	3.26E-12	0.02806	0.03953	0.00728		0.9188	1.93E-36	0.01815	0.10565	0.00911		0.91877	0.04993		0.91877	0.1642
467.234	-0.01984	-0.01615	-0.00591	-0.01017	-0.01011		462.003	-0.01363	-0.00613	-0.00709	-0.00625		0.98543	5.79E-35	4.76E-13	0.02212	0.03928	0.00798		0.98543	4.97E-39	0.01446	0.10587	0.01		0.9854	-0.02774		0.9854	0.00761
467.816	-0.01985	-0.01603	-0.00574	-0.01012	-0.01047		462.584	-0.01366	-0.00611	-0.00727	-0.00634		1.05688	1.91E-37	6.04E-14	0.01713	0.03892	0.00873		1.05689	8.29E-42	0.01134	0.10585	0.01095		1.05685	0.03836		1.05686	-0.09858
468.397	-0.01975	-0.01592	-0.00548	-0.01033	-0.01014		463.165	-0.01366	-0.006	-0.0071	-0.00629		1.13352	4.14E-40	6.60E-15	0.01302	0.03844	0.00953		1.13352	8.71E-45	0.00873	0.10561	0.01197		1.13349	0.00859		1.13349	-0.04149
468.979	-0.01968	-0.01578	-0.00524	-0.01005	-0.01034		463.746	-0.01369	-0.00589	-0.00707	-0.00623		1.2157	5.78E-43	6.15E-16	0.00971	0.03785	0.01038		1.2157	5.57E-48	0.0066	0.10515	0.01306		1.21567	0.00212		1.21567	0.04606
469.56	-0.01959	-0.01565	-0.00492	-0.01001	-0.00993		464.328	-0.01369	-0.00583	-0.00699	-0.00617		1.30383	5.01E-46	4.82E-17	0.00708	0.03716	0.01126		1.30384	2.09E-51	0.00488	0.1045	0.01423		1.3038	0.04193		1.30381	0.15454
470.142	-0.01948	-0.01556	-0.00465	-0.01023	-0.01038		464.909	-0.01369	-0.00577	-0.00701	-0.0062		1.39835	2.61E-49	3.14E-18	0.00505	0.03639	0.0122		1.39835	4.43E-55	0.00354	0.10365	0.01547		1.39832	-0.0471		1.39832	-0.11481
470.723	-0.01934	-0.01535	-0.00438	-0.01007	-0.01004		465.49	-0.01368	-0.00562	-0.00683	-0.00616		1.49971	7.84E-53	1.68E-19	0.00352	0.03552	0.01318		1.49971	5.08E-59	0.0025	0.10264	0.01679		1.49968	-0.04977		1.49968	0.00458
471.305	-0.01919	-0.01507	-0.00405	-0.00905	-0.00988		466.071	-0.01365	-0.00548	-0.00692	-0.00608		1.6084	1.31E-56	7.29E-21	0.00238	0.03458	0.0142		1.60841	3.03E-63	0.00173	0.10147	0.01818		1.60837	0.06095		1.60838	-0.05166
471.887	-0.01905	-0.01489	-0.0037	-0.00945	-0.00976		466.653	-0.01359	-0.00537	-0.00691	-0.00602		1.72497	1.17E-60	2.51E-22	0.00157	0.03357	0.01527		1.72498	8.91E-68	0.00116	0.10016	0.01966		1.72494	-0.04438		1.72495	-0.06961
472.469	-0.01892	-0.01475	-0.00335	-0.00977	-0.01013		467.234	-0.01353	-0.00522	-0.00666	-0.00597		1.84999	5.30E-65	6.79E-24	0.00101	0.0325	0.01638		1.85	1.23E-72	7.58E-04	0.0987	0.02123		1.84996	-0.05976		1.84997	-0.01329
473.051	-0.01872	-0.01449	-0.00295	-0.00921	-0.00963		467.816	-0.01348	-0.00503	-0.00657	-0.00601		1.98405	1.17E-69	1.41E-25	6.22E-04	0.03138	0.01753		1.98406	7.57E-78	4.80E-04	0.09713	0.02288		1.98402	0.05028		1.98403	0.08977
473.633	-0.01854	-0.01424	-0.00258	-0.00874	-0.00977		468.397	-0.01341	-0.00487	-0.00658	-0.00589		2.12782	1.18E-74	2.22E-27	3.72E-04	0.03021	0.01871		2.12783	1.95E-83	2.94E-04	0.09543	0.02462		2.12779	0.04088		2.1278	0.05132
474.215	-0.01836	-0.01396	-0.00217	-0.00874	-0.00966		468.979	-0.01333	-0.0047	-0.00643	-0.00579		2.282	5.19E-80	2.58E-29	2.14E-04	0.02899	0.01993		2.28202	1.98E-89	1.74E-04	0.09363	0.02645		2.28197	-0.01298		2.28199	0.11795
474.797	-0.01816	-0.01374	-0.00174	-0.00853	-0.00967		469.56	-0.01321	-0.00453	-0.00638	-0.00574		2.44735	9.33E-86	2.18E-31	1.19E-04	0.02773	0.02119		2.44737	7.41E-96	9.89E-05	0.09171	0.02837		2.44732	0.01982		2.44734	0.12704
475.379	-0.01795	-0.0135	-0.00127	-0.00822	-0.00934		470.142	-0.01311	-0.00431	-0.00622	-0.00585		2.62467	6.45E-92	1.30E-33	6.30E-05	0.02644	0.02247		2.62469	9.49E-103	5.40E-05	0.08969	0.03039		2.62464	0.00104		2.62466	0.087
475.961	-0.01774	-0.01317	-8.61E-04	-0.00818	-0.00915		470.723	-0.01298	-0.00405	-0.00613	-0.00572		2.81483	1.59E-98	5.35E-36	3.19E-05	0.02512	0.02378		2.81485	3.85E-110	2.82E-05	0.08757	0.0325		2.8148	0.03717		2.81482	-0.04985
476.543	-0.01752	-0.01295	-3.62E-04	-0.00815	-0.00894		471.305	-0.01285	-0.00388	-0.0061	-0.00581		3.01877	1.31E-105	1.48E-38	1.54E-05	0.02378	0.02511		3.01878	4.56E-118	1.41E-05	0.08534	0.03471		3.01874	0.00445		3.01875	-0.01253
477.125	-0.0173	-0.0127	7.48E-05	-0.00789	-0.00911		471.887	-0.01271	-0.00363	-0.00599	-0.00561		3.23747	3.30E-113	2.67E-41	7.04E-06	0.02241	0.02646		3.23749	1.44E-126	6.68E-06	0.08302	0.03701		3.23744	0.04857		3.23746	0.01686
477.707	-0.01708	-0.01243	5.30E-04	-0.00773	-0.00905		472.469	-0.01254	-0.00339	-0.00587	-0.00562		3.472	2.34E-121	3.05E-44	3.04E-06	0.02104	0.02781		3.47202	1.10E-135	3.00E-06	0.08059	0.03941		3.47197	0.06396		3.47199	-0.0351
478.29	-0.01684	-0.01214	0.00104	-0.0076	-0.00902		473.051	-0.01235	-0.00306	-0.00566	-0.00544		3.72352	4.28E-130	2.13E-47	1.24E-06	0.01966	0.02917		3.72354	1.84E-145	1.27E-06	0.07807	0.0419		3.72349	0.01727		3.72351	0.02801
478.872	-0.01658	-0.01187	0.00156	-0.00741	-0.00875		473.633	-0.01218	-0.0028	-0.00552	-0.00538		3.99325	1.82E-139	8.81E-51	4.72E-07	0.01828	0.03053		3.99328	6.02E-156	5.08E-07	0.07545	0.04448		3.99322	0.00134		3.99325	-0.00772
479.455	-0.01634	-0.01152	0.00205	-0.00708	-0.00857		474.215	-0.01199	-0.00246	-0.00525	-0.0051		4.28252	1.62E-149	2.07E-54	1.68E-07	0.01691	0.03188		4.28255	3.43E-167	1.89E-07	0.07274	0.04715		4.28249	-0.05916		4.28252	0.03287
480.037	-0.01608	-0.01127	0.00257	-0.00688	-0.00852		474.797	-0.01181	-0.00218	-0.00512	-0.00516		4.59273	2.70E-160	2.66E-58	5.54E-08	0.01555	0.0332		4.59276	3.00E-179	6.57E-08	0.06994	0.0499		4.5927	0.03525		4.59273	-0.01749
480.62	-0.01582	-0.01095	0.00307	-0.00688	-0.00856		475.379	-0.01162	-0.00189	-0.00512	-0.00502		4.92541	7.47E-172	1.78E-62	1.69E-08	0.01422	0.03451		4.92544	3.52E-192	2.11E-08	0.06706	0.05273		4.92538	-0.0992		4.92541	-0.16192
481.202	-0.01554	-0.01064	0.0036	-0.00699	-0.00837		475.961	-0.01141	-0.00161	-0.00504	-0.00502		5.28217	3.01E-184	5.97E-67	4.71E-09	0.01291	0.03578		5.28221	4.77E-206	6.26E-09	0.0641	0.05562		5.28214	0.01859		5.28218	0.03697
481.785	-0.01526	-0.01035	0.00411	-0.00653	-0.00856		476.543	-0.01121	-0.00128	-0.00488	-0.00498		5.66477	1.53E-197	9.46E-72	1.20E-09	0.01165	0.037		5.66481	6.40E-221	1.70E-09	0.06107	0.05858		5.66474	0.01458		5.66478	-0.14929
482.367	-0.01499	-0.01001	0.00464	-0.00652	-0.00805		477.125	-0.01097	-9.02E-04	-0.00464	-0.00484		6.07508	8.50E-212	6.74E-77	2.76E-10	0.01043	0.03818		6.07512	7.20E-237	4.19E-10	0.05799	0.06159		6.07505	0.0055		6.07509	0.01794
482.95	-0.0147	-0.00971	0.00517	-0.00606	-0.00786		477.707	-0.01073	-5.65E-04	-0.00441	-0.00473		6.5151	4.38E-227	2.04E-82	5.73E-11	0.00926	0.03929		6.51514	5.67E-254	9.35E-11	0.05485	0.06464		6.51507	0.01609		6.51511	-0.06001
483.533	-0.01443	-0.00943	0.00564	-0.00588	-0.00797		478.29	-0.0105	-2.25E-04	-0.00441	-0.00469		6.98698	1.76E-243	2.45E-88	1.06E-11	0.00815	0.04035		6.98702	2.58E-272	1.87E-11	0.05167	0.06772		6.98695	0.0346		6.98699	0.0144
484.116	-0.01419	-0.0091	0.00614	-0.00556	-0.00798		478.872	-0.01026	1.22E-04	-0.00434	-0.00465		7.49303	4.62E-261	1.10E-94	1.74E-12	0.00711	0.04133		7.49308	5.50E-292	3.33E-12	0.04847	0.07081		7.493	-0.07368		7.49305	-0.05293
484.699	-0.01392	-0.00882	0.00667	-0.0054	-0.00761		479.455	-0.01002	4.96E-04	-0.00413	-0.00453		8.03572	6.45E-280	1.71E-101	2.49E-13	0.00614	0.04223		8.03578	4.41926e-313	5.23E-13	0.04525	0.0739		8.03569	-0.03804		8.03575	-0.05817
485.281	-0.01364	-0.00855	0.00717	-0.0053	-0.00762		480.037	-0.00977	8.24E-04	-0.00398	-0.00441		8.61772	3.88E-300	8.55E-109	3.11E-14	0.00525	0.04305		8.61778	0	7.19E-14	0.04204	0.07698		8.61769	-0.00466		8.61775	-0.0913
485.864	-0.01336	-0.00823	0.00767	-0.00502	-0.00751		480.62	-0.00951	0.0012	-0.00386	-0.00436		9.24186	8.00000e-322	1.27E-116	3.34E-15	0.00444	0.04379		9.24192	0	8.56E-15	0.03885	0.08001		9.24183	0.0367		9.24189	-0.01841
486.447	-0.0131	-0.0079	0.00815	-0.00461	-0.00715		481.202	-0.00928	0.00156	-0.00375	-0.00419		9.91119	0	5.08E-125	3.05E-16	0.0037	0.04444		9.91126	0	8.73E-16	0.0357	0.08299		9.91116	3.53E-04		9.91123	-0.04
487.03	-0.01284	-0.00761	0.00862	-0.00487	-0.00721		481.785	-0.00901	0.00195	-0.0034	-0.00413		10.629	0	5.02E-134	2.34E-17	0.00305	0.04499		10.6291	0	7.55E-17	0.0326	0.0859		10.629	-0.05547		10.6291	-0.07666
487.613	-0.01257	-0.00732	0.00907	-0.0044	-0.00722		482.367	-0.00875	0.00234	-0.0032	-0.00391		11.3988	0	1.11E-143	1.49E-18	0.00248	0.04547		11.3989	0	5.47E-18	0.02958	0.08871		11.3988	0.10085		11.3989	0.00239
488.197	-0.0123	-0.00701	0.00952	-0.00416	-0.00696		482.95	-0.00851	0.00268	-0.00304	-0.00388		12.2243	0	4.88E-154	7.81E-20	0.00198	0.04585		12.2244	0	3.28E-19	0.02664	0.09141		12.2243	-0.12152		12.2244	0.02287
488.78	-0.01204	-0.00673	0.00997	-0.00398	-0.00706		483.533	-0.00826	0.00302	-0.0029	-0.00378		13.1096	0	3.82E-165	3.30E-21	0.00156	0.04616		13.1097	0	1.60E-20	0.02382	0.09397		13.1096	0.0139		13.1097	0.01624
489.363	-0.01179	-0.00646	0.01039	-0.00405	-0.00697		484.116	-0.00801	0.00338	-0.00275	-0.0037		14.059	0	4.70E-177	1.11E-22	0.00121	0.04638		14.0591	0	6.28E-22	0.02113	0.09638		14.059	0.04309		14.0591	-6.86E-04
489.946	-0.01153	-0.00616	0.01078	-0.00384	-0.00697		484.699	-0.00778	0.00375	-0.00262	-0.00365		15.0772	0	7.92E-190	2.90E-24	9.19E-04	0.04654		15.0773	0	1.95E-23	0.01857	0.09861		15.0772	0.03588		15.0773	0.0263
490.53	-0.01127	-0.00588	0.01118	-0.00347	-0.00681		485.281	-0.00752	0.00406	-0.00251	-0.00363		16.1691	0	1.59E-203	5.85E-26	6.85E-04	0.04663		16.1692	0	4.71E-25	0.01618	0.10067		16.1691	-0.08798		16.1692	0.06697
491.113	-0.011	-0.00558	0.01156	-0.00334	-0.00665		485.864	-0.00729	0.0044	-0.00236	-0.00353		17.34	0	3.25E-218	8.89E-28	4.99E-04	0.04665		17.3402	0	8.69E-27	0.01395	0.10252		17.34	0.00913		17.3402	0.05085
491.697	-0.01076	-0.00529	0.01192	-0.00329	-0.00633		486.447	-0.00709	0.00474	-0.00225	-0.00349		18.5958	0	5.74E-234	9.98E-30	3.56E-04	0.04663		18.5959	0	1.20E-28	0.0119	0.10415		18.5958	0.00849		18.5959	0.01797
492.28	-0.0105	-0.00499	0.01224	-0.00302	-0.00622		487.03	-0.00686	0.0051	-0.00196	-0.00334		19.9425	0	7.32E-251	8.09E-32	2.47E-04	0.04656		19.9426	0	1.22E-30	0.01004	0.10557		19.9425	-0.07502		19.9426	-0.00876
492.864	-0.01023	-0.00474	0.01256	-0.00291	-0.00618		487.613	-0.00663	0.00543	-0.00176	-0.00331		21.3867	0	5.59E-269	4.63E-34	1.68E-04	0.04644		21.3868	0	8.83E-33	0.00836	0.10676		21.3867	0.04628		21.3868	-0.04284
493.447	-0.00998	-0.00446	0.01283	-0.00284	-0.00627		488.197	-0.00642	0.00575	-0.0017	-0.00324		22.9354	0	2.09E-288	1.82E-36	1.10E-04	0.04629		22.9356	0	4.49E-35	0.00688	0.10772		22.9354	0.03034		22.9356	0.0785
494.031	-0.00972	-0.00416	0.0131	-0.00258	-0.00607		488.78	-0.0062	0.00606	-0.00152	-0.00318		24.5964	0	0.00E+00	4.80E-39	7.05E-05	0.04611		24.5966	0	1.56E-37	0.00557	0.10845		24.5964	0.0091		24.5966	0.05414
494.614	-0.00946	-0.00387	0.01332	-0.00238	-0.00606		489.363	-0.006	0.00636	-0.00137	-0.00304		26.3776	0	0	8.23E-42	4.36E-05	0.0459		26.3778	0	3.58E-40	0.00445	0.10897		26.3776	-0.00535		26.3778	-0.05403
495.198	-0.00919	-0.00361	0.01356	-0.00222	-0.00572		489.946	-0.0058	0.00664	-0.00121	-0.00298		28.2878	0	0	8.89E-45	2.61E-05	0.04567		28.288	0	5.31E-43	0.00349	0.10926		28.2878	0.02838		28.288	-0.02369
495.782	-0.00892	-0.00333	0.01372	-0.0022	-0.00575		490.53	-0.0056	0.00692	-0.00108	-0.00289		30.3363	0	0	5.86E-48	1.50E-05	0.04541		30.3365	0	4.92E-46	0.0027	0.10935		30.3363	0.02954		30.3365	0.11456
496.366	-0.00867	-0.00305	0.0139	-0.0021	-0.00565		491.113	-0.00541	0.00719	-9.01E-04	-0.0028		32.5332	0	0	2.27E-51	8.29E-06	0.04513		32.5334	0	2.74E-49	0.00204	0.10924		32.5332	0.01261		32.5334	0.00216
496.95	-0.00841	-0.00277	0.01406	-0.00182	-0.00561		491.697	-0.00522	0.00746	-7.91E-04	-0.00265		34.8891	0	0	4.99E-55	4.39E-06	0.04483		34.8894	0	8.89E-53	0.00152	0.10895		34.8891	0.03509		34.8894	0.09586
497.534	-0.00816	-0.00252	0.01419	-0.00177	-0.00544		492.28	-0.00504	0.00768	-6.95E-04	-0.00264		37.4156	0	0	5.96E-59	2.22E-06	0.04451		37.4159	0	1.61E-56	0.0011	0.1085		37.4156	0.09351		37.4159	0.05427
498.118	-0.0079	-0.00227	0.0143	-0.00161	-0.00553		492.864	-0.00486	0.00792	-5.82E-04	-0.00254		40.1251	0	0	3.70E-63	1.07E-06	0.04416		40.1255	0	1.56E-60	7.82E-04	0.10789		40.1251	0.03479		40.1255	0.08054
498.702	-0.00765	-0.00198	0.01439	-0.00134	-0.00527		493.447	-0.00469	0.00814	-3.70E-04	-0.00249		43.0308	0	0	1.14E-67	4.88E-07	0.04379		43.0312	0	7.78E-65	5.42E-04	0.10714		43.0308	0.02836		43.0312	-0.0176
499.286	-0.0074	-0.00173	0.01446	-0.00127	-0.00518		494.031	-0.00452	0.00833	-1.76E-04	-0.00243		46.1469	0	0	1.65E-72	2.11E-07	0.0434		46.1473	0	1.89E-69	3.65E-04	0.10626		46.1469	-0.01018		46.1473	-0.01898
499.87	-0.00716	-0.00148	0.01448	-0.00118	-0.0052		494.614	-0.00436	0.00852	-9.10E-05	-0.00241		49.4887	0	0	1.07E-77	8.56E-08	0.04299		49.4891	0	2.12E-74	2.39E-04	0.10527		49.4887	0.06684		49.4891	0.09789
500.454	-0.00693	-0.00122	0.0145	-9.54E-04	-0.00504		495.198	-0.0042	0.00869	4.81E-05	-0.00237		53.0724	0	0	2.91E-83	3.25E-08	0.04254		53.0729	0	1.05E-79	1.52E-04	0.10417		53.0724	0.07236		53.0729	0.07343
501.038	-0.00669	-9.88E-04	0.01449	-7.31E-04	-0.00486		495.782	-0.00404	0.00885	1.47E-04	-0.00229		56.9157	0	0	3.13E-89	1.15E-08	0.04207		56.9162	0	2.12E-85	9.36E-05	0.10297		56.9157	0.04156		56.9162	0.06262
501.622	-0.00646	-7.61E-04	0.01446	-5.47E-04	-0.00487		496.366	-0.00387	0.00899	2.43E-04	-0.00221		61.0373	0	0	1.25E-95	3.80E-09	0.04158		61.0378	0	1.67E-91	5.56E-05	0.10167		61.0373	0.10881		61.0378	0.09855
502.207	-0.00625	-5.84E-04	0.01442	-4.69E-04	-0.00471		496.95	-0.00373	0.00912	3.49E-04	-0.00217		65.4573	0	0	1.71E-102	1.15E-09	0.04105		65.4578	0	4.76E-98	3.18E-05	0.10028		65.4573	0.11758		65.4578	0.1158
502.791	-0.00604	-4.12E-04	0.01437	-4.42E-04	-0.00463		497.534	-0.00358	0.00925	5.33E-04	-0.00207		70.1974	0	0	7.43E-110	3.21E-10	0.04049		70.198	0	4.54E-105	1.74E-05	0.0988		70.1974	0.0493		70.198	0.03932
503.375	-0.00582	-2.65E-04	0.01426	-3.86E-04	-0.00461		498.118	-0.00343	0.00932	5.87E-04	-0.00207		75.2807	0	0	9.50E-118	8.14E-11	0.03991		75.2814	0	1.34E-112	9.17E-06	0.09723		75.2807	-0.08489		80.7328	-0.16185
503.96	-0.00562	-1.10E-04	0.01417	-2.32E-04	-0.00449		498.702	-0.00329	0.00939	6.71E-04	-0.00201		80.7321	0	0	3.26E-126	1.87E-11	0.03928		80.7328	0	1.14E-120	4.60E-06	0.09557		80.7321	-0.11093		86.5791	-0.09474
504.544	-0.00544	3.83E-05	0.01406	-8.48E-06	-0.00439		499.286	-0.00314	0.00945	8.12E-04	-0.00194		86.5783	0	0	2.72E-135	3.87E-12	0.03863		86.5791	0	2.49E-129	2.20E-06	0.09382		86.5783	-0.14805		92.8487	-0.04147
505.129	-0.00527	1.55E-04	0.01393	1.67E-04	-0.00439		499.87	-0.003	0.00952	9.36E-04	-0.00186		92.8479	0	0	5.00E-145	7.12E-13	0.03793		92.8487	0	1.29E-138	9.95E-07	0.09197		92.8479	-0.08569		99.5723	-0.16033
505.714	-0.00511	2.45E-04	0.0138	3.10E-04	-0.00429		500.454	-0.00286	0.00955	0.00101	-0.00186		99.5714	0	0	1.81E-155	1.16E-13	0.03721		99.5723	0	1.43E-148	4.25E-07	0.09004		99.5714	-0.14121		106.783	-0.07616
506.298	-0.00496	3.30E-04	0.01366	5.15E-04	-0.00406		501.038	-0.00273	0.00958	0.0011	-0.00176		106.782	0	0	1.15E-166	1.66E-14	0.03644		106.783	0	2.99E-159	1.71E-07	0.088		106.782	-0.13968		114.515	-0.11231
506.883	-0.00481	3.79E-04	0.0135	5.16E-04	-0.00402		501.622	-0.00262	0.0096	0.00114	-0.0017		114.514	0	0	1.14E-178	2.06E-15	0.03564		114.515	0	1.06E-170	6.42E-08	0.08587		114.514	-0.07629		122.808	-0.12405
507.468	-0.00467	4.03E-04	0.01334	6.17E-04	-0.00395		502.207	-0.00249	0.00963	0.00124	-0.00163		122.807	0	0	1.51E-191	2.20E-16	0.0348		122.808	0	5.52E-183	2.25E-08	0.08365		122.807	-0.02563		131.701	-0.17802
508.052	-0.00454	4.23E-04	0.01317	6.22E-04	-0.00391		502.791	-0.00237	0.00963	0.00141	-0.00154		131.7	0	0	2.34E-205	2.00E-17	0.03392		131.701	0	3.73E-196	7.31E-09	0.08132		131.7	-0.0979		141.238	-0.06692
508.637	-0.00442	4.33E-04	0.01298	7.95E-04	-0.00384		503.375	-0.00226	0.00962	0.0015	-0.00148		141.237	0	0	3.63E-220	1.53E-18	0.033		141.238	0	2.80E-210	2.19E-09	0.0789		141.237	-0.01366		151.466	-0.1247
509.222	-0.00431	4.21E-04	0.01277	8.80E-04	-0.00363		503.96	-0.00216	0.00958	0.00147	-0.00152		151.464	0	0	4.78E-236	9.68E-20	0.03204		151.466	0	1.99E-225	6.00E-10	0.07639		151.464	-0.09396		162.434	0.00107
509.807	-0.00422	4.18E-04	0.01255	8.03E-04	-0.00363		504.544	-0.00205	0.00953	0.00154	-0.00152		162.432	0	0	4.44E-253	5.02E-21	0.03104		162.434	0	1.14E-241	1.50E-10	0.07378		162.432	-0.0718		174.196	-0.04843
510.392	-0.00412	3.92E-04	0.01234	9.75E-04	-0.00364		505.129	-0.00195	0.0095	0.00169	-0.00143		174.195	0	0	2.41E-271	2.10E-22	0.03001		174.196	0	4.34E-259	3.39E-11	0.07108		174.195	-0.02046		186.811	0.01485
510.977	-0.00402	3.43E-04	0.01212	0.00102	-0.00356		505.714	-0.00186	0.00945	0.00176	-0.00136		186.809	0	0	6.24E-291	7.00E-24	0.02893		186.811	0	9.00E-278	6.87E-12	0.0683		186.809	-0.03758		200.338	-0.00253
511.562	-0.00392	2.87E-04	0.01193	0.00127	-0.00336		506.298	-0.00176	0.00938	0.00187	-0.00129		200.337	0	0	--	1.82E-25	0.02783		200.338	0	8.34E-298	1.24E-12	0.06543		200.337	0.02945		214.846	0.09406
512.147	-0.00384	2.54E-04	0.0117	0.00143	-0.00341		506.883	-0.00167	0.00931	0.00196	-0.00122		214.844	0	0	0	3.64E-27	0.02669		214.846	0	2.72097e-319	1.98E-13	0.0625		214.844	0.01437		230.404	0.16379
512.733	-0.00376	2.02E-04	0.01148	0.00168	-0.00328		507.468	-0.0016	0.00925	0.00196	-0.00119		230.401	0	0	0	5.48E-29	0.02552		230.404	0	0	2.77E-14	0.05949		230.401	0.06267		247.088	0.05147
513.318	-0.00368	1.61E-04	0.01125	0.00191	-0.00324		508.052	-0.00153	0.00918	0.00204	-0.00116		247.086	0	0	0	6.08E-31	0.02432		247.088	0	0	3.36E-15	0.05643		247.086	-0.02669		264.981	0.12469
513.903	-0.0036	9.71E-05	0.01101	0.00191	-0.00324		508.637	-0.00145	0.00909	0.00209	-0.00113		264.978	0	0	0	4.87E-33	0.0231		264.981	0	0	3.50E-16	0.05332		264.978	0.08972		284.169	-0.02558
514.488	-0.00353	4.65E-05	0.01078	0.00193	-0.00305		509.222	-0.00139	0.009	0.00215	-0.00108		284.166	0	0	0	2.75E-35	0.02185		284.169	0	0	3.09E-17	0.05017		284.166	0.10675		304.747	0.00854
515.074	-0.00346	-6.77E-06	0.01057	0.00191	-0.00292		509.807	-0.00133	0.00892	0.00221	-0.00105		304.744	0	0	0	1.07E-37	0.0206		304.747	0	0	2.29E-18	0.04701		304.744	0.09979		326.815	0.11539
515.659	-0.00338	-7.23E-05	0.01035	0.00196	-0.00289		510.392	-0.00126	0.00884	0.00232	-9.91E-04		326.811	0	0	0	2.78E-40	0.01933		326.815	0	0	1.41E-19	0.04383		326.811	0.12167		350.48	0.06871
516.245	-0.00331	-1.32E-04	0.01012	0.00202	-0.00297		510.977	-0.0012	0.00874	0.00237	-9.89E-04		350.477	0	0	0	4.70E-43	0.01805		350.48	0	0	7.05E-21	0.04067		350.477	0.14135
516.83	-0.00323	-1.77E-04	0.00992	0.0022	-0.00283		511.562	-0.00113	0.00865	0.00244	-8.98E-04
517.416	-0.00315	-2.38E-04	0.0097	0.00221	-0.00275		512.147	-0.00108	0.00854	0.00248	-8.82E-04
518.001	-0.00307	-2.83E-04	0.00947	0.00235	-0.00274		512.733	-0.00103	0.00841	0.0025	-8.46E-04
518.587	-0.00299	-3.11E-04	0.00927	0.00257	-0.00262		513.318	-9.70E-04	0.00831	0.00259	-7.88E-04
519.173	-0.00291	-3.52E-04	0.00907	0.00282	-0.00253		513.903	-9.15E-04	0.00821	0.00271	-6.81E-04
519.759	-0.00284	-3.92E-04	0.00886	0.00292	-0.00248		514.488	-8.70E-04	0.00811	0.00276	-6.51E-04
520.344	-0.00276	-4.21E-04	0.00865	0.00298	-0.00244		515.074	-8.23E-04	0.008	0.00282	-5.85E-04
520.93	-0.00269	-4.51E-04	0.00844	0.00295	-0.00241		515.659	-7.77E-04	0.00788	0.00285	-5.70E-04
521.516	-0.00262	-4.78E-04	0.00824	0.00297	-0.00252		516.245	-7.31E-04	0.00776	0.00291	-5.32E-04
522.102	-0.00254	-4.98E-04	0.00805	0.00301	-0.0024		516.83	-6.84E-04	0.00766	0.00299	-4.59E-04
522.688	-0.00246	-5.07E-04	0.00786	0.00313	-0.00242		517.416	-6.37E-04	0.00755	0.00301	-4.61E-04
523.274	-0.00238	-5.14E-04	0.00766	0.00321	-0.00239		518.001	-5.89E-04	0.00743	0.00308	-5.03E-04
523.86	-0.00229	-5.09E-04	0.00748	0.00332	-0.00228		518.587	-5.39E-04	0.00734	0.00315	-4.50E-04
524.447	-0.00222	-5.14E-04	0.00731	0.00349	-0.00213		519.173	-4.88E-04	0.00724	0.00323	-4.04E-04
525.033	-0.00213	-5.03E-04	0.00716	0.00379	-0.002		519.759	-4.50E-04	0.00715	0.00324	-3.60E-04
525.619	-0.00206	-5.02E-04	0.007	0.00379	-0.0019		520.344	-4.10E-04	0.00705	0.0033	-3.29E-04
526.205	-0.00199	-5.09E-04	0.00684	0.0039	-0.00189		520.93	-3.71E-04	0.00695	0.00333	-2.96E-04
526.792	-0.00191	-5.19E-04	0.00669	0.00405	-0.00189		521.516	-3.36E-04	0.00685	0.00331	-2.86E-04
527.378	-0.00184	-5.15E-04	0.00656	0.00408	-0.00187		522.102	-2.98E-04	0.00675	0.00334	-2.82E-04
527.965	-0.00176	-5.13E-04	0.00641	0.00409	-0.00186		522.688	-2.62E-04	0.00666	0.00344	-2.49E-04
528.551	-0.00168	-5.08E-04	0.00626	0.00417	-0.00187		523.274	-2.16E-04	0.00658	0.00356	-2.10E-04
529.138	-0.00161	-5.06E-04	0.00612	0.00421	-0.00179		523.86	-1.69E-04	0.00648	0.00361	-2.19E-04
529.724	-0.00154	-4.79E-04	0.00598	0.00432	-0.0017		524.447	-1.27E-04	0.00639	0.00369	-2.27E-04
530.311	-0.00147	-4.58E-04	0.00585	0.00449	-0.00156		525.033	-8.74E-05	0.00631	0.0038	-1.82E-04
530.898	-0.0014	-4.39E-04	0.00573	0.00461	-0.00152		525.619	-4.39E-05	0.00623	0.00382	-1.14E-04
531.484	-0.00133	-4.17E-04	0.0056	0.00474	-0.00152		526.205	6.49E-07	0.00617	0.00394	-8.51E-05
532.071	-0.00126	-4.05E-04	0.00548	0.00479	-0.00152		526.792	3.44E-05	0.00609	0.00397	-8.23E-05
532.658	-0.00119	-3.88E-04	0.00537	0.00488	-0.00153		527.378	6.43E-05	0.00601	0.004	-7.21E-05
533.245	-0.00112	-3.42E-04	0.00528	0.00508	-0.00148		527.965	1.06E-04	0.00596	0.00409	-2.00E-05
533.832	-0.00106	-3.22E-04	0.00518	0.00513	-0.00139		528.551	1.45E-04	0.0059	0.00414	-4.62E-05
534.419	-9.93E-04	-3.10E-04	0.00508	0.00531	-0.00143		529.138	1.75E-04	0.00583	0.00423	-9.05E-05
535.006	-9.27E-04	-2.84E-04	0.00498	0.00549	-0.00141		529.724	2.15E-04	0.00575	0.00432	-1.26E-04
535.593	-8.51E-04	-2.57E-04	0.00489	0.00576	-0.0013		530.311	2.55E-04	0.00568	0.00438	-1.19E-04
536.18	-7.90E-04	-2.25E-04	0.00479	0.00583	-0.0012		530.898	2.90E-04	0.00561	0.00443	-1.17E-04
536.767	-7.29E-04	-2.01E-04	0.00468	0.00582	-0.00115		531.484	3.28E-04	0.00556	0.00449	-9.60E-05
537.354	-6.62E-04	-1.71E-04	0.00459	0.00606	-0.00114		532.071	3.61E-04	0.00552	0.00458	-2.27E-05
537.942	-5.98E-04	-1.69E-04	0.00451	0.00616	-0.0012		532.658	3.98E-04	0.00548	0.00467	5.11E-05
538.529	-5.44E-04	-1.57E-04	0.00443	0.00607	-0.00126		533.245	4.37E-04	0.00546	0.00479	9.24E-05
539.116	-4.85E-04	-1.20E-04	0.00436	0.00612	-0.0012		533.832	4.71E-04	0.00542	0.00484	1.15E-04
539.704	-4.31E-04	-1.03E-04	0.0043	0.0062	-0.00111		534.419	5.02E-04	0.00537	0.00487	7.38E-05
540.291	-3.76E-04	-7.69E-05	0.00424	0.00634	-0.00118		535.006	5.41E-04	0.00532	0.00497	7.05E-05
540.879	-3.18E-04	-2.44E-05	0.00416	0.00653	-0.00111		535.593	5.84E-04	0.00529	0.00516	1.32E-04
541.466	-2.64E-04	-8.17E-06	0.0041	0.00648	-0.00111		536.18	6.19E-04	0.00526	0.00528	2.09E-04
542.054	-2.11E-04	7.20E-06	0.00404	0.00639	-0.00105		536.767	6.56E-04	0.00523	0.00536	2.39E-04
542.642	-1.54E-04	4.28E-05	0.00398	0.00653	-0.00107		537.354	6.86E-04	0.00517	0.00543	2.43E-04
543.229	-9.81E-05	7.90E-05	0.00391	0.00673	-0.00106		537.942	7.12E-04	0.00512	0.00549	2.11E-04
543.817	-4.10E-05	9.28E-05	0.00385	0.00676	-0.0011		538.529	7.40E-04	0.00508	0.00554	2.11E-04
544.405	1.71E-05	1.13E-04	0.00378	0.00681	-0.00103		539.116	7.68E-04	0.00505	0.00558	1.97E-04
544.993	6.57E-05	1.61E-04	0.00372	0.00711	-8.38E-04		539.704	7.99E-04	0.00502	0.00565	2.06E-04
545.581	1.10E-04	1.93E-04	0.00367	0.00738	-7.53E-04		540.291	8.30E-04	0.00499	0.00572	1.81E-04
546.169	1.63E-04	2.30E-04	0.00364	0.00756	-6.24E-04		540.879	8.65E-04	0.00497	0.00583	1.99E-04
546.757	2.11E-04	2.64E-04	0.0036	0.0077	-4.75E-04		541.466	8.99E-04	0.00496	0.00593	2.34E-04
547.345	2.53E-04	2.90E-04	0.00355	0.00768	-4.11E-04		542.054	9.27E-04	0.00493	0.00598	2.45E-04
547.933	3.04E-04	2.93E-04	0.0035	0.00767	-5.02E-04		542.642	9.55E-04	0.00493	0.00606	2.90E-04
548.521	3.52E-04	3.07E-04	0.00345	0.00769	-6.51E-04		543.229	9.82E-04	0.0049	0.00612	3.05E-04
549.109	4.03E-04	3.30E-04	0.00341	0.00774	-6.23E-04		543.817	0.00101	0.00486	0.00616	2.75E-04
549.697	4.47E-04	3.47E-04	0.00338	0.00776	-6.13E-04		544.405	0.00103	0.00481	0.00616	2.65E-04
550.286	4.89E-04	3.65E-04	0.00333	0.0078	-7.48E-04		544.993	0.00105	0.0048	0.00623	3.03E-04
550.874	5.26E-04	3.79E-04	0.00328	0.00773	-8.59E-04		545.581	0.00108	0.00478	0.00629	2.89E-04
551.462	5.65E-04	4.12E-04	0.00324	0.0077	-7.87E-04		546.169	0.00111	0.00474	0.00636	2.31E-04
552.051	6.08E-04	4.39E-04	0.00321	0.00777	-7.41E-04		546.757	0.00115	0.00474	0.00653	2.87E-04
552.639	6.53E-04	4.64E-04	0.00319	0.00783	-7.59E-04		547.345	0.00117	0.00471	0.00658	2.72E-04
553.228	6.97E-04	5.02E-04	0.00317	0.00811	-6.60E-04		547.933	0.0012	0.00468	0.00661	2.79E-04
553.816	7.36E-04	5.23E-04	0.00313	0.00815	-6.49E-04		548.521	0.00122	0.00466	0.00668	3.21E-04
554.405	7.80E-04	5.54E-04	0.00309	0.00816	-6.05E-04		549.109	0.00125	0.00463	0.00674	3.11E-04
554.994	8.20E-04	6.07E-04	0.00304	0.00821	-5.80E-04		549.697	0.00127	0.00461	0.00683	3.49E-04
555.583	8.62E-04	6.40E-04	0.00301	0.00829	-4.46E-04		550.286	0.00129	0.00459	0.00685	3.87E-04
556.171	8.98E-04	6.45E-04	0.00297	0.00819	-6.11E-04		550.874	0.00131	0.00455	0.00686	3.92E-04
556.76	9.40E-04	6.44E-04	0.00294	0.0081	-6.01E-04		551.462	0.00133	0.00452	0.00689	3.47E-04
557.349	9.80E-04	6.57E-04	0.00292	0.00813	-3.90E-04		552.051	0.00135	0.0045	0.00693	3.15E-04
557.938	0.00102	6.80E-04	0.00291	0.00824	-2.49E-04		552.639	0.00137	0.00447	0.00694	3.13E-04
558.527	0.00106	6.99E-04	0.00289	0.00832	-1.36E-04		553.228	0.00139	0.00445	0.00696	3.13E-04
559.116	0.00109	7.33E-04	0.00287	0.00854	-1.58E-04		553.816	0.0014	0.00441	0.00699	3.40E-04
559.705	0.00113	7.63E-04	0.00283	0.00863	-1.71E-04		554.405	0.00143	0.00439	0.00698	3.88E-04
560.294	0.00116	7.83E-04	0.00278	0.00856	-3.42E-04		554.994	0.00145	0.00438	0.00702	4.07E-04
560.883	0.00118	8.12E-04	0.00274	0.00846	-4.53E-04		555.583	0.00147	0.00435	0.00708	4.26E-04
561.473	0.00121	8.22E-04	0.0027	0.00842	-6.08E-04		556.171	0.0015	0.00433	0.00708	4.65E-04
562.062	0.00125	8.33E-04	0.00267	0.00853	-6.23E-04		556.76	0.00152	0.00429	0.00706	4.51E-04
562.651	0.0013	8.46E-04	0.00268	0.00858	-4.62E-04		557.349	0.00152	0.00424	0.00703	3.76E-04
563.241	0.00133	8.67E-04	0.00267	0.00867	-3.72E-04		557.938	0.00154	0.00421	0.00704	3.44E-04
563.83	0.00137	8.83E-04	0.00264	0.00863	-3.75E-04		558.527	0.00156	0.0042	0.00712	3.44E-04
564.419	0.00141	9.17E-04	0.00262	0.00864	-3.50E-04		559.116	0.00157	0.00416	0.00713	3.32E-04
565.009	0.00145	9.37E-04	0.00259	0.00881	-2.68E-04		559.705	0.00159	0.00414	0.00721	3.76E-04
565.599	0.00149	9.40E-04	0.00259	0.00887	-2.21E-04		560.294	0.00161	0.00412	0.00735	4.07E-04
566.188	0.00152	9.65E-04	0.00257	0.0089	-2.17E-04		560.883	0.00162	0.00409	0.00736	4.00E-04
566.778	0.00156	9.83E-04	0.00253	0.00897	-1.79E-04		561.473	0.00164	0.00405	0.00735	3.93E-04
567.367	0.00158	9.93E-04	0.0025	0.00891	-1.59E-04		562.062	0.00165	0.00401	0.00737	4.22E-04
567.957	0.00161	0.00101	0.00249	0.00883	-1.21E-04		562.651	0.00166	0.00397	0.00734	3.91E-04
568.547	0.00164	0.00103	0.00247	0.00898	-1.20E-04		563.241	0.00167	0.00395	0.00736	3.75E-04
569.137	0.00167	0.00104	0.00246	0.00895	-6.67E-05		563.83	0.00169	0.00394	0.00745	4.14E-04
569.727	0.0017	0.00106	0.00244	0.00897	-1.05E-04		564.419	0.00171	0.00391	0.00752	4.46E-04
570.317	0.00173	0.00109	0.00242	0.00903	-9.06E-05		565.009	0.00172	0.00388	0.00757	4.34E-04
570.907	0.00176	0.00111	0.0024	0.00906	-1.65E-04		565.599	0.00173	0.00384	0.00757	3.97E-04
571.497	0.00179	0.00113	0.0024	0.00907	-1.35E-04		566.188	0.00173	0.00379	0.00754	3.28E-04
572.087	0.00182	0.00114	0.00237	0.00901	-2.01E-04		566.778	0.00174	0.00375	0.00753	3.30E-04
572.677	0.00184	0.00115	0.00235	0.00894	-2.02E-04		567.367	0.00175	0.00371	0.00754	3.26E-04
573.267	0.00186	0.00117	0.00233	0.00891	-1.67E-04		567.957	0.00176	0.00366	0.00749	3.13E-04
573.857	0.00189	0.00119	0.00231	0.00893	-2.03E-04		568.547	0.00178	0.0036	0.00748	3.02E-04
574.448	0.00192	0.00121	0.0023	0.00909	-1.94E-04		569.137	0.00179	0.00357	0.00752	3.06E-04
575.038	0.00195	0.00123	0.00229	0.00929	-1.34E-04		569.727	0.00181	0.00354	0.00758	3.21E-04
575.628	0.00198	0.00122	0.00228	0.00935	-2.18E-04		570.317	0.00182	0.00351	0.00766	3.38E-04
576.219	0.00201	0.00122	0.00226	0.00937	-1.80E-04		570.907	0.00183	0.00347	0.00771	3.37E-04
576.809	0.00204	0.00125	0.00224	0.00957	-1.90E-04		571.497	0.00184	0.00345	0.00777	3.21E-04
577.4	0.00207	0.00128	0.00223	0.00974	-1.65E-04		572.087	0.00184	0.00343	0.00781	3.24E-04
577.991	0.0021	0.00129	0.00221	0.00982	-2.06E-04		572.677	0.00185	0.00341	0.00787	3.17E-04
578.581	0.00213	0.00131	0.00218	0.00989	-2.32E-04		573.267	0.00185	0.00338	0.00794	3.28E-04
579.172	0.00216	0.00133	0.00215	0.00991	-2.32E-04		573.857	0.00185	0.00334	0.00798	3.35E-04
579.763	0.00218	0.00136	0.00214	0.00993	-1.52E-04		574.448	0.00186	0.00332	0.00805	3.38E-04
580.353	0.0022	0.00138	0.00212	0.00988	-3.41E-04		575.038	0.00187	0.00328	0.00811	3.42E-04
580.944	0.00222	0.00139	0.00208	0.00978	-5.07E-04		575.628	0.00189	0.00324	0.00816	3.32E-04
581.535	0.00224	0.0014	0.00207	0.00981	-4.15E-04		576.219	0.00189	0.00319	0.00813	3.10E-04
582.126	0.00226	0.00142	0.00206	0.01015	-2.19E-04		576.809	0.00189	0.00313	0.00812	3.02E-04
582.717	0.0023	0.00145	0.00206	0.01047	-1.19E-04		577.4	0.0019	0.0031	0.00814	2.84E-04
583.308	0.00232	0.00147	0.00203	0.01058	-9.95E-05		577.991	0.00191	0.00307	0.0082	2.75E-04
583.899	0.00235	0.00146	0.00202	0.01062	-4.79E-05		578.581	0.00191	0.00303	0.00826	2.43E-04
584.49	0.00238	0.00146	0.00201	0.01077	-5.72E-05		579.172	0.00192	0.003	0.00831	2.08E-04
585.081	0.0024	0.00147	0.00201	0.01088	-1.68E-04		579.763	0.00192	0.00298	0.00835	2.14E-04
585.673	0.00243	0.00148	0.00201	0.01084	-2.05E-04		580.353	0.00192	0.00294	0.00843	2.04E-04
586.264	0.00245	0.00151	0.002	0.0107	-1.72E-04		580.944	0.00192	0.00292	0.00851	2.06E-04
586.855	0.00247	0.00153	0.00199	0.01071	-2.01E-04		581.535	0.00193	0.0029	0.00859	2.03E-04
587.446	0.00249	0.00156	0.00197	0.01084	-2.36E-04		582.126	0.00195	0.00287	0.00867	2.15E-04
588.038	0.00252	0.00159	0.00195	0.01094	-1.74E-04		582.717	0.00195	0.00285	0.00878	2.17E-04
588.629	0.00254	0.00161	0.00193	0.01095	-6.15E-05		583.308	0.00196	0.00283	0.00885	2.44E-04
589.221	0.00256	0.00164	0.00191	0.01094	3.81E-05		583.899	0.00197	0.0028	0.00893	2.28E-04
589.812	0.00258	0.00165	0.00189	0.01115	1.13E-05		584.49	0.00197	0.00278	0.00897	2.24E-04
590.404	0.00259	0.00166	0.00186	0.01133	-6.32E-06		585.081	0.00197	0.00275	0.00907	2.48E-04
590.996	0.00262	0.00167	0.00185	0.01149	-1.63E-05		585.673	0.00199	0.00273	0.00917	2.90E-04
591.587	0.00265	0.00168	0.00184	0.01167	2.37E-05		586.264	0.00199	0.00271	0.00922	2.93E-04
592.179	0.00267	0.0017	0.00182	0.01178	-1.21E-04		586.855	0.00199	0.00268	0.0092	2.50E-04
592.771	0.0027	0.00169	0.00181	0.01175	-1.18E-04		587.446	0.002	0.00265	0.00924	2.33E-04
593.363	0.00272	0.00168	0.00181	0.01171	-4.57E-05		588.038	0.00201	0.00263	0.00926	1.88E-04
593.955	0.00274	0.00168	0.00181	0.01173	-4.48E-05		588.629	0.00201	0.00262	0.00931	1.88E-04
594.547	0.00276	0.00169	0.00178	0.01167	-9.71E-05		589.221	0.00201	0.00257	0.0093	1.49E-04
595.139	0.00277	0.00171	0.00174	0.01139	-9.15E-05		589.812	0.00201	0.00255	0.00939	1.27E-04
595.731	0.00278	0.00173	0.00172	0.01125	-1.16E-04		590.404	0.00201	0.00252	0.00948	1.48E-04
596.323	0.0028	0.00175	0.0017	0.01121	-9.58E-05		590.996	0.00202	0.00249	0.00948	1.22E-04
596.915	0.00282	0.00178	0.00169	0.01121	-1.08E-04		591.587	0.00202	0.00248	0.00951	8.91E-05
597.507	0.00283	0.00179	0.00166	0.011	-1.90E-04		592.179	0.00202	0.00246	0.00956	8.93E-05
598.099	0.00285	0.00181	0.00164	0.01092	-2.88E-04		592.771	0.00203	0.00243	0.00951	6.93E-05
598.692	0.00288	0.00182	0.00163	0.01099	-3.19E-04		593.363	0.00204	0.00241	0.00949	6.21E-05
599.284	0.0029	0.00183	0.00162	0.01093	-3.66E-04		593.955	0.00205	0.0024	0.00945	1.24E-04
599.876	0.00292	0.00185	0.0016	0.01095	-2.63E-04		594.547	0.00206	0.00239	0.00948	1.43E-04
600.469	0.00294	0.00188	0.00157	0.01101	-3.23E-04		595.139	0.00208	0.00237	0.00952	1.62E-04
601.061	0.00295	0.00188	0.00155	0.01081	-2.84E-04		595.731	0.00209	0.00234	0.00959	1.91E-04
601.654	0.00297	0.00189	0.00154	0.01066	-7.22E-05		596.323	0.00209	0.00231	0.00957	2.04E-04
602.246	0.00298	0.00192	0.00152	0.01068	-3.11E-05		596.915	0.0021	0.00229	0.0095	1.47E-04
602.839	0.00299	0.00194	0.00148	0.01055	-1.64E-04		597.507	0.00211	0.00225	0.00952	1.24E-04
603.432	0.00301	0.00195	0.00145	0.01042	-1.64E-04		598.099	0.00211	0.00222	0.00947	8.74E-05
604.024	0.00302	0.00195	0.00143	0.01028	-2.78E-04		598.692	0.00211	0.00218	0.0094	3.60E-05
604.617	0.00303	0.00195	0.00139	0.01016	-4.05E-04		599.284	0.0021	0.00217	0.00928	8.49E-05
605.21	0.00306	0.00196	0.00139	0.01019	-4.63E-04		599.876	0.00211	0.00217	0.0092	1.26E-04
605.803	0.00307	0.00198	0.00137	0.01005	-3.77E-04		600.469	0.00211	0.00215	0.00919	1.41E-04
606.396	0.00308	0.00201	0.00133	0.00993	-3.63E-04		601.061	0.00212	0.00212	0.0091	1.28E-04
606.989	0.0031	0.00203	0.00131	0.00983	-3.26E-04		601.654	0.00213	0.00209	0.00903	1.24E-04
607.582	0.00311	0.00205	0.00129	0.00971	-3.22E-04		602.246	0.00214	0.00206	0.00897	1.46E-04
608.175	0.00313	0.00209	0.00127	0.00981	-1.96E-04		602.839	0.00214	0.00203	0.00893	8.97E-05
608.768	0.00313	0.00215	0.00123	0.00977	-1.98E-04		603.432	0.00215	0.00201	0.00891	9.57E-05
609.361	0.00315	0.00216	0.0012	0.00962	-2.44E-04		604.024	0.00215	0.00197	0.00879	4.72E-05
609.954	0.00317	0.00217	0.00118	0.00971	-2.17E-04		604.617	0.00216	0.00195	0.00872	4.48E-05
610.547	0.00319	0.00217	0.00117	0.00968	-1.93E-04		605.21	0.00217	0.00193	0.0087	5.31E-05
611.141	0.0032	0.00216	0.00115	0.00945	-3.55E-04		605.803	0.00218	0.0019	0.00865	8.80E-05
611.734	0.00322	0.00216	0.00114	0.00925	-4.23E-04		606.396	0.00218	0.00188	0.00858	6.98E-05
612.328	0.00323	0.00214	0.00113	0.00912	-4.77E-04		606.989	0.00219	0.00187	0.0085	1.13E-04
612.921	0.00324	0.00215	0.00112	0.00899	-3.64E-04		607.582	0.0022	0.00186	0.00849	2.02E-04
613.514	0.00325	0.00217	0.00109	0.00879	-4.06E-04		608.175	0.0022	0.00185	0.00842	2.56E-04
614.108	0.00326	0.0022	0.00105	0.00865	-3.05E-04		608.768	0.0022	0.00182	0.00824	2.37E-04
614.702	0.00327	0.00224	0.00102	0.0086	-3.04E-04		609.361	0.0022	0.00177	0.00811	2.47E-04
615.295	0.00328	0.00227	0.001	0.0086	-2.08E-04		609.954	0.00219	0.00173	0.00795	1.71E-04
615.889	0.00329	0.0023	9.82E-04	0.00856	-2.48E-04		610.547	0.00219	0.00169	0.00782	1.04E-04
616.483	0.0033	0.00232	9.50E-04	0.00845	-3.48E-04		611.141	0.0022	0.00168	0.00778	1.12E-04
617.077	0.00332	0.00232	9.59E-04	0.0083	-2.87E-04		611.734	0.00221	0.00166	0.00773	7.72E-05
617.67	0.00333	0.00232	9.62E-04	0.00817	-2.94E-04		612.328	0.00221	0.00164	0.00766	6.79E-05
618.264	0.00334	0.00232	9.51E-04	0.0082	-3.74E-04		612.921	0.00222	0.00162	0.00752	6.78E-05
618.858	0.00335	0.0023	9.41E-04	0.00794	-3.69E-04		613.514	0.00222	0.00158	0.00739	4.82E-05
619.452	0.00336	0.00229	9.16E-04	0.0076	-5.74E-04		614.108	0.00221	0.00156	0.00728	4.77E-05
620.046	0.00336	0.00231	8.99E-04	0.00752	-4.79E-04		614.702	0.00222	0.00152	0.00722	2.08E-05
620.64	0.00337	0.00233	8.73E-04	0.00758	-3.74E-04		615.295	0.00222	0.00149	0.00716	-2.21E-05
621.234	0.00339	0.00235	8.52E-04	0.00763	-3.88E-04		615.889	0.00222	0.00147	0.00714	-2.04E-05
621.829	0.0034	0.00234	8.20E-04	0.00742	-4.25E-04		616.483	0.00222	0.00145	0.00704	2.62E-05
622.423	0.00342	0.00237	7.74E-04	0.0074	-4.57E-04		617.077	0.00223	0.00144	0.00699	9.07E-05
623.017	0.00343	0.0024	7.38E-04	0.00716	-6.19E-04		617.67	0.00223	0.00145	0.00696	1.53E-04
623.611	0.00343	0.00243	6.98E-04	0.00684	-7.22E-04		618.264	0.00224	0.00144	0.00687	1.22E-04
624.206	0.00343	0.00245	6.91E-04	0.0067	-7.13E-04		618.858	0.00224	0.00141	0.00672	1.10E-04
624.8	0.00343	0.00245	6.88E-04	0.00651	-6.37E-04		619.452	0.00224	0.00139	0.00654	1.05E-04
625.395	0.00343	0.00247	6.57E-04	0.00638	-5.81E-04		620.046	0.00225	0.00135	0.00646	5.04E-05
625.989	0.00344	0.00248	6.30E-04	0.00635	-6.76E-04		620.64	0.00226	0.0013	0.00638	2.43E-05
626.584	0.00346	0.00248	6.36E-04	0.00655	-6.17E-04		621.234	0.00226	0.00127	0.00629	2.23E-05
627.178	0.00348	0.00251	6.29E-04	0.00647	-5.63E-04		621.829	0.00226	0.00124	0.00621	1.34E-05
627.773	0.0035	0.00251	6.08E-04	0.00621	-5.81E-04		622.423	0.00226	0.00125	0.00607	9.59E-05
628.368	0.00351	0.00252	5.96E-04	0.00597	-4.18E-04		623.017	0.00226	0.00123	0.00597	1.01E-04
628.963	0.00351	0.00254	5.82E-04	0.0058	-3.33E-04		623.611	0.00227	0.00124	0.00596	1.52E-04
629.557	0.00353	0.00254	5.78E-04	0.00574	-3.47E-04		624.206	0.00226	0.00123	0.00584	1.63E-04
630.152	0.00353	0.00254	5.50E-04	0.00557	-5.01E-04		624.8	0.00226	0.0012	0.0057	1.05E-04
630.747	0.00354	0.00256	5.22E-04	0.00559	-5.08E-04		625.395	0.00226	0.00117	0.00565	8.76E-05
631.342	0.00355	0.00258	4.97E-04	0.0055	-5.03E-04		625.989	0.00226	0.00113	0.00557	3.01E-05
631.937	0.00357	0.0026	4.89E-04	0.00549	-5.22E-04		626.584	0.00227	0.00108	0.00543	-6.89E-05
632.532	0.00358	0.00261	4.90E-04	0.00542	-4.69E-04		627.178	0.00227	0.00105	0.00524	-1.19E-04
633.127	0.0036	0.00263	4.71E-04	0.00531	-4.76E-04		627.773	0.00227	0.00104	0.00514	-1.06E-04
633.722	0.0036	0.00265	4.55E-04	0.00538	-3.37E-04		628.368	0.00226	0.00104	0.00502	-8.47E-05
634.318	0.0036	0.00267	4.42E-04	0.0053	-3.98E-04		628.963	0.00227	0.00104	0.00496	-2.79E-05
634.913	0.00359	0.00268	4.15E-04	0.00516	-5.54E-04		629.557	0.00228	0.00105	0.00492	6.00E-05
635.508	0.00359	0.00269	3.94E-04	0.00513	-5.98E-04		630.152	0.00229	0.00104	0.0049	1.33E-04
636.104	0.00359	0.00271	3.86E-04	0.005	-5.62E-04		630.747	0.00229	0.00102	0.00482	1.06E-04
636.699	0.0036	0.00271	3.74E-04	0.00476	-5.24E-04		631.342	0.00228	9.92E-04	0.00467	7.54E-05
637.294	0.00361	0.0027	3.76E-04	0.00463	-5.60E-04		631.937	0.00228	9.71E-04	0.00463	8.44E-05
637.89	0.00362	0.00268	3.65E-04	0.00442	-6.31E-04		632.532	0.00228	9.69E-04	0.00458	1.10E-04
638.485	0.00363	0.00269	3.64E-04	0.00434	-5.62E-04		633.127	0.00228	9.59E-04	0.00444	1.14E-04
639.081	0.00364	0.0027	3.65E-04	0.00439	-5.26E-04		633.722	0.00227	9.34E-04	0.00427	8.51E-05
639.677	0.00363	0.00271	3.50E-04	0.00431	-5.79E-04		634.318	0.00227	9.26E-04	0.00417	8.85E-05
640.272	0.00363	0.00271	3.41E-04	0.00427	-5.34E-04		634.913	0.00227	9.19E-04	0.00406	5.54E-05
640.868	0.00364	0.00273	3.41E-04	0.00448	-4.46E-04		635.508	0.00227	9.13E-04	0.00401	7.85E-05
641.464	0.00364	0.00274	3.19E-04	0.00439	-4.69E-04		636.104	0.00228	9.01E-04	0.00398	6.72E-05
642.06	0.00364	0.00276	3.05E-04	0.00435	-4.26E-04		636.699	0.00228	8.87E-04	0.0039	2.78E-05
642.656	0.00364	0.00277	2.88E-04	0.00405	-4.93E-04		637.294	0.00228	8.65E-04	0.0039	1.59E-05
643.252	0.00366	0.0028	2.74E-04	0.00406	-5.18E-04		637.89	0.00228	8.43E-04	0.00388	-2.41E-05
643.847	0.00367	0.00281	2.58E-04	0.00397	-4.98E-04		638.485	0.00228	8.30E-04	0.00391	-4.78E-05
644.443	0.00367	0.00282	2.52E-04	0.00397	-6.20E-04		639.081	0.00228	8.15E-04	0.00389	3.75E-05
645.04	0.00368	0.00284	2.48E-04	0.00419	-5.59E-04		639.677	0.00228	7.92E-04	0.00378	8.59E-05
645.636	0.00369	0.00285	2.58E-04	0.00442	-4.43E-04		640.272	0.00227	7.51E-04	0.00366	4.24E-05
646.232	0.00369	0.00285	2.64E-04	0.00432	-4.28E-04		640.868	0.00227	7.40E-04	0.00363	3.59E-05
646.828	0.00369	0.00286	2.50E-04	0.00422	-3.61E-04		641.464	0.00228	7.54E-04	0.0036	1.12E-04
647.424	0.00369	0.00286	2.37E-04	0.00411	-5.00E-04		642.06	0.00227	7.57E-04	0.00354	8.64E-05
648.021	0.00371	0.00287	2.43E-04	0.00405	-4.88E-04		642.656	0.00227	7.68E-04	0.00355	1.39E-04
648.617	0.00372	0.00288	2.35E-04	0.00391	-4.96E-04		643.252	0.00227	7.77E-04	0.00355	1.41E-04
649.214	0.00373	0.00289	2.21E-04	0.00381	-4.68E-04		643.847	0.00228	7.64E-04	0.00348	6.64E-05
649.81	0.00373	0.0029	2.11E-04	0.00373	-4.96E-04		644.443	0.00228	7.41E-04	0.00339	9.41E-06
650.406	0.00373	0.0029	1.93E-04	0.00358	-6.85E-04		645.04	0.00227	7.18E-04	0.00329	-4.04E-05
651.003	0.00373	0.00291	1.75E-04	0.00349	-6.84E-04		645.636	0.00227	7.04E-04	0.00324	-4.50E-05
651.6	0.00374	0.00293	1.74E-04	0.00366	-5.73E-04		646.232	0.00227	7.04E-04	0.00324	-1.40E-05
652.196	0.00374	0.00294	1.62E-04	0.00383	-6.21E-04		646.828	0.00227	7.08E-04	0.0032	-5.85E-06
652.793	0.00373	0.00294	1.51E-04	0.00381	-7.47E-04		647.424	0.00227	7.05E-04	0.00319	-3.33E-05
653.39	0.00374	0.00295	1.53E-04	0.00381	-6.17E-04		648.021	0.00227	7.11E-04	0.00326	-2.42E-06
653.987	0.00375	0.00294	1.60E-04	0.0038	-6.07E-04		648.617	0.00226	7.11E-04	0.00325	5.38E-05
654.583	0.00376	0.00295	1.65E-04	0.00384	-5.60E-04		649.214	0.00225	7.01E-04	0.00321	7.40E-05
655.18	0.00376	0.00295	1.74E-04	0.00378	-4.74E-04		649.81	0.00226	7.04E-04	0.00324	1.41E-04
655.777	0.00376	0.00293	1.87E-04	0.0035	-4.86E-04		650.406	0.00226	6.92E-04	0.00322	1.45E-04
656.374	0.00377	0.00293	1.96E-04	0.00345	-4.21E-04		651.003	0.00226	6.68E-04	0.00319	1.29E-04
656.971	0.00377	0.00293	1.91E-04	0.0034	-3.18E-04		651.6	0.00227	6.62E-04	0.00321	1.19E-04
657.568	0.00377	0.00295	1.72E-04	0.00334	-2.95E-04		652.196	0.00227	6.58E-04	0.00321	9.54E-05
658.166	0.00378	0.00297	1.61E-04	0.00349	-2.76E-04		652.793	0.00227	6.62E-04	0.00322	6.97E-05
658.763	0.00379	0.00299	1.41E-04	0.0037	-2.99E-04		653.39	0.00227	6.55E-04	0.00318	2.29E-05
659.36	0.00379	0.00303	1.10E-04	0.00382	-4.81E-04		653.987	0.00226	6.44E-04	0.00308	-7.61E-06
659.957	0.00379	0.00305	1.05E-04	0.00379	-7.19E-04		654.583	0.00226	6.27E-04	0.00298	2.25E-05
660.555	0.00379	0.00305	1.04E-04	0.00371	-7.99E-04		655.18	0.00227	6.42E-04	0.00303	6.25E-05
661.152	0.00378	0.00306	9.24E-05	0.00365	-8.59E-04		655.777	0.00226	6.48E-04	0.00307	9.21E-05
661.749	0.00378	0.00308	9.49E-05	0.00368	-7.80E-04		656.374	0.00225	6.43E-04	0.00305	9.23E-05
662.347	0.00379	0.0031	1.09E-04	0.00382	-7.29E-04		656.971	0.00225	6.28E-04	0.00299	1.07E-04
662.945	0.00379	0.00311	1.23E-04	0.00374	-6.76E-04		657.568	0.00225	6.12E-04	0.00292	6.52E-05
663.542	0.00379	0.00312	1.18E-04	0.00365	-6.48E-04		658.166	0.00225	6.07E-04	0.00295	2.11E-05
664.14	0.0038	0.00312	1.11E-04	0.00371	-5.10E-04		658.763	0.00226	6.00E-04	0.00299	1.85E-06
664.737	0.0038	0.0031	1.12E-04	0.00341	-4.79E-04		659.36	0.00225	5.83E-04	0.00292	-2.79E-05
665.335	0.00379	0.00311	1.06E-04	0.00325	-4.12E-04		659.957	0.00224	5.83E-04	0.00285	-1.01E-05
665.933	0.0038	0.0031	1.01E-04	0.00308	-4.64E-04		660.555	0.00224	5.90E-04	0.00286	4.45E-05
666.531	0.0038	0.0031	8.12E-05	0.00283	-5.70E-04		661.152	0.00224	5.95E-04	0.00292	4.03E-05
667.129	0.0038	0.00312	4.90E-05	0.00274	-6.87E-04		661.749	0.00223	5.96E-04	0.00291	5.41E-05
667.727	0.0038	0.00313	4.82E-05	0.00272	-7.18E-04		662.347	0.00223	5.99E-04	0.00287	3.27E-05
668.325	0.0038	0.00313	6.87E-05	0.00267	-7.48E-04		662.945	0.00222	5.83E-04	0.00283	5.31E-07
668.923	0.00381	0.00314	7.15E-05	0.00273	-9.07E-04		663.542	0.00223	5.63E-04	0.00274	-4.81E-05
669.521	0.00382	0.00315	6.20E-05	0.00285	-9.29E-04		664.14	0.00223	5.60E-04	0.00268	-4.22E-05
670.119	0.00383	0.00314	8.18E-05	0.00294	-7.20E-04		664.737	0.00223	5.52E-04	0.00261	-7.06E-05
670.717	0.00383	0.00314	8.34E-05	0.00265	-7.41E-04		665.335	0.00222	5.29E-04	0.00253	-1.14E-04
671.315	0.00383	0.00315	7.47E-05	0.00248	-7.12E-04		665.933	0.00222	5.32E-04	0.00256	-7.09E-05
671.913	0.00383	0.00317	5.69E-05	0.00261	-6.09E-04		666.531	0.00222	5.21E-04	0.00254	-4.54E-05
672.512	0.00383	0.00319	3.89E-05	0.00276	-5.61E-04		667.129	0.00222	4.97E-04	0.00245	-1.01E-04
673.11	0.00383	0.0032	3.23E-05	0.00272	-6.09E-04		667.727	0.00222	5.10E-04	0.00248	-7.23E-05
673.708	0.00384	0.00319	3.09E-05	0.00268	-6.91E-04		668.325	0.00223	5.14E-04	0.00248	1.11E-06
674.307	0.00384	0.00319	2.27E-05	0.00264	-8.68E-04		668.923	0.00223	4.93E-04	0.00241	1.51E-05
674.905	0.00382	0.00321	-3.15E-06	0.00242	-0.00113		669.521	0.00222	4.87E-04	0.00238	1.84E-05
675.504	0.00382	0.00321	1.87E-06	0.00217	-0.00106		670.119	0.00222	4.81E-04	0.00229	4.47E-05
676.103	0.00383	0.00321	1.69E-05	0.00195	-8.90E-04		670.717	0.00221	4.82E-04	0.00218	2.86E-05
676.701	0.00383	0.00323	3.86E-05	0.00191	-6.65E-04		671.315	0.0022	4.78E-04	0.0021	2.99E-06
677.3	0.00383	0.00324	2.61E-05	0.0019	-4.57E-04		671.913	0.00221	4.63E-04	0.00204	1.27E-05
677.899	0.00384	0.00326	2.12E-05	0.00188	-3.65E-04		672.512	0.00221	4.63E-04	0.00204	4.05E-05
678.497	0.00385	0.00329	3.23E-05	0.00199	-2.94E-04		673.11	0.00221	4.67E-04	0.00207	6.66E-05
679.096	0.00385	0.0033	3.83E-05	0.00216	-2.24E-04		673.708	0.00221	4.70E-04	0.00207	8.45E-05
679.695	0.00385	0.00329	4.41E-05	0.00223	-3.67E-04		674.307	0.00222	4.69E-04	0.00206	9.64E-05
680.294	0.00385	0.00328	4.16E-05	0.00224	-6.72E-04		674.905	0.00221	4.66E-04	0.00204	5.79E-05
680.893	0.00385	0.00328	4.80E-05	0.00228	-7.33E-04		675.504	0.00221	4.67E-04	0.00203	1.17E-05
681.492	0.00385	0.00328	6.76E-05	0.00231	-7.11E-04		676.103	0.0022	4.61E-04	0.00191	-2.22E-05
682.091	0.00386	0.00328	7.13E-05	0.0022	-6.56E-04		676.701	0.0022	4.52E-04	0.00186	-3.18E-05
682.69	0.00386	0.0033	4.33E-05	0.00193	-6.44E-04		677.3	0.0022	4.48E-04	0.00184	-2.44E-05
683.29	0.00386	0.0033	1.97E-05	0.00172	-6.56E-04		677.899	0.00219	4.43E-04	0.00181	-2.98E-06
683.889	0.00384	0.00329	-8.00E-06	0.00148	-7.70E-04		678.497	0.0022	4.43E-04	0.00181	3.40E-05
684.488	0.00383	0.00331	-3.07E-05	0.00138	-7.88E-04		679.096	0.0022	4.45E-04	0.0018	5.92E-05
685.087	0.00382	0.00332	-3.94E-05	0.00126	-7.87E-04		679.695	0.00221	4.38E-04	0.00176	8.59E-05
685.687	0.00382	0.00331	-2.28E-05	0.00108	-7.50E-04		680.294	0.00222	4.27E-04	0.00169	7.05E-05
686.286	0.00382	0.00329	-9.87E-06	9.99E-04	-7.76E-04		680.893	0.00222	4.23E-04	0.00162	3.72E-05
686.886	0.00382	0.0033	1.24E-05	0.00107	-6.45E-04		681.492	0.00222	4.21E-04	0.00156	4.85E-05
687.485	0.00383	0.00331	3.61E-05	9.95E-04	-5.93E-04		682.091	0.00221	4.14E-04	0.00156	7.08E-05
688.085	0.00382	0.00331	3.88E-05	0.00101	-5.99E-04		682.69	0.0022	4.13E-04	0.00156	8.61E-05
688.685	0.00383	0.00331	4.35E-05	0.00113	-4.93E-04		683.29	0.00219	3.91E-04	0.00143	3.34E-05
689.284	0.00383	0.00331	3.27E-05	0.00123	-4.47E-04		683.889	0.00217	3.61E-04	0.00131	-3.70E-05
689.884	0.00383	0.00332	1.36E-05	0.00139	-4.39E-04		684.488	0.00216	3.46E-04	0.00124	-5.24E-05
690.484	0.00382	0.00334	-6.43E-07	0.00148	-4.77E-04		685.087	0.00217	3.34E-04	0.00123	-6.29E-05
691.083	0.00381	0.00335	-1.43E-05	0.0015	-5.72E-04		685.687	0.00217	3.35E-04	0.00125	-5.35E-05
691.683	0.0038	0.00335	-1.98E-05	0.00144	-5.94E-04		686.286	0.00217	3.33E-04	0.00125	-3.41E-05
692.283	0.00379	0.00336	-3.82E-05	0.00126	-7.04E-04		686.886	0.00217	3.40E-04	0.00123	-1.76E-05
692.883	0.00379	0.00334	-3.65E-05	0.0011	-7.12E-04		687.485	0.00217	3.48E-04	0.00115	-1.32E-05
693.483	0.00379	0.00335	-3.79E-05	0.00107	-7.52E-04		688.085	0.00217	3.54E-04	0.0012	3.90E-05
694.083	0.00379	0.00335	-2.89E-05	7.77E-04	-8.10E-04		688.685	0.00217	3.57E-04	0.00117	6.29E-05
694.683	0.0038	0.00333	-6.48E-06	7.35E-04	-7.92E-04		689.284	0.00216	3.45E-04	0.00106	2.59E-05
695.284	0.0038	0.00333	5.28E-06	8.84E-04	-6.49E-04		689.884	0.00215	3.37E-04	9.95E-04	5.82E-06
695.884	0.00379	0.00331	1.19E-05	8.93E-04	-6.14E-04		690.484	0.00215	3.54E-04	0.00101	4.71E-05
696.484	0.00378	0.00329	8.65E-06	7.16E-04	-6.52E-04		691.083	0.00215	3.70E-04	0.00106	5.66E-05
697.084	0.00376	0.0033	9.15E-06	5.49E-04	-6.37E-04		691.683	0.00214	3.74E-04	0.00106	7.28E-05
697.685	0.00375	0.0033	-4.09E-06	4.60E-04	-6.78E-04		692.283	0.00214	3.60E-04	0.00103	4.79E-05
698.285	0.00374	0.0033	-2.63E-05	3.90E-04	-7.03E-04		692.883	0.00213	3.47E-04	0.00101	2.77E-05
698.886	0.00374	0.0033	-4.35E-05	2.54E-04	-7.06E-04		693.483	0.00212	3.43E-04	9.59E-04	3.96E-05
699.486	0.00374	0.00329	-4.69E-05	2.09E-04	-7.30E-04		694.083	0.00211	3.27E-04	8.82E-04	1.19E-05
700.087	0.00375	0.00328	-2.58E-05	3.21E-04	-5.89E-04		694.683	0.00211	3.14E-04	8.52E-04	1.54E-05
700.687	0.00373	0.00328	-1.32E-05	5.02E-04	-4.55E-04		695.284	0.00209	3.06E-04	8.27E-04	3.38E-05
701.288	0.00372	0.00329	-9.09E-06	6.70E-04	-3.33E-04		695.884	0.00209	2.91E-04	7.60E-04	1.28E-05
701.889	0.00371	0.00329	-1.52E-05	7.06E-04	-3.43E-04		696.484	0.00208	2.95E-04	7.04E-04	-1.85E-05
702.489	0.00371	0.00331	-2.57E-05	7.81E-04	-3.66E-04		697.084	0.00208	2.94E-04	6.74E-04	-6.95E-05
703.09	0.0037	0.00334	-3.32E-05	6.91E-04	-4.21E-04		697.685	0.00208	2.93E-04	7.22E-04	-6.81E-05
703.691	0.00368	0.00334	-3.87E-05	4.85E-04	-5.43E-04		698.285	0.00209	3.03E-04	8.40E-04	-2.04E-05
704.292	0.00366	0.00334	-4.87E-05	4.73E-04	-5.66E-04		698.886	0.00209	3.12E-04	9.06E-04	2.31E-05
704.893	0.00366	0.00334	-5.00E-05	5.98E-04	-5.00E-04		699.486	0.00209	3.30E-04	8.88E-04	1.16E-05
705.494	0.00365	0.00332	-3.16E-05	8.20E-04	-4.30E-04		700.087	0.00208	3.58E-04	8.75E-04	4.01E-05
706.095	0.00364	0.0033	-2.02E-05	9.01E-04	-3.74E-04		700.687	0.00207	3.61E-04	9.01E-04	1.04E-04
706.696	0.00363	0.00329	-1.79E-05	8.71E-04	-3.83E-04		701.288	0.00206	3.42E-04	8.72E-04	1.24E-04
707.297	0.00363	0.00328	-2.07E-05	7.81E-04	-3.99E-04		701.889	0.00205	3.05E-04	7.82E-04	3.65E-05
707.898	0.00364	0.00327	-1.86E-05	7.11E-04	-3.72E-04		702.489	0.00205	2.79E-04	7.18E-04	-4.62E-05
708.499	0.00365	0.00326	-3.34E-06	7.09E-04	-2.89E-04		703.09	0.00204	2.68E-04	6.76E-04	-6.33E-05
709.101	0.00364	0.00324	-7.78E-06	6.85E-04	-3.71E-04		703.691	0.00204	2.43E-04	6.23E-04	-7.48E-05
709.702	0.00362	0.00322	-1.01E-05	6.90E-04	-4.29E-04		704.292	0.00204	2.30E-04	6.17E-04	-8.75E-05
710.303	0.00361	0.00321	-1.32E-05	6.05E-04	-6.00E-04		704.893	0.00204	2.34E-04	6.29E-04	-6.07E-05
710.905	0.00357	0.00321	-4.26E-06	5.44E-04	-6.43E-04		705.494	0.00203	2.42E-04	6.17E-04	-5.29E-05
711.506	0.00355	0.00322	9.21E-07	4.69E-04	-6.54E-04		706.095	0.00202	2.58E-04	6.43E-04	-4.58E-05
712.108	0.00354	0.00324	9.21E-08	3.87E-04	-6.81E-04		706.696	0.002	2.76E-04	6.78E-04	-4.67E-05
712.709	0.00354	0.00325	1.05E-05	3.04E-04	-6.86E-04		707.297	0.00198	2.85E-04	7.12E-04	-6.16E-05
713.311	0.00354	0.00325	2.98E-05	4.69E-04	-4.93E-04		707.898	0.00197	2.85E-04	7.66E-04	-8.51E-05
713.913	0.00356	0.00327	2.75E-05	7.15E-04	-4.40E-04		708.499	0.00197	2.73E-04	7.35E-04	-1.08E-04
714.514	0.00355	0.00325	5.86E-06	9.48E-04	-4.68E-04		709.101	0.00195	2.66E-04	7.04E-04	-8.28E-05
715.116	0.00355	0.00324	-1.55E-05	0.00103	-4.80E-04		709.702	0.00194	2.73E-04	7.13E-04	-4.49E-05
715.718	0.00356	0.00326	-5.12E-05	0.00105	-5.90E-04		710.303	0.00194	2.67E-04	6.61E-04	-4.43E-05
716.32	0.00355	0.00327	-7.88E-05	0.00102	-6.48E-04		710.905	0.00194	2.58E-04	5.93E-04	-6.17E-06
716.922	0.00355	0.00328	-7.40E-05	9.82E-04	-5.48E-04		711.506	0.00193	2.54E-04	5.41E-04	3.39E-05
717.524	0.00357	0.00331	-6.16E-05	8.34E-04	-4.75E-04		712.108	0.00193	2.58E-04	5.23E-04	4.52E-05
718.126	0.00358	0.00332	-6.07E-05	6.40E-04	-5.58E-04		712.709	0.00193	2.74E-04	5.75E-04	5.96E-05
718.728	0.00358	0.00331	-6.21E-05	5.16E-04	-6.72E-04		713.311	0.00192	2.91E-04	6.13E-04	4.86E-05
719.33	0.0036	0.0033	-4.77E-05	3.58E-04	-7.01E-04		713.913	0.00192	2.90E-04	6.26E-04	2.09E-06
719.932	0.00363	0.0033	-2.71E-05	1.66E-04	-7.07E-04		714.514	0.00191	2.78E-04	6.58E-04	-2.46E-06
720.534	0.00365	0.0033	3.19E-06	2.41E-04	-6.51E-04		715.116	0.00191	2.67E-04	7.38E-04	-1.09E-05
721.137	0.00366	0.0033	3.42E-05	4.51E-04	-6.00E-04		715.718	0.00191	2.56E-04	7.84E-04	-7.38E-06
721.739	0.00368	0.0033	4.49E-05	7.12E-04	-5.39E-04		716.32	0.00191	2.49E-04	7.56E-04	1.64E-05
722.341	0.00369	0.00333	4.95E-05	9.72E-04	-3.62E-04		716.922	0.00191	2.45E-04	7.36E-04	2.21E-05
722.944	0.00369	0.00335	5.04E-05	0.00107	-3.41E-04		717.524	0.00191	2.48E-04	7.22E-04	-7.30E-06
723.546	0.00367	0.00338	2.68E-05	0.00119	-4.78E-04		718.126	0.00192	2.59E-04	7.30E-04	-5.19E-06
724.148	0.00366	0.00341	1.36E-05	0.00133	-4.46E-04		718.728	0.00193	2.80E-04	7.16E-04	5.43E-06
724.751	0.00365	0.00344	-1.75E-05	0.00136	-4.01E-04		719.33	0.00193	2.87E-04	6.40E-04	-3.41E-05
725.354	0.00366	0.00345	-3.07E-05	0.00123	-2.02E-04		719.932	0.00192	2.80E-04	5.99E-04	-4.56E-05
725.956	0.00365	0.00345	-2.40E-05	0.00106	-1.66E-04		720.534	0.00193	2.69E-04	6.11E-04	-3.92E-05
726.559	0.00363	0.00343	-2.38E-05	9.26E-04	-2.86E-04		721.137	0.00193	2.64E-04	6.34E-04	-3.09E-05
727.162	0.00362	0.00342	-2.66E-05	7.48E-04	-4.91E-04		721.739	0.00193	2.52E-04	6.15E-04	-2.71E-05
727.765	0.00362	0.00341	-2.24E-05	6.45E-04	-5.90E-04		722.341	0.00193	2.40E-04	6.13E-04	-1.27E-05
728.367	0.00362	0.00341	-2.36E-05	6.18E-04	-5.55E-04		722.944	0.00193	2.55E-04	6.68E-04	6.05E-05
728.97	0.00363	0.00342	-3.96E-05	7.23E-04	-4.93E-04		723.546	0.00194	2.88E-04	7.26E-04	9.62E-05
729.573	0.00363	0.00345	-5.22E-05	9.33E-04	-4.56E-04		724.148	0.00194	3.05E-04	7.30E-04	8.30E-05
730.176	0.00363	0.00349	-5.96E-05	0.0012	-2.75E-04		724.751	0.00194	3.07E-04	7.43E-04	7.66E-05
730.779	0.00364	0.00351	-6.19E-05	0.00133	-1.08E-04		725.354	0.00193	3.01E-04	7.69E-04	7.28E-05
731.382	0.00365	0.00351	-4.37E-05	0.00126	2.68E-05		725.956	0.00192	2.93E-04	7.26E-04	7.23E-06
731.985	0.00364	0.00349	-2.57E-05	0.00125	7.74E-05		726.559	0.0019	2.76E-04	6.84E-04	-2.41E-05
732.589	0.00363	0.00345	-1.05E-05	0.00118	-6.30E-05		727.162	0.00189	2.59E-04	6.77E-04	-4.78E-05
733.192	0.00363	0.00342	1.40E-05	0.00101	-2.33E-04		727.765	0.00189	2.37E-04	6.48E-04	-8.33E-05
733.795	0.00362	0.0034	2.96E-05	7.45E-04	-4.05E-04		728.367	0.00189	2.22E-04	6.46E-04	-4.17E-05
734.398	0.00361	0.00337	3.73E-05	3.44E-04	-5.90E-04		728.97	0.0019	2.10E-04	6.19E-04	-2.18E-05
735.002	0.0036	0.00337	3.31E-05	1.21E-04	-6.43E-04		729.573	0.00191	2.15E-04	6.21E-04	4.25E-05
735.605	0.0036	0.00338	1.75E-05	1.77E-04	-7.21E-04		730.176	0.0019	2.18E-04	6.10E-04	7.63E-05
736.209	0.00359	0.00339	5.77E-06	2.67E-04	-6.88E-04		730.779	0.0019	2.19E-04	5.89E-04	5.02E-05
736.812	0.0036	0.00341	3.49E-06	4.28E-04	-4.96E-04		731.382	0.00189	2.26E-04	5.87E-04	6.02E-05
737.416	0.0036	0.00342	1.13E-05	6.36E-04	-3.06E-04		731.985	0.00189	2.42E-04	6.16E-04	8.40E-05
738.019	0.00359	0.00341	2.03E-05	8.09E-04	-1.79E-04		732.589	0.00188	2.56E-04	6.06E-04	4.90E-05
738.623	0.0036	0.0034	7.75E-06	7.43E-04	-1.80E-04		733.192	0.00187	2.58E-04	5.88E-04	-2.25E-05
739.227	0.0036	0.0034	-4.87E-06	6.66E-04	-1.67E-04		733.795	0.00186	2.51E-04	5.67E-04	-5.98E-05
739.83	0.00359	0.00338	-1.06E-05	6.57E-04	-1.09E-04		734.398	0.00186	2.51E-04	5.57E-04	-6.64E-05
740.434	0.00358	0.00337	-2.41E-05	5.92E-04	-1.61E-04		735.002	0.00186	2.44E-04	5.41E-04	-5.68E-05
741.038	0.00357	0.00339	-4.64E-05	5.31E-04	-3.32E-04		735.605	0.00185	2.46E-04	5.13E-04	-2.89E-05
741.642	0.00356	0.00342	-5.96E-05	5.23E-04	-3.38E-04		736.209	0.00184	2.43E-04	5.31E-04	9.68E-06
742.246	0.00354	0.00342	-5.64E-05	5.42E-04	-2.26E-04		736.812	0.00184	2.46E-04	6.05E-04	8.75E-05
742.85	0.00354	0.00343	-4.98E-05	6.42E-04	-2.15E-04		737.416	0.00185	2.52E-04	6.30E-04	1.30E-04
743.454	0.00353	0.00344	-4.63E-05	6.83E-04	-2.00E-04		738.019	0.00185	2.52E-04	6.49E-04	1.54E-04
744.058	0.00352	0.00343	-3.63E-05	7.15E-04	-1.46E-04		738.623	0.00185	2.51E-04	6.54E-04	1.62E-04
744.662	0.00352	0.00344	-3.25E-05	6.47E-04	-1.20E-04		739.227	0.00185	2.40E-04	5.85E-04	9.45E-05
745.266	0.00352	0.00345	-4.36E-05	5.56E-04	-1.61E-04		739.83	0.00184	2.11E-04	5.34E-04	4.46E-05
745.871	0.00351	0.00344	-4.69E-05	5.41E-04	-9.72E-05		740.434	0.00184	1.93E-04	5.34E-04	4.33E-05
746.475	0.00351	0.00342	-5.17E-05	5.53E-04	-1.25E-04		741.038	0.00183	1.93E-04	5.45E-04	9.76E-05
747.079	0.00351	0.00342	-6.06E-05	4.95E-04	-2.57E-04		741.642	0.00181	1.92E-04	4.60E-04	8.44E-05
747.684	0.00351	0.00341	-6.82E-05	3.24E-04	-3.94E-04		742.246	0.0018	1.83E-04	3.05E-04	1.39E-05
748.288	0.0035	0.00338	-5.12E-05	2.36E-04	-3.45E-04		742.85	0.0018	1.96E-04	2.71E-04	9.59E-06
748.893	0.0035	0.00337	-2.93E-05	3.04E-04	-2.36E-04		743.454	0.00181	2.06E-04	2.74E-04	5.10E-06
749.497	0.0035	0.00337	-1.09E-05	3.09E-04	-1.37E-04		744.058	0.00181	2.21E-04	3.31E-04	1.63E-05
							744.662	0.00181	2.36E-04	4.09E-04	5.51E-05
							745.266	0.00181	2.29E-04	4.21E-04	5.00E-05
							745.871	0.0018	2.20E-04	4.21E-04	1.53E-05
							746.475	0.00179	2.10E-04	3.78E-04	-3.71E-05
							747.079	0.00179	2.04E-04	4.06E-04	-2.03E-05
							747.684	0.00179	1.96E-04	3.44E-04	-4.83E-06
							748.288	0.00178	1.93E-04	2.71E-04	5.33E-06
							748.893	0.00177	1.79E-04	2.39E-04	-5.03E-06
							749.497	0.00177	1.71E-04	2.32E-04	-6.50E-06
