# Supplementary material for: High-pressure pump–probe experiments reveal the mechanism of excited-state proton-coupled electron transfer and a shift from stepwise to concerted pathways
Source: Nat Chem. 2025 Mar 20;17(6):847–55. doi: 10.1038/s41557-025-01772-5 (PMC12141043; doi:10.1038/s41557-025-01772-5)
Supplement: Supplementary file 4 — Datasets for TAS spectra, time-resolved population profiles with residual traces of ns-TAS spectra, kinetic trace (Abs versus time) and kinetic data (rate constants) as a function of concentration. [file 41557_2025_1772_MOESM4_ESM.zip › Source Data File Figure 5/Figure_5_g_h.csv]

Figure 5g					Figure 5h
x(time-�s)	y(?O.D.-blue)	y(?O.D.-red)	y(?O.D.-black)		x(conc-M)	y(kobs-1/�s)
5,78E-04	0,00124	3,61E-04	0,00126		0,001	28
7,20E-04	0,00126	3,59E-04	0,00124		0,01	40,1
8,72E-04	0,00128	3,57E-04	0,00121		0,1	125
1,03E-03	0,0013	3,53E-04	0,00118
1,21E-03	0,00131	3,49E-04	0,00116
1,40E-03	0,00133	3,44E-04	0,00113
1,60E-03	0,00135	3,25E-04	0,0011
1,81E-03	0,00137	3,16E-04	0,00107
0,00205	0,0014	3,12E-04	0,00104
0,00229	0,00142	3,07E-04	0,001
0,00256	0,00144	3,05E-04	9,77E-04
0,00285	0,00145	2,99E-04	9,33E-04
0,00315	0,00147	2,86E-04	8,97E-04
0,00348	0,00149	2,73E-04	8,63E-04
0,00383	0,0015	2,68E-04	8,29E-04
0,00421	0,00151	2,67E-04	7,97E-04
0,00461	0,00153	2,60E-04	7,61E-04
0,00505	0,00155	2,58E-04	7,18E-04
0,00551	0,00158	2,61E-04	6,82E-04
0,00601	0,00161	2,53E-04	6,51E-04
0,00655	0,00163	2,46E-04	6,10E-04
0,00712	0,00166	2,43E-04	5,75E-04
0,00774	0,00169	2,39E-04	5,43E-04
0,0084	0,00171	2,36E-04	5,13E-04
0,00911	0,00175	2,22E-04	4,90E-04
0,00987	0,00178	2,17E-04	4,70E-04
0,01068	0,00181	2,14E-04	4,29E-04
0,01155	0,00185	2,19E-04	3,99E-04
0,01249	0,00187	2,31E-04	3,66E-04
0,0135	0,00189	2,31E-04	3,43E-04
0,01457	0,00191	2,37E-04	3,19E-04
0,01573	0,00193	2,42E-04	2,89E-04
0,01697	0,00195	2,43E-04	2,67E-04
0,0183	0,00197	2,52E-04	2,39E-04
0,01972	0,00198	2,66E-04	2,23E-04
0,02125	0,00199	2,84E-04	2,15E-04
0,02289	0,002	2,99E-04	1,96E-04
0,02464	0,002	3,18E-04	1,90E-04
0,02653	0,00199	3,35E-04	1,86E-04
0,02855	0,00198	3,43E-04	1,84E-04
0,03072	0,00197	3,60E-04	1,81E-04
0,03304	0,00194	3,86E-04	1,87E-04
0,03553	0,00193	3,98E-04	1,95E-04
0,03821	0,00192	4,12E-04	2,01E-04
0,04107	0,00191	4,30E-04	2,08E-04
0,04415	0,0019	4,45E-04	2,14E-04
0,04745	0,00188	4,64E-04	2,21E-04
0,05098	0,00187	4,75E-04	2,34E-04
0,05477	0,00184	4,78E-04	2,55E-04
0,05884	0,00183	4,81E-04	2,71E-04
0,0632	0,00181	4,81E-04	2,83E-04
0,06788	0,00179	4,71E-04	2,93E-04
0,07289	0,00177	4,53E-04	3,07E-04
0,07827	0,00175	4,46E-04	3,10E-04
0,08404	0,00173	4,45E-04	3,25E-04
0,09022	0,0017	4,39E-04	3,34E-04
0,09686	0,00166	4,30E-04	3,34E-04
0,10397	0,00163	4,21E-04	3,40E-04
0,1116	0,0016	4,07E-04	3,40E-04
0,11978	0,00158	3,95E-04	3,44E-04
0,12855	0,00154	3,90E-04	3,43E-04
0,13796	0,00151	3,93E-04	3,40E-04
0,14805	0,00149	3,91E-04	3,34E-04
0,15888	0,00146	3,90E-04	3,27E-04
0,17048	0,00144	3,91E-04	3,18E-04
0,18293	0,00142	3,86E-04	3,11E-04
