# Supplementary material for: High-pressure pump–probe experiments reveal the mechanism of excited-state proton-coupled electron transfer and a shift from stepwise to concerted pathways
Source: Nat Chem. 2025 Mar 20;17(6):847–55. doi: 10.1038/s41557-025-01772-5 (PMC12141043; doi:10.1038/s41557-025-01772-5)
Supplement: Supplementary file 4 — Datasets for TAS spectra, time-resolved population profiles with residual traces of ns-TAS spectra, kinetic trace (Abs versus time) and kinetic data (rate constants) as a function of concentration. [file 41557_2025_1772_MOESM4_ESM.zip › Source Data File Figure 5/ns-TA_Ru_2E-4_phos_50mM_MQ_100mM_50bar.csv]

0.00000E+0	-1.12000E-1	-1.06400E-1	-1.00800E-1	-9.52000E-2	-8.96000E-2	-8.40000E-2	-7.84000E-2	-7.28000E-2	-6.72000E-2	-6.16000E-2	-5.60000E-2	-5.04000E-2	-4.48000E-2	-3.92000E-2	-3.36000E-2	-2.80000E-2	-2.24000E-2	-1.68000E-2	-1.12000E-2	-5.60000E-3	0.00000E+0	0.00000E+0	-0.00000E+0	1.00000E-4	2.07241E-4	3.22248E-4	4.45584E-4	5.77850E-4	7.19694E-4	8.71810E-4	1.03494E-3	1.20988E-3	1.39750E-3	1.59869E-3	1.81446E-3	2.04585E-3	2.29400E-3	2.56012E-3	2.84550E-3	3.15156E-3	3.47977E-3	3.83175E-3	4.20922E-3	4.61403E-3	5.04815E-3	5.51370E-3	6.01297E-3	6.54839E-3	7.12258E-3
3.94937E+2	3.74400E-4	-1.00460E-4	-1.87643E-4	8.74923E-5	-3.30888E-5	2.14936E-4	1.32150E-4	1.77251E-4	4.55249E-5	-2.74484E-4	-1.60841E-4	-3.70115E-4	2.75379E-4	6.33878E-6	5.45497E-5	-8.57801E-5	-4.50582E-5	-1.52741E-4	3.46095E-5	7.58209E-6	1.38245E-4	1.38245E-4	1.38245E-4	-2.86923E-4	7.95765E-5	-1.71075E-4	2.37086E-4	5.35303E-4	-5.83808E-4	-6.10750E-5	2.31722E-5	-3.63300E-4	6.64881E-5	-3.91912E-5	3.17694E-4	6.86631E-5	1.13084E-4	-2.14857E-4	-2.71463E-4	-2.95580E-4	-4.69811E-4	-3.35390E-4	3.91130E-5	-2.02937E-4	1.63985E-4	-3.68688E-5	-3.37395E-4	6.66238E-6	-1.11387E-4
3.95512E+2	1.93174E-4	-4.27575E-5	-3.24484E-5	-1.06648E-4	2.02336E-5	2.01865E-4	1.71716E-4	3.24084E-4	-1.32496E-4	-2.02090E-4	-8.70632E-5	1.54324E-6	1.69573E-4	-9.92871E-5	3.63361E-5	-2.27430E-6	-2.05776E-4	-1.48434E-4	-3.16152E-5	-2.76354E-5	7.48284E-5	7.48284E-5	7.48284E-5	-3.23729E-4	3.24016E-4	4.22690E-4	2.41403E-4	3.73870E-4	-4.83388E-4	2.35895E-4	2.93579E-5	-5.50967E-4	1.60803E-4	-3.43484E-4	-8.02913E-5	-6.75497E-5	-7.20983E-5	-7.74133E-7	-2.10505E-4	-3.44292E-4	-2.44259E-4	-4.01975E-4	4.32903E-5	-3.65128E-4	-2.09383E-4	-3.06195E-4	-3.30189E-4	-1.34845E-4	-3.06385E-4
3.96087E+2	4.91127E-4	2.01480E-6	3.79006E-5	-1.13275E-4	-1.34095E-4	1.75316E-4	-2.91280E-5	2.01718E-4	-3.43125E-5	-1.58173E-4	-5.61171E-6	-1.60118E-4	-1.45459E-4	-6.80295E-5	6.63891E-5	6.63420E-5	4.59766E-5	-1.02604E-4	-1.19222E-4	-1.67556E-5	1.71577E-5	1.71577E-5	1.71577E-5	2.61273E-4	2.49992E-4	3.96595E-4	-2.66809E-4	-1.67275E-4	-3.59504E-4	-1.64311E-4	-3.37735E-4	-3.43218E-4	-3.35460E-4	-1.57646E-4	-1.76001E-4	-1.35352E-4	-2.68548E-4	-2.23164E-4	-1.56729E-4	-2.75097E-4	-4.23845E-4	-3.23375E-4	-3.23294E-4	-4.93865E-4	-4.92454E-4	-3.92553E-4	-4.83540E-5	-2.60895E-4	-5.21047E-4
3.96663E+2	3.06610E-4	-7.86610E-5	-1.09215E-4	1.16666E-4	-2.98910E-4	7.49949E-5	6.22162E-5	-4.90692E-5	2.04540E-4	-1.04632E-4	3.33672E-5	1.81869E-5	-4.50343E-6	-4.37055E-5	1.36056E-4	-6.23445E-5	5.06227E-5	-1.90349E-4	-3.93678E-5	-2.25018E-5	2.10968E-6	2.10968E-6	2.10968E-6	1.25113E-4	-2.23824E-4	-4.08223E-4	-4.06352E-5	-5.42911E-4	-2.01065E-4	-3.03780E-4	-2.63003E-4	-1.57510E-4	-1.55772E-4	-3.73211E-4	-1.04249E-4	-2.99025E-4	-3.99496E-4	-4.68476E-4	-1.91670E-4	-4.27701E-4	-4.58842E-4	-2.83853E-4	-4.65723E-4	-3.85691E-4	-5.24684E-4	-4.80629E-4	-3.23917E-4	-2.22345E-4	-3.57199E-4
3.97238E+2	1.68184E-4	2.19238E-5	-5.58647E-5	4.57806E-5	-1.86839E-4	6.79565E-5	2.86078E-5	2.42833E-5	1.45146E-4	-6.77509E-5	-1.84536E-4	-5.11638E-5	2.17767E-5	9.06250E-5	2.88462E-4	-1.96633E-4	-2.64672E-5	-1.05774E-4	-2.82281E-5	5.11699E-7	8.27518E-5	8.27518E-5	8.27518E-5	2.84787E-4	-4.26934E-4	3.95311E-4	-3.42597E-4	9.46661E-5	-3.23692E-4	-1.83452E-4	-2.98104E-4	-4.45466E-4	-4.07228E-4	-2.50727E-4	2.59040E-5	-2.65677E-4	-4.50139E-4	-3.28593E-4	-3.38618E-4	-1.37706E-4	-3.41414E-4	-3.73364E-4	-2.69375E-4	-4.50826E-4	-3.53032E-4	-5.42447E-4	-3.97457E-4	-3.46589E-4	-4.22026E-4
3.97814E+2	1.77090E-4	1.21315E-4	4.71507E-5	4.25397E-5	-1.67717E-4	1.03979E-4	-2.12979E-5	-5.40845E-5	1.34975E-4	-1.85485E-4	3.29783E-5	-3.57786E-5	1.40558E-5	-2.23799E-5	8.79024E-6	-1.22981E-5	-1.33909E-4	-5.62394E-5	-1.45411E-5	2.08568E-5	1.09301E-5	1.09301E-5	1.09301E-5	9.38574E-5	1.05779E-4	1.41307E-4	-3.42036E-4	1.63791E-4	-4.90261E-4	-3.33128E-4	-1.18943E-4	-3.78422E-4	-5.13523E-4	-3.53759E-4	-1.94870E-4	-3.88886E-4	-1.91309E-4	-1.27105E-4	-5.77607E-5	-1.14772E-4	-3.06127E-4	-4.67042E-4	-4.41187E-4	-4.02348E-4	-3.32960E-4	-4.86879E-4	-4.24922E-4	-5.44378E-4	-4.58122E-4
3.98389E+2	2.58793E-4	1.58229E-4	-1.77122E-5	3.86090E-5	-1.23437E-4	1.19999E-4	1.18679E-4	-9.84852E-5	1.52390E-4	-1.14891E-4	-1.10678E-4	-1.29844E-4	-1.50540E-4	-2.42141E-4	-2.08446E-5	3.21160E-5	1.25198E-4	7.99548E-6	-1.96847E-5	1.62488E-5	-7.49862E-5	-7.49862E-5	-7.49862E-5	-6.28800E-4	-2.63068E-6	-6.37625E-5	-9.41919E-5	-5.58632E-4	-6.54549E-4	-5.14865E-4	-2.90029E-5	-3.24504E-4	-5.76151E-4	-1.37744E-4	-4.22541E-4	-3.24592E-4	-4.08279E-4	-3.84492E-4	-3.89627E-4	-3.38122E-4	-4.71678E-4	-4.23040E-4	-3.28432E-4	-4.49076E-4	-3.14332E-4	-6.45903E-4	-4.12160E-4	-5.68409E-4	-5.57170E-4
3.98965E+2	2.28084E-4	-7.10982E-5	-3.03902E-5	-5.53385E-6	-1.70143E-4	8.19630E-5	3.62379E-5	1.04809E-4	-1.34428E-6	-2.03844E-4	-1.07988E-4	-3.38173E-5	3.24575E-5	-4.41496E-5	5.36596E-5	5.90619E-5	1.27813E-4	-6.34575E-5	-5.33873E-5	6.10672E-5	-7.69458E-5	-7.69458E-5	-7.69458E-5	-1.80120E-4	3.32453E-4	-7.48946E-4	-2.38555E-4	-3.74422E-4	-4.55561E-4	-5.24580E-4	-2.62035E-4	-5.28285E-4	-5.43633E-4	-3.52681E-4	-1.24367E-4	-3.39198E-4	-5.38264E-4	-4.16379E-4	-6.04247E-4	-5.09705E-4	-5.95579E-4	-6.72198E-4	-5.28306E-4	-6.82467E-4	-4.05366E-4	-6.64191E-4	-4.54743E-4	-5.11551E-4	-7.13119E-4
3.99541E+2	-3.39388E-5	-3.08308E-6	8.26475E-5	-1.29774E-5	-7.87421E-5	1.67947E-5	-8.02240E-5	7.97789E-5	-3.15401E-4	-1.14669E-4	2.66103E-8	-2.18613E-5	4.52131E-5	3.20490E-4	1.33402E-4	-9.93724E-5	3.44644E-4	-1.63207E-4	-8.54798E-5	-1.40410E-5	-1.99287E-4	-1.99287E-4	-1.99287E-4	-1.46579E-4	-3.72636E-5	-7.96250E-4	-4.00540E-4	-4.58679E-4	-2.71033E-4	-5.16916E-4	-5.64239E-4	-6.08456E-4	-4.24037E-4	-3.22509E-4	-4.99195E-4	-5.67008E-4	-5.59924E-4	-4.55663E-4	-7.38478E-4	-4.82436E-4	-7.79034E-4	-4.97849E-4	-6.02128E-4	-5.30257E-4	-5.86021E-4	-7.63110E-4	-4.27343E-4	-6.26299E-4	-7.94504E-4
4.00117E+2	-1.60263E-4	1.71397E-4	7.47035E-5	7.52687E-5	5.94355E-5	-1.18686E-5	-2.47448E-4	1.16745E-4	-1.93726E-4	-9.09628E-5	-1.07354E-4	-5.23017E-5	7.34608E-5	2.80277E-4	-8.42623E-5	6.50044E-5	2.33904E-4	-1.50975E-4	-5.01145E-5	-9.18927E-7	-2.21658E-4	-2.21658E-4	-2.21658E-4	-8.20319E-4	-3.96548E-4	-4.57130E-4	-3.68515E-4	-4.83478E-4	-5.11161E-4	-3.77056E-4	-6.41550E-4	-4.98471E-4	-4.92455E-4	-5.54606E-4	-5.82633E-4	-5.68236E-4	-7.32196E-4	-7.14077E-4	-7.22426E-4	-5.32594E-4	-6.14432E-4	-4.95133E-4	-5.93238E-4	-6.35361E-4	-5.67894E-4	-8.21671E-4	-6.54788E-4	-5.81104E-4	-8.11192E-4
4.00692E+2	1.70353E-4	1.61340E-4	-5.15378E-5	-1.68440E-4	2.06553E-5	2.15798E-4	-1.76566E-4	1.18851E-4	-5.09066E-5	-2.78253E-5	-4.77653E-5	1.00827E-4	-1.81194E-5	4.99681E-5	-9.01124E-5	-1.22587E-4	1.24560E-5	-6.08716E-5	-5.95081E-5	2.39916E-5	-2.25907E-4	-2.25907E-4	-2.25907E-4	-7.58560E-4	-3.06753E-4	-8.08865E-4	-6.90455E-4	-8.19785E-4	-4.98387E-4	-7.30582E-4	-7.57717E-4	-6.35253E-4	-7.79881E-4	-4.65445E-4	-5.14480E-4	-7.35036E-4	-6.83025E-4	-7.10099E-4	-6.19488E-4	-8.48288E-4	-7.56006E-4	-8.07913E-4	-6.51501E-4	-5.79184E-4	-8.00107E-4	-6.85015E-4	-7.91689E-4	-6.75241E-4	-8.52105E-4
4.01268E+2	1.98406E-5	-6.60190E-5	1.58396E-5	5.28639E-5	2.32574E-5	-2.68301E-5	1.67865E-4	1.16095E-5	-7.36725E-6	2.32651E-4	5.68149E-5	-7.13493E-5	3.73270E-5	5.83152E-5	-8.83862E-6	-1.97504E-4	-1.06606E-4	-1.41812E-4	-4.69122E-5	-3.14519E-6	-3.75009E-4	-3.75009E-4	-3.75009E-4	-9.11922E-4	-4.73772E-4	-7.80436E-4	-7.70224E-4	-1.07537E-3	-6.17792E-4	-9.01546E-4	-8.17557E-4	-4.97457E-4	-7.49026E-4	-7.56632E-4	-6.29704E-4	-7.48356E-4	-9.22355E-4	-6.81884E-4	-5.98257E-4	-8.60312E-4	-8.67182E-4	-8.75593E-4	-7.07573E-4	-8.94571E-4	-7.65038E-4	-7.22218E-4	-6.53491E-4	-8.27941E-4	-8.12737E-4
4.01844E+2	-6.67259E-5	-9.34746E-5	1.25399E-4	3.83466E-4	-1.19861E-4	-2.05356E-4	4.53405E-5	-3.44304E-5	5.28010E-5	1.30836E-4	-7.55297E-5	-1.53352E-5	1.24845E-4	-2.70408E-6	1.65022E-5	-1.68360E-4	3.96727E-5	-1.23463E-4	-1.84652E-5	4.84337E-6	-5.16353E-4	-5.16353E-4	-5.16353E-4	-5.16480E-4	-4.26665E-4	-8.98873E-4	-1.01316E-3	-6.27472E-4	-8.74664E-4	-8.83706E-4	-7.20948E-4	-7.79000E-4	-7.23736E-4	-7.67561E-4	-5.59512E-4	-6.64198E-4	-8.22184E-4	-6.20863E-4	-7.51200E-4	-8.94629E-4	-8.54380E-4	-1.02769E-3	-8.19714E-4	-1.11756E-3	-8.57734E-4	-6.91935E-4	-1.00187E-3	-9.91935E-4	-9.49618E-4
4.02420E+2	1.40791E-4	-4.23282E-5	1.81778E-6	1.08793E-4	-9.35525E-5	-1.83579E-4	1.77821E-4	3.97867E-5	7.34878E-5	5.73559E-5	-6.62126E-5	-2.48016E-4	1.38016E-4	5.07177E-5	2.18414E-5	-1.26935E-4	9.25122E-5	-8.75854E-5	-2.86147E-5	-2.61183E-5	-6.28996E-4	-6.28996E-4	-6.28996E-4	-6.30424E-4	-5.56474E-4	-1.14089E-3	-1.12985E-3	-1.07087E-3	-1.18324E-3	-1.09161E-3	-9.28432E-4	-8.08179E-4	-1.12019E-3	-9.09568E-4	-9.53029E-4	-6.22882E-4	-9.59413E-4	-9.03107E-4	-1.01293E-3	-1.09428E-3	-1.06819E-3	-9.66453E-4	-1.01130E-3	-9.34946E-4	-9.65674E-4	-1.01053E-3	-1.11779E-3	-1.07736E-3	-1.20613E-3
4.02996E+2	2.88426E-4	-8.69121E-6	-5.29830E-5	2.87398E-5	-2.85335E-5	3.76761E-5	9.55796E-5	-3.48582E-5	-6.21175E-5	2.95280E-5	-9.32068E-5	-1.36213E-4	5.39755E-5	2.28206E-4	-6.68077E-5	-6.61716E-5	1.10901E-5	-1.57852E-4	-3.91563E-5	-2.66300E-5	-6.23108E-4	-6.23108E-4	-6.23108E-4	-1.10535E-3	-1.09744E-3	-9.62663E-4	-8.10225E-4	-1.32720E-3	-1.19892E-3	-1.05881E-3	-9.84770E-4	-1.31035E-3	-1.25332E-3	-1.06287E-3	-1.03422E-3	-8.33820E-4	-9.14769E-4	-1.07945E-3	-1.07261E-3	-1.35424E-3	-1.30234E-3	-1.11335E-3	-9.91640E-4	-1.05485E-3	-1.05138E-3	-1.14787E-3	-1.03711E-3	-1.13793E-3	-1.11476E-3
4.03572E+2	2.24931E-4	6.00137E-5	-5.46469E-5	-6.27719E-5	3.96717E-5	9.66099E-5	4.66544E-5	6.28925E-5	-2.50510E-4	-2.98037E-5	1.32589E-4	-5.40948E-5	-6.72170E-5	5.99717E-5	-1.58410E-4	-9.35206E-5	1.24122E-4	-3.28855E-5	-1.48880E-5	-2.87074E-5	-6.53134E-4	-6.53134E-4	-6.53134E-4	-1.36826E-3	-1.15755E-3	-1.06295E-3	-9.11333E-4	-1.38545E-3	-1.07115E-3	-1.29632E-3	-1.05812E-3	-1.38535E-3	-1.22272E-3	-1.16376E-3	-1.11915E-3	-1.35440E-3	-1.24092E-3	-1.29665E-3	-1.37483E-3	-1.30420E-3	-1.26932E-3	-1.21904E-3	-1.10404E-3	-1.22842E-3	-1.27098E-3	-1.22891E-3	-1.18919E-3	-1.15583E-3	-1.21225E-3
4.04148E+2	2.86740E-5	1.57923E-4	6.29000E-5	-9.61416E-5	4.95601E-5	9.57496E-5	2.18099E-5	-8.85094E-5	3.14658E-5	-1.66348E-4	5.00712E-5	8.36181E-5	-1.52122E-4	5.96720E-5	-2.33863E-5	-9.67658E-5	4.77355E-5	-1.17639E-5	-4.97191E-6	-4.91699E-5	-8.12821E-4	-8.12821E-4	-8.12821E-4	-1.24272E-3	-1.16345E-3	-1.06416E-3	-1.29205E-3	-1.55027E-3	-1.23847E-3	-1.34890E-3	-1.30279E-3	-1.33141E-3	-1.23238E-3	-1.38716E-3	-1.15342E-3	-1.65622E-3	-1.46402E-3	-1.39025E-3	-1.37407E-3	-1.58914E-3	-1.32229E-3	-1.35463E-3	-1.24314E-3	-1.29135E-3	-1.20525E-3	-1.40852E-3	-1.55315E-3	-1.15919E-3	-1.32115E-3
4.04724E+2	-9.02919E-5	6.23115E-5	3.76958E-5	1.76685E-4	4.74815E-6	6.91441E-5	-1.70389E-5	-3.54377E-6	4.56712E-6	-1.99231E-4	-2.87606E-5	8.32398E-6	-1.66738E-5	-7.27319E-5	1.11200E-4	1.72941E-5	2.99060E-5	-4.82512E-5	-2.17510E-5	-2.36014E-5	-9.07662E-4	-9.07662E-4	-9.07662E-4	-1.41713E-3	-1.26903E-3	-1.21491E-3	-1.56774E-3	-2.00700E-3	-1.47373E-3	-1.63076E-3	-1.62179E-3	-1.54336E-3	-1.42378E-3	-1.39181E-3	-1.35137E-3	-1.59681E-3	-1.44888E-3	-1.39213E-3	-1.63189E-3	-1.80524E-3	-1.62253E-3	-1.43066E-3	-1.33683E-3	-1.53406E-3	-1.38509E-3	-1.50942E-3	-1.48857E-3	-1.31937E-3	-1.48586E-3
4.05301E+2	1.53297E-4	8.13202E-6	-1.98739E-5	1.94668E-4	-6.66558E-5	7.45250E-5	-5.64886E-5	1.45196E-4	-9.77923E-5	-1.11455E-4	-1.36024E-4	-1.08070E-5	-2.94169E-5	7.42930E-5	-1.79508E-6	1.05584E-4	-9.66701E-5	-2.81026E-5	-5.31009E-5	-4.75117E-5	-1.03746E-3	-1.03746E-3	-1.03746E-3	-1.52812E-3	-1.60678E-3	-1.72776E-3	-1.32458E-3	-2.03644E-3	-1.80892E-3	-1.99555E-3	-1.68686E-3	-1.81372E-3	-1.68874E-3	-1.51779E-3	-1.61664E-3	-1.85939E-3	-1.66250E-3	-1.65768E-3	-1.78960E-3	-1.70988E-3	-1.82033E-3	-1.80031E-3	-1.43343E-3	-1.62455E-3	-1.52445E-3	-1.47510E-3	-1.61796E-3	-1.51275E-3	-1.53618E-3
4.05877E+2	1.99392E-4	2.28902E-5	-1.62057E-4	-3.72276E-5	-1.31338E-4	1.57020E-4	-4.04390E-5	8.55143E-5	-8.47185E-5	-7.88806E-5	-6.09170E-5	9.83482E-5	3.08293E-5	1.44169E-5	-2.02156E-4	2.58349E-4	2.52955E-5	-3.49282E-5	-2.99245E-5	-2.94694E-5	-1.14155E-3	-1.14155E-3	-1.14155E-3	-1.94084E-3	-1.62895E-3	-2.08566E-3	-1.70866E-3	-1.90950E-3	-2.15658E-3	-2.03178E-3	-1.91947E-3	-1.94716E-3	-1.86154E-3	-1.87719E-3	-1.89069E-3	-1.83378E-3	-1.76760E-3	-1.86586E-3	-1.90120E-3	-1.69453E-3	-1.77963E-3	-1.85120E-3	-1.74751E-3	-1.74952E-3	-1.77225E-3	-1.71187E-3	-1.73566E-3	-1.63948E-3	-1.64916E-3
4.06453E+2	3.60176E-5	-8.29091E-5	8.17356E-5	-2.69286E-5	-1.16269E-5	-6.32064E-5	-2.99383E-5	1.16407E-5	-5.71809E-5	5.20255E-5	-6.88627E-5	3.97386E-6	-6.94688E-5	1.04498E-4	1.06485E-5	8.10945E-5	2.95470E-5	1.49605E-5	2.05369E-5	-3.65569E-5	-1.27575E-3	-1.27575E-3	-1.27575E-3	-1.93506E-3	-2.09717E-3	-1.96948E-3	-2.10647E-3	-1.94709E-3	-2.23569E-3	-1.93635E-3	-1.87338E-3	-2.17863E-3	-2.03575E-3	-1.78859E-3	-2.14978E-3	-1.76370E-3	-1.91529E-3	-1.95895E-3	-2.03234E-3	-1.86794E-3	-1.80956E-3	-1.88610E-3	-1.78821E-3	-2.02339E-3	-1.81669E-3	-1.81118E-3	-1.76945E-3	-1.72440E-3	-1.78590E-3
4.07029E+2	-1.04874E-4	4.38984E-5	9.97038E-5	9.37268E-5	3.54220E-5	2.40251E-5	-4.94073E-5	-7.56577E-5	5.21788E-5	2.72956E-5	-9.37108E-5	2.52813E-5	-9.03752E-6	1.31027E-4	-7.54347E-5	-9.15344E-5	-2.80257E-5	-4.45575E-5	1.30902E-5	2.65905E-5	-1.39696E-3	-1.39696E-3	-1.39696E-3	-2.17355E-3	-2.23577E-3	-2.23506E-3	-2.38621E-3	-2.30447E-3	-2.30560E-3	-2.01976E-3	-1.96564E-3	-2.16219E-3	-1.98534E-3	-1.95135E-3	-2.16522E-3	-2.10956E-3	-2.03380E-3	-1.91015E-3	-2.13410E-3	-2.22498E-3	-2.13767E-3	-2.09556E-3	-1.92335E-3	-2.25733E-3	-1.81576E-3	-1.85430E-3	-1.79332E-3	-1.70676E-3	-1.88834E-3
4.07606E+2	9.50841E-5	-6.17793E-6	-7.22524E-5	1.01931E-4	-2.35057E-5	3.33083E-5	-1.84154E-4	-1.31830E-5	1.12897E-4	-8.33622E-5	-4.51471E-5	-1.46013E-5	-5.93753E-5	-1.13707E-5	4.20677E-5	9.22347E-5	8.07258E-5	-4.63683E-5	6.66411E-6	-5.41480E-6	-1.49188E-3	-1.49188E-3	-1.49188E-3	-2.29044E-3	-2.21661E-3	-2.39133E-3	-2.48660E-3	-2.27324E-3	-2.46504E-3	-2.24885E-3	-2.39053E-3	-2.22486E-3	-1.96923E-3	-2.39527E-3	-2.25919E-3	-2.26185E-3	-2.18583E-3	-2.01415E-3	-2.16515E-3	-2.19566E-3	-2.19332E-3	-2.31108E-3	-2.09200E-3	-2.14423E-3	-2.06785E-3	-2.01904E-3	-1.97495E-3	-1.92729E-3	-1.87214E-3
4.08182E+2	-2.19591E-5	-1.84313E-6	6.80118E-5	3.98780E-5	7.56125E-5	8.04131E-7	-1.06936E-4	2.40066E-4	-4.20601E-5	-7.23371E-5	-2.08670E-5	-3.19041E-5	5.35824E-5	-2.16800E-4	4.99300E-5	2.96480E-5	-7.00609E-5	-3.27412E-5	3.45235E-5	2.54526E-5	-1.59512E-3	-1.59512E-3	-1.59512E-3	-2.46407E-3	-2.26341E-3	-2.73006E-3	-2.68569E-3	-2.42673E-3	-2.45814E-3	-2.26478E-3	-2.63589E-3	-2.61306E-3	-2.43822E-3	-2.37837E-3	-2.39466E-3	-2.31306E-3	-2.44204E-3	-2.26675E-3	-2.17291E-3	-2.32776E-3	-2.34351E-3	-2.35547E-3	-2.27532E-3	-2.14074E-3	-2.15671E-3	-2.08260E-3	-2.19617E-3	-2.04545E-3	-2.07517E-3
4.08759E+2	1.19942E-4	5.03002E-6	2.42246E-4	9.55369E-5	-5.43512E-5	-4.83209E-5	3.28165E-5	1.18740E-4	-7.12941E-5	-8.08886E-5	-1.35673E-4	-1.15067E-4	8.21819E-6	-4.53447E-5	8.05119E-6	9.25158E-5	-3.88534E-5	-1.00782E-4	-3.66942E-5	4.17198E-6	-1.75495E-3	-1.75495E-3	-1.75495E-3	-2.53688E-3	-2.39231E-3	-2.88565E-3	-2.60197E-3	-2.55047E-3	-2.56561E-3	-2.41734E-3	-2.55385E-3	-2.75658E-3	-2.57495E-3	-2.44342E-3	-2.58239E-3	-2.59614E-3	-2.43997E-3	-2.51300E-3	-2.42509E-3	-2.46779E-3	-2.42107E-3	-2.39019E-3	-2.43143E-3	-2.39831E-3	-2.24527E-3	-2.18888E-3	-2.41010E-3	-2.15837E-3	-2.25094E-3
4.09335E+2	1.28076E-5	5.11018E-6	4.75165E-5	3.81150E-5	-2.42554E-5	-1.07117E-5	-1.42108E-4	1.22206E-5	-9.98296E-5	-3.47470E-5	1.35847E-5	-2.52785E-5	2.14421E-5	1.03533E-4	4.12182E-5	9.32041E-6	7.59911E-5	-7.50292E-5	9.61443E-6	2.14861E-5	-1.80725E-3	-1.80725E-3	-1.80725E-3	-2.91021E-3	-2.45451E-3	-3.05240E-3	-2.48811E-3	-2.87900E-3	-2.76954E-3	-2.73098E-3	-2.43788E-3	-2.78518E-3	-2.63715E-3	-2.51203E-3	-2.79193E-3	-2.68053E-3	-2.72455E-3	-2.53703E-3	-2.58905E-3	-2.61872E-3	-2.47084E-3	-2.53635E-3	-2.51680E-3	-2.53016E-3	-2.38413E-3	-2.38188E-3	-2.47765E-3	-2.35049E-3	-2.32934E-3
4.09912E+2	4.92994E-5	-1.65908E-5	-5.96009E-5	-5.12689E-5	2.98163E-5	-2.38818E-5	-1.88089E-4	-8.79140E-5	-1.54636E-4	1.24458E-4	1.27393E-4	3.12023E-5	9.22125E-5	9.32465E-5	7.92104E-5	3.20943E-5	4.63914E-5	-1.12218E-4	-1.88958E-5	7.77227E-6	-1.90361E-3	-1.90361E-3	-1.90361E-3	-2.88504E-3	-2.73926E-3	-3.16375E-3	-2.87669E-3	-3.21476E-3	-2.96575E-3	-2.99770E-3	-2.85161E-3	-3.02507E-3	-2.85407E-3	-3.03918E-3	-2.88767E-3	-2.92033E-3	-2.95301E-3	-2.97134E-3	-2.73179E-3	-2.92983E-3	-2.61372E-3	-2.71145E-3	-2.73142E-3	-2.69459E-3	-2.55324E-3	-2.55709E-3	-2.52913E-3	-2.48291E-3	-2.58567E-3
4.10488E+2	3.24485E-5	-5.32234E-5	1.24623E-5	5.60417E-5	-1.62687E-6	-2.06361E-5	-2.74321E-5	6.28788E-5	-2.27311E-5	4.17616E-5	-8.29097E-5	-3.53588E-6	-1.84720E-5	1.79463E-5	-4.71733E-5	1.48256E-4	-4.25943E-5	-9.38738E-5	1.06863E-5	3.17275E-5	-2.03961E-3	-2.03961E-3	-2.03961E-3	-3.11587E-3	-3.33211E-3	-3.08366E-3	-3.27744E-3	-3.32914E-3	-3.22355E-3	-3.16710E-3	-3.20654E-3	-3.27270E-3	-3.10359E-3	-3.10855E-3	-3.16309E-3	-2.94472E-3	-2.93276E-3	-3.15401E-3	-2.94984E-3	-3.04229E-3	-2.79547E-3	-2.91301E-3	-2.85739E-3	-2.79049E-3	-2.73609E-3	-2.80741E-3	-2.57132E-3	-2.57370E-3	-2.55051E-3
4.11065E+2	-1.58061E-5	-5.23437E-5	-7.40306E-5	7.73998E-5	-1.37113E-4	5.99981E-5	-9.35084E-6	1.80093E-5	-1.13639E-5	-9.56095E-5	-4.04791E-5	-9.37874E-5	-5.55238E-5	6.15721E-5	5.51529E-5	1.10451E-4	9.75877E-5	-2.37855E-6	5.50479E-5	5.25678E-5	-2.22445E-3	-2.22445E-3	-2.22445E-3	-3.28848E-3	-3.26601E-3	-3.28661E-3	-3.32475E-3	-3.34484E-3	-3.38509E-3	-3.21462E-3	-3.26328E-3	-3.38298E-3	-3.13239E-3	-3.28264E-3	-3.31001E-3	-3.22815E-3	-3.19091E-3	-3.20546E-3	-3.03000E-3	-3.11070E-3	-2.98449E-3	-3.00336E-3	-2.97661E-3	-2.91803E-3	-2.91345E-3	-2.96195E-3	-2.82045E-3	-2.74870E-3	-2.72346E-3
4.11642E+2	-1.11702E-5	-2.35351E-5	5.06161E-5	1.58242E-4	-1.26162E-4	6.84519E-5	-8.77454E-5	1.77175E-5	7.19659E-5	-4.55329E-5	-3.61440E-5	1.42425E-5	-9.71883E-5	-1.26782E-5	-3.97099E-5	1.18873E-4	-3.10640E-5	-3.00432E-6	8.95056E-6	4.87460E-6	-2.33208E-3	-2.33208E-3	-2.33208E-3	-3.49679E-3	-3.54659E-3	-3.61989E-3	-3.64127E-3	-3.75706E-3	-3.63056E-3	-3.49226E-3	-3.55816E-3	-3.49859E-3	-3.37541E-3	-3.47826E-3	-3.47968E-3	-3.44643E-3	-3.28848E-3	-3.32203E-3	-3.36719E-3	-3.41299E-3	-3.21278E-3	-3.13982E-3	-3.25320E-3	-3.11909E-3	-3.05737E-3	-3.00624E-3	-3.02369E-3	-2.82251E-3	-2.99896E-3
4.12219E+2	1.10878E-4	3.85528E-6	1.85844E-5	1.43934E-4	-8.41307E-5	-1.22985E-4	2.19783E-5	-1.97334E-5	5.20585E-5	-1.01405E-4	3.36476E-5	-1.32310E-4	-1.41407E-4	-5.91271E-5	6.32799E-5	7.31803E-5	1.83893E-4	-5.67218E-6	-1.31978E-5	-2.53221E-5	-2.53928E-3	-2.53928E-3	-2.53928E-3	-3.95389E-3	-3.99244E-3	-3.83352E-3	-3.95085E-3	-3.94399E-3	-4.02497E-3	-3.90311E-3	-3.82154E-3	-3.73321E-3	-3.64357E-3	-3.57204E-3	-3.73170E-3	-3.84904E-3	-3.40218E-3	-3.41440E-3	-3.60628E-3	-3.58291E-3	-3.47898E-3	-3.30924E-3	-3.41915E-3	-3.27046E-3	-3.31604E-3	-3.19709E-3	-3.25037E-3	-2.98295E-3	-3.02186E-3
4.12796E+2	4.12209E-4	9.58195E-5	-6.91866E-5	1.32459E-5	-1.31756E-5	-4.89737E-5	-6.56788E-5	-1.64755E-5	-7.90491E-5	6.63081E-5	-1.07048E-4	-3.03397E-4	-9.08834E-5	-1.35396E-5	9.02678E-5	5.03609E-5	1.15559E-4	-6.89036E-5	1.20570E-5	2.04825E-5	-2.66678E-3	-2.66678E-3	-2.66678E-3	-4.38396E-3	-4.10586E-3	-3.79706E-3	-4.13410E-3	-4.37417E-3	-3.99129E-3	-4.27519E-3	-4.08731E-3	-4.07091E-3	-3.93136E-3	-3.86665E-3	-3.94213E-3	-3.90334E-3	-3.70020E-3	-3.72107E-3	-3.68120E-3	-3.73850E-3	-3.64483E-3	-3.55290E-3	-3.50935E-3	-3.44067E-3	-3.45155E-3	-3.43123E-3	-3.45684E-3	-3.16995E-3	-3.20887E-3
4.13372E+2	-1.42199E-5	1.70883E-4	-7.99740E-5	1.64511E-4	1.20804E-4	4.97004E-6	-1.82605E-4	5.08872E-5	-1.27938E-5	2.31759E-5	-7.45467E-5	-1.85808E-4	-5.17144E-6	-1.23214E-4	1.18106E-4	-1.93529E-6	-5.10716E-5	-3.45398E-5	7.35733E-5	3.89696E-5	-2.77073E-3	-2.77073E-3	-2.77073E-3	-4.41513E-3	-4.31616E-3	-4.12142E-3	-4.50366E-3	-4.36613E-3	-4.30324E-3	-4.30361E-3	-4.22852E-3	-4.19702E-3	-4.15618E-3	-3.79003E-3	-4.23546E-3	-3.87005E-3	-3.99485E-3	-3.85741E-3	-3.77194E-3	-3.76413E-3	-3.80449E-3	-3.65051E-3	-3.64441E-3	-3.67701E-3	-3.58360E-3	-3.54482E-3	-3.59993E-3	-3.27629E-3	-3.39778E-3
4.13949E+2	8.53478E-6	1.23527E-4	-5.14409E-5	-3.71997E-5	1.16872E-4	9.58700E-5	-1.54890E-4	-2.61223E-5	3.45804E-5	-1.05370E-4	-5.51427E-5	2.12451E-5	1.59663E-4	-1.36881E-4	-2.95921E-5	1.06116E-4	-1.26671E-4	1.51164E-5	3.05746E-5	1.12106E-5	-2.89218E-3	-2.89218E-3	-2.89218E-3	-4.53284E-3	-4.28342E-3	-4.46185E-3	-4.49730E-3	-4.52788E-3	-4.43460E-3	-4.44838E-3	-4.15786E-3	-4.36368E-3	-4.24610E-3	-4.26463E-3	-4.36536E-3	-4.23231E-3	-4.10832E-3	-3.95188E-3	-4.18133E-3	-4.02810E-3	-4.00711E-3	-3.99049E-3	-3.88858E-3	-3.79720E-3	-3.63387E-3	-3.63816E-3	-3.76295E-3	-3.51061E-3	-3.50349E-3
4.14526E+2	1.23306E-4	1.16937E-4	1.53173E-5	-1.36028E-4	6.53475E-5	8.72535E-5	-6.49388E-5	-5.99815E-5	-8.36943E-5	-6.68736E-5	-7.42066E-5	6.31698E-5	1.06620E-4	7.76688E-5	-7.53163E-6	8.49558E-5	-1.53173E-4	-3.54938E-5	-3.26792E-5	-2.59751E-5	-3.11188E-3	-3.11188E-3	-3.11188E-3	-4.87251E-3	-4.68957E-3	-4.63963E-3	-4.58245E-3	-4.90957E-3	-4.56625E-3	-4.71144E-3	-4.58752E-3	-4.66613E-3	-4.48869E-3	-4.49557E-3	-4.45142E-3	-4.49671E-3	-4.28463E-3	-4.34553E-3	-4.46222E-3	-4.23247E-3	-4.08578E-3	-4.07928E-3	-4.04437E-3	-3.99956E-3	-3.94517E-3	-3.86716E-3	-3.87931E-3	-3.61783E-3	-3.73036E-3
4.15103E+2	-3.05459E-5	5.76739E-5	3.56469E-5	-7.12665E-5	-3.96282E-6	7.37119E-5	1.80781E-5	5.27408E-5	-9.78586E-5	-1.15415E-4	-2.24314E-5	-7.54147E-5	1.63885E-4	-2.74605E-5	2.75458E-4	2.55858E-5	-1.78250E-4	-6.87229E-5	-2.67456E-5	1.52936E-5	-3.23465E-3	-3.23465E-3	-3.23465E-3	-5.08867E-3	-4.96248E-3	-4.82915E-3	-4.95535E-3	-4.88164E-3	-4.81513E-3	-4.86971E-3	-4.76539E-3	-4.99932E-3	-4.76363E-3	-4.59536E-3	-4.71340E-3	-4.72435E-3	-4.62557E-3	-4.49842E-3	-4.60252E-3	-4.42352E-3	-4.31640E-3	-4.23689E-3	-4.41998E-3	-4.07861E-3	-4.14435E-3	-4.09768E-3	-3.88895E-3	-3.85516E-3	-3.79076E-3
4.15680E+2	-1.24616E-4	1.03408E-4	5.14277E-5	-1.65459E-5	1.85316E-4	-2.02142E-5	-4.45185E-5	-4.39006E-5	-1.86944E-4	-5.16561E-5	-1.15478E-4	6.46051E-5	3.09872E-4	-2.43934E-5	1.38287E-4	-9.11553E-5	-7.11402E-5	-3.96542E-6	-6.94816E-5	1.10926E-5	-3.41114E-3	-3.41114E-3	-3.41114E-3	-5.43625E-3	-5.10372E-3	-5.10561E-3	-5.07006E-3	-5.02538E-3	-5.19717E-3	-4.94902E-3	-4.94246E-3	-5.16644E-3	-5.04930E-3	-4.85466E-3	-4.86161E-3	-4.80139E-3	-4.82093E-3	-4.69072E-3	-4.81632E-3	-4.67460E-3	-4.64640E-3	-4.45940E-3	-4.40518E-3	-4.34777E-3	-4.34024E-3	-4.12907E-3	-4.11837E-3	-4.00998E-3	-3.99383E-3
4.16257E+2	6.03416E-5	3.72030E-5	4.35390E-5	2.83998E-5	9.56832E-5	-1.02534E-4	-1.86419E-4	1.36256E-5	-3.44679E-5	-6.25998E-6	5.44135E-5	-3.69961E-5	2.81506E-4	1.29898E-5	-2.64005E-5	-2.54998E-5	-4.38529E-5	-5.30149E-5	-4.57633E-5	-6.64936E-5	-3.57274E-3	-3.57274E-3	-3.57274E-3	-5.73667E-3	-5.33121E-3	-5.35345E-3	-5.24560E-3	-5.20878E-3	-5.45152E-3	-5.22601E-3	-5.37909E-3	-5.47028E-3	-5.23664E-3	-5.14271E-3	-5.11168E-3	-5.01401E-3	-4.93591E-3	-4.97461E-3	-4.98580E-3	-4.97542E-3	-4.81444E-3	-4.73628E-3	-4.68047E-3	-4.55348E-3	-4.63933E-3	-4.49066E-3	-4.38355E-3	-4.24873E-3	-4.22812E-3
4.16835E+2	1.64707E-4	8.80223E-5	-1.03233E-4	-5.41327E-5	2.48830E-5	1.54546E-4	-1.73082E-4	-1.00132E-4	-1.34716E-4	9.21647E-6	7.08279E-5	-2.83707E-5	1.22952E-4	-1.77653E-5	-2.90076E-5	-3.68584E-5	1.06782E-5	-1.29411E-5	5.08880E-5	-6.48210E-6	-3.68055E-3	-3.68055E-3	-3.68055E-3	-5.68307E-3	-5.51359E-3	-5.48185E-3	-5.56438E-3	-5.49714E-3	-5.49264E-3	-5.37283E-3	-5.41533E-3	-5.36617E-3	-5.31863E-3	-5.24153E-3	-5.11882E-3	-5.21732E-3	-5.21654E-3	-5.17363E-3	-4.94975E-3	-4.93934E-3	-4.93695E-3	-4.83126E-3	-4.83896E-3	-4.64747E-3	-4.65835E-3	-4.61433E-3	-4.44648E-3	-4.26568E-3	-4.38288E-3
4.17412E+2	1.24144E-4	7.51489E-5	-4.92283E-5	-4.46653E-5	2.87039E-5	1.02245E-4	-8.44947E-5	-1.76444E-4	-1.65302E-4	1.58053E-4	1.26875E-4	2.65744E-5	-2.35038E-5	-5.74425E-5	8.12775E-5	6.85943E-5	-1.47377E-4	-2.30189E-5	-1.69262E-5	-3.21320E-6	-3.81723E-3	-3.81723E-3	-3.81723E-3	-5.88875E-3	-5.76444E-3	-6.18573E-3	-5.89741E-3	-5.84686E-3	-5.98419E-3	-5.73051E-3	-5.59817E-3	-5.45561E-3	-5.46834E-3	-5.51971E-3	-5.46749E-3	-5.40173E-3	-5.25963E-3	-5.41476E-3	-5.35736E-3	-5.00610E-3	-5.16628E-3	-5.02627E-3	-5.00747E-3	-4.84944E-3	-4.84485E-3	-4.82120E-3	-4.52112E-3	-4.38875E-3	-4.53609E-3
4.17989E+2	1.62956E-5	1.03734E-6	-1.78920E-5	-4.75977E-5	7.26081E-6	-1.61087E-4	-9.63427E-5	-6.32308E-5	-5.85080E-5	-9.72500E-6	-2.69048E-5	1.40836E-4	6.97274E-5	-8.70540E-5	2.01669E-4	1.05101E-4	1.27202E-4	-8.90455E-5	1.46050E-5	-2.63469E-5	-3.96108E-3	-3.96108E-3	-3.96108E-3	-5.92584E-3	-5.99373E-3	-6.03677E-3	-6.16533E-3	-6.24186E-3	-6.05515E-3	-5.93309E-3	-5.76482E-3	-5.85025E-3	-5.75446E-3	-5.65617E-3	-5.55828E-3	-5.54428E-3	-5.48816E-3	-5.51115E-3	-5.42411E-3	-5.36302E-3	-5.32740E-3	-5.33336E-3	-5.19010E-3	-5.09500E-3	-4.89852E-3	-4.93948E-3	-4.80191E-3	-4.74073E-3	-4.68875E-3
4.18566E+2	-3.06380E-5	4.16480E-5	1.34739E-4	2.71696E-5	-7.11209E-5	-3.39261E-5	-1.25231E-4	-9.50189E-5	-1.26944E-5	-1.66911E-4	6.75706E-5	2.08388E-6	5.53246E-5	-3.30177E-6	1.49167E-4	-2.15082E-5	1.87489E-4	-1.24118E-4	1.08797E-5	8.39731E-6	-4.07177E-3	-4.07177E-3	-4.07177E-3	-6.39347E-3	-6.53488E-3	-6.07139E-3	-5.96169E-3	-6.08808E-3	-6.08344E-3	-6.12896E-3	-6.02781E-3	-6.35682E-3	-6.04174E-3	-6.04430E-3	-5.69655E-3	-5.63071E-3	-5.68760E-3	-5.61464E-3	-5.42397E-3	-5.51136E-3	-5.46564E-3	-5.40617E-3	-5.24774E-3	-5.17414E-3	-5.18283E-3	-5.23338E-3	-5.02132E-3	-4.99635E-3	-4.73653E-3
4.19144E+2	-6.56566E-5	-2.02795E-7	1.07103E-4	1.03124E-5	-1.70914E-5	3.98097E-5	-8.45946E-5	1.87102E-5	-7.87802E-5	-6.25794E-5	-6.91557E-5	-5.06206E-5	9.04264E-5	1.22299E-4	1.16177E-4	-6.67683E-5	1.01292E-4	-1.23624E-4	3.02752E-5	-1.73303E-5	-4.29373E-3	-4.29373E-3	-4.29373E-3	-6.68078E-3	-6.38439E-3	-6.34074E-3	-6.13531E-3	-6.48584E-3	-6.36942E-3	-6.37602E-3	-6.24701E-3	-6.24457E-3	-6.22566E-3	-6.24654E-3	-6.01542E-3	-6.03272E-3	-5.98477E-3	-5.94548E-3	-5.81789E-3	-5.66208E-3	-5.62366E-3	-5.59490E-3	-5.42166E-3	-5.47290E-3	-5.32777E-3	-5.21335E-3	-5.10655E-3	-5.03232E-3	-4.93561E-3
4.19721E+2	1.61183E-4	1.31329E-4	2.76455E-5	-9.16747E-5	-2.72876E-5	-1.39110E-5	-9.11358E-5	-3.24479E-5	-1.35578E-4	-1.07083E-4	-1.89241E-4	3.51960E-5	2.03073E-4	-2.18324E-5	1.34167E-4	2.12580E-6	1.48579E-4	-1.03902E-4	-1.53885E-5	-1.38170E-5	-4.41420E-3	-4.41420E-3	-4.41420E-3	-7.01263E-3	-6.75565E-3	-6.76398E-3	-6.36844E-3	-6.48361E-3	-6.69504E-3	-6.46461E-3	-6.36953E-3	-6.39123E-3	-6.33666E-3	-6.44693E-3	-6.12440E-3	-6.19938E-3	-6.14420E-3	-6.13635E-3	-5.99875E-3	-5.81691E-3	-5.90461E-3	-5.65107E-3	-5.57524E-3	-5.59754E-3	-5.40853E-3	-5.33813E-3	-5.25526E-3	-5.06129E-3	-5.04265E-3
4.20299E+2	1.30543E-4	9.90473E-5	8.29455E-5	-1.31803E-4	-1.02331E-4	-1.98838E-5	9.39813E-5	-1.05371E-4	-1.15522E-4	-5.66024E-5	-9.37130E-5	7.87744E-5	5.02901E-5	-4.22323E-5	5.44163E-5	-5.11485E-5	6.87854E-5	1.88884E-5	9.34932E-6	3.15859E-5	-4.48110E-3	-4.48110E-3	-4.48110E-3	-7.03035E-3	-6.65888E-3	-6.72498E-3	-6.67539E-3	-6.51316E-3	-6.74181E-3	-6.56154E-3	-6.51498E-3	-6.47906E-3	-6.46416E-3	-6.64971E-3	-6.25511E-3	-6.36351E-3	-6.13787E-3	-6.20482E-3	-5.94519E-3	-6.05976E-3	-6.07918E-3	-5.74490E-3	-5.65098E-3	-5.69744E-3	-5.50749E-3	-5.46510E-3	-5.32644E-3	-5.19292E-3	-5.20723E-3
4.20876E+2	2.32490E-4	2.65969E-5	-1.37600E-5	2.22622E-5	-4.98782E-5	-4.21745E-5	1.74777E-5	-9.87436E-5	9.89323E-5	-1.03224E-4	-1.08415E-4	3.62841E-5	3.02239E-5	-1.60737E-4	4.58272E-5	3.52534E-5	4.37058E-5	-1.42578E-5	-2.62083E-5	2.83444E-5	-4.66202E-3	-4.66202E-3	-4.66202E-3	-7.41755E-3	-6.83593E-3	-7.12144E-3	-6.77384E-3	-6.84726E-3	-6.90547E-3	-6.84525E-3	-6.76009E-3	-6.74220E-3	-6.65897E-3	-6.67930E-3	-6.40382E-3	-6.66508E-3	-6.40482E-3	-6.29188E-3	-6.15344E-3	-6.25275E-3	-6.10345E-3	-6.04037E-3	-5.85710E-3	-5.78911E-3	-5.64487E-3	-5.64739E-3	-5.54165E-3	-5.37335E-3	-5.27471E-3
4.21454E+2	2.98869E-4	8.33215E-6	4.59305E-5	1.22654E-6	-2.59343E-5	-4.43751E-5	-5.06950E-5	7.40960E-5	5.17821E-6	-5.34331E-5	-2.20596E-5	-4.90395E-5	1.10422E-5	-1.05888E-4	-1.08894E-4	3.58299E-5	2.22854E-5	-3.35078E-5	1.10458E-6	-1.00677E-5	-4.79358E-3	-4.79358E-3	-4.79358E-3	-7.58036E-3	-7.24798E-3	-7.10879E-3	-7.05876E-3	-7.18797E-3	-7.33698E-3	-6.91312E-3	-7.05220E-3	-6.77138E-3	-6.99501E-3	-6.66055E-3	-6.66265E-3	-6.81974E-3	-6.63877E-3	-6.52458E-3	-6.31224E-3	-6.47014E-3	-6.32110E-3	-6.20042E-3	-6.01252E-3	-5.93787E-3	-5.79964E-3	-5.69367E-3	-5.59137E-3	-5.49548E-3	-5.39054E-3
4.22031E+2	-6.40209E-5	-5.08367E-5	5.39593E-5	-9.34622E-11	-3.67876E-6	-1.24766E-5	-5.83100E-5	8.35116E-5	6.66377E-5	-8.79890E-6	6.54712E-5	5.60787E-6	6.69626E-5	1.91999E-5	-5.13755E-5	-4.73338E-6	-7.08594E-5	-1.49956E-6	-1.96180E-5	-1.51426E-5	-4.86636E-3	-4.86636E-3	-4.86636E-3	-7.40490E-3	-7.46094E-3	-7.15132E-3	-7.34672E-3	-7.45359E-3	-7.49207E-3	-7.13273E-3	-7.04096E-3	-6.90367E-3	-7.27045E-3	-6.90975E-3	-6.86461E-3	-6.88583E-3	-6.63353E-3	-6.74161E-3	-6.40520E-3	-6.42054E-3	-6.36236E-3	-6.35567E-3	-6.24864E-3	-6.08417E-3	-5.84280E-3	-5.72797E-3	-5.83317E-3	-5.73059E-3	-5.47537E-3
4.22609E+2	3.98864E-5	-2.93420E-5	1.42835E-6	3.18519E-5	-6.06073E-5	-1.07612E-4	2.78571E-5	-7.38390E-6	4.40900E-5	6.02190E-5	-6.76291E-5	1.77833E-5	-2.48654E-5	4.35942E-5	7.53773E-5	-1.28916E-4	2.74612E-5	-1.89161E-6	2.30496E-5	3.56487E-5	-4.98088E-3	-4.98088E-3	-4.98088E-3	-7.43873E-3	-7.31499E-3	-7.48447E-3	-7.53599E-3	-7.27289E-3	-7.60374E-3	-7.43033E-3	-7.10512E-3	-7.28227E-3	-7.08595E-3	-7.16387E-3	-7.13847E-3	-6.91015E-3	-6.82858E-3	-6.66586E-3	-6.70465E-3	-6.63728E-3	-6.62231E-3	-6.47675E-3	-6.25378E-3	-6.07191E-3	-6.00485E-3	-5.88805E-3	-5.95121E-3	-5.77703E-3	-5.58114E-3
4.23187E+2	1.63852E-4	-4.16393E-5	4.48378E-5	-3.29383E-5	-2.51784E-6	-8.81193E-5	1.69864E-5	5.43985E-5	5.94778E-5	2.02653E-5	-8.33919E-5	-9.66234E-5	-3.27094E-5	-4.29922E-6	4.83956E-5	-1.57321E-4	1.40847E-4	-1.16637E-5	-7.15623E-6	9.32008E-6	-5.06704E-3	-5.06704E-3	-5.06704E-3	-7.59341E-3	-7.37566E-3	-7.45213E-3	-7.63446E-3	-7.46472E-3	-7.57672E-3	-7.51237E-3	-7.28305E-3	-7.39463E-3	-7.21286E-3	-7.13729E-3	-7.05064E-3	-6.89660E-3	-7.11127E-3	-6.80227E-3	-6.79623E-3	-6.82392E-3	-6.83482E-3	-6.47202E-3	-6.39567E-3	-6.23443E-3	-6.14763E-3	-6.08838E-3	-6.01495E-3	-5.85292E-3	-5.70055E-3
4.23764E+2	1.21048E-4	2.50268E-5	-2.78984E-5	-5.84775E-5	-6.34867E-5	-7.31623E-5	-1.43585E-4	9.47020E-5	-1.34827E-4	-5.57335E-5	-1.10923E-5	1.71696E-5	1.56833E-4	9.61215E-5	-2.90570E-5	-1.21071E-4	2.25440E-4	2.28766E-5	-2.80743E-5	-1.27518E-5	-5.16184E-3	-5.16184E-3	-5.16184E-3	-8.17592E-3	-7.72155E-3	-7.73923E-3	-7.77526E-3	-7.66904E-3	-7.83423E-3	-7.73133E-3	-7.37932E-3	-7.27126E-3	-7.29452E-3	-7.15186E-3	-7.29156E-3	-7.07151E-3	-7.17133E-3	-7.10610E-3	-6.93582E-3	-6.93852E-3	-7.01941E-3	-6.55766E-3	-6.52764E-3	-6.45412E-3	-6.24204E-3	-6.26864E-3	-6.12818E-3	-5.93510E-3	-5.96196E-3
4.24342E+2	2.56556E-5	8.96748E-5	4.05516E-5	-2.48610E-5	3.49289E-5	-3.88564E-5	-2.25000E-4	3.80466E-5	-1.86913E-4	-2.96171E-5	-5.53388E-5	-2.87765E-5	2.01262E-4	6.76337E-5	6.20700E-5	-4.39424E-5	1.85346E-4	-9.50058E-5	-2.07037E-5	3.84441E-6	-5.27670E-3	-5.27670E-3	-5.27670E-3	-8.42778E-3	-8.15402E-3	-7.80760E-3	-7.78402E-3	-7.94222E-3	-7.84797E-3	-7.83314E-3	-7.66977E-3	-7.58339E-3	-7.55654E-3	-7.44753E-3	-7.39716E-3	-7.35240E-3	-7.34533E-3	-7.23271E-3	-6.92950E-3	-6.94934E-3	-6.94324E-3	-6.64078E-3	-6.67277E-3	-6.54173E-3	-6.36934E-3	-6.35226E-3	-6.18331E-3	-6.05412E-3	-5.92363E-3
4.24920E+2	-2.00893E-5	6.55838E-5	-2.81932E-5	-5.11027E-5	1.25933E-4	-7.99799E-5	-1.46359E-4	-3.67371E-5	-4.27308E-5	3.04219E-5	-5.29500E-5	1.14825E-4	5.23238E-5	8.83873E-5	1.15497E-4	-8.65795E-5	-2.54803E-5	-6.81554E-5	7.59341E-6	3.77912E-5	-5.36600E-3	-5.36600E-3	-5.36600E-3	-8.51811E-3	-8.38515E-3	-7.92803E-3	-8.00558E-3	-8.09169E-3	-7.79903E-3	-7.82680E-3	-8.00368E-3	-7.81980E-3	-7.68578E-3	-7.62367E-3	-7.51115E-3	-7.42175E-3	-7.46416E-3	-7.29242E-3	-7.12566E-3	-7.11357E-3	-7.01954E-3	-6.70411E-3	-6.76183E-3	-6.64379E-3	-6.60392E-3	-6.39062E-3	-6.26794E-3	-6.11807E-3	-5.98691E-3
4.25498E+2	7.51807E-5	-2.17585E-5	3.57651E-5	1.04993E-5	3.99718E-7	-8.83120E-6	-1.09385E-4	-3.94057E-5	5.90529E-6	4.85715E-5	-8.77254E-5	1.39498E-4	-1.09182E-4	3.06254E-5	1.07877E-4	-6.90096E-5	5.15771E-5	-7.99658E-5	1.45626E-6	1.79070E-5	-5.48187E-3	-5.48187E-3	-5.48187E-3	-8.45657E-3	-8.49281E-3	-8.14318E-3	-8.20298E-3	-8.25640E-3	-8.06623E-3	-7.80182E-3	-8.04684E-3	-7.97902E-3	-7.57748E-3	-7.66370E-3	-7.66292E-3	-7.43070E-3	-7.51533E-3	-7.39836E-3	-7.36632E-3	-7.15193E-3	-7.17439E-3	-6.82572E-3	-6.83747E-3	-6.73493E-3	-6.66601E-3	-6.43821E-3	-6.37897E-3	-6.15903E-3	-6.09587E-3
4.26076E+2	2.77699E-4	-4.29036E-5	2.20008E-5	1.33873E-4	-6.92073E-5	-3.92141E-5	-2.33234E-4	-1.23181E-4	7.91154E-5	1.63412E-4	-7.02438E-5	-8.57512E-6	-1.44087E-4	1.68707E-4	-6.09355E-5	-2.62522E-5	6.64983E-5	-1.03768E-4	-1.65670E-5	2.68619E-5	-5.56602E-3	-5.56602E-3	-5.56602E-3	-8.54619E-3	-8.37906E-3	-8.34436E-3	-8.26428E-3	-8.40172E-3	-8.10024E-3	-8.21633E-3	-8.10934E-3	-8.11841E-3	-7.76954E-3	-7.75145E-3	-7.59436E-3	-7.32150E-3	-7.72218E-3	-7.36811E-3	-7.40690E-3	-7.27152E-3	-7.21109E-3	-6.83915E-3	-6.89489E-3	-6.83396E-3	-6.83654E-3	-6.46684E-3	-6.27784E-3	-6.22386E-3	-6.09572E-3
4.26654E+2	1.32226E-4	1.75079E-4	-5.00353E-5	-5.56545E-6	-1.29165E-4	1.27806E-5	-4.95495E-5	-6.66101E-5	3.46165E-6	2.45006E-5	2.31915E-6	2.68376E-5	-1.41528E-4	1.18332E-4	-1.10551E-4	1.28390E-4	8.06084E-5	-8.45224E-5	-3.98707E-5	-2.71371E-5	-5.67401E-3	-5.67401E-3	-5.67401E-3	-8.41488E-3	-8.38119E-3	-8.56647E-3	-8.22992E-3	-8.41813E-3	-8.30028E-3	-8.32638E-3	-8.17538E-3	-8.15763E-3	-8.01055E-3	-7.92909E-3	-7.84732E-3	-7.70353E-3	-7.76277E-3	-7.58383E-3	-7.53485E-3	-7.52325E-3	-7.37886E-3	-7.00935E-3	-7.03702E-3	-6.87876E-3	-6.80604E-3	-6.63588E-3	-6.39443E-3	-6.27140E-3	-6.20134E-3
4.27232E+2	2.73971E-4	8.75379E-6	-3.41003E-5	-9.46360E-6	-7.14896E-5	-6.43166E-5	-6.08021E-5	7.17064E-5	8.96269E-5	-6.64617E-5	1.53381E-6	-3.74379E-5	3.91781E-6	-2.06399E-5	-1.04842E-5	-1.94604E-5	1.40626E-4	-1.13130E-4	-4.87681E-5	-3.35805E-5	-5.71504E-3	-5.71504E-3	-5.71504E-3	-8.57959E-3	-8.52102E-3	-9.01562E-3	-8.53769E-3	-8.46886E-3	-8.34083E-3	-8.23521E-3	-8.31183E-3	-8.32949E-3	-8.23086E-3	-7.96899E-3	-7.95017E-3	-7.86511E-3	-7.85814E-3	-7.65438E-3	-7.50256E-3	-7.58067E-3	-7.36259E-3	-7.16362E-3	-7.18264E-3	-6.99585E-3	-6.74441E-3	-6.68892E-3	-6.47801E-3	-6.30182E-3	-6.31060E-3
4.27810E+2	1.78563E-4	-6.98160E-5	1.10362E-4	-1.22509E-4	4.56886E-5	-3.86412E-5	-1.24616E-4	-3.70169E-5	8.86851E-5	-6.14491E-6	-2.25768E-6	8.88720E-5	5.01865E-5	5.61928E-5	4.37934E-5	-7.37342E-5	-1.78776E-5	-1.26191E-4	-5.66413E-6	-3.78745E-5	-5.78373E-3	-5.78373E-3	-5.78373E-3	-8.81862E-3	-8.41341E-3	-8.92689E-3	-8.62189E-3	-8.59349E-3	-8.69186E-3	-8.41746E-3	-8.43868E-3	-8.23417E-3	-8.36799E-3	-8.09852E-3	-8.03143E-3	-7.96964E-3	-7.97881E-3	-7.82299E-3	-7.66208E-3	-7.49031E-3	-7.51548E-3	-7.19556E-3	-7.05434E-3	-7.01739E-3	-6.91981E-3	-6.73042E-3	-6.45811E-3	-6.43639E-3	-6.38117E-3
4.28388E+2	1.16299E-4	-9.76767E-5	3.25136E-5	-1.42115E-4	8.67231E-5	-3.73869E-5	-1.33895E-4	-1.46784E-4	-2.66997E-5	1.71299E-4	-8.09709E-6	-1.65383E-5	8.68680E-5	1.36358E-4	1.48885E-5	5.02276E-5	-3.91698E-6	-6.52823E-5	8.56538E-6	-2.53493E-5	-5.85776E-3	-5.85776E-3	-5.85776E-3	-9.18214E-3	-8.78079E-3	-8.88937E-3	-8.72737E-3	-8.70056E-3	-8.93755E-3	-8.59814E-3	-8.46613E-3	-8.51023E-3	-8.30198E-3	-8.21033E-3	-7.98427E-3	-8.05976E-3	-8.12740E-3	-7.89343E-3	-7.74396E-3	-7.59324E-3	-7.55408E-3	-7.39949E-3	-7.22341E-3	-7.11914E-3	-7.02830E-3	-6.73993E-3	-6.60787E-3	-6.46383E-3	-6.47297E-3
4.28966E+2	9.63600E-5	1.63134E-4	1.60605E-5	-2.28880E-4	3.92108E-5	-1.67120E-5	-8.25049E-5	-8.87837E-5	1.02723E-4	-1.11818E-5	-4.74965E-5	1.02554E-4	-3.40253E-5	1.23052E-4	9.97048E-7	1.04571E-4	-1.23803E-4	-5.85010E-5	-3.02642E-5	-2.65091E-5	-5.98884E-3	-5.98884E-3	-5.98884E-3	-9.29071E-3	-8.97917E-3	-9.15311E-3	-8.70085E-3	-8.79329E-3	-8.78229E-3	-8.66462E-3	-8.42783E-3	-8.56088E-3	-8.30696E-3	-8.41843E-3	-8.19503E-3	-8.04647E-3	-8.03384E-3	-7.90298E-3	-7.89655E-3	-7.72968E-3	-7.60615E-3	-7.47240E-3	-7.31167E-3	-7.18775E-3	-7.04012E-3	-6.81897E-3	-6.70215E-3	-6.52475E-3	-6.43383E-3
4.29545E+2	1.15673E-6	1.77182E-4	-6.40064E-5	-2.34219E-4	1.11287E-4	-9.89493E-5	-6.85162E-5	8.88308E-5	-3.65118E-5	2.79436E-5	-1.25298E-4	6.86897E-5	8.82561E-5	-5.44540E-5	-2.78950E-5	1.42421E-4	1.18618E-4	-3.00270E-5	-5.79083E-5	-2.65987E-5	-6.06432E-3	-6.06432E-3	-6.06432E-3	-9.28240E-3	-9.03898E-3	-9.32604E-3	-8.85387E-3	-8.89489E-3	-8.89822E-3	-8.77305E-3	-8.71801E-3	-8.54661E-3	-8.48106E-3	-8.46478E-3	-8.36421E-3	-8.32243E-3	-7.99263E-3	-7.94216E-3	-7.93215E-3	-7.68627E-3	-7.77205E-3	-7.60612E-3	-7.29818E-3	-7.16816E-3	-7.08661E-3	-6.93905E-3	-6.75434E-3	-6.51254E-3	-6.45399E-3
4.30123E+2	-1.57719E-4	-7.71453E-7	5.40353E-5	6.34340E-6	1.05135E-5	-1.12240E-4	-2.95617E-5	2.80958E-5	-4.91740E-5	-1.24423E-5	-1.31261E-4	1.11177E-4	2.18328E-4	-4.68073E-6	-9.50959E-6	1.17907E-4	2.03830E-6	-2.92539E-5	-5.63431E-6	-6.19007E-6	-6.08899E-3	-6.08899E-3	-6.08899E-3	-9.28908E-3	-9.18648E-3	-8.97374E-3	-9.05830E-3	-8.91525E-3	-9.04009E-3	-8.94099E-3	-8.58479E-3	-8.51977E-3	-8.58291E-3	-8.68735E-3	-8.41188E-3	-8.45377E-3	-8.19781E-3	-8.08087E-3	-8.00267E-3	-7.67644E-3	-7.64983E-3	-7.55186E-3	-7.39124E-3	-7.29486E-3	-7.22142E-3	-7.01434E-3	-6.77355E-3	-6.58017E-3	-6.49828E-3
4.30701E+2	1.90733E-5	7.91643E-5	1.69814E-4	-5.06448E-5	5.19452E-5	-8.51270E-5	-1.47074E-4	-2.36796E-5	4.92472E-5	3.73820E-5	5.15093E-5	-8.08097E-5	1.11029E-4	-6.35651E-6	-1.07035E-4	-2.70762E-5	2.03078E-5	-6.57517E-5	1.61685E-5	-1.20862E-5	-6.13212E-3	-6.13212E-3	-6.13212E-3	-9.35058E-3	-9.18489E-3	-9.19770E-3	-9.19426E-3	-8.97462E-3	-8.90142E-3	-8.97594E-3	-8.71822E-3	-8.67342E-3	-8.76618E-3	-8.60541E-3	-8.46817E-3	-8.55917E-3	-8.38753E-3	-8.11430E-3	-8.03178E-3	-7.95630E-3	-7.76724E-3	-7.57136E-3	-7.50092E-3	-7.41106E-3	-7.10844E-3	-7.01093E-3	-6.81402E-3	-6.70168E-3	-6.51459E-3
4.31280E+2	8.97801E-6	7.32259E-5	4.97213E-5	-1.56269E-4	8.01366E-5	-7.58969E-5	2.46804E-5	-1.44277E-5	-1.37330E-5	6.69729E-5	1.86133E-5	-1.39922E-4	2.22456E-5	1.21588E-4	4.68447E-5	-8.47367E-5	5.74795E-5	-8.37641E-5	-6.79737E-6	5.06090E-6	-6.22786E-3	-6.22786E-3	-6.22786E-3	-9.43995E-3	-9.30299E-3	-9.62004E-3	-9.39589E-3	-9.07142E-3	-9.04303E-3	-9.02222E-3	-8.97684E-3	-8.80214E-3	-8.77413E-3	-8.77804E-3	-8.48727E-3	-8.56149E-3	-8.58547E-3	-8.18769E-3	-8.11799E-3	-8.00780E-3	-7.98393E-3	-7.67473E-3	-7.57878E-3	-7.37315E-3	-7.22735E-3	-7.07136E-3	-6.87546E-3	-6.62738E-3	-6.66224E-3
4.31858E+2	2.83294E-5	9.75710E-5	-7.44544E-5	-3.77240E-6	-4.05563E-5	2.64962E-5	5.76024E-5	-2.24847E-5	2.76292E-6	1.82706E-5	-9.88144E-5	2.64922E-5	3.07144E-5	4.31433E-5	-4.90228E-5	-1.45040E-5	-4.12500E-5	-1.01868E-5	-1.34184E-5	3.70818E-5	-6.27550E-3	-6.27550E-3	-6.27550E-3	-9.54674E-3	-9.27775E-3	-9.48344E-3	-9.25333E-3	-9.47349E-3	-9.10367E-3	-9.00265E-3	-9.10906E-3	-9.03803E-3	-8.90473E-3	-8.82005E-3	-8.65526E-3	-8.52013E-3	-8.42287E-3	-8.12652E-3	-8.21910E-3	-8.06288E-3	-7.92528E-3	-7.68485E-3	-7.60578E-3	-7.42445E-3	-7.39629E-3	-7.07481E-3	-6.91656E-3	-6.62115E-3	-6.66039E-3
4.32436E+2	1.11745E-4	8.65759E-5	-3.65523E-5	-4.86476E-5	-1.99070E-4	4.12132E-5	4.62724E-5	7.28618E-6	1.92275E-4	5.63348E-5	2.72470E-5	-8.26786E-5	-3.93948E-5	3.96011E-5	1.94464E-5	-1.32743E-5	-3.46864E-5	-1.14964E-4	-5.10363E-5	-7.69346E-6	-6.38399E-3	-6.38399E-3	-6.38399E-3	-9.70970E-3	-9.48788E-3	-9.77874E-3	-9.56414E-3	-9.64382E-3	-9.26917E-3	-9.30194E-3	-9.15975E-3	-9.08338E-3	-9.02387E-3	-8.92707E-3	-8.67186E-3	-8.72528E-3	-8.56059E-3	-8.21407E-3	-8.24165E-3	-8.06504E-3	-8.05947E-3	-7.88812E-3	-7.57483E-3	-7.56500E-3	-7.45061E-3	-7.21059E-3	-7.11293E-3	-6.75496E-3	-6.68165E-3
4.33015E+2	-5.16876E-5	9.22804E-5	1.55323E-5	4.95868E-6	-1.34481E-4	-8.83080E-5	-9.33455E-5	2.74923E-5	1.02353E-4	4.44636E-5	1.31545E-5	4.69481E-6	1.01381E-5	1.17529E-4	5.11512E-5	6.58728E-5	-5.92957E-5	-7.02082E-5	-4.82573E-5	-4.03776E-6	-6.45598E-3	-6.45598E-3	-6.45598E-3	-9.64135E-3	-9.69023E-3	-9.75503E-3	-9.72620E-3	-9.53383E-3	-9.35852E-3	-9.36743E-3	-9.26820E-3	-9.09988E-3	-9.00356E-3	-8.94624E-3	-8.73310E-3	-8.72181E-3	-8.54667E-3	-8.35221E-3	-8.39975E-3	-8.01562E-3	-8.22329E-3	-7.87231E-3	-7.74763E-3	-7.55242E-3	-7.46703E-3	-7.31399E-3	-7.09927E-3	-6.89773E-3	-6.70816E-3
4.33594E+2	-8.12909E-5	-6.68053E-5	2.41167E-5	-2.32648E-5	5.83620E-5	-1.48980E-4	1.76110E-5	1.02885E-4	1.64523E-4	-7.91310E-5	-5.07117E-5	6.43799E-5	-6.56140E-5	1.01676E-4	4.39035E-5	1.17631E-5	3.95727E-5	-9.18114E-5	-3.70227E-5	1.58390E-5	-6.48368E-3	-6.48368E-3	-6.48368E-3	-9.73759E-3	-9.90596E-3	-9.87548E-3	-9.85890E-3	-9.83214E-3	-9.55389E-3	-9.49265E-3	-9.27183E-3	-9.13762E-3	-9.10434E-3	-9.09772E-3	-8.80245E-3	-8.83011E-3	-8.75636E-3	-8.51396E-3	-8.37453E-3	-8.23991E-3	-8.17848E-3	-7.79077E-3	-7.79479E-3	-7.53496E-3	-7.39850E-3	-7.22405E-3	-7.06198E-3	-6.85146E-3	-6.70524E-3
4.34172E+2	4.59211E-5	-9.82900E-5	3.82691E-5	-5.96600E-5	-2.93138E-5	-1.35767E-4	2.79244E-5	5.03128E-5	8.64270E-5	1.53530E-5	-8.79743E-5	-4.65763E-6	5.66715E-5	-7.09032E-5	1.12595E-4	7.06577E-7	1.56962E-4	-8.71587E-5	-1.25145E-5	-4.90350E-6	-6.52890E-3	-6.52890E-3	-6.52890E-3	-1.01042E-2	-9.87002E-3	-9.77374E-3	-9.77942E-3	-1.00777E-2	-9.78476E-3	-9.58914E-3	-9.34983E-3	-9.27996E-3	-9.10732E-3	-9.13737E-3	-8.97853E-3	-8.79413E-3	-8.77513E-3	-8.54710E-3	-8.28299E-3	-8.22978E-3	-8.32820E-3	-8.00405E-3	-7.81946E-3	-7.59485E-3	-7.56484E-3	-7.22488E-3	-7.04381E-3	-6.89707E-3	-6.79517E-3
4.34751E+2	-2.25952E-5	-9.23273E-5	-1.29597E-5	1.84923E-5	-1.22557E-4	-5.25641E-5	2.69304E-5	-1.56792E-5	-6.19617E-5	-2.66999E-5	-9.89145E-5	1.07483E-4	-1.30297E-5	3.47709E-5	1.59417E-4	1.86938E-4	9.62797E-5	-7.33272E-5	-2.00577E-5	-1.76381E-5	-6.61732E-3	-6.61732E-3	-6.61732E-3	-9.82182E-3	-9.98143E-3	-9.89992E-3	-9.81097E-3	-9.88162E-3	-9.68077E-3	-9.51699E-3	-9.37160E-3	-9.38518E-3	-9.26744E-3	-9.21949E-3	-9.04974E-3	-8.88696E-3	-8.89095E-3	-8.71272E-3	-8.47728E-3	-8.33125E-3	-8.31304E-3	-8.09519E-3	-7.81052E-3	-7.71479E-3	-7.48153E-3	-7.38169E-3	-7.17103E-3	-6.94927E-3	-6.78837E-3
4.35330E+2	6.23053E-5	-5.19823E-5	1.31307E-4	-1.03320E-4	-4.92956E-5	-2.14689E-6	6.16936E-5	1.05745E-4	-7.83343E-5	3.29943E-6	-8.72509E-5	4.48190E-5	-3.33930E-6	1.99342E-5	-1.88756E-5	-7.96147E-5	-8.56972E-6	1.70147E-5	1.52545E-5	2.13565E-5	-6.65810E-3	-6.65810E-3	-6.65810E-3	-9.88982E-3	-1.01739E-2	-1.02039E-2	-9.94193E-3	-9.98901E-3	-9.72116E-3	-9.57901E-3	-9.71614E-3	-9.55837E-3	-9.51940E-3	-9.12187E-3	-8.96650E-3	-8.98562E-3	-8.89497E-3	-8.57246E-3	-8.61295E-3	-8.42536E-3	-8.28505E-3	-8.19716E-3	-7.82483E-3	-7.70189E-3	-7.53523E-3	-7.34535E-3	-7.16686E-3	-7.00623E-3	-6.85281E-3
4.35908E+2	1.57746E-4	4.71160E-5	4.36651E-5	-1.14440E-4	-1.22020E-4	6.58185E-5	5.49352E-5	-1.92463E-5	-3.38603E-6	2.22193E-5	-4.67534E-5	-5.95176E-5	2.20883E-5	6.34530E-5	-1.88725E-5	-3.54474E-5	4.85792E-6	-1.78202E-5	-3.42351E-5	-1.01609E-5	-6.75549E-3	-6.75549E-3	-6.75549E-3	-1.02332E-2	-1.03453E-2	-1.02640E-2	-1.00590E-2	-1.00694E-2	-9.78758E-3	-9.80201E-3	-9.74274E-3	-9.69303E-3	-9.50009E-3	-9.29505E-3	-9.20083E-3	-9.09149E-3	-8.93425E-3	-8.80399E-3	-8.59969E-3	-8.58544E-3	-8.35678E-3	-8.27899E-3	-8.14945E-3	-7.82754E-3	-7.64223E-3	-7.44106E-3	-7.43719E-3	-6.95052E-3	-6.85738E-3
4.36487E+2	1.50045E-4	4.06462E-5	7.88430E-5	-5.67959E-5	-8.69693E-5	7.90549E-5	6.69266E-5	-1.41094E-4	-4.77939E-5	-7.46770E-5	-1.02319E-4	-9.88389E-6	9.89159E-5	1.05287E-4	-2.03091E-5	8.72482E-6	-2.32535E-5	-5.15450E-6	-3.39926E-5	-2.62009E-5	-6.83980E-3	-6.83980E-3	-6.83980E-3	-1.05640E-2	-1.03460E-2	-1.02794E-2	-1.04639E-2	-1.01922E-2	-9.82466E-3	-9.90855E-3	-9.71555E-3	-9.51128E-3	-9.50650E-3	-9.53907E-3	-9.21202E-3	-9.23264E-3	-9.02436E-3	-8.74022E-3	-8.73006E-3	-8.53135E-3	-8.41948E-3	-8.15055E-3	-8.14699E-3	-7.87609E-3	-7.70956E-3	-7.51294E-3	-7.40183E-3	-6.97855E-3	-6.99845E-3
4.37066E+2	1.29558E-5	6.02615E-5	6.95579E-5	-7.38814E-5	-3.73114E-5	9.78560E-5	2.44272E-5	8.58997E-6	-2.21870E-6	-3.97112E-5	-9.51809E-5	-1.70324E-5	3.54527E-5	3.51319E-5	2.39574E-5	-5.91596E-5	-8.23242E-5	2.67420E-5	1.00483E-5	1.83930E-6	-6.87364E-3	-6.87364E-3	-6.87364E-3	-1.05243E-2	-1.02319E-2	-1.05478E-2	-1.03882E-2	-1.03862E-2	-9.96556E-3	-9.88428E-3	-9.81223E-3	-9.79565E-3	-9.65459E-3	-9.59231E-3	-9.26615E-3	-9.25020E-3	-9.09903E-3	-8.94575E-3	-8.72332E-3	-8.54892E-3	-8.42370E-3	-8.11524E-3	-8.06990E-3	-7.91142E-3	-7.74772E-3	-7.57467E-3	-7.39217E-3	-6.92358E-3	-6.98046E-3
4.37645E+2	-8.99047E-5	1.04527E-4	4.95713E-5	-6.15692E-8	4.18599E-5	1.13692E-4	-4.50396E-5	1.63022E-4	-7.87479E-5	-4.67588E-5	-1.72586E-5	-5.20783E-5	-3.85476E-5	8.44130E-5	-5.00433E-5	-2.72579E-5	-1.00225E-4	-3.08542E-5	1.25755E-5	7.11608E-6	-6.92336E-3	-6.92336E-3	-6.92336E-3	-1.03994E-2	-1.04581E-2	-1.04846E-2	-1.01967E-2	-1.00882E-2	-1.01000E-2	-9.93055E-3	-9.88825E-3	-9.64032E-3	-9.60004E-3	-9.62947E-3	-9.47716E-3	-9.26710E-3	-9.07701E-3	-9.20009E-3	-8.72439E-3	-8.71986E-3	-8.58470E-3	-8.22238E-3	-8.07990E-3	-7.94645E-3	-7.63639E-3	-7.59249E-3	-7.33896E-3	-7.08881E-3	-6.92480E-3
4.38224E+2	4.69786E-5	6.02154E-5	-7.36573E-6	-9.84401E-5	-4.39978E-5	1.05785E-5	4.92757E-6	6.04323E-5	-6.42887E-5	-7.20005E-5	4.63200E-5	3.45574E-5	9.00032E-5	7.92011E-5	-9.80453E-5	1.32017E-4	-7.54166E-5	-1.00515E-4	-1.36303E-5	8.46863E-6	-6.94907E-3	-6.94907E-3	-6.94907E-3	-1.05640E-2	-1.07100E-2	-1.03436E-2	-1.03777E-2	-1.02256E-2	-1.01535E-2	-1.01073E-2	-9.89773E-3	-9.79025E-3	-9.63107E-3	-9.64617E-3	-9.22073E-3	-9.31396E-3	-9.08734E-3	-9.12648E-3	-8.83725E-3	-8.73475E-3	-8.63539E-3	-8.35520E-3	-8.14000E-3	-7.92165E-3	-7.80173E-3	-7.64381E-3	-7.55892E-3	-7.02524E-3	-7.09138E-3
4.38803E+2	6.46855E-5	2.03364E-4	1.32414E-5	-1.37744E-4	1.74734E-5	-2.53127E-5	-9.76331E-5	3.29452E-5	-2.28408E-5	4.80102E-5	-6.96191E-5	1.29186E-4	4.44879E-5	-7.08705E-5	-6.07792E-5	-2.44851E-5	-5.78326E-5	-2.23081E-5	-6.07962E-6	4.21120E-5	-6.96054E-3	-6.96054E-3	-6.96054E-3	-1.06697E-2	-1.05530E-2	-1.08160E-2	-1.07009E-2	-1.02924E-2	-1.02936E-2	-9.98997E-3	-9.78706E-3	-9.83416E-3	-9.80692E-3	-9.60418E-3	-9.36348E-3	-9.34326E-3	-9.18112E-3	-9.04824E-3	-8.76862E-3	-8.64848E-3	-8.63822E-3	-8.40225E-3	-8.22514E-3	-7.81062E-3	-7.80338E-3	-7.65621E-3	-7.59525E-3	-7.12774E-3	-7.05193E-3
4.39382E+2	1.94996E-4	6.96632E-5	-3.57321E-6	-1.90831E-4	1.44743E-5	-3.86418E-5	-2.49758E-4	7.85765E-5	-7.36653E-5	3.39710E-5	6.96531E-7	5.18336E-5	1.76294E-4	7.32323E-5	1.00986E-5	-3.12836E-5	-1.20475E-4	-4.84776E-5	1.65532E-5	3.63148E-5	-7.06740E-3	-7.06740E-3	-7.06740E-3	-1.06987E-2	-1.06406E-2	-1.06119E-2	-1.06345E-2	-1.06732E-2	-1.01350E-2	-1.01538E-2	-1.00132E-2	-9.95378E-3	-9.90955E-3	-9.74533E-3	-9.46679E-3	-9.42087E-3	-9.28491E-3	-9.19065E-3	-8.79598E-3	-8.68773E-3	-8.54126E-3	-8.43311E-3	-8.34759E-3	-8.02711E-3	-7.79131E-3	-7.61358E-3	-7.55264E-3	-7.16713E-3	-7.07233E-3
4.39961E+2	3.27824E-5	-2.58754E-5	6.10185E-5	-1.39456E-4	-4.18199E-5	1.38199E-4	-1.50049E-4	1.05877E-4	5.85478E-5	1.34172E-4	-1.49384E-4	-1.11469E-4	8.72415E-5	-5.97298E-6	1.28897E-4	-5.89802E-6	-1.07265E-4	-2.35836E-5	-7.71805E-6	2.17563E-5	-7.13306E-3	-7.13306E-3	-7.13306E-3	-1.09354E-2	-1.06547E-2	-1.07438E-2	-1.06169E-2	-1.05920E-2	-1.02536E-2	-1.03369E-2	-1.00576E-2	-9.80481E-3	-9.87480E-3	-9.80252E-3	-9.56751E-3	-9.50966E-3	-9.32217E-3	-9.21715E-3	-9.00713E-3	-8.99457E-3	-8.58193E-3	-8.57947E-3	-8.22892E-3	-8.12174E-3	-8.00119E-3	-7.77292E-3	-7.62482E-3	-7.29074E-3	-7.13588E-3
4.40540E+2	-2.20533E-5	6.14242E-5	1.00364E-4	-1.71484E-4	2.76216E-5	1.00420E-4	-2.40712E-5	-1.11543E-5	3.80459E-5	3.40081E-5	-7.88594E-5	-6.87719E-5	-1.18324E-4	1.14874E-5	1.86186E-4	-5.39200E-5	3.09795E-6	-4.38794E-5	-2.78642E-5	5.77262E-5	-7.16524E-3	-7.16524E-3	-7.16524E-3	-1.11310E-2	-1.06380E-2	-1.09316E-2	-1.04659E-2	-1.05874E-2	-1.02975E-2	-1.02458E-2	-1.02771E-2	-1.01101E-2	-9.92497E-3	-9.78322E-3	-9.66660E-3	-9.40241E-3	-9.27547E-3	-9.25057E-3	-9.08311E-3	-8.94776E-3	-8.75092E-3	-8.58152E-3	-8.22586E-3	-8.20088E-3	-8.04292E-3	-7.81572E-3	-7.65922E-3	-7.29343E-3	-7.04508E-3
4.41119E+2	1.21256E-4	1.04481E-4	9.56591E-6	-9.22827E-5	1.33578E-5	2.45445E-5	-1.91639E-5	6.98390E-5	1.68780E-4	-1.39574E-4	-1.35350E-4	-1.09729E-4	-5.19884E-5	-5.19977E-6	5.01530E-5	-3.13393E-6	7.92856E-5	-7.58360E-5	-2.37493E-5	1.47440E-5	-7.25095E-3	-7.25095E-3	-7.25095E-3	-1.11668E-2	-1.06864E-2	-1.11849E-2	-1.06040E-2	-1.05763E-2	-1.04774E-2	-1.02471E-2	-1.00876E-2	-1.04670E-2	-9.99571E-3	-9.83119E-3	-9.76862E-3	-9.69293E-3	-9.35780E-3	-9.27400E-3	-9.01976E-3	-8.96682E-3	-8.92322E-3	-8.73044E-3	-8.41560E-3	-8.38727E-3	-8.01637E-3	-7.78030E-3	-7.62144E-3	-7.30320E-3	-7.16106E-3
4.41699E+2	9.45859E-5	1.05402E-4	5.95574E-6	-1.11086E-4	-2.30200E-5	-1.20287E-4	-7.02524E-5	9.09100E-5	1.58190E-4	-6.45736E-5	-6.44047E-5	-4.29018E-5	1.79923E-4	-1.21861E-4	1.43501E-4	2.92167E-5	-1.31901E-4	-6.52672E-5	3.03539E-6	4.83538E-6	-7.31334E-3	-7.31334E-3	-7.31334E-3	-1.12859E-2	-1.08980E-2	-1.10958E-2	-1.10167E-2	-1.06479E-2	-1.06166E-2	-1.04956E-2	-1.02291E-2	-1.03328E-2	-1.00378E-2	-9.88408E-3	-9.72571E-3	-9.75679E-3	-9.51605E-3	-9.32269E-3	-9.03664E-3	-8.99978E-3	-8.96169E-3	-8.75604E-3	-8.35903E-3	-8.43798E-3	-7.96525E-3	-7.84078E-3	-7.64475E-3	-7.36665E-3	-7.13666E-3
4.42278E+2	6.01675E-5	-1.01928E-5	2.92373E-5	-5.05445E-5	2.91074E-5	-1.28611E-4	4.17364E-5	-2.22251E-5	1.12476E-4	-9.00796E-5	-2.33535E-5	-3.91880E-5	8.29676E-5	2.24816E-5	9.10997E-5	-2.33166E-5	-7.90449E-5	-6.04278E-5	1.45933E-5	4.31177E-5	-7.32589E-3	-7.32589E-3	-7.32589E-3	-1.14094E-2	-1.09126E-2	-1.08843E-2	-1.08811E-2	-1.05540E-2	-1.05854E-2	-1.04941E-2	-1.01183E-2	-1.02694E-2	-1.02947E-2	-9.99387E-3	-9.70529E-3	-9.79067E-3	-9.67324E-3	-9.38260E-3	-9.25149E-3	-8.97211E-3	-8.89817E-3	-8.68569E-3	-8.48689E-3	-8.38261E-3	-8.03438E-3	-7.93727E-3	-7.59142E-3	-7.31107E-3	-7.16077E-3
4.42857E+2	-3.42415E-5	7.14106E-7	-6.04829E-5	-1.46867E-4	6.49794E-5	-7.60283E-5	8.35771E-5	-8.24527E-5	7.12619E-5	-7.38455E-5	-6.94139E-5	-3.09673E-5	7.39234E-5	3.65172E-5	7.99081E-5	1.48842E-5	1.14210E-4	-3.52849E-5	1.86741E-5	5.09342E-5	-7.33596E-3	-7.33596E-3	-7.33596E-3	-1.13241E-2	-1.11119E-2	-1.11808E-2	-1.08323E-2	-1.07366E-2	-1.07968E-2	-1.03826E-2	-1.04013E-2	-1.03462E-2	-1.03544E-2	-1.00810E-2	-9.84450E-3	-9.81641E-3	-9.77801E-3	-9.51310E-3	-9.22634E-3	-9.06928E-3	-8.89999E-3	-8.81873E-3	-8.52677E-3	-8.43952E-3	-8.10463E-3	-7.86458E-3	-7.72341E-3	-7.36313E-3	-7.32052E-3
4.43437E+2	-3.56810E-5	6.18645E-5	-5.40669E-5	-4.77454E-5	2.11521E-4	-1.49183E-4	-7.72302E-5	8.84039E-5	6.99420E-5	-1.05052E-4	8.27885E-6	4.89835E-5	2.72095E-5	-8.48071E-5	-8.82582E-5	7.97326E-5	7.40268E-5	-1.36361E-5	-4.42418E-6	-9.87918E-6	-7.39054E-3	-7.39054E-3	-7.39054E-3	-1.11336E-2	-1.13006E-2	-1.13191E-2	-1.07446E-2	-1.09217E-2	-1.09744E-2	-1.04407E-2	-1.04172E-2	-1.06094E-2	-1.02183E-2	-1.00871E-2	-9.99209E-3	-9.95689E-3	-9.50337E-3	-9.62252E-3	-9.25343E-3	-9.10610E-3	-8.91437E-3	-8.73084E-3	-8.64145E-3	-8.51933E-3	-8.06312E-3	-7.93598E-3	-7.78011E-3	-7.42652E-3	-7.36768E-3
4.44016E+2	1.09586E-4	1.39913E-4	-4.15890E-5	4.36220E-6	5.08322E-5	-1.62620E-4	-3.33646E-5	3.46652E-5	-8.78331E-5	-4.89469E-5	-1.57405E-5	-1.34156E-4	6.31310E-6	-2.91880E-5	1.15300E-4	1.38416E-4	2.77401E-5	-3.96821E-5	-1.98632E-5	-1.41444E-5	-7.39865E-3	-7.39865E-3	-7.39865E-3	-1.14322E-2	-1.12988E-2	-1.13711E-2	-1.09364E-2	-1.09874E-2	-1.08861E-2	-1.07274E-2	-1.07157E-2	-1.04769E-2	-1.03733E-2	-1.02262E-2	-1.00086E-2	-1.00709E-2	-9.60094E-3	-9.55522E-3	-9.27932E-3	-9.04050E-3	-8.98375E-3	-8.78543E-3	-8.53627E-3	-8.55365E-3	-8.12102E-3	-8.02479E-3	-7.75967E-3	-7.50379E-3	-7.34214E-3
4.44596E+2	8.60205E-5	6.36673E-5	1.13570E-4	-2.06571E-5	-6.69660E-8	-6.23371E-5	-6.32825E-5	2.02783E-5	-1.37046E-4	-3.58760E-5	-3.10296E-5	-1.05463E-4	1.06254E-5	1.29603E-4	-1.94887E-5	7.00470E-5	1.26820E-4	-1.10227E-4	-1.30871E-5	-2.20713E-5	-7.47578E-3	-7.47578E-3	-7.47578E-3	-1.16773E-2	-1.11933E-2	-1.13769E-2	-1.12326E-2	-1.11573E-2	-1.08975E-2	-1.08484E-2	-1.05868E-2	-1.05484E-2	-1.04378E-2	-1.02592E-2	-1.01171E-2	-1.00130E-2	-9.75996E-3	-9.52715E-3	-9.36856E-3	-9.30269E-3	-9.09603E-3	-8.89262E-3	-8.67471E-3	-8.56830E-3	-8.23926E-3	-8.22749E-3	-7.82032E-3	-7.62823E-3	-7.33780E-3
4.45175E+2	2.67793E-4	-5.13008E-5	6.70350E-5	4.16940E-5	5.68057E-5	-3.83219E-5	-1.65285E-4	-3.29139E-5	-1.78596E-4	-7.57623E-5	2.03188E-5	-2.87446E-6	1.83718E-4	8.18119E-5	-1.86408E-5	-7.14047E-5	2.63994E-5	-1.02414E-4	-4.87736E-6	-3.18530E-6	-7.58129E-3	-7.58129E-3	-7.58129E-3	-1.17651E-2	-1.11557E-2	-1.13130E-2	-1.12189E-2	-1.11679E-2	-1.08898E-2	-1.09812E-2	-1.07254E-2	-1.05837E-2	-1.03905E-2	-1.02446E-2	-1.00163E-2	-1.00942E-2	-9.77537E-3	-9.55780E-3	-9.47052E-3	-9.38304E-3	-9.03421E-3	-8.93843E-3	-8.68618E-3	-8.55867E-3	-8.28811E-3	-8.14905E-3	-7.83586E-3	-7.65572E-3	-7.36667E-3
4.45755E+2	3.74990E-6	-6.26474E-5	-3.28656E-5	9.59609E-5	1.01268E-4	-3.04847E-5	-1.46206E-4	3.58356E-5	-5.71430E-5	-6.47124E-5	-2.76201E-5	1.09657E-4	7.94967E-5	2.72157E-5	-7.22178E-5	3.30689E-5	7.95027E-5	-7.47606E-5	2.00641E-5	-1.71621E-5	-7.56835E-3	-7.56835E-3	-7.56835E-3	-1.16251E-2	-1.12289E-2	-1.15048E-2	-1.13533E-2	-1.12360E-2	-1.08805E-2	-1.10672E-2	-1.07377E-2	-1.05729E-2	-1.06240E-2	-1.03357E-2	-9.95145E-3	-1.01229E-2	-9.80707E-3	-9.74738E-3	-9.49571E-3	-9.38966E-3	-9.07176E-3	-9.09272E-3	-8.76082E-3	-8.50858E-3	-8.30157E-3	-8.12136E-3	-8.01709E-3	-7.62042E-3	-7.36061E-3
4.46335E+2	9.21477E-5	3.00791E-5	4.36098E-5	2.76045E-5	4.56507E-5	-1.15508E-4	-8.33659E-5	5.05721E-5	1.06273E-6	-3.38365E-5	-4.89774E-5	-4.24739E-5	-3.13209E-5	1.57217E-4	-9.87896E-5	9.01045E-6	4.59776E-5	-8.59375E-5	3.09467E-5	6.33089E-6	-7.58513E-3	-7.58513E-3	-7.58513E-3	-1.17436E-2	-1.14439E-2	-1.16204E-2	-1.12842E-2	-1.10534E-2	-1.10750E-2	-1.10844E-2	-1.07443E-2	-1.06135E-2	-1.04311E-2	-1.04669E-2	-1.00691E-2	-1.01071E-2	-9.87986E-3	-9.75673E-3	-9.51330E-3	-9.28811E-3	-9.12721E-3	-9.02396E-3	-8.66645E-3	-8.58727E-3	-8.36654E-3	-8.09167E-3	-8.09442E-3	-7.61786E-3	-7.47550E-3
4.46914E+2	1.24585E-4	-2.16252E-6	6.29523E-5	-8.38096E-6	5.17747E-5	-7.59743E-5	-2.62827E-5	3.66523E-5	-3.97180E-5	-1.36477E-4	-3.74503E-5	-4.85060E-5	7.35742E-5	-6.32014E-6	2.47911E-5	-1.22128E-5	1.20675E-4	-3.41822E-5	-1.74428E-5	-4.98952E-5	-7.66017E-3	-7.66017E-3	-7.66017E-3	-1.18385E-2	-1.16088E-2	-1.15131E-2	-1.14410E-2	-1.12183E-2	-1.12194E-2	-1.11483E-2	-1.08651E-2	-1.07830E-2	-1.06489E-2	-1.05434E-2	-1.02852E-2	-1.01388E-2	-9.88982E-3	-9.76392E-3	-9.39460E-3	-9.30345E-3	-9.26351E-3	-9.03048E-3	-8.81475E-3	-8.71131E-3	-8.53141E-3	-8.07313E-3	-8.01445E-3	-7.75087E-3	-7.51250E-3
4.47494E+2	-9.83333E-5	-7.47066E-5	-8.70466E-5	-6.69809E-5	3.39423E-5	-5.81270E-7	1.03305E-4	9.57555E-5	8.33795E-5	-9.55119E-5	-3.78863E-5	8.84526E-5	2.13454E-5	-1.66866E-6	-3.70807E-5	-5.32826E-5	1.65938E-4	-4.01650E-5	-7.44442E-6	8.56959E-6	-7.68224E-3	-7.68224E-3	-7.68224E-3	-1.19388E-2	-1.14487E-2	-1.15424E-2	-1.14209E-2	-1.15536E-2	-1.13629E-2	-1.11747E-2	-1.07528E-2	-1.09066E-2	-1.07425E-2	-1.04615E-2	-1.02224E-2	-1.02511E-2	-9.97020E-3	-9.83165E-3	-9.42445E-3	-9.34170E-3	-9.31357E-3	-9.13600E-3	-8.93249E-3	-8.74757E-3	-8.46191E-3	-8.14727E-3	-8.03905E-3	-7.80463E-3	-7.44303E-3
4.48074E+2	1.23060E-4	-4.51110E-5	5.10588E-5	-8.28814E-6	1.86276E-4	2.72325E-5	2.31608E-5	5.86494E-5	-1.16852E-4	-7.21904E-5	-3.22044E-5	1.02721E-4	1.88612E-5	-4.37937E-5	-1.76270E-4	-2.03652E-5	-4.24905E-5	-5.27396E-5	7.92854E-6	1.13556E-5	-7.71586E-3	-7.71586E-3	-7.71586E-3	-1.17754E-2	-1.16777E-2	-1.18694E-2	-1.13086E-2	-1.16405E-2	-1.13417E-2	-1.11322E-2	-1.08993E-2	-1.08053E-2	-1.07541E-2	-1.06451E-2	-1.03305E-2	-1.02898E-2	-1.00687E-2	-9.97760E-3	-9.70982E-3	-9.50929E-3	-9.38284E-3	-9.05753E-3	-8.92291E-3	-8.61751E-3	-8.41802E-3	-8.28151E-3	-8.07819E-3	-7.70724E-3	-7.52663E-3
4.48654E+2	1.57751E-4	1.28571E-4	4.42408E-5	-3.76598E-5	1.39370E-5	-1.66447E-5	-8.30822E-5	1.00719E-4	-7.00295E-5	-1.59745E-4	-3.19441E-5	3.94176E-5	6.85781E-5	-6.62427E-5	-3.26197E-5	-2.03556E-5	1.57440E-5	-6.03930E-5	-7.84571E-6	1.76039E-5	-7.73832E-3	-7.73832E-3	-7.73832E-3	-1.19053E-2	-1.14463E-2	-1.19464E-2	-1.13633E-2	-1.13703E-2	-1.14916E-2	-1.13109E-2	-1.09821E-2	-1.09568E-2	-1.06443E-2	-1.06570E-2	-1.03014E-2	-1.03010E-2	-1.00938E-2	-9.96363E-3	-9.77734E-3	-9.65881E-3	-9.42163E-3	-9.02486E-3	-8.88145E-3	-8.65015E-3	-8.39198E-3	-8.28863E-3	-8.02919E-3	-7.62012E-3	-7.51299E-3
4.49233E+2	5.87859E-5	2.35649E-5	-1.16372E-5	1.31969E-4	-1.09222E-4	2.20345E-5	8.87709E-6	1.31794E-4	7.95541E-5	-1.19689E-4	-8.26711E-5	-9.79676E-5	-3.51323E-5	-5.32966E-5	-1.56185E-5	-6.90059E-5	9.02456E-5	-4.34118E-5	3.94841E-5	5.13431E-5	-7.73133E-3	-7.73133E-3	-7.73133E-3	-1.20536E-2	-1.16631E-2	-1.16672E-2	-1.14008E-2	-1.13634E-2	-1.14718E-2	-1.13107E-2	-1.09878E-2	-1.10030E-2	-1.07485E-2	-1.06000E-2	-1.03359E-2	-1.03287E-2	-1.01848E-2	-9.99632E-3	-9.65998E-3	-9.45395E-3	-9.27045E-3	-8.99815E-3	-8.97273E-3	-8.76014E-3	-8.32271E-3	-8.31013E-3	-8.01267E-3	-7.69751E-3	-7.55519E-3
4.49813E+2	1.15902E-4	6.79937E-5	-6.45117E-5	-4.39088E-5	-9.59477E-5	3.93442E-5	7.26581E-5	2.47250E-4	-1.25258E-5	1.04338E-5	8.78981E-7	-8.34584E-5	-2.35158E-5	-2.88839E-5	-3.17314E-5	-1.54234E-4	7.28880E-5	-9.44135E-5	5.01184E-7	5.28160E-6	-7.74232E-3	-7.74232E-3	-7.74232E-3	-1.20220E-2	-1.16631E-2	-1.17997E-2	-1.15224E-2	-1.14528E-2	-1.16509E-2	-1.14317E-2	-1.11984E-2	-1.11402E-2	-1.08231E-2	-1.07655E-2	-1.06356E-2	-1.03703E-2	-1.02934E-2	-1.00358E-2	-9.72768E-3	-9.56287E-3	-9.48331E-3	-9.19321E-3	-9.01214E-3	-8.76945E-3	-8.56623E-3	-8.39657E-3	-8.09472E-3	-7.76696E-3	-7.74028E-3
4.50393E+2	-3.60831E-5	3.95666E-6	2.34603E-5	-3.02065E-6	-4.35812E-5	-9.06643E-5	-5.44974E-5	1.82508E-4	-4.74911E-5	1.48511E-4	1.66659E-5	-5.98306E-5	1.31564E-4	-3.41742E-5	2.80179E-5	-1.57650E-4	5.30637E-5	-9.16318E-5	2.70544E-5	3.82172E-6	-7.78902E-3	-7.78902E-3	-7.78902E-3	-1.20616E-2	-1.19706E-2	-1.22104E-2	-1.19099E-2	-1.13929E-2	-1.14288E-2	-1.12106E-2	-1.13982E-2	-1.11702E-2	-1.06976E-2	-1.08818E-2	-1.04583E-2	-1.05815E-2	-1.03730E-2	-1.02162E-2	-9.84077E-3	-9.87900E-3	-9.49390E-3	-9.28316E-3	-9.15473E-3	-8.67159E-3	-8.59625E-3	-8.35784E-3	-8.18646E-3	-7.91410E-3	-7.70043E-3
4.50973E+2	2.00075E-4	-1.07978E-4	-2.14860E-5	5.90294E-5	-7.39182E-5	9.57315E-5	-6.93558E-5	-6.46225E-5	1.32547E-4	-1.19590E-4	-7.02916E-6	1.26577E-4	1.12364E-4	-1.57126E-4	-4.60820E-5	-2.45362E-5	1.03530E-5	-6.26926E-5	1.33623E-5	4.37737E-6	-7.86755E-3	-7.86755E-3	-7.86755E-3	-1.20494E-2	-1.17830E-2	-1.18360E-2	-1.17965E-2	-1.18487E-2	-1.15746E-2	-1.15037E-2	-1.11937E-2	-1.11185E-2	-1.09667E-2	-1.07376E-2	-1.03976E-2	-1.05016E-2	-1.02958E-2	-1.02751E-2	-9.90411E-3	-9.77130E-3	-9.73727E-3	-9.33893E-3	-9.10511E-3	-8.74676E-3	-8.70522E-3	-8.44115E-3	-8.20924E-3	-7.89214E-3	-7.74470E-3
4.51553E+2	8.03218E-5	-8.86039E-5	-3.47874E-5	-7.05542E-5	5.79752E-5	5.05899E-5	-1.13198E-4	5.34175E-5	1.27238E-4	-1.20411E-5	-3.35900E-5	7.07217E-5	-4.13331E-5	-1.12520E-4	5.26459E-5	2.89732E-6	5.64989E-5	-6.79015E-5	1.15122E-6	2.10720E-5	-7.91197E-3	-7.91197E-3	-7.91197E-3	-1.22177E-2	-1.18056E-2	-1.19736E-2	-1.13986E-2	-1.17825E-2	-1.15415E-2	-1.14720E-2	-1.12823E-2	-1.10581E-2	-1.10336E-2	-1.08247E-2	-1.05926E-2	-1.06398E-2	-1.03690E-2	-1.02122E-2	-9.86405E-3	-9.93811E-3	-9.62438E-3	-9.43877E-3	-9.17430E-3	-8.93243E-3	-8.68101E-3	-8.47202E-3	-8.10409E-3	-7.98900E-3	-7.77229E-3
4.52134E+2	1.89529E-4	2.64305E-5	-7.63694E-5	5.05829E-5	5.56188E-5	5.20950E-5	-1.14852E-4	6.24847E-5	6.13654E-5	-6.38540E-5	2.71461E-5	7.89198E-5	-9.50511E-5	-1.27733E-4	3.91698E-5	-4.23819E-5	-8.15663E-6	-9.73957E-5	-6.79139E-7	-1.68683E-5	-7.98309E-3	-7.98309E-3	-7.98309E-3	-1.22907E-2	-1.22726E-2	-1.22889E-2	-1.15755E-2	-1.20373E-2	-1.16631E-2	-1.17722E-2	-1.15489E-2	-1.11566E-2	-1.10179E-2	-1.08734E-2	-1.07559E-2	-1.04378E-2	-1.05904E-2	-1.00991E-2	-9.95472E-3	-9.85791E-3	-9.63371E-3	-9.43036E-3	-9.23021E-3	-8.95619E-3	-8.72594E-3	-8.48167E-3	-8.18495E-3	-8.09760E-3	-7.74954E-3
4.52714E+2	6.21083E-5	-1.12169E-4	-2.52984E-5	-7.59018E-5	1.68579E-4	6.98959E-5	1.55286E-5	-4.19630E-5	5.23048E-5	-7.58668E-5	-6.62113E-5	6.46009E-5	8.24148E-5	-3.81641E-5	3.82438E-5	-5.59611E-5	5.77708E-5	-1.15018E-4	7.97086E-6	-1.28644E-5	-8.02520E-3	-8.02520E-3	-8.02520E-3	-1.22138E-2	-1.22638E-2	-1.24455E-2	-1.18521E-2	-1.19310E-2	-1.16118E-2	-1.17237E-2	-1.16042E-2	-1.12382E-2	-1.10965E-2	-1.10227E-2	-1.07538E-2	-1.05032E-2	-1.04619E-2	-1.02290E-2	-9.89909E-3	-9.70986E-3	-9.68341E-3	-9.40184E-3	-9.23152E-3	-9.00719E-3	-8.58778E-3	-8.61926E-3	-8.27595E-3	-8.09448E-3	-7.80256E-3
4.53294E+2	-8.19461E-5	7.57681E-6	-3.89486E-6	-1.59671E-4	-3.84748E-5	2.07694E-5	7.00120E-5	-3.03250E-5	1.32756E-4	9.67050E-5	9.41286E-5	9.57716E-5	1.42905E-4	4.41815E-5	-1.22029E-4	-1.33882E-4	5.36304E-5	-1.48514E-4	-4.43391E-5	4.63768E-6	-8.04529E-3	-8.04529E-3	-8.04529E-3	-1.24933E-2	-1.21516E-2	-1.21049E-2	-1.18731E-2	-1.19281E-2	-1.18213E-2	-1.16927E-2	-1.15937E-2	-1.12916E-2	-1.11710E-2	-1.11483E-2	-1.06561E-2	-1.06607E-2	-1.05263E-2	-1.04304E-2	-1.01087E-2	-9.81794E-3	-9.73967E-3	-9.66916E-3	-9.29028E-3	-9.09894E-3	-8.65446E-3	-8.71427E-3	-8.36674E-3	-8.04232E-3	-7.78270E-3
4.53874E+2	-2.42463E-5	4.52060E-5	-8.74163E-5	7.64377E-5	-1.03318E-4	1.03571E-4	7.21682E-5	4.42446E-5	-1.74962E-5	7.09829E-5	2.59093E-5	2.89545E-5	1.88814E-5	9.47470E-5	-2.01389E-4	6.23184E-6	5.94676E-5	-1.68144E-4	-3.38087E-5	-1.09841E-5	-8.07682E-3	-8.07682E-3	-8.07682E-3	-1.26984E-2	-1.22956E-2	-1.20991E-2	-1.20936E-2	-1.20429E-2	-1.17344E-2	-1.17392E-2	-1.16379E-2	-1.16293E-2	-1.12162E-2	-1.12443E-2	-1.10426E-2	-1.07979E-2	-1.05927E-2	-1.05259E-2	-1.01106E-2	-9.97931E-3	-9.79500E-3	-9.74165E-3	-9.36230E-3	-9.00665E-3	-8.83921E-3	-8.50724E-3	-8.36785E-3	-8.09492E-3	-7.74589E-3
4.54455E+2	-1.14695E-4	-1.21893E-4	5.77060E-5	-3.06000E-5	7.40176E-6	3.10439E-6	-5.47872E-5	9.84580E-5	1.97562E-5	2.00710E-5	1.36230E-5	2.58515E-5	3.45871E-5	9.98602E-5	-5.57825E-5	1.35665E-4	-2.80098E-6	-8.75281E-5	-3.15374E-5	-1.64596E-5	-8.10171E-3	-8.10171E-3	-8.10171E-3	-1.29773E-2	-1.25486E-2	-1.19751E-2	-1.21736E-2	-1.22138E-2	-1.17781E-2	-1.19685E-2	-1.16065E-2	-1.15248E-2	-1.14221E-2	-1.10498E-2	-1.09868E-2	-1.08523E-2	-1.05116E-2	-1.03317E-2	-1.00921E-2	-9.93735E-3	-9.80022E-3	-9.54856E-3	-9.32795E-3	-9.14638E-3	-8.90954E-3	-8.56816E-3	-8.27025E-3	-8.15629E-3	-7.81836E-3
4.55035E+2	6.18372E-6	-7.80123E-5	1.12423E-4	2.84971E-5	1.10602E-5	1.28643E-4	-1.30132E-4	3.30227E-5	6.89929E-5	-1.01846E-4	-5.77749E-5	-8.99631E-5	-2.58416E-5	1.13582E-4	-3.80732E-5	1.62635E-5	5.29643E-5	-5.64376E-5	-3.96399E-6	1.04125E-5	-8.11109E-3	-8.11109E-3	-8.11109E-3	-1.26624E-2	-1.26169E-2	-1.24075E-2	-1.23230E-2	-1.21103E-2	-1.19177E-2	-1.18631E-2	-1.16306E-2	-1.16076E-2	-1.12055E-2	-1.09654E-2	-1.09306E-2	-1.07978E-2	-1.05998E-2	-1.02150E-2	-1.01638E-2	-9.93646E-3	-9.83920E-3	-9.59280E-3	-9.29009E-3	-9.15801E-3	-8.89634E-3	-8.53662E-3	-8.41757E-3	-8.17127E-3	-7.91622E-3
4.55615E+2	1.28163E-4	1.89042E-5	8.46416E-5	-8.80816E-6	1.29428E-4	-2.78017E-5	-1.49232E-4	-2.68293E-5	8.61427E-5	-7.74288E-5	-1.20679E-4	5.21761E-5	-3.77637E-5	2.01891E-4	-5.84992E-5	-4.63625E-5	-2.88651E-5	-9.07188E-5	-2.68343E-5	-1.52454E-6	-8.18615E-3	-8.18615E-3	-8.18615E-3	-1.24646E-2	-1.26778E-2	-1.27006E-2	-1.21599E-2	-1.22005E-2	-1.21686E-2	-1.16973E-2	-1.16249E-2	-1.15005E-2	-1.14505E-2	-1.12302E-2	-1.09158E-2	-1.09860E-2	-1.07098E-2	-1.03811E-2	-1.01366E-2	-1.00789E-2	-9.81912E-3	-9.66190E-3	-9.39514E-3	-9.19598E-3	-8.76139E-3	-8.65922E-3	-8.44749E-3	-8.07873E-3	-7.77519E-3
4.56196E+2	6.21714E-5	9.16315E-5	-1.50495E-4	6.17926E-5	1.15379E-4	-1.21201E-4	-1.22596E-4	5.54430E-5	-1.86504E-6	-4.67258E-5	2.31514E-5	1.06062E-5	-2.73853E-5	1.21791E-4	1.77499E-6	-5.40519E-5	-2.20761E-5	-5.33283E-5	8.88116E-6	4.71015E-5	-8.24016E-3	-8.24016E-3	-8.24016E-3	-1.28764E-2	-1.27245E-2	-1.24909E-2	-1.23351E-2	-1.19737E-2	-1.21420E-2	-1.20544E-2	-1.14756E-2	-1.15691E-2	-1.14298E-2	-1.12176E-2	-1.09854E-2	-1.08666E-2	-1.07283E-2	-1.04380E-2	-1.01761E-2	-1.02591E-2	-9.93162E-3	-9.72140E-3	-9.42047E-3	-9.05936E-3	-8.89212E-3	-8.74599E-3	-8.45037E-3	-8.17200E-3	-7.79862E-3
4.56776E+2	-1.93923E-4	1.06641E-4	-3.44825E-5	-4.49623E-5	1.28762E-4	-2.99162E-5	-8.12988E-5	3.60068E-5	-3.09006E-5	-8.66406E-5	1.22286E-4	8.49218E-5	1.41499E-4	1.12217E-4	-1.16768E-4	-2.79613E-5	-1.89437E-5	-5.93797E-5	-2.54948E-5	1.83382E-5	-8.24285E-3	-8.24285E-3	-8.24285E-3	-1.26885E-2	-1.26894E-2	-1.24633E-2	-1.22418E-2	-1.20410E-2	-1.22954E-2	-1.20783E-2	-1.16951E-2	-1.17183E-2	-1.15607E-2	-1.12508E-2	-1.10742E-2	-1.11723E-2	-1.09705E-2	-1.06436E-2	-1.04132E-2	-1.01818E-2	-1.00282E-2	-9.90080E-3	-9.53113E-3	-9.16840E-3	-9.15194E-3	-8.86618E-3	-8.46124E-3	-8.14887E-3	-7.88753E-3
4.57357E+2	-5.37694E-5	1.12809E-4	1.55350E-5	-1.10259E-4	1.81264E-4	9.06164E-5	-2.46394E-4	-2.71788E-5	-1.19701E-5	1.09985E-6	-1.20189E-4	1.38797E-4	3.82228E-5	1.21803E-4	-1.54651E-4	4.66062E-5	-1.24708E-5	-4.06435E-5	1.07576E-5	2.00136E-5	-8.26406E-3	-8.26406E-3	-8.26406E-3	-1.27241E-2	-1.26589E-2	-1.23455E-2	-1.22955E-2	-1.25203E-2	-1.23457E-2	-1.21160E-2	-1.17137E-2	-1.18309E-2	-1.15351E-2	-1.13414E-2	-1.10634E-2	-1.10748E-2	-1.09726E-2	-1.07221E-2	-1.03365E-2	-1.01833E-2	-1.02498E-2	-9.92597E-3	-9.53977E-3	-9.27184E-3	-9.13152E-3	-8.91519E-3	-8.61954E-3	-8.13714E-3	-7.89651E-3
4.57938E+2	1.67108E-4	6.63058E-5	1.38905E-4	6.62618E-5	4.73631E-5	-1.01764E-5	-3.55988E-5	-3.70788E-5	-9.77023E-5	-1.24224E-4	-1.79605E-4	1.34926E-4	-2.18420E-4	1.35772E-4	-5.31614E-5	-1.04784E-4	1.63221E-4	-5.41507E-5	-2.47129E-5	1.97501E-5	-8.34032E-3	-8.34032E-3	-8.34032E-3	-1.27628E-2	-1.27325E-2	-1.27275E-2	-1.25570E-2	-1.26937E-2	-1.23116E-2	-1.24010E-2	-1.17506E-2	-1.18798E-2	-1.16607E-2	-1.14580E-2	-1.11459E-2	-1.10605E-2	-1.10453E-2	-1.08118E-2	-1.05070E-2	-1.03227E-2	-1.01606E-2	-9.95365E-3	-9.65263E-3	-9.21720E-3	-9.09201E-3	-8.84855E-3	-8.67931E-3	-8.14468E-3	-7.93274E-3
4.58518E+2	9.19632E-5	9.53892E-5	4.53274E-5	-8.96939E-5	3.77379E-5	-2.17475E-5	6.18088E-5	-3.40203E-5	-3.69156E-5	3.91857E-6	-8.12748E-5	5.94282E-5	-2.06505E-4	5.05534E-5	8.16962E-5	-8.44689E-5	6.46911E-5	-8.43424E-6	-3.75063E-5	8.05217E-6	-8.38201E-3	-8.38201E-3	-8.38201E-3	-1.27508E-2	-1.28165E-2	-1.26015E-2	-1.25588E-2	-1.24900E-2	-1.24695E-2	-1.22956E-2	-1.19708E-2	-1.18812E-2	-1.18147E-2	-1.15199E-2	-1.11096E-2	-1.11212E-2	-1.08136E-2	-1.07621E-2	-1.05754E-2	-1.02331E-2	-1.02383E-2	-9.88283E-3	-9.52841E-3	-9.33763E-3	-9.19029E-3	-8.88873E-3	-8.68967E-3	-8.27691E-3	-7.98980E-3
4.59099E+2	-1.19764E-5	-7.02238E-5	5.39355E-5	-9.92331E-5	-7.61712E-5	1.13986E-4	-2.58739E-5	3.81501E-5	1.35826E-4	9.40163E-6	5.01608E-5	-1.23088E-4	-9.46859E-5	2.30263E-5	1.15401E-4	-7.92813E-5	1.07416E-4	-9.52385E-6	-8.34987E-5	2.62523E-5	-8.34874E-3	-8.34874E-3	-8.34874E-3	-1.31596E-2	-1.28527E-2	-1.29595E-2	-1.27204E-2	-1.22144E-2	-1.24993E-2	-1.22417E-2	-1.19202E-2	-1.20925E-2	-1.17836E-2	-1.15506E-2	-1.11833E-2	-1.10469E-2	-1.08697E-2	-1.09236E-2	-1.04485E-2	-1.03324E-2	-1.02498E-2	-9.76736E-3	-9.65338E-3	-9.43153E-3	-9.02231E-3	-8.82157E-3	-8.64224E-3	-8.29071E-3	-8.01994E-3
4.59680E+2	1.55577E-5	-7.24649E-5	-4.84697E-5	-2.30412E-5	-2.47884E-5	-1.88373E-5	1.30297E-4	1.61065E-5	7.68135E-5	6.75069E-7	4.57658E-5	-4.01308E-5	6.59829E-5	5.38474E-6	6.33521E-5	-1.39227E-4	-9.05889E-5	-4.54735E-6	-3.47427E-7	4.25074E-5	-8.37136E-3	-8.37136E-3	-8.37136E-3	-1.33211E-2	-1.29223E-2	-1.29202E-2	-1.27385E-2	-1.25087E-2	-1.24666E-2	-1.22943E-2	-1.20582E-2	-1.19184E-2	-1.18087E-2	-1.14395E-2	-1.11868E-2	-1.10848E-2	-1.10607E-2	-1.12158E-2	-1.05538E-2	-1.02429E-2	-1.02539E-2	-9.79019E-3	-9.71750E-3	-9.34396E-3	-8.97349E-3	-8.83197E-3	-8.55840E-3	-8.24541E-3	-8.06707E-3
4.60261E+2	-1.23610E-4	7.29219E-7	1.76873E-4	-1.68350E-4	-4.13682E-5	-5.70851E-5	-4.74997E-6	1.79754E-5	1.73957E-5	-5.57053E-6	1.91977E-5	1.45743E-4	7.55209E-7	-8.53103E-6	5.93221E-5	1.68859E-5	3.79465E-6	-5.23805E-5	-2.36802E-5	2.66539E-5	-8.40035E-3	-8.40035E-3	-8.40035E-3	-1.32348E-2	-1.30945E-2	-1.27382E-2	-1.28399E-2	-1.24651E-2	-1.24150E-2	-1.22709E-2	-1.22284E-2	-1.19121E-2	-1.17545E-2	-1.14319E-2	-1.14614E-2	-1.10598E-2	-1.10697E-2	-1.07381E-2	-1.05150E-2	-1.02117E-2	-1.01451E-2	-9.86033E-3	-9.79482E-3	-9.42120E-3	-9.08727E-3	-8.99698E-3	-8.55587E-3	-8.24943E-3	-8.02496E-3
4.60841E+2	-8.04605E-5	4.64155E-5	4.02075E-5	3.52029E-5	-5.16104E-5	2.52047E-5	1.39411E-5	-1.63473E-5	-7.95040E-5	2.30117E-5	2.54416E-5	-1.34082E-4	1.47047E-5	2.20910E-4	-1.19033E-4	-1.39159E-4	1.86174E-4	-7.78378E-5	-1.71830E-5	8.40034E-5	-8.45960E-3	-8.45960E-3	-8.45960E-3	-1.31234E-2	-1.29226E-2	-1.27925E-2	-1.27551E-2	-1.25958E-2	-1.24406E-2	-1.22822E-2	-1.22005E-2	-1.20779E-2	-1.17318E-2	-1.14495E-2	-1.13995E-2	-1.10653E-2	-1.10260E-2	-1.08473E-2	-1.06025E-2	-1.04156E-2	-1.00497E-2	-9.96227E-3	-9.66766E-3	-9.42274E-3	-9.06473E-3	-8.95670E-3	-8.50820E-3	-8.23595E-3	-8.15256E-3
4.61422E+2	-6.89616E-5	-8.72599E-6	-8.15916E-5	1.29638E-5	4.36473E-5	6.63126E-5	1.23221E-5	-9.44066E-5	-1.34886E-4	-4.26040E-5	-9.68354E-5	-1.38006E-4	2.18765E-4	1.86716E-4	-1.00448E-4	-6.90805E-5	1.94289E-4	1.40724E-6	2.81976E-5	7.09244E-5	-8.46260E-3	-8.46260E-3	-8.46260E-3	-1.32718E-2	-1.31012E-2	-1.29476E-2	-1.27222E-2	-1.25446E-2	-1.25486E-2	-1.23355E-2	-1.20436E-2	-1.20838E-2	-1.18000E-2	-1.13316E-2	-1.12490E-2	-1.11626E-2	-1.08622E-2	-1.09695E-2	-1.05515E-2	-1.05212E-2	-1.01040E-2	-9.86366E-3	-9.64500E-3	-9.41669E-3	-9.21436E-3	-8.94863E-3	-8.58300E-3	-8.25494E-3	-8.19797E-3
4.62003E+2	1.81197E-5	3.79907E-5	-1.16014E-4	-1.26407E-4	4.10860E-5	9.91390E-5	-5.69200E-5	-1.62646E-6	-1.06621E-4	2.48689E-5	-1.75291E-4	-8.51125E-5	3.56370E-5	1.85014E-5	6.56075E-5	5.75629E-5	2.75383E-4	3.41668E-5	-4.53734E-5	5.30172E-6	-8.57404E-3	-8.57404E-3	-8.57404E-3	-1.30208E-2	-1.32795E-2	-1.29683E-2	-1.27286E-2	-1.25709E-2	-1.26559E-2	-1.26073E-2	-1.22295E-2	-1.18704E-2	-1.19311E-2	-1.14609E-2	-1.14257E-2	-1.12631E-2	-1.11855E-2	-1.09130E-2	-1.04965E-2	-1.04557E-2	-1.04586E-2	-9.99084E-3	-9.74200E-3	-9.58077E-3	-9.22318E-3	-8.89277E-3	-8.68161E-3	-8.43102E-3	-8.23774E-3
4.62584E+2	1.39702E-4	5.30992E-5	-5.55836E-5	5.30762E-5	-3.59818E-6	2.40718E-4	-1.14526E-4	-1.65188E-4	-2.02614E-5	-6.85772E-5	-2.85161E-5	-6.82184E-5	-2.91917E-5	5.11505E-5	-8.23783E-5	2.87509E-5	7.05719E-5	2.64414E-5	-1.69855E-5	-1.04867E-5	-8.54947E-3	-8.54947E-3	-8.54947E-3	-1.31487E-2	-1.30940E-2	-1.32762E-2	-1.27553E-2	-1.27537E-2	-1.26408E-2	-1.26335E-2	-1.23186E-2	-1.20720E-2	-1.18712E-2	-1.15508E-2	-1.15501E-2	-1.11954E-2	-1.10252E-2	-1.10625E-2	-1.05977E-2	-1.04943E-2	-1.03738E-2	-9.91063E-3	-9.69516E-3	-9.59169E-3	-9.12374E-3	-9.01315E-3	-8.71329E-3	-8.44645E-3	-8.21738E-3
4.63165E+2	2.09718E-4	2.00700E-4	7.84244E-5	7.01815E-5	-9.59014E-5	9.25867E-5	-9.61113E-5	-1.07592E-4	-1.30505E-4	3.40767E-5	-5.22502E-5	4.18869E-5	1.56300E-5	1.41761E-4	-1.09131E-4	-1.04565E-4	-1.02953E-4	-4.50856E-5	-1.82192E-5	-2.26514E-5	-8.57360E-3	-8.57360E-3	-8.57360E-3	-1.35051E-2	-1.31527E-2	-1.31344E-2	-1.28922E-2	-1.27532E-2	-1.26196E-2	-1.26174E-2	-1.20348E-2	-1.21652E-2	-1.18173E-2	-1.15825E-2	-1.13399E-2	-1.12594E-2	-1.10172E-2	-1.11217E-2	-1.05852E-2	-1.06420E-2	-1.02051E-2	-9.90465E-3	-9.64938E-3	-9.45773E-3	-9.14599E-3	-8.96174E-3	-8.61438E-3	-8.36310E-3	-8.00662E-3
4.63746E+2	-1.87318E-5	1.71463E-4	-2.60054E-6	-1.38894E-5	-3.53137E-5	7.13892E-5	-1.85911E-4	9.84770E-6	-3.42983E-5	1.67689E-5	-7.79575E-5	3.68160E-5	3.98754E-5	5.04406E-5	-4.03090E-5	1.41391E-4	-6.89504E-5	-7.95916E-5	9.11410E-6	1.04474E-5	-8.45786E-3	-8.45786E-3	-8.45786E-3	-1.33413E-2	-1.28852E-2	-1.28790E-2	-1.26963E-2	-1.25749E-2	-1.25262E-2	-1.25901E-2	-1.19721E-2	-1.20790E-2	-1.16851E-2	-1.17423E-2	-1.13975E-2	-1.13568E-2	-1.10959E-2	-1.08500E-2	-1.04822E-2	-1.05315E-2	-1.01258E-2	-9.95719E-3	-9.61152E-3	-9.42910E-3	-9.03360E-3	-8.90442E-3	-8.53888E-3	-8.24979E-3	-8.07985E-3
4.64328E+2	9.50992E-5	6.23962E-5	1.61578E-5	-2.45804E-5	4.56354E-5	2.46946E-5	-1.31375E-4	2.25806E-5	-2.75729E-5	6.70889E-5	-1.42107E-4	-7.05339E-5	1.12295E-4	9.51382E-5	-1.46843E-4	-8.72118E-5	1.84761E-4	-1.01440E-4	9.90681E-6	-4.09035E-6	-8.47734E-3	-8.47734E-3	-8.47734E-3	-1.31988E-2	-1.28789E-2	-1.28407E-2	-1.25346E-2	-1.25219E-2	-1.24077E-2	-1.23483E-2	-1.22245E-2	-1.21438E-2	-1.18316E-2	-1.16741E-2	-1.15005E-2	-1.13946E-2	-1.11537E-2	-1.06883E-2	-1.05444E-2	-1.04584E-2	-1.01604E-2	-9.91642E-3	-9.54535E-3	-9.46633E-3	-9.14793E-3	-8.83939E-3	-8.49478E-3	-8.21841E-3	-8.19222E-3
4.64909E+2	-1.12707E-4	-1.12609E-5	-5.20330E-5	-1.03523E-5	1.69131E-4	2.24356E-6	1.93372E-5	-9.97860E-7	3.02379E-5	-3.38429E-5	-1.05221E-4	-6.25509E-5	5.19574E-5	6.11339E-5	-8.34198E-5	-1.08902E-4	2.13996E-4	-2.24494E-5	3.45109E-5	2.11893E-5	-8.51725E-3	-8.51725E-3	-8.51725E-3	-1.33112E-2	-1.30301E-2	-1.30074E-2	-1.27778E-2	-1.26728E-2	-1.24586E-2	-1.23133E-2	-1.20968E-2	-1.19666E-2	-1.19405E-2	-1.15723E-2	-1.14273E-2	-1.12554E-2	-1.10037E-2	-1.07841E-2	-1.05907E-2	-1.03383E-2	-1.00051E-2	-9.90959E-3	-9.67863E-3	-9.32091E-3	-9.01629E-3	-8.93706E-3	-8.44946E-3	-8.29796E-3	-8.00156E-3
4.65490E+2	6.08106E-5	-1.57251E-5	1.77574E-4	2.35658E-5	1.24446E-4	-5.00673E-5	-5.73299E-5	-8.37438E-5	-2.73058E-5	4.53687E-5	-2.18898E-4	6.07976E-5	-1.65087E-5	7.06441E-5	-8.46533E-5	-1.50528E-4	5.93573E-5	6.23749E-5	2.89543E-5	-9.13414E-6	-8.50367E-3	-8.50367E-3	-8.50367E-3	-1.34060E-2	-1.28852E-2	-1.32279E-2	-1.28976E-2	-1.24127E-2	-1.22236E-2	-1.23340E-2	-1.20077E-2	-1.21657E-2	-1.19070E-2	-1.15364E-2	-1.13670E-2	-1.12431E-2	-1.09374E-2	-1.08983E-2	-1.05694E-2	-1.02399E-2	-9.94905E-3	-9.84227E-3	-9.51602E-3	-9.09547E-3	-8.98350E-3	-8.90056E-3	-8.47317E-3	-8.29114E-3	-8.05277E-3
4.66071E+2	1.54105E-4	5.67508E-5	3.55133E-5	-4.79909E-5	8.52765E-5	-2.01876E-4	-1.96011E-5	6.98468E-5	8.35534E-5	1.01210E-4	-8.34108E-5	1.14900E-4	-8.42733E-5	-1.02991E-5	-1.24839E-5	-5.19587E-5	-5.04305E-5	-9.61370E-5	-2.47464E-5	-1.79470E-5	-8.49547E-3	-8.49547E-3	-8.49547E-3	-1.32785E-2	-1.28500E-2	-1.31914E-2	-1.28272E-2	-1.23921E-2	-1.23286E-2	-1.22626E-2	-1.21768E-2	-1.22026E-2	-1.18485E-2	-1.14100E-2	-1.11837E-2	-1.12031E-2	-1.08178E-2	-1.08946E-2	-1.06014E-2	-1.02534E-2	-1.00144E-2	-9.95961E-3	-9.44092E-3	-9.17717E-3	-8.94059E-3	-8.66789E-3	-8.43677E-3	-8.15861E-3	-7.93007E-3
4.66653E+2	1.26102E-4	2.25544E-4	-1.90810E-5	-3.03452E-5	-1.84074E-5	-1.26876E-4	-3.12297E-5	1.52932E-4	1.17820E-5	5.81408E-6	1.03458E-4	5.68856E-5	-1.69354E-4	3.09850E-5	-9.41191E-5	-8.26900E-5	-7.27422E-5	-8.28359E-5	9.04840E-6	5.12944E-6	-8.43150E-3	-8.43150E-3	-8.43150E-3	-1.30345E-2	-1.28541E-2	-1.27336E-2	-1.27997E-2	-1.24277E-2	-1.25141E-2	-1.21514E-2	-1.19239E-2	-1.20826E-2	-1.17801E-2	-1.13115E-2	-1.12208E-2	-1.10730E-2	-1.09756E-2	-1.06775E-2	-1.04448E-2	-1.02351E-2	-1.00355E-2	-9.74641E-3	-9.49084E-3	-9.37219E-3	-8.92422E-3	-8.67137E-3	-8.35940E-3	-8.13569E-3	-7.79460E-3
4.67234E+2	1.23283E-4	2.11727E-5	-3.64154E-5	1.90488E-5	-3.65293E-5	-3.02357E-5	-4.50287E-5	1.88385E-4	-2.45729E-4	-4.49838E-5	6.98155E-5	-7.44279E-5	-8.39848E-5	6.85732E-5	-7.47807E-5	6.59985E-5	8.22398E-5	-2.80898E-5	2.70195E-5	3.46694E-5	-8.38523E-3	-8.38523E-3	-8.38523E-3	-1.28288E-2	-1.27584E-2	-1.26055E-2	-1.27446E-2	-1.23939E-2	-1.25005E-2	-1.22429E-2	-1.18023E-2	-1.20615E-2	-1.17998E-2	-1.15161E-2	-1.10922E-2	-1.09293E-2	-1.08487E-2	-1.07951E-2	-1.03984E-2	-1.02768E-2	-9.99596E-3	-9.72220E-3	-9.42543E-3	-9.29356E-3	-8.96438E-3	-8.72097E-3	-8.23819E-3	-7.97113E-3	-7.72541E-3
4.67816E+2	1.29974E-4	-1.75860E-4	6.08296E-5	1.10825E-4	5.94812E-5	-7.60302E-5	-1.85441E-4	3.94979E-5	-2.10483E-4	1.06270E-4	2.74847E-5	-8.86161E-5	-5.11662E-5	1.38373E-4	-3.49701E-5	8.44821E-5	7.52076E-5	-4.56559E-5	3.23633E-5	3.43434E-6	-8.33686E-3	-8.33686E-3	-8.33686E-3	-1.31553E-2	-1.30473E-2	-1.27782E-2	-1.28155E-2	-1.22254E-2	-1.23993E-2	-1.23385E-2	-1.17448E-2	-1.20155E-2	-1.15455E-2	-1.14348E-2	-1.11896E-2	-1.09060E-2	-1.07488E-2	-1.06080E-2	-1.02814E-2	-1.01291E-2	-9.94247E-3	-9.58627E-3	-9.30671E-3	-9.06998E-3	-8.80098E-3	-8.65168E-3	-8.37224E-3	-8.05845E-3	-7.69986E-3
4.68397E+2	3.22381E-4	-1.50901E-4	1.06557E-4	9.60248E-5	4.20881E-5	-1.61750E-5	-1.66937E-5	1.21309E-4	-1.01355E-5	6.72668E-6	-6.18924E-5	-1.22798E-4	8.43895E-5	-1.05995E-4	9.66444E-5	-6.02993E-5	-1.09986E-4	-1.29907E-4	-3.80803E-5	-5.32574E-5	-8.28296E-3	-8.28296E-3	-8.28296E-3	-1.31628E-2	-1.31414E-2	-1.28230E-2	-1.26282E-2	-1.23614E-2	-1.21189E-2	-1.24009E-2	-1.17866E-2	-1.18919E-2	-1.15453E-2	-1.13119E-2	-1.12292E-2	-1.11208E-2	-1.05376E-2	-1.05934E-2	-1.02255E-2	-1.00499E-2	-9.82008E-3	-9.58395E-3	-9.29848E-3	-8.97019E-3	-8.73497E-3	-8.54928E-3	-8.23093E-3	-7.88406E-3	-7.76848E-3
4.68979E+2	1.79788E-4	3.14738E-5	1.33867E-4	-1.89064E-6	3.49809E-5	-1.47490E-4	-1.16662E-5	7.38603E-5	-1.91271E-5	5.02454E-5	-8.92412E-5	-3.57259E-5	1.49780E-5	-8.86215E-5	3.51658E-5	2.48025E-5	-4.42052E-5	-7.14530E-5	-3.30713E-5	-3.66703E-5	-8.24528E-3	-8.24528E-3	-8.24528E-3	-1.29867E-2	-1.26858E-2	-1.26334E-2	-1.21459E-2	-1.21476E-2	-1.21672E-2	-1.21600E-2	-1.15249E-2	-1.15134E-2	-1.14632E-2	-1.12012E-2	-1.11406E-2	-1.08132E-2	-1.05004E-2	-1.03994E-2	-1.01965E-2	-9.97614E-3	-9.68121E-3	-9.45277E-3	-9.24823E-3	-8.94067E-3	-8.52724E-3	-8.31161E-3	-8.16957E-3	-7.74042E-3	-7.56766E-3
4.69560E+2	2.32796E-4	-3.54149E-5	1.07548E-4	8.29144E-7	6.27411E-5	-1.06594E-4	-9.84593E-5	2.96033E-5	-4.29458E-5	-8.89852E-6	-1.58373E-4	4.78363E-5	5.27596E-5	1.53768E-4	-6.44770E-5	-5.15981E-5	2.41553E-5	-1.19682E-4	-2.86482E-6	-2.27289E-5	-8.16055E-3	-8.16055E-3	-8.16055E-3	-1.25662E-2	-1.23791E-2	-1.23528E-2	-1.19741E-2	-1.19701E-2	-1.20817E-2	-1.16718E-2	-1.13477E-2	-1.16053E-2	-1.15101E-2	-1.08692E-2	-1.08094E-2	-1.06589E-2	-1.04674E-2	-1.03406E-2	-9.91157E-3	-9.83406E-3	-9.54802E-3	-9.30862E-3	-9.10914E-3	-8.83634E-3	-8.49480E-3	-8.19920E-3	-8.02732E-3	-7.71536E-3	-7.36245E-3
4.70142E+2	1.49386E-4	1.18135E-5	8.50663E-5	-4.86165E-5	-5.63878E-5	1.39784E-5	-1.79527E-4	1.17639E-4	-4.99046E-6	3.36030E-5	-1.09140E-4	-3.48351E-5	8.03756E-5	7.40376E-5	-3.26792E-5	-1.31508E-4	1.65923E-4	-1.22552E-4	3.06085E-5	-4.21946E-5	-8.05016E-3	-8.05016E-3	-8.05016E-3	-1.25667E-2	-1.24217E-2	-1.23023E-2	-1.19699E-2	-1.18663E-2	-1.19241E-2	-1.14351E-2	-1.11416E-2	-1.15224E-2	-1.13626E-2	-1.07278E-2	-1.07236E-2	-1.06383E-2	-1.04045E-2	-1.02158E-2	-9.73196E-3	-9.66746E-3	-9.45622E-3	-9.23556E-3	-8.98250E-3	-8.70084E-3	-8.39525E-3	-8.20318E-3	-7.86402E-3	-7.72895E-3	-7.38232E-3
4.70723E+2	4.37038E-5	5.56065E-5	7.11612E-5	-2.13226E-5	1.01271E-4	2.64165E-6	-1.61403E-4	5.45620E-5	-1.88209E-5	-3.33502E-5	1.05407E-4	-1.22624E-4	5.58783E-5	5.02223E-5	-6.86215E-5	-1.05367E-4	5.19084E-5	-8.47519E-5	1.67521E-5	7.14624E-6	-7.95812E-3	-7.95812E-3	-7.95812E-3	-1.27414E-2	-1.22978E-2	-1.22537E-2	-1.19131E-2	-1.20734E-2	-1.18304E-2	-1.14976E-2	-1.12345E-2	-1.13953E-2	-1.10044E-2	-1.07573E-2	-1.04950E-2	-1.05183E-2	-1.02901E-2	-1.00642E-2	-9.64899E-3	-9.74492E-3	-9.40013E-3	-9.14859E-3	-8.81592E-3	-8.49461E-3	-8.23847E-3	-8.21482E-3	-7.74491E-3	-7.61038E-3	-7.31593E-3
4.71305E+2	-2.68282E-5	1.29447E-4	6.05920E-5	-7.78480E-5	2.00092E-4	7.84428E-5	-2.13707E-5	-1.29835E-5	-9.53401E-5	5.69695E-6	-2.59706E-5	1.62062E-5	-4.24951E-5	7.54442E-5	-2.78238E-5	-6.88951E-5	-1.10401E-4	-7.46954E-5	1.99415E-5	-1.21090E-6	-7.87699E-3	-7.87699E-3	-7.87699E-3	-1.23481E-2	-1.20614E-2	-1.22474E-2	-1.18325E-2	-1.19181E-2	-1.16846E-2	-1.14005E-2	-1.12400E-2	-1.10565E-2	-1.08029E-2	-1.05279E-2	-1.02436E-2	-1.04448E-2	-1.01089E-2	-9.78125E-3	-9.55736E-3	-9.49846E-3	-9.25983E-3	-8.94970E-3	-8.62541E-3	-8.25632E-3	-8.16174E-3	-7.88697E-3	-7.57298E-3	-7.34451E-3	-7.11266E-3
4.71887E+2	6.79629E-5	1.40616E-4	1.06726E-4	5.72423E-6	1.37919E-4	3.93768E-5	-1.38464E-4	-6.97406E-5	-8.44120E-5	-1.28561E-5	-1.08736E-4	1.35582E-4	-6.94058E-5	5.58182E-5	-1.27692E-5	3.08152E-5	-1.06605E-4	-9.90434E-5	-3.17715E-6	-1.53298E-5	-7.83697E-3	-7.83697E-3	-7.83697E-3	-1.21743E-2	-1.21594E-2	-1.21529E-2	-1.16607E-2	-1.13429E-2	-1.15705E-2	-1.13554E-2	-1.10428E-2	-1.09702E-2	-1.07789E-2	-1.04277E-2	-1.02254E-2	-1.02698E-2	-9.91630E-3	-9.79642E-3	-9.49099E-3	-9.26919E-3	-9.08137E-3	-8.80189E-3	-8.51566E-3	-8.27313E-3	-8.01040E-3	-7.73571E-3	-7.46202E-3	-7.29429E-3	-7.04012E-3
4.72469E+2	1.61793E-4	1.58533E-4	5.02942E-5	8.01276E-5	-1.03219E-4	1.52811E-5	-1.74468E-4	-4.14901E-5	3.49212E-5	4.47537E-5	-1.15100E-4	1.77440E-5	2.15563E-5	-2.40760E-5	1.69054E-5	-9.89350E-5	-5.75458E-5	-1.83426E-5	1.91393E-5	1.21265E-5	-7.72093E-3	-7.72093E-3	-7.72093E-3	-1.19552E-2	-1.18340E-2	-1.21008E-2	-1.14777E-2	-1.13659E-2	-1.13449E-2	-1.12578E-2	-1.07067E-2	-1.08197E-2	-1.04400E-2	-1.04437E-2	-1.02046E-2	-9.78179E-3	-9.72122E-3	-9.63591E-3	-9.39686E-3	-9.16112E-3	-8.96320E-3	-8.57360E-3	-8.43736E-3	-8.16886E-3	-7.97027E-3	-7.66712E-3	-7.39727E-3	-7.09881E-3	-6.91292E-3
4.73051E+2	1.76231E-4	1.09773E-4	1.10180E-4	4.18550E-5	-1.32055E-4	7.36397E-5	-1.21662E-4	-1.30581E-5	-5.49314E-5	3.73834E-5	-8.29891E-5	-9.87395E-5	-7.48117E-6	4.82105E-5	6.50723E-5	-8.42934E-5	-1.03666E-5	-4.63180E-5	6.03046E-6	-1.64803E-5	-7.61354E-3	-7.61354E-3	-7.61354E-3	-1.17435E-2	-1.17546E-2	-1.19233E-2	-1.12662E-2	-1.09500E-2	-1.12939E-2	-1.09439E-2	-1.06292E-2	-1.08473E-2	-1.04775E-2	-1.01025E-2	-9.96071E-3	-9.67894E-3	-9.65031E-3	-9.45082E-3	-9.17394E-3	-9.08896E-3	-8.70373E-3	-8.43593E-3	-8.21653E-3	-8.14412E-3	-7.81854E-3	-7.49711E-3	-7.31072E-3	-6.96076E-3	-6.75115E-3
4.73633E+2	1.48704E-4	1.22557E-4	4.19663E-5	-6.55068E-5	-6.25302E-5	8.86851E-5	-6.79096E-5	-2.87462E-5	-5.95802E-6	-1.42160E-4	-1.17502E-4	-1.08557E-5	-3.54021E-5	1.56594E-4	-1.34834E-5	-3.78389E-5	6.91963E-5	-4.03594E-6	-1.25019E-5	-2.32708E-5	-7.54914E-3	-7.54914E-3	-7.54914E-3	-1.15584E-2	-1.14449E-2	-1.14935E-2	-1.10012E-2	-1.06660E-2	-1.11787E-2	-1.07879E-2	-1.05140E-2	-1.03528E-2	-1.03052E-2	-1.00026E-2	-9.77711E-3	-9.67753E-3	-9.37063E-3	-9.30767E-3	-9.02452E-3	-9.02438E-3	-8.53914E-3	-8.41235E-3	-8.02701E-3	-7.87823E-3	-7.62860E-3	-7.28417E-3	-7.00136E-3	-6.81621E-3	-6.48022E-3
4.74215E+2	2.37820E-4	4.69090E-5	3.51837E-5	3.59714E-5	-6.20869E-5	-4.34525E-6	-2.20960E-5	-5.17930E-5	5.12292E-6	-7.01746E-5	3.18251E-5	-2.15923E-5	1.32776E-5	1.54694E-4	-9.32323E-6	-1.85423E-4	-1.30596E-4	-6.00967E-5	3.92471E-5	1.74759E-5	-7.42845E-3	-7.42845E-3	-7.42845E-3	-1.14223E-2	-1.13680E-2	-1.13075E-2	-1.11099E-2	-1.07461E-2	-1.07900E-2	-1.06544E-2	-1.03442E-2	-1.00670E-2	-1.00607E-2	-9.89022E-3	-9.65702E-3	-9.52606E-3	-9.23634E-3	-9.09547E-3	-8.72859E-3	-8.58988E-3	-8.41904E-3	-8.15721E-3	-7.86301E-3	-7.65590E-3	-7.38715E-3	-7.16165E-3	-6.82368E-3	-6.57689E-3	-6.29075E-3
4.74797E+2	1.80351E-4	1.61607E-4	3.50180E-5	-1.78959E-5	-1.65891E-4	4.18162E-5	-9.23152E-5	-1.08196E-4	4.90773E-5	-1.08964E-4	1.74925E-6	-5.65379E-6	6.35066E-5	3.52419E-5	3.19672E-5	4.46041E-5	-1.02437E-4	-6.00441E-5	1.44742E-5	1.98316E-6	-7.29919E-3	-7.29919E-3	-7.29919E-3	-1.15332E-2	-1.11242E-2	-1.11331E-2	-1.08577E-2	-1.07006E-2	-1.04012E-2	-1.04200E-2	-1.01828E-2	-1.01261E-2	-9.87840E-3	-9.65841E-3	-9.46183E-3	-9.30923E-3	-9.13836E-3	-9.01685E-3	-8.63615E-3	-8.49351E-3	-8.29374E-3	-7.96293E-3	-7.73332E-3	-7.54398E-3	-7.16028E-3	-6.90148E-3	-6.68176E-3	-6.51719E-3	-6.12970E-3
4.75379E+2	8.09377E-5	1.21323E-4	-1.09864E-5	-4.42659E-5	4.49333E-5	2.12992E-6	-6.73589E-5	-7.08513E-5	5.40603E-5	-1.97246E-5	-4.60731E-5	3.36122E-5	6.66758E-5	2.68268E-6	6.19079E-5	-4.33233E-5	-3.60745E-5	-9.50518E-5	-2.38778E-5	-1.06755E-5	-7.15993E-3	-7.15993E-3	-7.15993E-3	-1.10753E-2	-1.08214E-2	-1.07662E-2	-1.04110E-2	-1.05128E-2	-1.03477E-2	-1.03185E-2	-9.90967E-3	-9.95513E-3	-9.70251E-3	-9.63986E-3	-9.17033E-3	-8.90883E-3	-8.78711E-3	-8.76403E-3	-8.46457E-3	-8.36642E-3	-8.15834E-3	-7.83859E-3	-7.61332E-3	-7.27057E-3	-6.99393E-3	-6.66048E-3	-6.53370E-3	-6.32984E-3	-5.93311E-3
4.75961E+2	1.04002E-4	1.01854E-5	-7.73882E-5	5.00265E-6	-4.02438E-6	2.19072E-5	7.95260E-5	3.88648E-5	6.09371E-5	-7.36529E-5	-7.93803E-7	4.71612E-5	-4.46120E-6	5.83429E-6	5.37283E-5	-1.04416E-4	-7.23614E-5	-2.49612E-5	-4.99303E-5	-1.51595E-5	-7.08335E-3	-7.08335E-3	-7.08335E-3	-1.10100E-2	-1.08465E-2	-1.05488E-2	-1.03249E-2	-1.03400E-2	-1.03710E-2	-1.00945E-2	-9.95060E-3	-9.59675E-3	-9.85304E-3	-9.27152E-3	-9.00090E-3	-8.79936E-3	-8.83362E-3	-8.70967E-3	-8.22050E-3	-8.17418E-3	-7.87795E-3	-7.62592E-3	-7.37407E-3	-7.08191E-3	-6.78831E-3	-6.58597E-3	-6.42443E-3	-6.06975E-3	-5.88488E-3
4.76543E+2	9.12994E-5	1.23611E-4	1.16525E-5	-2.95918E-5	-1.15007E-4	-4.03906E-5	-2.33918E-5	1.68833E-4	9.68628E-5	2.57098E-5	3.94512E-5	-7.22074E-5	-4.21008E-5	-1.48559E-5	1.48510E-5	-6.62763E-5	-7.19386E-5	-5.31246E-5	-1.71767E-5	-2.62094E-5	-6.93454E-3	-6.93454E-3	-6.93454E-3	-1.07406E-2	-1.06471E-2	-1.03933E-2	-1.01145E-2	-1.00993E-2	-1.00418E-2	-9.68049E-3	-9.63406E-3	-9.49216E-3	-9.55264E-3	-9.12360E-3	-8.84395E-3	-8.60860E-3	-8.65766E-3	-8.51547E-3	-8.03890E-3	-7.86515E-3	-7.64295E-3	-7.39708E-3	-7.21042E-3	-6.93687E-3	-6.65438E-3	-6.41531E-3	-6.21478E-3	-5.88327E-3	-5.64621E-3
4.77125E+2	-4.21930E-5	1.25767E-4	2.08575E-5	-3.25613E-7	-9.79716E-5	-4.32466E-5	-3.51607E-7	1.83671E-4	4.72774E-5	-3.65344E-5	1.43460E-4	-4.73858E-5	7.32594E-5	-1.59766E-4	-3.98170E-5	-2.25952E-5	-8.46382E-5	-1.85839E-5	1.32807E-5	-1.41648E-5	-6.81530E-3	-6.81530E-3	-6.81530E-3	-1.06016E-2	-1.02501E-2	-1.02075E-2	-9.91173E-3	-9.70420E-3	-9.69901E-3	-9.69574E-3	-9.39865E-3	-9.25989E-3	-9.05384E-3	-9.10184E-3	-8.66651E-3	-8.54742E-3	-8.38173E-3	-8.17205E-3	-7.84422E-3	-7.63094E-3	-7.51769E-3	-7.21965E-3	-7.06498E-3	-6.75901E-3	-6.51260E-3	-6.27612E-3	-6.04706E-3	-5.71013E-3	-5.41969E-3
4.77707E+2	4.59491E-5	5.82665E-5	-1.88808E-5	-1.07639E-4	-7.55304E-5	2.35631E-5	1.47241E-5	4.43688E-5	7.51659E-5	2.37490E-5	7.80506E-5	-1.24167E-4	7.42314E-5	-9.01058E-5	-3.14692E-5	1.26212E-4	-1.39714E-4	5.82409E-6	-1.34892E-5	3.08898E-5	-6.66135E-3	-6.66135E-3	-6.66135E-3	-1.03957E-2	-9.96137E-3	-1.00891E-2	-9.76389E-3	-9.60476E-3	-9.33327E-3	-9.38307E-3	-9.33316E-3	-9.09576E-3	-8.84806E-3	-8.78283E-3	-8.48278E-3	-8.40651E-3	-8.25021E-3	-8.08056E-3	-7.56732E-3	-7.48527E-3	-7.31495E-3	-7.04830E-3	-6.74587E-3	-6.55753E-3	-6.35246E-3	-6.01455E-3	-5.79084E-3	-5.51528E-3	-5.25976E-3
4.78290E+2	1.45394E-4	-3.84153E-5	1.03348E-5	-7.99794E-5	2.24029E-5	1.49936E-4	-2.82045E-5	2.35035E-5	-3.24088E-5	-2.41321E-5	4.70689E-5	-9.06071E-5	4.97378E-5	-9.06920E-5	1.96940E-5	1.27222E-4	-1.77149E-4	-2.76697E-5	-1.00089E-5	3.97243E-6	-6.51793E-3	-6.51793E-3	-6.51793E-3	-9.98739E-3	-9.99947E-3	-9.83798E-3	-9.62791E-3	-9.45457E-3	-9.23587E-3	-9.29775E-3	-9.12646E-3	-8.93873E-3	-8.77600E-3	-8.50839E-3	-8.23863E-3	-8.04113E-3	-8.08067E-3	-7.78149E-3	-7.47632E-3	-7.29185E-3	-7.09550E-3	-6.79481E-3	-6.51215E-3	-6.30559E-3	-6.08602E-3	-5.83565E-3	-5.63392E-3	-5.29871E-3	-4.98791E-3
4.78872E+2	-3.58014E-5	-1.13430E-5	1.50866E-5	5.94123E-5	-7.55762E-6	1.05328E-4	-4.14019E-5	3.41262E-6	9.44701E-6	-5.52010E-5	4.60801E-5	-6.30336E-5	6.17413E-5	4.28255E-5	-2.62845E-5	3.47600E-5	-5.95061E-5	-6.44180E-5	9.43691E-7	-1.44906E-5	-6.37672E-3	-6.37672E-3	-6.37672E-3	-9.71487E-3	-9.67407E-3	-9.54577E-3	-9.34500E-3	-9.27943E-3	-9.30838E-3	-9.03720E-3	-8.63344E-3	-8.65684E-3	-8.40722E-3	-8.37545E-3	-8.01203E-3	-7.74477E-3	-7.78569E-3	-7.64118E-3	-7.35541E-3	-7.12069E-3	-6.92574E-3	-6.57957E-3	-6.36687E-3	-6.05304E-3	-5.88384E-3	-5.61209E-3	-5.50731E-3	-5.19449E-3	-4.76497E-3
4.79455E+2	-3.98905E-5	-2.51247E-5	9.31139E-5	2.25996E-5	-7.07097E-5	1.87644E-4	5.27980E-5	5.64887E-5	-3.56920E-5	-3.31234E-6	-3.65177E-5	-1.50479E-4	4.46493E-6	3.89409E-5	4.72220E-5	1.75789E-6	-1.20769E-4	-3.66777E-5	-7.13256E-7	1.48563E-5	-6.21871E-3	-6.21871E-3	-6.21871E-3	-9.57034E-3	-9.34219E-3	-9.23697E-3	-9.22712E-3	-8.97572E-3	-8.90536E-3	-8.79358E-3	-8.43093E-3	-8.44645E-3	-8.35835E-3	-8.08099E-3	-7.78531E-3	-7.53214E-3	-7.51287E-3	-7.30981E-3	-7.07553E-3	-6.82433E-3	-6.71448E-3	-6.40102E-3	-6.17502E-3	-5.86940E-3	-5.59892E-3	-5.37792E-3	-5.28539E-3	-4.93001E-3	-4.63271E-3
4.80037E+2	-8.53152E-5	6.92474E-6	4.68059E-5	3.56748E-5	3.84108E-5	1.08195E-4	-6.25591E-5	9.12175E-5	-3.84965E-5	-4.09386E-5	6.13838E-5	-1.58794E-4	-4.13642E-6	6.74187E-5	2.89741E-5	-4.73804E-5	-4.89159E-5	-2.08036E-5	8.02137E-6	1.43132E-5	-6.06282E-3	-6.06282E-3	-6.06282E-3	-9.33333E-3	-9.13948E-3	-8.91509E-3	-8.76928E-3	-8.61784E-3	-8.64125E-3	-8.44986E-3	-8.13743E-3	-8.25747E-3	-8.07973E-3	-7.88508E-3	-7.69309E-3	-7.37941E-3	-7.34645E-3	-7.06905E-3	-6.83060E-3	-6.62757E-3	-6.43270E-3	-6.28071E-3	-5.95519E-3	-5.75347E-3	-5.47227E-3	-5.22613E-3	-5.02855E-3	-4.67833E-3	-4.53997E-3
4.80620E+2	3.42241E-5	-1.80980E-5	3.68340E-5	2.02376E-4	5.79605E-5	7.22608E-5	-1.43877E-4	-4.28951E-5	-1.09152E-4	5.38472E-5	6.77806E-5	-1.00427E-4	-7.24936E-6	1.15138E-4	-2.64567E-5	1.78680E-7	-7.39277E-5	-7.12337E-5	-3.79781E-5	-9.30553E-6	-5.92210E-3	-5.92210E-3	-5.92210E-3	-9.06407E-3	-8.91001E-3	-8.92216E-3	-8.69247E-3	-8.50573E-3	-8.46500E-3	-8.29840E-3	-8.17480E-3	-8.06706E-3	-7.81385E-3	-7.62202E-3	-7.46660E-3	-7.15622E-3	-7.05121E-3	-6.90765E-3	-6.56230E-3	-6.46784E-3	-6.36308E-3	-6.01871E-3	-5.77893E-3	-5.64573E-3	-5.31882E-3	-5.02886E-3	-4.83416E-3	-4.52728E-3	-4.31345E-3
4.81202E+2	1.22822E-4	8.90829E-5	7.66727E-7	5.66764E-5	2.39870E-5	1.31041E-4	-1.41434E-4	-3.01194E-5	-6.88692E-5	1.82584E-5	9.27683E-5	-1.07216E-4	9.68900E-6	-7.18630E-5	1.40472E-5	-4.30200E-5	8.85435E-6	-6.96659E-5	-3.67546E-5	9.48652E-7	-5.80522E-3	-5.80522E-3	-5.80522E-3	-8.88434E-3	-8.46076E-3	-8.60374E-3	-8.47144E-3	-8.44580E-3	-8.39431E-3	-8.21149E-3	-7.91929E-3	-7.85339E-3	-7.52375E-3	-7.30389E-3	-7.14079E-3	-6.98554E-3	-6.71806E-3	-6.66126E-3	-6.29209E-3	-6.31226E-3	-6.05201E-3	-5.73276E-3	-5.67660E-3	-5.39314E-3	-5.13273E-3	-4.87496E-3	-4.69622E-3	-4.29971E-3	-4.09070E-3
4.81785E+2	-9.54349E-6	1.23164E-4	-2.97234E-5	-1.68209E-5	-3.71254E-6	8.00290E-5	-5.23744E-5	2.99906E-5	-2.78211E-5	2.87130E-5	-5.63280E-5	-6.34095E-5	4.68497E-5	-4.96734E-5	6.28970E-5	-8.43652E-5	8.24001E-5	-3.83524E-5	-2.64625E-5	4.54355E-6	-5.67372E-3	-5.67372E-3	-5.67372E-3	-8.56636E-3	-8.42402E-3	-8.27726E-3	-8.18995E-3	-8.15825E-3	-7.97439E-3	-7.91522E-3	-7.59971E-3	-7.43664E-3	-7.27189E-3	-7.02719E-3	-6.90279E-3	-6.81666E-3	-6.66979E-3	-6.45813E-3	-6.14539E-3	-5.95303E-3	-5.77939E-3	-5.53630E-3	-5.35876E-3	-5.04515E-3	-4.88213E-3	-4.62259E-3	-4.44563E-3	-4.08651E-3	-3.87761E-3
4.82367E+2	-2.10641E-5	8.48012E-5	4.54510E-5	3.31786E-5	-1.35907E-4	1.71556E-5	3.84849E-7	-2.37221E-5	-4.96114E-6	-7.33226E-6	-8.39585E-6	-4.83659E-5	4.44184E-5	-1.43147E-6	7.45820E-6	-6.18589E-5	1.97737E-4	-9.89830E-5	-7.93103E-6	-1.06320E-5	-5.54226E-3	-5.54226E-3	-5.54226E-3	-8.36568E-3	-8.33041E-3	-8.03285E-3	-7.98373E-3	-8.01519E-3	-7.70356E-3	-7.55312E-3	-7.47569E-3	-7.33203E-3	-7.19313E-3	-6.97524E-3	-6.73237E-3	-6.71611E-3	-6.38064E-3	-6.28762E-3	-5.94359E-3	-5.77705E-3	-5.63456E-3	-5.40951E-3	-5.19268E-3	-4.87415E-3	-4.65375E-3	-4.41714E-3	-4.24739E-3	-3.90812E-3	-3.70926E-3
4.82950E+2	8.57613E-5	5.06648E-5	-3.66835E-6	3.95215E-6	1.42118E-5	1.59862E-5	-2.73326E-5	4.13529E-5	-7.41772E-5	-6.00898E-5	-6.58438E-6	-4.23256E-5	4.56605E-5	-7.81398E-6	-7.35114E-6	-8.65221E-5	8.39109E-5	-4.71431E-5	4.34374E-8	2.14644E-5	-5.38729E-3	-5.38729E-3	-5.38729E-3	-8.18347E-3	-8.14346E-3	-7.93363E-3	-7.84949E-3	-7.72768E-3	-7.41393E-3	-7.35429E-3	-7.36285E-3	-7.03142E-3	-6.88967E-3	-6.83428E-3	-6.63479E-3	-6.53946E-3	-6.15987E-3	-6.07615E-3	-5.79465E-3	-5.46598E-3	-5.45732E-3	-5.15734E-3	-5.01095E-3	-4.68458E-3	-4.43448E-3	-4.20353E-3	-4.00699E-3	-3.71455E-3	-3.51169E-3
4.83533E+2	2.66857E-5	5.10540E-5	-5.80438E-5	4.03188E-5	1.04453E-4	-4.93129E-5	-9.99407E-5	3.77148E-5	3.29517E-6	2.04130E-5	-3.00418E-5	-3.47831E-5	-2.74668E-5	8.08452E-5	-6.06928E-5	1.36386E-6	-2.31723E-5	1.51499E-5	1.78572E-6	3.75212E-7	-5.25419E-3	-5.25419E-3	-5.25419E-3	-8.04288E-3	-8.06519E-3	-7.68583E-3	-7.67317E-3	-7.18788E-3	-7.16895E-3	-7.14323E-3	-7.15500E-3	-6.91679E-3	-6.77217E-3	-6.58821E-3	-6.41640E-3	-6.29072E-3	-5.97679E-3	-5.69580E-3	-5.61103E-3	-5.27280E-3	-5.19331E-3	-4.91064E-3	-4.82979E-3	-4.55240E-3	-4.30530E-3	-4.07521E-3	-3.82503E-3	-3.46640E-3	-3.34822E-3
4.84116E+2	-2.08896E-5	5.71234E-5	2.24030E-6	3.85411E-5	-1.03822E-4	-1.06907E-5	-5.47212E-5	8.40891E-5	-1.85003E-5	4.74734E-5	-8.53497E-5	-3.64878E-5	-1.09426E-5	1.23384E-4	-2.95049E-5	1.53883E-5	1.31360E-5	-1.99219E-5	1.44905E-5	-5.03545E-6	-5.12818E-3	-5.12818E-3	-5.12818E-3	-7.68745E-3	-7.74794E-3	-7.47560E-3	-7.53130E-3	-7.03954E-3	-6.95932E-3	-6.89639E-3	-6.82034E-3	-6.63153E-3	-6.58261E-3	-6.26223E-3	-6.17247E-3	-5.91053E-3	-5.83873E-3	-5.57545E-3	-5.28339E-3	-5.13459E-3	-5.04740E-3	-4.72687E-3	-4.52972E-3	-4.26981E-3	-4.13230E-3	-3.87030E-3	-3.65491E-3	-3.35754E-3	-3.13292E-3
4.84699E+2	3.59626E-5	3.96904E-5	-1.77221E-5	-3.11008E-5	1.69967E-5	-1.93336E-5	-3.81975E-5	-2.40721E-7	-9.94087E-5	9.60492E-5	-5.66735E-5	1.75705E-5	-3.86843E-5	8.92644E-5	5.32600E-5	-8.64609E-5	5.69378E-5	-2.16298E-5	-3.66262E-6	7.38282E-6	-4.99253E-3	-4.99253E-3	-4.99253E-3	-7.40810E-3	-7.43640E-3	-7.35421E-3	-7.25323E-3	-6.85080E-3	-6.98718E-3	-6.71669E-3	-6.69732E-3	-6.48976E-3	-6.48695E-3	-6.05971E-3	-5.93447E-3	-5.71289E-3	-5.65665E-3	-5.38750E-3	-5.14441E-3	-4.93943E-3	-4.84233E-3	-4.58437E-3	-4.29863E-3	-4.12887E-3	-3.87884E-3	-3.69396E-3	-3.40236E-3	-3.15004E-3	-2.98350E-3
4.85281E+2	1.32681E-4	-1.24109E-5	1.41080E-5	-2.56570E-7	4.80566E-5	2.49327E-5	-1.88109E-5	-5.27104E-6	-5.13509E-5	1.24271E-4	-9.06829E-5	3.20126E-5	-1.11091E-4	8.17984E-6	-2.97226E-5	-6.17727E-5	3.82686E-5	-1.77932E-5	-2.25817E-5	-7.66415E-7	-4.85984E-3	-4.85984E-3	-4.85984E-3	-7.26065E-3	-7.26582E-3	-7.20077E-3	-6.95462E-3	-6.79621E-3	-6.65389E-3	-6.45605E-3	-6.44454E-3	-6.29667E-3	-6.21452E-3	-5.81603E-3	-5.74293E-3	-5.59389E-3	-5.46713E-3	-5.23083E-3	-4.94304E-3	-4.84559E-3	-4.66723E-3	-4.37560E-3	-4.11165E-3	-3.94208E-3	-3.64994E-3	-3.48972E-3	-3.17011E-3	-3.06040E-3	-2.85835E-3
4.85864E+2	1.03938E-4	-1.65693E-5	-5.09006E-5	-2.38158E-5	8.26238E-5	2.03251E-5	-6.70490E-5	-2.94609E-5	-3.33476E-5	4.46088E-5	-8.06864E-5	1.58007E-5	-1.67262E-5	5.54661E-5	-6.06089E-6	-1.88705E-5	1.26467E-4	-6.50747E-5	-2.48645E-5	-1.58026E-5	-4.76063E-3	-4.76063E-3	-4.76063E-3	-7.18578E-3	-7.05818E-3	-7.02832E-3	-6.88392E-3	-6.62738E-3	-6.43151E-3	-6.39948E-3	-6.21817E-3	-6.01469E-3	-5.84861E-3	-5.71123E-3	-5.58418E-3	-5.37537E-3	-5.22938E-3	-4.98387E-3	-4.79158E-3	-4.69758E-3	-4.51253E-3	-4.11455E-3	-3.90689E-3	-3.75979E-3	-3.52594E-3	-3.36740E-3	-3.05324E-3	-2.89929E-3	-2.59261E-3
4.86447E+2	1.32729E-4	-3.62701E-5	-1.06553E-4	-4.58660E-5	7.44586E-5	7.05259E-5	-8.28239E-5	2.12251E-5	4.31129E-5	2.53547E-5	-1.15502E-5	-2.85187E-5	-6.38841E-5	-1.32117E-5	9.30265E-5	-2.47079E-5	4.75764E-5	-4.87350E-5	-3.33691E-5	-1.25189E-5	-4.60405E-3	-4.60405E-3	-4.60405E-3	-6.97847E-3	-6.92675E-3	-6.77043E-3	-6.67196E-3	-6.42571E-3	-6.29654E-3	-6.22773E-3	-6.06756E-3	-5.84123E-3	-5.59879E-3	-5.61556E-3	-5.34789E-3	-5.07801E-3	-5.07371E-3	-4.83465E-3	-4.54232E-3	-4.62431E-3	-4.30841E-3	-3.98252E-3	-3.73573E-3	-3.62786E-3	-3.34014E-3	-3.15811E-3	-2.97819E-3	-2.65869E-3	-2.47317E-3
4.87030E+2	1.50654E-4	3.76084E-5	-1.17302E-4	-3.72565E-5	-1.93822E-5	9.65745E-6	-5.42800E-5	1.53016E-5	-2.57442E-5	-3.15073E-5	6.54444E-6	-3.68096E-5	3.59860E-5	2.91632E-5	6.64902E-5	2.41268E-5	-7.11516E-6	-2.24222E-5	-5.00383E-6	-1.87094E-5	-4.47117E-3	-4.47117E-3	-4.47117E-3	-6.76194E-3	-6.58949E-3	-6.54468E-3	-6.46977E-3	-6.26008E-3	-6.28098E-3	-5.90244E-3	-5.83762E-3	-5.66476E-3	-5.45568E-3	-5.40902E-3	-5.13466E-3	-4.92247E-3	-4.94698E-3	-4.64542E-3	-4.30676E-3	-4.25132E-3	-4.18155E-3	-3.84887E-3	-3.68778E-3	-3.38740E-3	-3.12040E-3	-2.94763E-3	-2.76569E-3	-2.42572E-3	-2.31434E-3
4.87613E+2	1.06231E-4	1.28853E-4	-1.11874E-4	-4.42771E-5	-8.86011E-6	2.21443E-5	-2.09794E-5	3.00738E-5	6.89402E-6	3.18403E-5	-6.49977E-5	-3.11189E-6	1.48286E-5	4.37176E-5	-4.43648E-6	1.39048E-5	-5.84468E-5	-4.55797E-5	-1.73332E-6	-3.41913E-5	-4.38380E-3	-4.38380E-3	-4.38380E-3	-6.58963E-3	-6.40543E-3	-6.37919E-3	-6.10924E-3	-6.08581E-3	-6.16881E-3	-5.79432E-3	-5.57329E-3	-5.45047E-3	-5.30992E-3	-5.10994E-3	-4.93265E-3	-4.71773E-3	-4.69968E-3	-4.51637E-3	-4.24084E-3	-4.09851E-3	-3.97728E-3	-3.63960E-3	-3.59179E-3	-3.15329E-3	-2.99707E-3	-2.73645E-3	-2.57021E-3	-2.31715E-3	-2.14040E-3
4.88197E+2	8.16931E-5	4.60175E-5	-2.94073E-5	3.31616E-5	2.74425E-5	-1.29906E-5	2.00761E-6	4.08702E-5	-1.39733E-5	-2.73760E-5	-2.44749E-5	-2.71061E-5	8.48853E-6	-3.07577E-6	4.41951E-5	1.57172E-5	-8.04900E-5	-3.89303E-5	-2.28624E-5	-1.89067E-5	-4.29730E-3	-4.29730E-3	-4.29730E-3	-6.44024E-3	-6.20695E-3	-6.13581E-3	-5.98342E-3	-5.92734E-3	-5.84929E-3	-5.56413E-3	-5.31633E-3	-5.31454E-3	-5.11625E-3	-4.94562E-3	-4.73006E-3	-4.54717E-3	-4.39901E-3	-4.34741E-3	-4.08393E-3	-3.91561E-3	-3.74570E-3	-3.48505E-3	-3.36854E-3	-3.02935E-3	-2.83228E-3	-2.61385E-3	-2.46161E-3	-2.11377E-3	-1.96349E-3
4.88780E+2	2.83983E-5	4.38460E-5	-5.12454E-5	8.49405E-5	5.43181E-5	-1.93633E-5	-3.80031E-5	1.60168E-5	-5.18013E-5	-5.65989E-5	-3.78822E-5	-2.92176E-5	5.75162E-5	3.03440E-6	5.82529E-5	3.22902E-5	-4.45523E-5	-3.19898E-5	-1.06028E-5	-7.35669E-6	-4.16985E-3	-4.16985E-3	-4.16985E-3	-6.22681E-3	-5.96164E-3	-5.96886E-3	-5.72592E-3	-5.58664E-3	-5.61521E-3	-5.39842E-3	-5.20103E-3	-5.14965E-3	-4.90572E-3	-4.81611E-3	-4.55807E-3	-4.47683E-3	-4.29184E-3	-4.09417E-3	-3.82760E-3	-3.76422E-3	-3.59874E-3	-3.27742E-3	-3.16756E-3	-2.96723E-3	-2.65828E-3	-2.43408E-3	-2.28468E-3	-1.97286E-3	-1.82167E-3
4.89363E+2	1.08595E-5	5.29523E-5	-7.63753E-5	7.86083E-5	6.46117E-5	-4.83071E-5	1.99206E-5	1.24476E-4	-3.60449E-5	4.01159E-6	-7.88426E-5	-6.70742E-5	1.28069E-4	-9.08898E-5	2.95127E-5	-3.23391E-5	3.31525E-5	-8.34901E-5	-1.30061E-5	-1.98050E-5	-4.04618E-3	-4.04618E-3	-4.04618E-3	-5.90361E-3	-5.72097E-3	-5.77505E-3	-5.55324E-3	-5.37349E-3	-5.46854E-3	-5.28930E-3	-5.04539E-3	-4.88321E-3	-4.71541E-3	-4.77430E-3	-4.46951E-3	-4.29175E-3	-4.18989E-3	-3.95264E-3	-3.66266E-3	-3.57855E-3	-3.40103E-3	-3.09989E-3	-3.00261E-3	-2.77690E-3	-2.55444E-3	-2.28745E-3	-2.15976E-3	-1.83341E-3	-1.69855E-3
4.89946E+2	4.75928E-5	3.39554E-5	2.16577E-5	6.55979E-5	-1.86990E-6	-3.01583E-5	-4.81714E-5	1.03560E-4	-2.10787E-5	-7.81703E-5	1.56424E-5	-4.53332E-5	1.63077E-4	-2.24093E-5	-3.82351E-5	-3.58577E-5	-5.57673E-5	-9.51787E-5	8.53330E-6	1.26142E-5	-3.92669E-3	-3.92669E-3	-3.92669E-3	-5.79281E-3	-5.56448E-3	-5.49201E-3	-5.37767E-3	-5.20499E-3	-5.29679E-3	-5.01067E-3	-4.94948E-3	-4.77429E-3	-4.65605E-3	-4.55701E-3	-4.22166E-3	-4.10080E-3	-3.94404E-3	-3.88996E-3	-3.52081E-3	-3.41033E-3	-3.24616E-3	-2.97049E-3	-2.77422E-3	-2.59545E-3	-2.44467E-3	-2.11535E-3	-2.01043E-3	-1.67981E-3	-1.56908E-3
4.90530E+2	1.08828E-4	2.54209E-5	5.64704E-5	9.04946E-6	6.54229E-5	2.80882E-5	-8.67582E-5	9.88027E-5	-1.72063E-5	-8.15286E-5	-2.35040E-6	-8.50407E-5	4.46307E-5	1.94686E-5	-3.84545E-5	-4.93705E-5	-8.17875E-5	-5.23566E-5	1.43930E-5	2.42783E-5	-3.81259E-3	-3.81259E-3	-3.81259E-3	-5.73270E-3	-5.39528E-3	-5.52705E-3	-5.29796E-3	-5.03250E-3	-5.17541E-3	-4.80030E-3	-4.72722E-3	-4.67808E-3	-4.46257E-3	-4.25988E-3	-3.99714E-3	-3.99501E-3	-3.77853E-3	-3.68575E-3	-3.44024E-3	-3.28141E-3	-3.08415E-3	-2.82790E-3	-2.62168E-3	-2.44355E-3	-2.17872E-3	-2.02587E-3	-1.83832E-3	-1.53967E-3	-1.45738E-3
4.91113E+2	8.67522E-5	4.02015E-5	4.29769E-5	-4.23514E-5	6.29840E-5	-3.79195E-5	-6.39931E-5	8.80516E-6	-2.85148E-5	-6.23855E-5	4.58452E-5	-3.24578E-5	2.61689E-5	7.04459E-6	6.21679E-6	-1.51890E-5	-2.13065E-5	-4.77241E-5	2.10082E-5	3.83837E-6	-3.69448E-3	-3.69448E-3	-3.69448E-3	-5.53858E-3	-5.33758E-3	-5.43518E-3	-5.16864E-3	-4.83343E-3	-5.02781E-3	-4.64122E-3	-4.52487E-3	-4.49164E-3	-4.20935E-3	-4.12340E-3	-3.73432E-3	-3.72494E-3	-3.56108E-3	-3.47821E-3	-3.26885E-3	-3.13782E-3	-2.96809E-3	-2.73439E-3	-2.50698E-3	-2.27142E-3	-2.06510E-3	-1.90980E-3	-1.69789E-3	-1.48553E-3	-1.36378E-3
4.91697E+2	3.81458E-5	8.32643E-6	7.79308E-5	3.20091E-5	1.46160E-5	-6.87113E-5	-4.81399E-5	-1.12697E-4	-1.62741E-5	-2.64398E-5	-1.27788E-5	7.34166E-6	9.17767E-5	3.49635E-5	4.62129E-5	-2.41953E-5	-9.36047E-5	3.89843E-6	2.40379E-5	2.35820E-5	-3.58195E-3	-3.58195E-3	-3.58195E-3	-5.40115E-3	-5.20140E-3	-5.06912E-3	-4.95615E-3	-4.74637E-3	-4.79931E-3	-4.54201E-3	-4.28310E-3	-4.22638E-3	-4.10675E-3	-3.96076E-3	-3.72282E-3	-3.64603E-3	-3.45043E-3	-3.24491E-3	-3.12228E-3	-2.91196E-3	-2.76156E-3	-2.55502E-3	-2.36140E-3	-2.12849E-3	-1.94515E-3	-1.73672E-3	-1.56886E-3	-1.32146E-3	-1.18992E-3
4.92280E+2	1.09077E-4	-1.31611E-5	7.59993E-5	-7.14233E-5	-2.33375E-5	-3.71140E-5	-1.00093E-4	-4.54119E-5	5.10426E-5	2.75346E-5	-4.90520E-5	2.43984E-5	6.19638E-5	4.45312E-5	2.17530E-5	-1.45778E-5	-4.01903E-5	-2.09581E-5	-4.91920E-6	3.93855E-6	-3.49492E-3	-3.49492E-3	-3.49492E-3	-5.18269E-3	-5.05426E-3	-4.97007E-3	-4.74437E-3	-4.79153E-3	-4.66786E-3	-4.31092E-3	-4.24126E-3	-4.14798E-3	-3.97794E-3	-3.81914E-3	-3.68351E-3	-3.58553E-3	-3.25587E-3	-3.18507E-3	-2.94330E-3	-2.84879E-3	-2.63272E-3	-2.41793E-3	-2.13643E-3	-1.96836E-3	-1.78859E-3	-1.59120E-3	-1.41070E-3	-1.24585E-3	-1.02810E-3
4.92864E+2	1.45490E-4	-9.42818E-6	2.06468E-5	-7.10477E-5	-1.90636E-5	-8.62556E-5	-3.85304E-5	-2.91139E-5	5.05188E-5	-5.14459E-5	-3.68471E-6	2.13056E-5	6.29375E-5	5.71860E-5	5.57081E-6	-4.34671E-5	7.31534E-6	-2.04832E-5	-3.13886E-6	4.68805E-6	-3.39713E-3	-3.39713E-3	-3.39713E-3	-4.96316E-3	-4.87853E-3	-4.71491E-3	-4.67911E-3	-4.44957E-3	-4.49688E-3	-4.17916E-3	-4.12522E-3	-3.93646E-3	-3.80792E-3	-3.64093E-3	-3.52154E-3	-3.48450E-3	-3.15641E-3	-3.02662E-3	-2.82687E-3	-2.77104E-3	-2.53456E-3	-2.29700E-3	-2.00171E-3	-1.79379E-3	-1.70368E-3	-1.50668E-3	-1.23161E-3	-1.10798E-3	-8.82301E-4
4.93447E+2	1.81060E-4	8.43218E-5	1.92203E-5	-4.79088E-5	2.45781E-5	-3.45378E-5	-8.06916E-5	-3.71792E-5	2.13208E-6	-1.27924E-4	7.87580E-6	3.68114E-5	-3.82990E-5	2.21196E-5	-3.76731E-5	-2.34013E-5	3.61215E-5	-1.57240E-5	4.72650E-6	2.43711E-5	-3.30449E-3	-3.30449E-3	-3.30449E-3	-4.81752E-3	-4.74444E-3	-4.68614E-3	-4.59178E-3	-4.23030E-3	-4.32535E-3	-4.09740E-3	-3.99289E-3	-3.81702E-3	-3.69414E-3	-3.50160E-3	-3.34007E-3	-3.29994E-3	-2.98474E-3	-2.80914E-3	-2.64275E-3	-2.54333E-3	-2.35553E-3	-2.17093E-3	-1.88487E-3	-1.69314E-3	-1.57831E-3	-1.40664E-3	-1.07928E-3	-8.74686E-4	-7.36629E-4
4.94031E+2	1.68894E-4	4.86356E-5	7.82834E-5	-4.69853E-5	6.52226E-5	-4.30302E-5	-1.08590E-4	-6.40010E-6	-4.17166E-5	-6.40851E-5	-1.84222E-5	1.16115E-5	-4.29461E-6	-2.81797E-6	-5.67939E-5	2.92113E-5	3.87641E-6	-4.86847E-6	-4.70851E-6	-3.02192E-6	-3.21641E-3	-3.21641E-3	-3.21641E-3	-4.60329E-3	-4.70537E-3	-4.51331E-3	-4.41406E-3	-4.26861E-3	-4.15264E-3	-4.11741E-3	-3.86798E-3	-3.70909E-3	-3.56202E-3	-3.36844E-3	-3.21631E-3	-3.12040E-3	-2.86749E-3	-2.66592E-3	-2.56910E-3	-2.39124E-3	-2.26662E-3	-2.02586E-3	-1.82303E-3	-1.62282E-3	-1.39637E-3	-1.24735E-3	-1.03956E-3	-7.86400E-4	-6.18013E-4
4.94614E+2	5.46434E-5	4.68896E-6	3.72461E-5	-4.59384E-5	7.15178E-5	-7.63589E-5	-5.54593E-5	1.12746E-5	-4.51065E-5	6.27818E-7	-5.95635E-5	3.72231E-5	5.44425E-5	6.05820E-7	-4.80609E-5	7.35394E-5	2.22233E-5	-2.65325E-5	3.11229E-6	-1.41251E-5	-3.10754E-3	-3.10754E-3	-3.10754E-3	-4.51552E-3	-4.45672E-3	-4.39174E-3	-4.37184E-3	-4.09632E-3	-4.00271E-3	-3.93303E-3	-3.75739E-3	-3.55330E-3	-3.40153E-3	-3.16934E-3	-3.03349E-3	-2.96076E-3	-2.80361E-3	-2.53568E-3	-2.46050E-3	-2.27406E-3	-2.14378E-3	-1.90341E-3	-1.78371E-3	-1.49298E-3	-1.27561E-3	-1.11523E-3	-9.29085E-4	-7.19869E-4	-4.84668E-4
4.95198E+2	5.87200E-5	4.89281E-5	3.00782E-5	-2.24115E-5	1.94423E-6	-3.51048E-5	-6.97203E-7	-1.66738E-5	-3.98218E-5	-1.33906E-6	-4.25662E-5	-9.82624E-6	3.75026E-5	9.95351E-6	1.10953E-5	6.27930E-6	1.47085E-5	-4.06376E-5	-5.92708E-6	-4.20444E-6	-3.01557E-3	-3.01557E-3	-3.01557E-3	-4.47057E-3	-4.28631E-3	-4.25168E-3	-4.11719E-3	-4.04369E-3	-3.80393E-3	-3.67880E-3	-3.59307E-3	-3.41738E-3	-3.24985E-3	-3.02177E-3	-2.94569E-3	-2.86579E-3	-2.73743E-3	-2.47503E-3	-2.37345E-3	-2.14894E-3	-2.03975E-3	-1.84246E-3	-1.68414E-3	-1.37957E-3	-1.19073E-3	-9.81652E-4	-7.87991E-4	-5.58704E-4	-4.18331E-4
4.95782E+2	3.41241E-5	3.68196E-5	-3.62176E-6	8.08482E-5	-8.16490E-6	-1.93988E-5	-2.37339E-5	4.00160E-5	-8.81977E-5	-4.14426E-5	3.98080E-5	-3.38030E-5	-1.38078E-5	-7.75997E-6	9.03383E-6	-2.19533E-5	2.70244E-5	-3.94270E-5	6.66928E-6	2.69674E-5	-2.90628E-3	-2.90628E-3	-2.90628E-3	-4.30904E-3	-4.15935E-3	-4.07336E-3	-4.00323E-3	-3.82689E-3	-3.66755E-3	-3.42705E-3	-3.43875E-3	-3.20125E-3	-3.08702E-3	-2.84348E-3	-2.81901E-3	-2.67519E-3	-2.49273E-3	-2.30843E-3	-2.23309E-3	-1.98518E-3	-1.90174E-3	-1.72159E-3	-1.56471E-3	-1.27215E-3	-1.07194E-3	-8.73916E-4	-7.19435E-4	-4.91625E-4	-2.68629E-4
4.96366E+2	-3.29152E-6	3.25452E-5	-2.77442E-5	7.47627E-5	4.35452E-5	-1.45775E-5	-8.55090E-5	7.30771E-7	-5.74770E-5	-2.37699E-5	7.71403E-5	-2.25901E-5	-6.82981E-5	1.86157E-6	-1.35227E-5	-6.37998E-6	7.70913E-5	-2.45218E-5	1.33166E-5	2.66882E-5	-2.83324E-3	-2.83324E-3	-2.83324E-3	-4.02161E-3	-3.90771E-3	-3.91729E-3	-3.84503E-3	-3.63411E-3	-3.54810E-3	-3.34387E-3	-3.26902E-3	-3.05288E-3	-3.00489E-3	-2.73979E-3	-2.60010E-3	-2.50240E-3	-2.39423E-3	-2.21072E-3	-2.01939E-3	-1.89553E-3	-1.69864E-3	-1.57368E-3	-1.39548E-3	-1.14584E-3	-9.50747E-4	-7.97383E-4	-6.32191E-4	-3.66535E-4	-2.04383E-4
4.96950E+2	-3.06860E-5	4.30842E-5	-2.15729E-5	-2.44293E-5	4.57117E-5	1.23328E-5	2.38184E-5	-2.83955E-5	8.50463E-6	-3.92082E-5	4.75633E-5	8.98053E-6	-4.10048E-5	-1.41755E-5	-2.87494E-5	2.29385E-5	4.29423E-5	-3.13598E-5	5.50927E-6	-1.80416E-6	-2.76846E-3	-2.76846E-3	-2.76846E-3	-3.96755E-3	-3.67367E-3	-3.70941E-3	-3.60378E-3	-3.44323E-3	-3.51304E-3	-3.25408E-3	-3.14679E-3	-2.92636E-3	-2.83660E-3	-2.71373E-3	-2.47579E-3	-2.42510E-3	-2.29015E-3	-2.12725E-3	-2.03788E-3	-1.84898E-3	-1.61900E-3	-1.42227E-3	-1.25535E-3	-1.06186E-3	-8.88909E-4	-6.89269E-4	-5.22426E-4	-2.71830E-4	-7.98425E-5
4.97534E+2	2.56149E-7	7.90035E-5	-4.30357E-5	-7.99809E-5	3.02408E-5	-5.17770E-6	3.15625E-5	-9.37681E-6	1.36993E-5	-2.73022E-6	3.11906E-5	-1.19755E-6	7.48461E-6	-5.50181E-5	6.68056E-7	1.08539E-4	-4.22339E-5	-7.36702E-5	5.01014E-6	4.76619E-6	-2.68059E-3	-2.68059E-3	-2.68059E-3	-3.80184E-3	-3.57024E-3	-3.55623E-3	-3.51752E-3	-3.23766E-3	-3.28243E-3	-3.13923E-3	-2.99766E-3	-2.86497E-3	-2.76664E-3	-2.62080E-3	-2.37123E-3	-2.32299E-3	-2.18186E-3	-2.01270E-3	-1.96147E-3	-1.66800E-3	-1.46084E-3	-1.31206E-3	-1.18458E-3	-1.03866E-3	-8.13272E-4	-6.27451E-4	-4.22536E-4	-1.73581E-4	-4.40785E-5
4.98118E+2	-1.97407E-5	4.26965E-5	-4.28736E-5	-1.40980E-5	-1.59676E-5	-6.66414E-5	-3.26489E-5	3.32616E-5	2.43437E-6	8.28007E-6	3.50682E-5	4.40893E-6	2.41746E-5	2.72059E-5	-1.38600E-5	1.44897E-4	-4.68308E-5	-5.23995E-5	-5.72484E-6	-1.16415E-5	-2.59224E-3	-2.59224E-3	-2.59224E-3	-3.63908E-3	-3.32982E-3	-3.63522E-3	-3.34281E-3	-3.14761E-3	-3.19832E-3	-3.04711E-3	-2.76978E-3	-2.76074E-3	-2.68981E-3	-2.49642E-3	-2.26696E-3	-2.18040E-3	-2.10785E-3	-1.94634E-3	-1.79000E-3	-1.56572E-3	-1.35287E-3	-1.22378E-3	-1.13079E-3	-9.16172E-4	-7.34502E-4	-5.54302E-4	-3.33085E-4	-1.22850E-4	-2.33050E-5
4.98702E+2	6.91350E-5	1.23268E-5	-4.36507E-5	5.36335E-6	2.14007E-6	-2.64515E-5	-6.14976E-5	1.83505E-7	7.72982E-6	-8.26749E-5	-3.95556E-6	3.37474E-7	4.81008E-5	3.60435E-5	9.40544E-6	8.88896E-5	-1.47551E-5	-4.05953E-5	3.14085E-6	-9.21538E-6	-2.49258E-3	-2.49258E-3	-2.49258E-3	-3.49588E-3	-3.13730E-3	-3.52022E-3	-3.18972E-3	-3.10216E-3	-3.06360E-3	-2.92853E-3	-2.69830E-3	-2.64805E-3	-2.49834E-3	-2.41752E-3	-2.18420E-3	-2.10073E-3	-1.94984E-3	-1.79572E-3	-1.71796E-3	-1.45822E-3	-1.27929E-3	-1.10467E-3	-9.72282E-4	-7.74268E-4	-6.57204E-4	-4.62607E-4	-2.53757E-4	-6.49429E-5	6.39112E-6
4.99286E+2	9.23901E-5	1.28828E-5	-3.87863E-5	3.33635E-5	-1.26108E-5	1.03213E-5	-3.65868E-5	7.24697E-6	-1.24699E-5	-1.96064E-5	-2.29002E-6	7.58990E-6	-3.84419E-7	9.23656E-6	-2.19929E-5	6.73508E-6	-1.14956E-8	-4.12848E-5	1.18330E-5	-5.57533E-6	-2.40624E-3	-2.40624E-3	-2.40624E-3	-3.37282E-3	-3.08290E-3	-3.29657E-3	-2.95852E-3	-3.07421E-3	-2.84418E-3	-2.82453E-3	-2.53849E-3	-2.58685E-3	-2.41731E-3	-2.27541E-3	-2.09563E-3	-1.97520E-3	-1.85203E-3	-1.66601E-3	-1.63884E-3	-1.33197E-3	-1.22716E-3	-1.01271E-3	-8.20907E-4	-6.97725E-4	-5.40325E-4	-3.95662E-4	-1.63837E-4	5.14547E-5	1.23360E-4
4.99870E+2	1.13555E-4	9.76896E-6	-2.90783E-5	4.36545E-5	-7.35576E-6	8.22635E-6	-1.15835E-4	6.04593E-5	1.28732E-5	-2.29499E-5	5.82298E-5	-6.31458E-5	7.69648E-6	4.22178E-5	2.93681E-5	-6.33068E-5	-2.79990E-6	-4.03795E-5	-9.11432E-6	-3.20846E-5	-2.34050E-3	-2.34050E-3	-2.34050E-3	-3.29825E-3	-3.07943E-3	-3.14574E-3	-2.96317E-3	-2.90422E-3	-2.78337E-3	-2.61420E-3	-2.42057E-3	-2.49802E-3	-2.35574E-3	-2.14247E-3	-1.98877E-3	-1.86368E-3	-1.69350E-3	-1.57203E-3	-1.48591E-3	-1.27363E-3	-1.11163E-3	-8.92447E-4	-7.42061E-4	-5.96590E-4	-4.63505E-4	-3.47429E-4	-1.20303E-4	4.45513E-5	1.74322E-4
5.00454E+2	4.94432E-5	1.63822E-6	2.18266E-5	5.76663E-5	-4.68776E-5	-3.39766E-5	-3.15031E-5	8.06240E-5	6.94536E-5	1.68357E-5	-3.65316E-7	-6.68210E-5	5.33513E-5	7.79886E-5	1.17089E-5	-4.10489E-5	-9.39787E-5	-5.06707E-5	-3.26809E-5	-4.26136E-5	-2.25948E-3	-2.25948E-3	-2.25948E-3	-3.17263E-3	-2.97197E-3	-3.05104E-3	-2.82483E-3	-2.75273E-3	-2.68842E-3	-2.43033E-3	-2.26191E-3	-2.34123E-3	-2.32020E-3	-2.00058E-3	-1.84713E-3	-1.82731E-3	-1.64963E-3	-1.44594E-3	-1.32718E-3	-1.19811E-3	-1.03086E-3	-8.23915E-4	-6.54475E-4	-4.87106E-4	-3.60088E-4	-3.24266E-4	-6.72299E-5	1.53037E-4	2.26456E-4
5.01038E+2	3.51999E-5	-3.01517E-5	-1.16771E-5	8.31837E-5	-6.32479E-5	2.58701E-5	5.65487E-6	4.02877E-5	-1.52712E-5	8.53362E-5	-2.44321E-5	-4.83524E-5	2.61940E-5	7.57954E-5	-9.25962E-6	-2.81542E-5	-4.88343E-5	-5.62976E-5	-2.49439E-5	-1.68998E-5	-2.17425E-3	-2.17425E-3	-2.17425E-3	-2.97804E-3	-2.84962E-3	-2.88359E-3	-2.75090E-3	-2.57127E-3	-2.55406E-3	-2.32012E-3	-2.24264E-3	-2.28811E-3	-2.17308E-3	-1.85460E-3	-1.81150E-3	-1.71798E-3	-1.54958E-3	-1.44403E-3	-1.21953E-3	-1.14710E-3	-9.53835E-4	-7.73266E-4	-5.90373E-4	-3.83337E-4	-2.81621E-4	-1.94631E-4	-6.15935E-6	2.09488E-4	3.39900E-4
5.01622E+2	1.74568E-5	-5.58652E-6	-4.97486E-5	6.72308E-5	5.27245E-7	2.80357E-5	9.92334E-6	-7.10509E-7	-2.32799E-5	8.16018E-5	-6.55254E-5	-2.76711E-5	-5.50653E-6	9.98362E-5	1.38907E-6	-7.06534E-5	4.75254E-7	-4.66442E-5	-2.53245E-5	1.41745E-5	-2.06095E-3	-2.06095E-3	-2.06095E-3	-2.91668E-3	-2.82969E-3	-2.72475E-3	-2.65337E-3	-2.52831E-3	-2.39886E-3	-2.14151E-3	-2.12201E-3	-2.13999E-3	-2.00807E-3	-1.68986E-3	-1.67296E-3	-1.63321E-3	-1.42732E-3	-1.37389E-3	-1.09514E-3	-1.03346E-3	-8.78437E-4	-7.21449E-4	-5.56263E-4	-3.13089E-4	-2.01708E-4	-7.28229E-5	8.67958E-5	2.93316E-4	4.61210E-4
5.02207E+2	-3.09447E-5	-1.01866E-5	-2.30232E-5	5.38583E-5	-8.45095E-6	-9.48275E-6	3.15585E-5	3.65655E-5	1.72232E-5	4.65686E-5	-4.06609E-5	-4.66967E-6	2.28405E-7	2.50787E-5	1.14943E-5	-7.50464E-5	-1.05135E-6	-1.07895E-5	-1.21163E-5	3.84672E-6	-1.98877E-3	-1.98877E-3	-1.98877E-3	-2.82195E-3	-2.71541E-3	-2.58850E-3	-2.46825E-3	-2.34747E-3	-2.35620E-3	-2.00458E-3	-1.95588E-3	-1.92460E-3	-1.85055E-3	-1.69269E-3	-1.59389E-3	-1.52834E-3	-1.30631E-3	-1.21500E-3	-9.36331E-4	-9.54556E-4	-8.02590E-4	-5.53497E-4	-4.53050E-4	-2.55380E-4	-1.11791E-4	4.96251E-6	1.29558E-4	4.20534E-4	5.00484E-4
5.02791E+2	3.72926E-5	2.93901E-5	-6.80932E-5	5.67789E-5	2.92242E-5	1.80083E-5	2.56788E-5	8.86706E-6	-2.91107E-5	4.51161E-5	-1.25279E-5	1.48919E-5	-1.24939E-5	2.69824E-6	1.20555E-5	-4.87959E-5	-5.19383E-5	-3.61084E-5	-7.56981E-6	-1.33637E-5	-1.92168E-3	-1.92168E-3	-1.92168E-3	-2.62055E-3	-2.71601E-3	-2.39325E-3	-2.22326E-3	-2.26748E-3	-2.23229E-3	-2.00415E-3	-1.91918E-3	-1.89852E-3	-1.74192E-3	-1.61482E-3	-1.49976E-3	-1.45745E-3	-1.23073E-3	-1.07690E-3	-9.05912E-4	-8.84156E-4	-7.66747E-4	-5.23748E-4	-4.19932E-4	-2.18198E-4	-1.06950E-4	9.09714E-5	2.16088E-4	4.46492E-4	5.45527E-4
5.03375E+2	4.38900E-5	1.69253E-5	-8.04963E-5	4.78302E-5	7.17124E-5	3.39790E-5	2.25592E-5	-3.61511E-5	5.18584E-5	-7.18987E-6	1.20993E-5	7.64718E-6	-3.21749E-5	3.86650E-5	2.26682E-5	-6.32927E-5	-4.93885E-5	-5.07262E-5	-2.72609E-5	-2.31537E-5	-1.87293E-3	-1.87293E-3	-1.87293E-3	-2.53991E-3	-2.63824E-3	-2.33124E-3	-2.25419E-3	-2.18454E-3	-2.19078E-3	-2.00706E-3	-1.88280E-3	-1.81571E-3	-1.64260E-3	-1.49060E-3	-1.36613E-3	-1.27210E-3	-1.10541E-3	-1.03796E-3	-8.88154E-4	-8.11267E-4	-7.42553E-4	-4.53363E-4	-3.26422E-4	-1.18098E-4	-4.09692E-5	1.39891E-4	3.45543E-4	4.91925E-4	5.56751E-4
5.03960E+2	-2.29832E-6	6.91578E-5	-5.28970E-6	-3.02085E-5	7.19693E-5	3.56468E-5	-3.07634E-5	2.83162E-6	2.22036E-5	-2.48326E-5	-2.05575E-5	4.67255E-5	-4.86217E-5	-1.41089E-5	4.08787E-5	8.70839E-6	-4.66111E-5	-3.64392E-5	-1.94978E-5	-1.88929E-5	-1.82877E-3	-1.82877E-3	-1.82877E-3	-2.40952E-3	-2.40326E-3	-2.36233E-3	-2.16467E-3	-2.13884E-3	-2.04481E-3	-1.86832E-3	-1.87548E-3	-1.68603E-3	-1.54148E-3	-1.44386E-3	-1.31649E-3	-1.13972E-3	-9.96731E-4	-9.43106E-4	-8.65181E-4	-7.59647E-4	-6.06906E-4	-4.06657E-4	-2.52218E-4	-6.25348E-5	1.23426E-5	2.02268E-4	4.02734E-4	5.25942E-4	6.74236E-4
5.04544E+2	-7.36701E-5	9.80206E-5	3.66534E-5	-5.64810E-6	8.04907E-5	9.20026E-5	-3.32992E-5	-2.14572E-6	-2.68334E-5	-2.77612E-5	-5.21229E-5	5.04330E-5	-6.86590E-5	-7.37301E-5	-2.07524E-5	6.98595E-5	-1.83948E-5	-1.69411E-5	-6.90977E-7	-6.81090E-6	-1.72296E-3	-1.72296E-3	-1.72296E-3	-2.26676E-3	-2.25763E-3	-2.12698E-3	-2.05216E-3	-2.02742E-3	-1.79620E-3	-1.78194E-3	-1.63465E-3	-1.59295E-3	-1.42788E-3	-1.33585E-3	-1.20456E-3	-1.11220E-3	-9.77022E-4	-8.46999E-4	-7.96939E-4	-6.01235E-4	-4.93749E-4	-3.49559E-4	-1.94333E-4	-1.27598E-5	1.01990E-4	2.48115E-4	4.69059E-4	6.07628E-4	7.33886E-4
5.05129E+2	-2.58145E-5	1.09902E-4	2.73199E-5	-1.07869E-5	3.52507E-5	1.07279E-4	-1.78536E-6	-8.97720E-6	6.54130E-6	-7.35198E-5	-2.85860E-5	1.39331E-5	-6.66229E-5	-7.59394E-5	-4.17539E-5	8.40228E-5	-2.44437E-5	4.52362E-6	-5.85271E-6	-2.46897E-5	-1.63766E-3	-1.63766E-3	-1.63766E-3	-2.19152E-3	-2.21136E-3	-2.02359E-3	-1.99031E-3	-1.95001E-3	-1.71141E-3	-1.64574E-3	-1.50434E-3	-1.49019E-3	-1.29340E-3	-1.29639E-3	-1.07531E-3	-9.85693E-4	-8.83656E-4	-7.47257E-4	-7.52962E-4	-5.06057E-4	-4.13404E-4	-3.15465E-4	-6.59780E-5	-3.62307E-6	1.30545E-4	3.35534E-4	5.13534E-4	6.84623E-4	7.32362E-4
5.05714E+2	-4.27824E-5	4.10421E-5	5.96611E-5	-4.40132E-5	4.34500E-6	1.20072E-4	-1.90742E-5	-2.97115E-5	1.18688E-5	-2.03120E-5	-3.46847E-5	1.26850E-6	-4.95683E-5	-9.46177E-6	-4.63678E-5	7.19191E-5	5.03789E-6	7.20753E-6	-2.21894E-6	-2.42274E-5	-1.58174E-3	-1.58174E-3	-1.58174E-3	-2.08119E-3	-2.03130E-3	-1.89515E-3	-1.93582E-3	-1.91667E-3	-1.63073E-3	-1.52053E-3	-1.46338E-3	-1.33670E-3	-1.19704E-3	-1.16730E-3	-1.04646E-3	-9.01685E-4	-8.29129E-4	-6.45758E-4	-6.78100E-4	-4.06534E-4	-3.88261E-4	-2.08237E-4	5.40610E-7	3.84455E-5	1.63004E-4	3.78251E-4	5.29872E-4	7.18906E-4	8.06008E-4
5.06298E+2	3.59480E-5	3.11347E-5	6.85234E-5	-5.60499E-5	2.16511E-5	4.90911E-5	-1.24267E-6	-3.69656E-5	3.81447E-5	4.25581E-5	-6.39847E-5	-2.15938E-5	-3.44089E-5	1.85085E-5	-1.33140E-5	6.50523E-6	-4.35696E-5	-2.40144E-5	-2.27353E-6	-1.46478E-5	-1.52541E-3	-1.52541E-3	-1.52541E-3	-1.99831E-3	-1.88465E-3	-1.82458E-3	-1.86126E-3	-1.79575E-3	-1.63674E-3	-1.51728E-3	-1.39835E-3	-1.34208E-3	-1.13443E-3	-1.14710E-3	-9.83730E-4	-8.22660E-4	-8.59149E-4	-5.71090E-4	-5.86733E-4	-3.63760E-4	-3.13878E-4	-9.05259E-5	1.20004E-5	8.63928E-5	2.89109E-4	4.94213E-4	5.59931E-4	7.51956E-4	8.50876E-4
5.06883E+2	-8.66710E-6	4.41963E-5	4.66569E-5	-5.27987E-5	-3.05491E-6	6.30774E-6	1.07801E-5	-3.74000E-5	4.06608E-5	8.27607E-5	-1.13957E-5	-1.80727E-5	7.44057E-6	-2.05805E-6	1.61973E-5	-5.21798E-5	-4.43620E-5	-2.72614E-5	5.74567E-7	1.67541E-6	-1.47376E-3	-1.47376E-3	-1.47376E-3	-1.92581E-3	-1.74171E-3	-1.73494E-3	-1.74793E-3	-1.71818E-3	-1.56930E-3	-1.43525E-3	-1.32390E-3	-1.26307E-3	-1.08783E-3	-1.17964E-3	-9.26397E-4	-7.83661E-4	-7.88321E-4	-5.02160E-4	-5.81436E-4	-3.18066E-4	-2.10601E-4	4.60199E-6	6.96646E-5	1.21087E-4	3.66954E-4	5.19175E-4	5.50737E-4	7.67545E-4	8.70906E-4
5.07468E+2	-4.70413E-5	5.89311E-5	6.87096E-5	-4.83061E-5	2.41897E-6	4.74009E-5	8.01227E-7	-1.90237E-5	2.53194E-5	4.53583E-5	2.09321E-5	-8.59430E-6	1.63798E-5	-1.16618E-5	1.14666E-5	-8.99036E-5	-7.16853E-6	-5.27174E-5	-6.17568E-6	-7.12554E-6	-1.43507E-3	-1.43507E-3	-1.43507E-3	-1.82803E-3	-1.77980E-3	-1.75846E-3	-1.69143E-3	-1.67278E-3	-1.46865E-3	-1.37372E-3	-1.26334E-3	-1.19544E-3	-1.01341E-3	-1.10018E-3	-9.18511E-4	-6.99988E-4	-6.92255E-4	-4.40776E-4	-5.46070E-4	-2.80309E-4	-1.66193E-4	-1.31146E-5	6.52111E-5	1.44444E-4	3.72867E-4	4.80629E-4	6.00734E-4	7.29213E-4	8.90379E-4
5.08052E+2	-4.01712E-5	7.07791E-5	7.71641E-5	-4.76801E-5	-7.70709E-6	1.26698E-5	-3.56871E-6	4.46308E-6	-6.12733E-6	-5.31745E-6	-3.72187E-5	-4.31868E-5	1.68402E-5	4.14685E-5	4.27743E-5	-7.12125E-5	3.55944E-5	-3.53179E-5	3.03429E-6	-7.28015E-6	-1.36843E-3	-1.36843E-3	-1.36843E-3	-1.73375E-3	-1.75606E-3	-1.86245E-3	-1.63949E-3	-1.56122E-3	-1.44695E-3	-1.37692E-3	-1.19954E-3	-1.14406E-3	-1.03654E-3	-9.50227E-4	-8.29019E-4	-6.75153E-4	-6.57053E-4	-3.62550E-4	-4.68951E-4	-2.51245E-4	-1.32198E-4	8.84242E-6	1.01239E-4	1.90278E-4	4.04729E-4	4.55137E-4	6.14892E-4	7.66649E-4	8.82423E-4
5.08637E+2	-7.66243E-5	7.06860E-5	8.57410E-5	-4.52603E-5	2.23541E-5	-1.14606E-5	1.52950E-5	-5.62433E-6	-9.49384E-6	1.47151E-5	-6.25311E-5	-5.51730E-5	2.89013E-5	-4.28750E-6	1.61719E-5	-1.74283E-6	1.56880E-5	-1.46122E-5	1.46341E-5	2.62362E-6	-1.31833E-3	-1.31833E-3	-1.31833E-3	-1.60615E-3	-1.64523E-3	-1.70770E-3	-1.58249E-3	-1.38405E-3	-1.36850E-3	-1.31094E-3	-1.05901E-3	-1.02215E-3	-1.04549E-3	-8.96199E-4	-7.44072E-4	-6.72394E-4	-5.73964E-4	-3.97884E-4	-4.25140E-4	-2.20664E-4	-9.69147E-5	8.92546E-5	1.11244E-4	2.20561E-4	4.22201E-4	5.14793E-4	6.55503E-4	7.84290E-4	9.51770E-4
5.09222E+2	-6.19813E-5	9.63930E-5	4.10311E-5	-2.72252E-5	4.48757E-5	3.01614E-5	5.97011E-5	1.57830E-5	2.62438E-5	-5.29066E-6	-1.09385E-4	-7.64387E-5	3.85594E-5	-1.55055E-5	2.79444E-6	-3.54073E-5	-1.96820E-5	-4.03477E-5	1.10795E-5	2.46410E-5	-1.28382E-3	-1.28382E-3	-1.28382E-3	-1.61700E-3	-1.48937E-3	-1.63807E-3	-1.50282E-3	-1.31702E-3	-1.24247E-3	-1.18930E-3	-1.09400E-3	-9.12545E-4	-1.03322E-3	-8.42082E-4	-7.47657E-4	-6.13206E-4	-5.26360E-4	-3.54500E-4	-3.70851E-4	-2.01043E-4	-1.00638E-4	8.42723E-5	1.31751E-4	2.66844E-4	5.13357E-4	5.21110E-4	6.45532E-4	8.08555E-4	9.48681E-4
5.09807E+2	-4.25454E-5	1.19972E-4	-7.48272E-6	-1.65796E-5	8.38639E-5	-3.63631E-5	-3.58720E-6	4.07299E-7	7.10985E-5	-2.79822E-5	-1.27940E-4	-1.49098E-5	5.00321E-5	-6.65774E-5	5.69983E-5	-1.42349E-5	9.47617E-6	-4.07276E-5	-3.98815E-6	1.10690E-5	-1.24850E-3	-1.24850E-3	-1.24850E-3	-1.69470E-3	-1.47526E-3	-1.47315E-3	-1.38980E-3	-1.30758E-3	-1.08217E-3	-1.12111E-3	-1.04157E-3	-8.24635E-4	-9.01520E-4	-8.11123E-4	-6.94773E-4	-5.59977E-4	-5.27753E-4	-3.10785E-4	-3.15554E-4	-8.05216E-5	-9.57188E-5	1.31005E-4	1.52315E-4	3.16483E-4	5.09380E-4	5.41335E-4	6.57033E-4	8.31270E-4	1.00621E-3
5.10392E+2	1.30715E-5	9.90542E-5	-1.97762E-5	6.15439E-6	4.83968E-5	-2.07361E-5	-1.55268E-5	-1.31681E-5	6.37698E-5	4.50553E-5	-1.09644E-4	1.10387E-5	3.68324E-5	-1.08876E-4	8.81804E-6	-3.53631E-5	1.17667E-5	-2.80021E-5	-1.18764E-6	8.32310E-6	-1.21735E-3	-1.21735E-3	-1.21735E-3	-1.64182E-3	-1.35031E-3	-1.34302E-3	-1.25655E-3	-1.24333E-3	-9.59872E-4	-1.05924E-3	-9.92257E-4	-8.75423E-4	-7.74766E-4	-7.67020E-4	-6.10879E-4	-5.39156E-4	-4.51805E-4	-3.06709E-4	-2.70317E-4	-2.92859E-5	-3.34844E-5	9.07883E-5	2.19397E-4	3.66316E-4	5.28305E-4	5.47704E-4	6.61021E-4	8.67887E-4	1.07226E-3
5.10977E+2	-8.35413E-5	5.74910E-5	-4.27969E-6	2.36110E-5	5.05368E-5	2.72556E-5	-2.10027E-5	-2.55082E-5	2.11273E-5	4.33628E-6	-6.25048E-5	-3.72158E-5	5.75590E-5	-7.93388E-5	2.03956E-6	1.83258E-6	7.56108E-5	-3.25223E-5	2.17254E-6	2.23411E-5	-1.18035E-3	-1.18035E-3	-1.18035E-3	-1.45559E-3	-1.36597E-3	-1.42300E-3	-1.16784E-3	-1.15425E-3	-9.76886E-4	-1.00226E-3	-9.16873E-4	-9.20133E-4	-7.88293E-4	-6.35741E-4	-5.32320E-4	-5.21197E-4	-3.28217E-4	-2.55933E-4	-2.40990E-4	4.76101E-5	3.06921E-5	1.20295E-4	2.85958E-4	3.96508E-4	5.47356E-4	5.74989E-4	6.72750E-4	8.65096E-4	1.03200E-3
5.11562E+2	-8.13957E-6	6.33269E-6	-1.56277E-5	1.81653E-5	4.25283E-5	3.34664E-5	-5.78816E-5	-1.48918E-5	5.43249E-5	-7.50275E-5	-9.66739E-6	-5.86475E-5	5.64457E-5	-5.55239E-5	6.24374E-7	1.06042E-5	7.36276E-5	-2.19009E-5	-1.07242E-6	2.22608E-5	-1.12489E-3	-1.12489E-3	-1.12489E-3	-1.41582E-3	-1.32678E-3	-1.35497E-3	-1.04933E-3	-1.01994E-3	-9.84522E-4	-9.64251E-4	-8.43673E-4	-8.33574E-4	-7.01079E-4	-5.83848E-4	-4.96650E-4	-4.55121E-4	-3.15715E-4	-1.99389E-4	-2.05957E-4	7.68512E-5	1.25907E-4	1.30401E-4	3.09867E-4	4.27250E-4	5.87051E-4	5.64742E-4	7.01185E-4	8.76117E-4	1.06557E-3
5.12147E+2	6.70409E-6	-3.37580E-5	-5.88370E-5	3.01882E-5	1.03826E-5	8.44017E-5	-7.55680E-5	1.65649E-5	3.85222E-5	-3.35460E-5	-4.45307E-5	3.36388E-5	3.82943E-5	-1.81399E-5	-1.78619E-5	4.91360E-5	-1.20316E-5	-2.03936E-5	-2.56079E-6	9.39476E-6	-1.09417E-3	-1.09417E-3	-1.09417E-3	-1.33285E-3	-1.19658E-3	-1.28018E-3	-1.13185E-3	-1.00998E-3	-9.91354E-4	-9.28622E-4	-8.13135E-4	-7.89033E-4	-6.66787E-4	-6.40259E-4	-5.05103E-4	-3.66568E-4	-3.41389E-4	-1.92111E-4	-1.60700E-4	4.67342E-5	1.21563E-4	1.99115E-4	3.28570E-4	4.51182E-4	5.78558E-4	5.97949E-4	7.19472E-4	9.04578E-4	1.09485E-3
5.12733E+2	-3.51569E-5	-5.38304E-5	-4.29059E-5	2.01279E-5	-1.20959E-5	3.84665E-5	-9.41342E-5	2.20037E-5	2.77979E-5	-1.14340E-5	-1.88340E-5	7.12653E-5	2.11188E-5	4.23690E-5	-5.49903E-5	1.09275E-4	-9.88016E-6	-2.32204E-5	2.88318E-6	1.17440E-6	-1.03772E-3	-1.03772E-3	-1.03772E-3	-1.25275E-3	-1.11562E-3	-1.14427E-3	-1.11372E-3	-9.93517E-4	-8.62242E-4	-9.10667E-4	-8.12891E-4	-7.98191E-4	-5.80545E-4	-5.70378E-4	-5.08372E-4	-3.43200E-4	-2.81209E-4	-1.49144E-4	-5.26586E-5	7.55647E-5	1.65531E-4	2.65178E-4	3.61012E-4	4.57547E-4	6.11204E-4	6.41723E-4	7.59054E-4	9.37571E-4	1.07909E-3
5.13318E+2	-4.22381E-5	-1.73863E-5	-1.28369E-5	4.14997E-6	2.98817E-5	3.13205E-5	-1.14861E-4	4.36695E-6	-9.88624E-6	-3.70688E-5	-3.80927E-5	6.53502E-5	1.73483E-5	8.96541E-5	-6.22716E-5	7.87745E-5	1.25009E-5	-1.43937E-5	1.74263E-5	-1.73828E-6	-9.93653E-4	-9.93653E-4	-9.93653E-4	-1.19312E-3	-1.09650E-3	-1.09201E-3	-1.09244E-3	-9.86407E-4	-8.73285E-4	-9.34429E-4	-8.14622E-4	-7.13672E-4	-4.81239E-4	-4.56916E-4	-5.14800E-4	-3.31328E-4	-2.54656E-4	-9.87830E-5	3.81102E-6	8.61446E-5	1.78710E-4	3.04657E-4	3.91877E-4	5.07929E-4	6.51261E-4	7.03973E-4	7.99172E-4	9.40232E-4	1.04565E-3
5.13903E+2	5.56059E-5	-3.47569E-5	-2.18463E-5	-9.43673E-6	9.91608E-6	-1.11635E-5	-9.85296E-5	2.82888E-6	-5.09460E-5	-1.77128E-5	-1.19366E-6	4.67467E-6	3.44393E-5	8.82212E-5	-2.77248E-6	1.00809E-6	6.51246E-6	1.35207E-5	2.04089E-5	1.12219E-5	-9.57153E-4	-9.57153E-4	-9.57153E-4	-1.12916E-3	-9.87834E-4	-1.00800E-3	-1.05879E-3	-9.70631E-4	-8.95268E-4	-9.14005E-4	-7.43552E-4	-6.70268E-4	-4.46630E-4	-4.55170E-4	-4.88791E-4	-3.19453E-4	-2.19650E-4	-1.41309E-4	-1.42264E-6	-3.18844E-6	2.09332E-4	3.70793E-4	4.05146E-4	5.53622E-4	7.16918E-4	7.66148E-4	8.07443E-4	9.87840E-4	1.08263E-3
5.14488E+2	1.09008E-4	-1.58940E-5	-4.44615E-5	-2.11156E-5	3.66054E-5	-1.87398E-5	-4.79362E-5	4.21180E-5	-1.01951E-4	-3.23476E-5	3.90702E-5	-4.64174E-5	5.56118E-5	7.18594E-5	3.62585E-5	-6.03392E-5	-2.48972E-5	-1.36582E-5	2.54874E-5	1.17386E-5	-9.10769E-4	-9.10769E-4	-9.10769E-4	-1.10304E-3	-9.46425E-4	-9.35119E-4	-1.04951E-3	-9.45945E-4	-7.95250E-4	-8.25106E-4	-6.22970E-4	-5.57187E-4	-4.35144E-4	-4.44354E-4	-4.24344E-4	-2.83619E-4	-1.60173E-4	-8.90917E-5	1.56282E-5	2.16841E-6	1.89470E-4	3.65028E-4	4.61952E-4	6.18641E-4	7.60947E-4	8.05611E-4	8.49064E-4	1.02249E-3	1.09676E-3
5.15074E+2	4.13304E-5	-1.89150E-5	-4.32540E-6	5.43369E-6	2.95005E-5	-3.66874E-5	-7.20713E-6	7.00955E-6	-1.01072E-4	-4.56746E-5	4.22463E-5	-3.00530E-5	4.47020E-5	9.84240E-5	9.00117E-7	-4.29038E-5	-1.74342E-5	-3.35768E-7	2.80106E-5	7.05155E-6	-8.84808E-4	-8.84808E-4	-8.84808E-4	-1.09629E-3	-1.03813E-3	-9.05563E-4	-1.03188E-3	-8.91876E-4	-8.55678E-4	-7.51861E-4	-5.93346E-4	-5.02327E-4	-4.14018E-4	-4.36376E-4	-3.46586E-4	-2.33153E-4	-1.19356E-4	-8.04763E-5	8.21816E-5	5.26823E-5	1.61820E-4	3.27869E-4	5.02184E-4	6.17266E-4	7.81832E-4	8.35480E-4	8.87516E-4	1.00522E-3	1.09727E-3
5.15659E+2	7.75117E-5	5.08105E-6	2.33714E-5	1.77879E-5	3.41365E-5	-6.03152E-5	1.40338E-6	-1.37443E-5	-4.00950E-5	-4.00310E-5	3.53604E-5	-6.59307E-5	2.83430E-5	5.65045E-5	-2.00717E-5	-4.55965E-5	-1.85179E-5	1.52812E-5	-7.82431E-7	1.03036E-5	-8.66741E-4	-8.66741E-4	-8.66741E-4	-1.03057E-3	-9.74844E-4	-9.26116E-4	-9.58144E-4	-8.48177E-4	-7.99380E-4	-6.70569E-4	-5.86472E-4	-5.13397E-4	-3.14159E-4	-3.73620E-4	-3.10067E-4	-2.66055E-4	-1.16664E-4	-5.89413E-5	1.12420E-4	9.10505E-5	1.42814E-4	3.74999E-4	5.20637E-4	6.19439E-4	7.70656E-4	8.22543E-4	9.20348E-4	1.00504E-3	1.10718E-3
5.16245E+2	2.02898E-5	7.63437E-8	7.36546E-5	1.83129E-5	1.02885E-5	-4.03415E-5	1.36833E-5	-1.74643E-5	-2.16759E-5	-4.08474E-5	4.31990E-5	-5.76511E-5	-1.15137E-5	8.95783E-5	-3.85026E-5	-8.05663E-5	1.81499E-5	1.06427E-6	-3.51837E-6	2.37845E-5	-8.35681E-4	-8.35681E-4	-8.35681E-4	-9.65286E-4	-1.02907E-3	-8.76786E-4	-9.10763E-4	-6.98864E-4	-7.55297E-4	-6.40735E-4	-5.67403E-4	-4.70268E-4	-3.29204E-4	-2.62042E-4	-2.97744E-4	-2.25138E-4	-4.53531E-5	-1.63054E-5	1.54065E-4	1.23422E-4	1.60015E-4	4.24141E-4	4.82843E-4	5.94515E-4	7.58160E-4	8.36138E-4	9.76039E-4	1.05891E-3	1.06974E-3
5.16830E+2	-1.62876E-5	1.35651E-5	3.58093E-5	7.41953E-6	-4.18758E-6	6.60159E-6	1.51659E-5	-4.80864E-7	-5.01451E-6	-6.53469E-5	2.23914E-5	-7.92818E-5	-2.12963E-5	3.68673E-5	2.94087E-6	-2.08843E-5	5.89455E-5	1.04502E-6	-6.49840E-6	1.85267E-5	-8.02101E-4	-8.02101E-4	-8.02101E-4	-9.28330E-4	-9.12142E-4	-7.75748E-4	-9.02049E-4	-7.01024E-4	-6.30741E-4	-6.04931E-4	-5.62402E-4	-4.61102E-4	-3.52460E-4	-2.29865E-4	-2.38641E-4	-1.76896E-4	-7.15454E-5	3.78762E-5	1.29208E-4	1.75674E-4	2.60518E-4	4.38832E-4	5.12477E-4	5.84253E-4	7.36389E-4	8.47569E-4	9.54523E-4	1.05224E-3	1.09686E-3
5.17416E+2	2.36308E-6	8.05853E-6	-2.14297E-5	6.91965E-6	9.52740E-6	2.81666E-5	3.92566E-5	-4.49427E-6	-2.49333E-5	-5.96670E-5	1.05833E-5	-1.03486E-4	-1.28515E-5	1.68737E-5	3.36381E-5	2.05923E-5	8.61841E-5	-2.10947E-5	-1.39394E-5	-2.67675E-7	-7.60030E-4	-7.60030E-4	-7.60030E-4	-8.57633E-4	-8.98065E-4	-7.47526E-4	-7.18525E-4	-6.61859E-4	-7.16699E-4	-5.47297E-4	-5.24116E-4	-4.48960E-4	-2.98037E-4	-2.06605E-4	-1.61630E-4	-1.91972E-4	-2.92449E-5	1.31058E-4	1.47304E-4	1.78192E-4	2.82773E-4	4.22365E-4	5.27063E-4	5.88710E-4	6.66012E-4	8.26391E-4	9.54634E-4	1.03276E-3	1.11024E-3
5.18001E+2	-5.49950E-5	8.15251E-6	-2.01506E-5	3.38859E-5	-1.56960E-5	5.99442E-5	2.31460E-5	-1.60080E-5	-2.11765E-5	-2.50641E-5	-4.42351E-5	-6.41071E-5	3.52077E-5	3.27450E-5	2.63016E-5	4.49687E-5	5.29289E-5	-2.65719E-5	-1.56160E-5	-1.36602E-5	-7.24448E-4	-7.24448E-4	-7.24448E-4	-8.46752E-4	-8.63332E-4	-7.61675E-4	-6.56640E-4	-6.60762E-4	-6.32288E-4	-4.94653E-4	-4.57991E-4	-3.66589E-4	-2.98722E-4	-1.87190E-4	-1.07496E-4	-1.06501E-4	-2.10265E-5	1.80990E-4	1.75599E-4	1.83855E-4	3.20194E-4	4.00560E-4	5.38587E-4	6.23332E-4	6.53770E-4	8.47485E-4	9.83953E-4	1.01669E-3	1.08986E-3
5.18587E+2	-1.42490E-5	2.49467E-5	-3.45378E-5	-4.30208E-6	-8.70660E-6	2.85553E-5	1.50558E-5	-2.36660E-5	1.47558E-5	-3.20181E-5	-1.03584E-4	-4.45347E-5	2.55737E-5	6.85180E-5	5.89100E-5	6.77931E-5	2.56047E-5	-4.90192E-5	-6.56384E-6	-8.53162E-6	-6.83506E-4	-6.83506E-4	-6.83506E-4	-8.75687E-4	-8.28974E-4	-6.07644E-4	-5.83648E-4	-6.10817E-4	-5.80103E-4	-4.35000E-4	-3.94181E-4	-3.22317E-4	-2.67077E-4	-1.37550E-4	-4.37758E-5	-7.40005E-5	2.31239E-5	1.97470E-4	2.27127E-4	2.20757E-4	3.56986E-4	4.12772E-4	5.90681E-4	6.09882E-4	7.07187E-4	8.38621E-4	1.00492E-3	9.99292E-4	1.08400E-3
5.19173E+2	6.84542E-5	4.50784E-5	1.51993E-5	8.04893E-6	-3.40991E-5	-2.53929E-5	-3.87156E-5	-1.20318E-6	-2.97025E-5	-6.65330E-5	-1.02379E-4	2.99941E-6	5.08022E-6	1.15045E-4	7.22318E-5	6.68713E-5	-1.83336E-5	-5.65999E-5	-1.57878E-5	-1.02623E-5	-6.49770E-4	-6.49770E-4	-6.49770E-4	-8.73149E-4	-8.06538E-4	-4.94912E-4	-5.66779E-4	-5.62982E-4	-5.52716E-4	-4.24964E-4	-2.71089E-4	-3.27823E-4	-2.14059E-4	-1.24481E-4	-5.22680E-6	-8.73920E-5	-1.02290E-7	2.69762E-4	2.64097E-4	2.42526E-4	3.57984E-4	5.29346E-4	5.91136E-4	6.19931E-4	7.08298E-4	8.94311E-4	9.91339E-4	1.04859E-3	1.07679E-3
5.19759E+2	7.17637E-5	4.27371E-5	2.27448E-5	-2.17005E-5	-3.35655E-5	-3.61883E-5	-1.73458E-5	-5.70905E-5	-6.15761E-5	-4.28567E-5	-7.24582E-5	4.32021E-5	4.91546E-5	8.54865E-5	9.84844E-5	1.28726E-5	-3.12527E-5	-2.09735E-5	-2.18955E-5	-9.54250E-6	-6.33044E-4	-6.33044E-4	-6.33044E-4	-8.59272E-4	-6.94801E-4	-4.73341E-4	-5.15659E-4	-4.26887E-4	-4.84234E-4	-3.71799E-4	-2.33083E-4	-3.43121E-4	-1.66927E-4	-1.35905E-4	1.71973E-5	-7.71448E-5	3.11721E-5	2.65080E-4	3.06468E-4	2.80610E-4	4.06234E-4	5.46957E-4	5.79197E-4	6.92667E-4	7.51501E-4	9.30521E-4	9.75723E-4	1.05117E-3	1.11029E-3
5.20344E+2	3.39459E-5	1.12609E-5	8.08318E-6	-3.99466E-5	-5.96028E-5	2.96173E-5	-5.14364E-6	-6.16755E-6	-6.91100E-5	1.55375E-5	-7.98510E-5	5.17553E-5	1.00517E-4	5.15853E-5	7.46323E-5	-1.95424E-5	-1.74166E-5	-2.97155E-5	-2.42420E-5	-2.61968E-5	-6.19566E-4	-6.19566E-4	-6.19566E-4	-8.22407E-4	-5.90471E-4	-5.03793E-4	-4.58408E-4	-3.74960E-4	-4.44134E-4	-2.96182E-4	-2.13083E-4	-3.63802E-4	-3.44470E-5	-1.75799E-4	8.33425E-5	-6.84080E-5	1.08001E-4	2.26190E-4	2.93460E-4	3.40924E-4	4.48813E-4	5.28545E-4	5.98280E-4	7.22543E-4	7.97746E-4	9.39237E-4	9.31605E-4	1.01241E-3	1.11948E-3
5.20930E+2	-3.89809E-5	-1.17545E-5	9.12447E-6	-1.62149E-6	-4.01578E-5	1.96534E-5	4.11395E-6	3.38741E-5	2.24213E-6	-9.45559E-7	-7.57283E-5	1.57208E-5	4.85927E-5	6.53550E-5	7.72009E-5	-5.64910E-6	-2.22625E-5	-1.94068E-5	-2.16496E-5	-3.77210E-5	-5.85536E-4	-5.85536E-4	-5.85536E-4	-7.81954E-4	-5.37423E-4	-4.95543E-4	-4.32585E-4	-3.99200E-4	-4.01531E-4	-2.17603E-4	-1.38917E-4	-3.70130E-4	8.50331E-5	-1.68619E-4	1.35486E-4	2.77577E-5	1.24877E-4	2.18909E-4	3.01763E-4	4.00143E-4	4.54110E-4	5.78646E-4	6.75242E-4	7.21088E-4	8.09184E-4	9.21629E-4	9.20027E-4	1.01098E-3	1.12213E-3
5.21516E+2	-9.18860E-5	1.17445E-5	1.11736E-6	4.91974E-5	-7.93190E-6	-5.59430E-5	1.38973E-5	-5.68408E-6	5.74097E-5	1.31444E-5	-5.96596E-5	-2.01119E-5	-7.69692E-6	5.82537E-5	8.66053E-5	2.71823E-6	5.11303E-6	-2.44595E-5	-7.17492E-7	-2.51105E-5	-5.52655E-4	-5.52655E-4	-5.52655E-4	-8.35288E-4	-6.16689E-4	-5.41696E-4	-4.78660E-4	-3.25981E-4	-3.43631E-4	-2.07029E-4	-7.73382E-5	-3.66418E-4	7.00047E-5	-6.70580E-5	1.39759E-4	4.93334E-5	2.00246E-4	2.48750E-4	4.24961E-4	4.24874E-4	4.72062E-4	6.26122E-4	7.19716E-4	7.22138E-4	8.49091E-4	9.47336E-4	9.23568E-4	1.04121E-3	1.14653E-3
5.22102E+2	-8.39478E-5	-2.10743E-6	5.10160E-5	4.83812E-5	-3.01615E-5	-2.48470E-5	4.61095E-5	-4.98598E-7	8.55143E-5	2.02572E-5	-4.02364E-5	-1.29383E-5	-2.77047E-5	4.49866E-5	3.50846E-5	-3.38331E-5	1.46120E-6	-3.29882E-5	-2.03825E-5	-2.31652E-5	-5.53093E-4	-5.53093E-4	-5.53093E-4	-6.97987E-4	-6.37471E-4	-5.68026E-4	-4.87698E-4	-3.18156E-4	-3.53235E-4	-1.67638E-4	-9.68594E-5	-2.88582E-4	2.44158E-5	-3.43090E-5	1.17904E-4	3.69394E-5	2.73050E-4	2.10029E-4	3.98536E-4	3.79893E-4	4.83730E-4	6.52255E-4	6.72779E-4	7.75234E-4	8.28187E-4	9.04607E-4	9.22907E-4	1.04290E-3	1.17735E-3
5.22688E+2	-7.68961E-5	-1.85501E-5	1.46151E-5	2.29514E-5	-5.02764E-5	2.51732E-5	4.34267E-5	7.25372E-5	9.37744E-5	-7.61586E-7	-1.80111E-5	2.39793E-5	-2.80023E-5	-1.26076E-5	-1.68262E-5	-1.93960E-5	-8.25580E-7	-2.36726E-5	-1.78951E-5	-1.27366E-5	-5.21349E-4	-5.21349E-4	-5.21349E-4	-5.20266E-4	-5.60944E-4	-5.12417E-4	-4.38971E-4	-2.90033E-4	-2.83183E-4	-1.90358E-4	-1.27066E-4	-1.49686E-4	6.26980E-5	-4.89135E-5	1.31908E-4	1.07878E-4	3.73165E-4	2.49013E-4	3.76901E-4	4.05140E-4	5.71183E-4	6.32151E-4	6.52721E-4	7.94572E-4	8.39409E-4	9.19690E-4	9.35364E-4	1.02765E-3	1.22621E-3
5.23274E+2	-8.44173E-5	4.03217E-5	-1.40228E-5	-1.07068E-6	-1.60817E-5	-3.45165E-5	5.36398E-5	5.90584E-5	6.49481E-5	1.63132E-5	1.76991E-5	1.84713E-6	-2.51211E-5	-3.08988E-5	-2.01884E-5	-3.33386E-5	2.53516E-5	-9.14016E-6	-1.36239E-5	3.24104E-6	-4.61131E-4	-4.61131E-4	-4.61131E-4	-4.00854E-4	-3.89806E-4	-3.79397E-4	-3.68896E-4	-2.12663E-4	-2.00401E-4	-2.25813E-4	-1.37970E-4	-5.00045E-5	1.00964E-4	4.17916E-5	1.94801E-4	1.76601E-4	4.06959E-4	3.34650E-4	3.66576E-4	4.82553E-4	6.63999E-4	6.10225E-4	6.38830E-4	8.03193E-4	8.94606E-4	9.63219E-4	9.91467E-4	1.08621E-3	1.22095E-3
5.23860E+2	-8.75847E-5	1.05162E-4	1.63921E-5	2.86771E-5	-3.87195E-5	-4.05494E-5	4.11261E-5	2.85411E-5	7.50425E-5	3.64655E-5	-1.72862E-5	-2.02150E-5	-3.33740E-5	-5.32684E-5	-1.36115E-5	-3.17371E-5	3.53616E-5	-2.20139E-5	-6.61108E-6	-1.79746E-6	-4.31757E-4	-4.31757E-4	-4.31757E-4	-2.67587E-4	-3.15936E-4	-3.61959E-4	-3.34712E-4	-2.95311E-4	-1.20519E-4	-2.29412E-4	-1.13584E-4	-1.04988E-5	7.23847E-5	1.39119E-4	1.90600E-4	1.96579E-4	4.35313E-4	3.93147E-4	4.00543E-4	4.83726E-4	6.29472E-4	6.17123E-4	6.11217E-4	8.10389E-4	9.05876E-4	9.27925E-4	1.01839E-3	1.15783E-3	1.23672E-3
5.24447E+2	9.67180E-7	5.71410E-5	2.22996E-5	1.92938E-5	-6.85117E-5	3.11769E-5	9.20056E-6	-7.03623E-6	4.86596E-5	8.41063E-6	-2.26741E-5	4.85089E-6	-6.69825E-6	-6.06292E-5	-3.37522E-5	-3.49921E-5	3.37437E-5	-2.55056E-6	-7.81692E-7	1.88211E-6	-3.92997E-4	-3.92997E-4	-3.92997E-4	-1.71356E-4	-2.91593E-4	-3.09256E-4	-2.55923E-4	-2.62554E-4	-1.13554E-4	-1.64810E-4	-8.55424E-5	5.92481E-6	8.14702E-5	2.29812E-4	1.92116E-4	2.54391E-4	4.60518E-4	4.18377E-4	4.17866E-4	5.37836E-4	6.22656E-4	6.33406E-4	6.40196E-4	8.33805E-4	9.54132E-4	9.49984E-4	1.06835E-3	1.18376E-3	1.26217E-3
5.25033E+2	3.37319E-5	-1.57893E-5	4.37315E-5	-3.61535E-5	-4.26122E-5	7.26294E-5	3.35502E-6	-5.20259E-5	1.22637E-5	-1.04175E-5	2.41762E-5	1.90494E-5	-4.49932E-5	-4.59421E-5	8.61882E-6	-4.17343E-5	2.22643E-5	3.09270E-5	4.42798E-6	1.44926E-5	-3.50179E-4	-3.50179E-4	-3.50179E-4	-1.75630E-4	-2.28711E-4	-2.62123E-4	-2.37466E-4	-2.82618E-4	-1.08461E-4	-4.46432E-5	2.56132E-5	5.84419E-5	1.57427E-4	2.74916E-4	2.12732E-4	2.39664E-4	4.67647E-4	4.81202E-4	4.44315E-4	5.89340E-4	6.56506E-4	6.86913E-4	6.85132E-4	8.88405E-4	9.94254E-4	1.01038E-3	1.14298E-3	1.23698E-3	1.25098E-3
5.25619E+2	3.63237E-5	-1.00353E-6	2.80023E-5	-5.51115E-5	-1.75113E-5	1.01019E-4	-1.93112E-5	-7.23662E-5	-2.13120E-5	5.18265E-5	-1.67363E-5	7.01288E-6	-7.00508E-6	-2.37108E-5	5.59698E-6	-4.89949E-5	5.42353E-5	1.83310E-5	-2.32839E-5	3.99910E-6	-3.33351E-4	-3.33351E-4	-3.33351E-4	-1.96785E-4	-2.16983E-4	-3.09587E-4	-1.65894E-4	-2.96993E-4	-1.07214E-4	-2.16260E-5	5.41703E-5	1.04758E-4	1.61464E-4	3.11728E-4	2.23449E-4	2.94688E-4	4.82604E-4	4.74308E-4	4.90719E-4	5.86321E-4	6.53526E-4	6.91297E-4	7.08336E-4	9.20093E-4	1.02997E-3	1.01615E-3	1.17181E-3	1.22367E-3	1.23107E-3
5.26205E+2	2.69486E-5	2.94725E-5	-1.96556E-5	3.88297E-6	-1.30760E-5	6.17316E-5	-3.06750E-5	-2.05276E-5	-5.44476E-5	2.45908E-5	-2.45304E-5	1.77162E-5	2.50047E-5	-1.37330E-5	-1.17781E-5	-7.12726E-5	6.22655E-5	8.76869E-6	-1.34060E-5	1.27205E-5	-3.10106E-4	-3.10106E-4	-3.10106E-4	-2.61359E-4	-1.66873E-4	-2.35710E-4	-7.57894E-5	-1.90968E-4	2.01508E-6	6.28795E-5	8.30963E-5	1.02267E-4	1.18895E-4	3.39677E-4	2.98460E-4	3.25547E-4	4.70072E-4	4.96164E-4	6.05911E-4	6.81291E-4	6.76622E-4	7.50549E-4	7.53659E-4	8.95757E-4	1.01755E-3	9.94824E-4	1.17335E-3	1.23815E-3	1.24621E-3
5.26792E+2	6.42181E-5	4.59303E-5	-1.35196E-5	2.14250E-5	-3.46881E-5	2.45608E-5	-3.06444E-5	-4.02487E-5	-9.19641E-5	1.40085E-5	-3.68290E-5	-1.63488E-7	8.05599E-5	5.36588E-5	3.81123E-6	-6.80428E-5	2.77236E-5	-2.03991E-5	-2.71131E-6	3.31427E-6	-2.97349E-4	-2.97349E-4	-2.97349E-4	-2.40196E-4	-1.55070E-4	-1.88061E-4	-5.43987E-5	-1.69916E-4	7.92540E-5	1.00439E-4	1.10249E-4	6.81138E-5	1.41252E-4	2.75339E-4	3.52359E-4	3.74075E-4	4.55609E-4	5.43230E-4	6.32882E-4	7.60059E-4	6.33193E-4	8.07405E-4	8.00135E-4	8.84031E-4	9.89613E-4	9.83665E-4	1.12239E-3	1.26373E-3	1.23741E-3
5.27378E+2	9.86127E-5	4.94797E-5	4.00733E-6	3.04182E-5	1.30466E-5	2.63315E-5	-1.80969E-5	-9.41260E-6	-8.80393E-5	-2.12126E-5	-2.44064E-5	-1.85189E-5	4.07874E-5	8.71147E-5	1.05508E-5	-7.74501E-5	-3.39416E-5	-4.73216E-5	-1.16954E-5	-1.02535E-5	-2.72458E-4	-2.72458E-4	-2.72458E-4	-1.50063E-4	-1.64427E-4	-2.10952E-4	-7.41464E-5	-2.01333E-4	1.17600E-4	7.47826E-5	1.49918E-4	6.05118E-5	2.13904E-4	2.87774E-4	3.70920E-4	3.82176E-4	4.75985E-4	5.24778E-4	6.31843E-4	7.46197E-4	5.93598E-4	8.34398E-4	8.57185E-4	9.59167E-4	9.74540E-4	9.61348E-4	1.08718E-3	1.23473E-3	1.24817E-3
5.27965E+2	1.08033E-4	1.44529E-5	1.12832E-5	2.53920E-5	6.42456E-6	1.23661E-5	-1.28478E-5	2.82917E-5	-9.18563E-5	-1.29288E-5	-2.75996E-5	-1.11750E-5	9.76329E-6	1.06970E-4	1.04701E-6	-5.49413E-5	-8.71117E-6	-7.59706E-5	-2.17911E-5	-6.20238E-6	-2.27503E-4	-2.27503E-4	-2.27503E-4	-1.32618E-4	-2.13711E-4	-1.75134E-4	2.34791E-5	-9.64359E-5	8.66759E-5	1.03072E-4	1.18849E-4	2.03528E-4	2.90138E-4	3.15581E-4	4.05073E-4	4.79931E-4	5.07266E-4	5.45805E-4	6.37328E-4	7.31007E-4	6.22193E-4	8.67708E-4	9.36411E-4	9.54467E-4	1.01321E-3	9.75292E-4	1.11964E-3	1.23427E-3	1.24019E-3
5.28551E+2	4.72860E-5	1.41581E-5	-1.74459E-5	5.29625E-5	-8.19378E-6	-5.15207E-6	-2.80709E-5	4.59321E-5	-1.22179E-4	4.99298E-6	-2.68830E-5	1.71878E-5	1.29442E-5	9.79863E-5	-1.32623E-5	5.55293E-6	1.61709E-5	-6.52474E-5	-2.55961E-5	-3.14325E-6	-2.02617E-4	-2.02617E-4	-2.02617E-4	-1.04500E-4	-1.21839E-4	-5.76431E-5	1.11652E-4	1.38660E-4	1.10355E-4	1.94139E-4	1.29932E-4	3.00928E-4	3.30561E-4	3.82343E-4	4.46261E-4	4.76784E-4	5.53888E-4	5.57023E-4	6.23616E-4	7.06754E-4	6.94272E-4	8.41876E-4	9.52317E-4	9.42176E-4	9.94682E-4	1.00638E-3	1.16321E-3	1.23138E-3	1.24521E-3
5.29138E+2	4.44544E-5	8.00874E-5	-2.01313E-5	3.13239E-5	2.92307E-6	-2.47718E-5	-2.63366E-5	6.30933E-5	-1.23098E-4	-1.73277E-5	-2.54227E-5	5.80429E-5	3.86981E-5	7.24403E-5	-3.33639E-5	-1.50479E-5	-1.22102E-5	-5.34556E-5	-2.31370E-5	-1.67607E-5	-1.73472E-4	-1.73472E-4	-1.73472E-4	-1.14501E-4	-5.41555E-5	-2.79235E-5	2.48353E-4	2.15206E-4	1.19488E-4	2.60855E-4	2.21801E-4	3.45546E-4	3.81764E-4	3.93455E-4	4.09846E-4	4.95638E-4	5.40397E-4	6.05005E-4	6.29965E-4	7.09261E-4	7.10383E-4	8.44489E-4	8.96575E-4	9.80383E-4	1.01830E-3	1.01823E-3	1.16543E-3	1.25286E-3	1.22284E-3
5.29724E+2	5.85214E-5	7.45910E-5	2.00049E-5	3.69064E-5	-2.54640E-5	-4.08236E-5	-4.05147E-5	3.12449E-5	-4.16516E-5	-5.04438E-5	-1.38591E-5	1.10475E-4	4.72865E-5	3.89062E-5	-6.99460E-5	-2.98116E-5	-2.54520E-5	-4.66821E-5	-2.53830E-5	-7.90459E-6	-1.44288E-4	-1.44288E-4	-1.44288E-4	-2.71479E-5	7.58319E-5	4.05551E-5	3.17637E-4	2.56959E-4	9.13435E-5	2.90642E-4	2.76724E-4	2.86457E-4	4.75492E-4	4.87815E-4	4.73890E-4	5.59796E-4	5.36592E-4	6.46541E-4	6.34007E-4	7.55573E-4	7.26784E-4	8.54365E-4	9.15267E-4	1.01186E-3	1.03015E-3	1.08762E-3	1.12075E-3	1.25445E-3	1.27567E-3
5.30311E+2	7.17162E-5	-1.91164E-6	2.46488E-6	3.66110E-7	-3.01575E-5	1.34777E-5	-1.89587E-5	9.38411E-6	6.78640E-6	-1.87918E-5	-1.15906E-5	8.22240E-5	3.42863E-5	5.37655E-6	-4.04584E-5	2.50524E-5	-4.46389E-5	-2.85257E-5	-3.44260E-5	-2.16754E-5	-1.24759E-4	-1.24759E-4	-1.24759E-4	-3.49630E-5	1.52387E-4	1.45800E-4	3.03369E-4	3.07433E-4	5.25623E-5	3.28204E-4	2.26808E-4	2.99361E-4	4.88154E-4	5.07477E-4	4.75693E-4	5.96609E-4	5.80038E-4	6.89817E-4	6.22091E-4	7.61936E-4	7.49937E-4	8.50195E-4	9.65435E-4	1.02412E-3	1.03311E-3	1.15275E-3	1.12405E-3	1.28270E-3	1.29799E-3
5.30898E+2	4.31895E-5	-2.99156E-5	-1.48431E-6	2.67710E-5	-4.99127E-5	6.70892E-6	-8.77162E-6	-8.21568E-6	3.08206E-5	-6.30686E-6	9.72724E-5	4.45313E-6	6.37395E-6	-5.76291E-6	-2.74209E-5	4.42924E-5	-7.51364E-5	2.45332E-6	-1.94636E-5	-2.99446E-5	-9.94631E-5	-9.94631E-5	-9.94631E-5	-2.79558E-5	2.16548E-4	2.35703E-4	3.28881E-4	2.69890E-4	5.84790E-5	3.96439E-4	2.40697E-4	3.51804E-4	4.84370E-4	5.34055E-4	4.84591E-4	6.18644E-4	6.51842E-4	7.08005E-4	6.66979E-4	7.75707E-4	7.74199E-4	8.48461E-4	9.85149E-4	1.07724E-3	1.05395E-3	1.19299E-3	1.16849E-3	1.31472E-3	1.32591E-3
5.31484E+2	3.58417E-5	-3.49653E-5	-5.31343E-5	3.27988E-5	-6.91914E-5	-1.50044E-5	-3.02696E-5	-4.86935E-5	4.65211E-5	3.85205E-5	1.09729E-4	-5.12364E-5	2.73255E-6	4.83230E-5	-3.70432E-5	3.11559E-5	-3.98030E-5	3.80665E-5	-2.48416E-6	-1.86419E-6	-6.54896E-5	-6.54896E-5	-6.54896E-5	1.26729E-4	2.62890E-4	3.17668E-4	3.62327E-4	2.86475E-4	1.04658E-4	3.98326E-4	3.28257E-4	3.64584E-4	5.48711E-4	5.28786E-4	5.46264E-4	5.89239E-4	6.62516E-4	7.54760E-4	6.84269E-4	8.73936E-4	8.83859E-4	8.58355E-4	9.56720E-4	1.11678E-3	1.09710E-3	1.21056E-3	1.21803E-3	1.33466E-3	1.35653E-3
5.32071E+2	7.47735E-5	-2.87489E-5	-4.84378E-5	2.06244E-5	-9.02686E-5	2.12134E-5	-3.01978E-5	-4.38181E-5	-3.98224E-6	-3.37227E-6	7.55435E-5	-4.02883E-5	3.04439E-5	8.16632E-5	-2.62800E-5	-2.65670E-5	1.26099E-5	2.74091E-5	-2.41132E-6	9.15460E-8	-3.68835E-5	-3.68835E-5	-3.68835E-5	2.47485E-4	2.71721E-4	3.66833E-4	3.13493E-4	2.44874E-4	2.15421E-4	4.20914E-4	3.97302E-4	3.45298E-4	5.07484E-4	4.43799E-4	5.74068E-4	6.15711E-4	6.48633E-4	7.45305E-4	7.50891E-4	9.06280E-4	9.58874E-4	8.96675E-4	9.69554E-4	1.10958E-3	1.13345E-3	1.18782E-3	1.22776E-3	1.33125E-3	1.36325E-3
5.32658E+2	8.08189E-5	-1.82676E-5	-4.39934E-5	5.80799E-5	-9.20973E-5	2.82533E-5	-3.75328E-6	-4.53294E-5	-2.49334E-6	-1.36298E-5	3.73639E-5	-2.73133E-6	-1.64227E-5	9.85171E-5	-2.05595E-5	-6.85123E-5	1.26550E-5	8.57511E-7	3.62239E-6	7.62220E-6	-1.50128E-5	-1.50128E-5	-1.50128E-5	2.50231E-4	2.63533E-4	3.80507E-4	2.15646E-4	2.88311E-4	3.07308E-4	4.73240E-4	4.41565E-4	4.20075E-4	4.87035E-4	4.62731E-4	5.86103E-4	6.45465E-4	7.25117E-4	7.21996E-4	8.19384E-4	8.64600E-4	9.69953E-4	9.87032E-4	9.89629E-4	1.12428E-3	1.16475E-3	1.23411E-3	1.22665E-3	1.33089E-3	1.42131E-3
5.33245E+2	2.57609E-5	-2.56970E-5	-1.40393E-5	8.56757E-5	-8.06309E-5	1.12472E-5	-6.46942E-5	-1.31623E-5	2.35800E-5	-2.04051E-6	1.72311E-5	2.92108E-5	-3.46038E-5	1.13928E-4	-5.00705E-5	-3.93217E-5	-7.01040E-6	-5.38644E-6	1.13682E-5	1.86551E-5	1.74191E-5	1.74191E-5	1.74191E-5	3.38727E-4	2.55094E-4	3.97849E-4	1.37626E-4	3.65663E-4	4.24363E-4	5.05399E-4	4.79777E-4	4.76261E-4	5.74563E-4	5.00007E-4	6.63075E-4	7.62186E-4	7.94114E-4	7.75998E-4	8.27769E-4	8.55806E-4	9.63751E-4	1.01778E-3	1.00899E-3	1.14242E-3	1.18357E-3	1.24388E-3	1.25919E-3	1.38659E-3	1.45737E-3
5.33832E+2	4.50626E-6	-6.84464E-6	-7.38164E-6	5.46378E-5	-7.61591E-5	-8.29463E-6	-3.11414E-5	3.52550E-5	-2.25165E-5	2.01831E-5	-4.45733E-5	5.56318E-5	4.23427E-6	7.26957E-5	-4.55593E-5	3.83527E-6	-1.64676E-5	-2.69305E-5	1.31062E-5	2.17831E-5	5.19719E-5	5.19719E-5	5.19719E-5	5.09170E-4	3.46516E-4	3.77893E-4	1.61462E-4	4.27192E-4	4.89126E-4	4.40569E-4	4.30311E-4	5.55242E-4	6.93405E-4	4.81838E-4	6.77029E-4	8.45282E-4	8.30029E-4	7.81323E-4	8.16659E-4	9.27386E-4	9.87262E-4	1.05768E-3	1.05016E-3	1.16019E-3	1.17152E-3	1.21709E-3	1.27842E-3	1.38707E-3	1.47269E-3
5.34419E+2	-8.01590E-5	-4.88318E-6	1.88415E-5	1.98075E-5	-5.73734E-5	6.50665E-6	-4.90525E-5	4.41011E-5	-3.14958E-5	6.52948E-5	-4.49976E-5	6.58698E-5	3.72562E-5	8.23335E-5	3.01070E-6	-2.29699E-5	-4.86418E-6	-6.79572E-5	5.03667E-6	1.56945E-5	8.65684E-5	8.65684E-5	8.65684E-5	5.23780E-4	4.10177E-4	3.55374E-4	2.17280E-4	5.13955E-4	5.64268E-4	4.12609E-4	4.15279E-4	6.50862E-4	7.04554E-4	5.27033E-4	6.99650E-4	8.01905E-4	8.78029E-4	7.66485E-4	8.13626E-4	9.36841E-4	9.93079E-4	1.13604E-3	1.07867E-3	1.19768E-3	1.21143E-3	1.20961E-3	1.32247E-3	1.38388E-3	1.41666E-3
5.35006E+2	-1.26042E-4	1.06030E-5	3.81779E-5	1.34770E-5	-3.30777E-5	9.10805E-6	-7.19375E-5	1.17070E-5	-3.15447E-5	1.00350E-5	-3.99227E-5	1.11844E-4	4.70778E-5	4.62418E-5	3.72189E-5	-9.38584E-6	-2.11389E-6	-5.54066E-5	4.41807E-6	2.95219E-5	1.12625E-4	1.12625E-4	1.12625E-4	4.91446E-4	3.90550E-4	4.25948E-4	2.81381E-4	5.75607E-4	6.02911E-4	4.52561E-4	5.72015E-4	7.61415E-4	6.92539E-4	5.53902E-4	7.26209E-4	7.89252E-4	9.69215E-4	7.88164E-4	9.28675E-4	9.43690E-4	1.04236E-3	1.19870E-3	1.16582E-3	1.20139E-3	1.24734E-3	1.22372E-3	1.36525E-3	1.39799E-3	1.40045E-3
5.35593E+2	-1.05407E-4	5.66382E-5	3.09544E-5	2.61134E-5	-1.81133E-5	-3.12932E-5	-9.43258E-5	-2.87882E-5	-3.10282E-5	-9.89633E-6	-8.50098E-5	1.46625E-4	7.73921E-5	3.06204E-5	7.91654E-6	2.40984E-5	3.71857E-6	-2.38602E-5	2.13058E-6	2.15145E-5	1.29792E-4	1.29792E-4	1.29792E-4	5.13101E-4	4.67734E-4	4.88845E-4	4.08487E-4	6.42446E-4	6.80541E-4	5.59617E-4	6.64735E-4	8.14362E-4	7.58882E-4	5.75095E-4	7.77808E-4	8.66791E-4	9.34385E-4	7.87021E-4	9.83801E-4	9.48439E-4	1.03692E-3	1.17988E-3	1.21930E-3	1.19972E-3	1.23998E-3	1.24944E-3	1.31924E-3	1.43905E-3	1.42579E-3
5.36180E+2	-1.45423E-4	8.55704E-5	3.37151E-5	-2.08162E-5	3.62050E-5	-8.90729E-5	-4.81073E-5	-1.93579E-6	-5.30668E-6	4.91099E-6	-7.47254E-5	1.24031E-4	6.13702E-5	-1.94692E-5	2.16594E-5	5.43644E-5	-5.43832E-7	-2.02632E-5	-6.83963E-6	1.06768E-5	1.37834E-4	1.37834E-4	1.37834E-4	4.23832E-4	5.13307E-4	5.27152E-4	4.91247E-4	6.83974E-4	6.56519E-4	5.95735E-4	6.63639E-4	8.29825E-4	7.46223E-4	6.57556E-4	8.10620E-4	8.57951E-4	8.79810E-4	8.00431E-4	1.05924E-3	9.55618E-4	9.97185E-4	1.13833E-3	1.23170E-3	1.16981E-3	1.23118E-3	1.27613E-3	1.28268E-3	1.46533E-3	1.43095E-3
5.36767E+2	-1.50146E-4	5.69976E-5	1.40194E-5	-3.96896E-5	6.35384E-5	-9.73955E-5	-3.80356E-5	-2.37659E-5	2.87661E-5	4.29178E-5	-3.13267E-5	7.40502E-5	8.48549E-6	1.95253E-5	2.99291E-5	5.36336E-5	-7.51921E-6	-3.81428E-6	-3.89828E-6	3.72858E-6	1.55747E-4	1.55747E-4	1.55747E-4	4.82838E-4	5.30853E-4	4.86345E-4	4.90387E-4	7.23261E-4	6.52240E-4	6.37807E-4	6.72023E-4	8.74890E-4	7.61987E-4	7.18023E-4	8.69774E-4	8.06284E-4	8.55671E-4	8.51633E-4	1.08592E-3	1.00563E-3	1.03888E-3	1.11816E-3	1.28203E-3	1.20244E-3	1.26189E-3	1.30203E-3	1.30808E-3	1.47043E-3	1.44318E-3
5.37354E+2	-5.32202E-5	2.80025E-5	1.10932E-5	-6.27229E-5	6.11135E-6	-4.20737E-5	-2.61203E-5	-8.98018E-5	2.76245E-5	6.29490E-5	9.28522E-6	6.16361E-5	8.03428E-6	-2.50314E-5	6.75779E-5	6.27011E-5	-3.88418E-5	5.65037E-6	-7.57209E-6	-5.28119E-6	1.61024E-4	1.61024E-4	1.61024E-4	5.97697E-4	5.21376E-4	4.29265E-4	4.64512E-4	7.40242E-4	6.83951E-4	6.64203E-4	7.53276E-4	8.86646E-4	8.12284E-4	7.97616E-4	8.59867E-4	8.32059E-4	8.55954E-4	9.60234E-4	1.06009E-3	1.04941E-3	1.04600E-3	1.11973E-3	1.34115E-3	1.17207E-3	1.26776E-3	1.37209E-3	1.35182E-3	1.43585E-3	1.44227E-3
5.37942E+2	6.70335E-5	4.75457E-5	-3.19424E-5	-1.95872E-5	2.67620E-5	-5.45820E-5	8.13210E-6	-1.12595E-4	-3.59718E-6	2.84268E-5	-1.64230E-6	5.03005E-5	-5.59050E-5	-1.83123E-5	8.40344E-5	5.07775E-5	-6.65913E-5	1.81375E-5	-1.38775E-5	-2.51725E-6	1.81598E-4	1.81598E-4	1.81598E-4	5.95973E-4	5.43148E-4	4.70783E-4	5.37063E-4	6.94847E-4	5.82227E-4	6.94575E-4	8.25628E-4	8.68678E-4	7.89255E-4	8.22379E-4	8.37018E-4	8.90905E-4	8.97690E-4	9.84807E-4	1.06019E-3	1.04298E-3	1.04079E-3	1.13517E-3	1.34332E-3	1.17360E-3	1.30209E-3	1.38130E-3	1.40869E-3	1.42779E-3	1.42851E-3
5.38529E+2	8.38235E-5	3.04060E-5	9.59504E-6	1.49178E-5	2.75982E-5	-2.25254E-5	-2.62622E-5	-6.39504E-5	-3.52818E-5	2.47223E-5	-2.80682E-5	-1.42138E-5	-7.63259E-5	-1.80256E-5	7.40780E-5	4.97821E-5	-9.29171E-5	4.85872E-5	-9.93453E-7	1.50538E-5	2.20104E-4	2.20104E-4	2.20104E-4	6.12700E-4	5.63052E-4	5.38184E-4	6.37470E-4	7.23871E-4	6.10324E-4	8.27866E-4	8.23547E-4	8.65185E-4	8.18603E-4	9.16001E-4	8.72560E-4	9.16419E-4	9.99948E-4	1.03058E-3	1.05177E-3	1.09758E-3	1.01536E-3	1.12559E-3	1.26417E-3	1.17660E-3	1.35123E-3	1.37294E-3	1.42982E-3	1.44039E-3	1.46653E-3
5.39116E+2	8.22786E-5	-5.27739E-5	5.87231E-5	6.88436E-6	-1.45743E-5	8.59126E-6	-1.86180E-5	-3.39931E-5	-5.21259E-5	4.24741E-5	-4.21945E-5	-1.73781E-5	-8.34599E-5	-3.35711E-5	5.17735E-5	9.98955E-5	-6.83099E-5	5.81791E-5	1.99467E-6	6.20441E-6	2.45056E-4	2.45056E-4	2.45056E-4	6.03688E-4	6.08953E-4	5.56173E-4	7.14818E-4	7.01581E-4	5.80519E-4	8.25041E-4	7.16175E-4	8.59239E-4	8.78102E-4	8.95739E-4	9.15203E-4	8.92967E-4	1.05871E-3	1.05801E-3	1.04284E-3	1.04344E-3	1.04001E-3	1.15560E-3	1.25471E-3	1.18845E-3	1.34124E-3	1.38407E-3	1.40712E-3	1.43470E-3	1.48727E-3
5.39704E+2	4.67186E-5	-6.67941E-5	5.88858E-5	5.71623E-6	-3.39462E-5	-1.74929E-6	1.06969E-5	-2.60647E-5	-2.70757E-5	-3.94089E-5	-2.62377E-5	-2.81466E-5	-4.96362E-5	1.81664E-5	3.13066E-5	1.12181E-4	-2.26949E-5	3.66222E-5	3.34438E-6	-1.88428E-6	2.63826E-4	2.63826E-4	2.63826E-4	6.49363E-4	6.99802E-4	6.41233E-4	7.18260E-4	8.23087E-4	5.99837E-4	8.36114E-4	7.21241E-4	7.93012E-4	8.98073E-4	9.69383E-4	9.38398E-4	8.84410E-4	1.17450E-3	1.05700E-3	1.07538E-3	1.06554E-3	1.06584E-3	1.18159E-3	1.21456E-3	1.18724E-3	1.34986E-3	1.39178E-3	1.42631E-3	1.44749E-3	1.51711E-3
5.40291E+2	-6.09277E-5	-5.56920E-5	6.10743E-5	-1.15611E-5	4.90106E-6	3.73355E-5	-6.67138E-6	1.55735E-5	4.11433E-5	-1.08471E-4	-3.36141E-5	-3.86148E-5	-1.11192E-5	5.48486E-5	1.80124E-5	8.62721E-5	-9.36025E-6	2.96969E-5	-1.81361E-6	-1.10122E-5	2.92842E-4	2.92842E-4	2.92842E-4	7.17964E-4	8.22203E-4	6.77938E-4	8.11126E-4	1.02293E-3	5.87337E-4	8.63872E-4	7.22686E-4	7.87446E-4	9.15402E-4	9.74364E-4	1.02581E-3	9.53777E-4	1.17453E-3	1.09731E-3	1.06898E-3	1.12913E-3	1.12976E-3	1.27271E-3	1.22225E-3	1.24329E-3	1.39265E-3	1.38936E-3	1.43455E-3	1.44251E-3	1.49885E-3
5.40879E+2	1.66335E-5	-4.46643E-5	2.43792E-5	-1.40104E-5	6.82767E-5	6.19369E-5	3.45998E-6	-7.90062E-6	3.97567E-5	-1.22766E-4	-2.42680E-5	-5.71769E-5	-2.11562E-5	5.47242E-5	6.30988E-6	1.36736E-5	-4.05415E-5	4.27036E-5	-1.67584E-6	2.30502E-6	3.24020E-4	3.24020E-4	3.24020E-4	6.79456E-4	8.32224E-4	7.55489E-4	9.05776E-4	1.10023E-3	6.82980E-4	8.53034E-4	7.31243E-4	7.68398E-4	9.13282E-4	9.97866E-4	1.09616E-3	1.02679E-3	1.15520E-3	1.06794E-3	1.12362E-3	1.16017E-3	1.16887E-3	1.33901E-3	1.26093E-3	1.39146E-3	1.41718E-3	1.40386E-3	1.40883E-3	1.45549E-3	1.50063E-3
5.41466E+2	7.28995E-5	-2.87941E-5	5.98211E-6	5.39030E-5	2.87246E-5	5.80429E-5	-3.11950E-5	-3.92468E-5	2.07918E-5	-1.41787E-4	-3.38490E-5	-2.55951E-5	-3.00970E-5	5.43270E-5	3.23645E-5	8.14706E-6	-6.29993E-5	4.41602E-5	-2.06170E-6	1.62829E-5	3.46237E-4	3.46237E-4	3.46237E-4	6.45280E-4	8.06281E-4	8.48118E-4	9.18480E-4	1.00503E-3	7.30666E-4	9.07630E-4	7.73818E-4	7.20636E-4	9.42370E-4	1.02436E-3	1.17591E-3	1.04339E-3	1.13063E-3	1.03560E-3	1.16939E-3	1.20492E-3	1.20572E-3	1.35421E-3	1.29273E-3	1.44274E-3	1.41331E-3	1.40588E-3	1.39690E-3	1.48876E-3	1.52436E-3
5.42054E+2	1.22239E-4	-1.63301E-5	1.03342E-6	6.13956E-5	2.37087E-5	4.12732E-5	-6.06037E-6	-5.14840E-6	-2.39248E-6	-1.66865E-4	-3.46565E-5	-5.02840E-6	2.26118E-5	4.13572E-5	-2.89457E-5	-3.85014E-5	-3.87844E-5	2.48417E-5	-3.08346E-6	7.33523E-6	3.66342E-4	3.66342E-4	3.66342E-4	7.43947E-4	8.17962E-4	8.58113E-4	9.06470E-4	9.53491E-4	7.03250E-4	9.21718E-4	8.33233E-4	7.89310E-4	9.66514E-4	1.00721E-3	1.18821E-3	1.05919E-3	1.12817E-3	1.09431E-3	1.18389E-3	1.19292E-3	1.30139E-3	1.34978E-3	1.31959E-3	1.45289E-3	1.44752E-3	1.39811E-3	1.38197E-3	1.51539E-3	1.56246E-3
5.42642E+2	6.90242E-5	-2.08827E-5	3.05232E-5	2.04525E-6	1.15856E-4	1.03676E-4	7.24124E-6	-1.87147E-5	1.21022E-5	-1.47394E-4	-3.04217E-5	-2.90967E-5	1.13432E-5	4.73682E-5	-7.19767E-5	-1.06571E-4	6.67124E-6	1.09552E-5	1.44025E-6	6.81024E-6	3.86424E-4	3.86424E-4	3.86424E-4	8.17270E-4	9.01363E-4	8.73294E-4	9.26470E-4	9.37296E-4	8.20525E-4	9.05550E-4	9.57775E-4	9.38033E-4	1.02102E-3	1.07804E-3	1.20849E-3	1.10435E-3	1.14268E-3	1.13944E-3	1.20795E-3	1.20573E-3	1.35331E-3	1.35012E-3	1.38914E-3	1.47833E-3	1.49432E-3	1.41413E-3	1.40402E-3	1.52754E-3	1.59617E-3
5.43229E+2	1.42425E-4	8.09482E-6	-8.15037E-7	-3.22845E-5	1.11266E-4	1.29885E-4	-1.71478E-5	-1.74958E-5	1.88266E-5	-5.49261E-5	-5.00602E-5	-4.47103E-5	-4.65123E-5	5.29201E-5	-7.38408E-5	-1.36610E-4	2.75675E-5	-3.14635E-5	6.22985E-6	8.65181E-6	4.00528E-4	4.00528E-4	4.00528E-4	8.53485E-4	9.23740E-4	8.55105E-4	9.31771E-4	9.35909E-4	9.14568E-4	9.07589E-4	1.02858E-3	1.03046E-3	1.08639E-3	1.12922E-3	1.23484E-3	1.12465E-3	1.16909E-3	1.17053E-3	1.19560E-3	1.28626E-3	1.33808E-3	1.35506E-3	1.38875E-3	1.44545E-3	1.49022E-3	1.44772E-3	1.47534E-3	1.53446E-3	1.58112E-3
5.43817E+2	1.52964E-4	4.98952E-6	-1.41308E-5	-6.44130E-5	6.69903E-5	1.03653E-4	-1.10429E-5	2.13189E-5	-5.90809E-6	5.40251E-6	-2.55804E-5	-1.93716E-5	-4.37138E-5	-1.44038E-5	-7.60826E-5	-1.24352E-4	7.05562E-5	-3.21132E-5	-3.23319E-6	8.47040E-6	4.13311E-4	4.13311E-4	4.13311E-4	8.95143E-4	9.05889E-4	8.55329E-4	9.24804E-4	8.76661E-4	1.02638E-3	9.75355E-4	1.10639E-3	1.19153E-3	1.15899E-3	1.14338E-3	1.17414E-3	1.22605E-3	1.12012E-3	1.21406E-3	1.16206E-3	1.28816E-3	1.32152E-3	1.33240E-3	1.40683E-3	1.42673E-3	1.49063E-3	1.48349E-3	1.48633E-3	1.53877E-3	1.58699E-3
5.44405E+2	3.62537E-5	3.54778E-5	9.69958E-6	-7.28037E-5	2.35966E-5	8.55863E-5	1.87110E-5	4.23693E-5	-4.91673E-5	3.77236E-5	1.66181E-5	3.06604E-6	-2.10693E-5	-6.21224E-5	-7.69004E-5	-1.06384E-4	1.22561E-4	-2.50670E-5	-7.03126E-6	-1.11170E-5	4.13964E-4	4.13964E-4	4.13964E-4	9.08497E-4	9.20787E-4	9.20280E-4	9.64526E-4	7.70058E-4	1.12176E-3	1.05383E-3	1.09088E-3	1.24144E-3	1.15595E-3	1.13601E-3	1.23513E-3	1.29540E-3	1.11722E-3	1.24277E-3	1.20701E-3	1.25788E-3	1.26647E-3	1.29648E-3	1.43799E-3	1.44338E-3	1.47092E-3	1.51307E-3	1.47400E-3	1.53225E-3	1.59961E-3
5.44993E+2	-3.32233E-5	3.40551E-5	1.11283E-5	-4.55206E-5	2.22877E-5	7.78467E-5	2.44676E-5	-2.92845E-5	-8.59864E-6	2.28607E-5	5.10462E-6	1.50821E-5	-1.48302E-6	-5.83129E-5	-5.22503E-5	-8.31136E-5	9.22379E-5	7.27351E-6	-5.39072E-7	-1.80993E-8	4.51927E-4	4.51927E-4	4.51927E-4	1.02562E-3	9.93930E-4	9.85257E-4	1.00729E-3	8.37021E-4	1.03480E-3	1.04044E-3	1.00605E-3	1.27293E-3	1.13342E-3	1.11672E-3	1.26504E-3	1.25938E-3	1.18935E-3	1.24800E-3	1.23425E-3	1.24058E-3	1.23102E-3	1.27660E-3	1.39328E-3	1.43473E-3	1.48399E-3	1.50307E-3	1.54056E-3	1.56538E-3	1.61179E-3
5.45581E+2	-5.96207E-5	2.59789E-7	-3.73826E-5	-3.78286E-5	5.30706E-5	8.62791E-5	-1.46246E-5	-3.07489E-5	3.97341E-5	-3.50747E-5	-7.63588E-6	2.45218E-5	7.26249E-6	-1.59355E-5	-4.64222E-5	-4.47563E-5	8.82171E-5	2.01439E-5	1.16753E-5	-1.13415E-6	4.98754E-4	4.98754E-4	4.98754E-4	1.07886E-3	1.02521E-3	9.70749E-4	1.04545E-3	9.96073E-4	1.02673E-3	1.14126E-3	1.02863E-3	1.26745E-3	1.16647E-3	1.13438E-3	1.23788E-3	1.18468E-3	1.25189E-3	1.32320E-3	1.25173E-3	1.25265E-3	1.23876E-3	1.31244E-3	1.39855E-3	1.39332E-3	1.50372E-3	1.49257E-3	1.61566E-3	1.56484E-3	1.64922E-3
5.46169E+2	-8.46932E-5	2.02067E-5	-2.15153E-5	-5.46906E-5	8.03468E-5	6.49415E-5	-2.65260E-5	-4.99806E-6	7.12312E-5	-6.79830E-5	-2.20762E-5	4.97523E-5	-5.27804E-6	-9.24485E-6	-4.55761E-5	-6.17223E-5	1.22813E-4	-4.12010E-6	8.38729E-6	-9.25485E-6	5.19480E-4	5.19480E-4	5.19480E-4	1.13051E-3	1.05647E-3	9.35302E-4	1.01046E-3	1.12027E-3	1.09758E-3	1.21657E-3	1.00195E-3	1.23158E-3	1.21753E-3	1.12591E-3	1.24159E-3	1.22653E-3	1.31761E-3	1.28503E-3	1.28236E-3	1.27440E-3	1.24089E-3	1.39149E-3	1.45349E-3	1.38873E-3	1.51451E-3	1.50716E-3	1.63962E-3	1.57961E-3	1.61864E-3
5.46757E+2	-8.41450E-5	1.55573E-5	-3.93041E-5	-5.32535E-5	4.51338E-5	2.71587E-6	-3.64983E-6	-4.62378E-6	-1.50693E-6	-6.92727E-5	-2.11830E-5	1.00548E-4	1.12885E-5	3.31094E-5	-3.60183E-6	-5.59073E-5	1.15837E-4	1.08495E-5	3.39784E-6	-1.98991E-6	5.19056E-4	5.19056E-4	5.19056E-4	1.11002E-3	1.08491E-3	9.26562E-4	1.02290E-3	1.13326E-3	1.11284E-3	1.22685E-3	1.06765E-3	1.16808E-3	1.31454E-3	1.10051E-3	1.22292E-3	1.29368E-3	1.32606E-3	1.24877E-3	1.30797E-3	1.29456E-3	1.29599E-3	1.46873E-3	1.44114E-3	1.39132E-3	1.50836E-3	1.54944E-3	1.59781E-3	1.66523E-3	1.58569E-3
5.47345E+2	-3.88346E-5	-3.49908E-5	-5.65309E-5	1.14373E-5	6.61381E-5	-5.67059E-5	7.71769E-7	7.99448E-6	-4.66703E-5	-5.14741E-5	3.12155E-5	9.64869E-5	3.12495E-5	5.52076E-5	2.37998E-5	-6.38876E-5	2.76997E-5	-9.60681E-6	8.35767E-7	5.86456E-6	5.32596E-4	5.32596E-4	5.32596E-4	1.10918E-3	1.07923E-3	9.83890E-4	1.06520E-3	1.28004E-3	1.05791E-3	1.23614E-3	1.09844E-3	1.11962E-3	1.32944E-3	1.12405E-3	1.22386E-3	1.27699E-3	1.32613E-3	1.31609E-3	1.34840E-3	1.30968E-3	1.33020E-3	1.47927E-3	1.42524E-3	1.45094E-3	1.50548E-3	1.54097E-3	1.56934E-3	1.68239E-3	1.61205E-3
5.47933E+2	-4.21517E-5	-3.64909E-5	-5.84165E-6	3.00414E-5	8.33351E-5	-6.90411E-5	5.69158E-5	-3.84508E-5	-3.70609E-5	-4.77446E-5	6.03867E-5	1.26416E-4	1.99707E-5	-2.66921E-5	-3.05672E-6	-5.32955E-5	-3.27700E-5	-1.80843E-5	1.45238E-5	1.90907E-5	5.49276E-4	5.49276E-4	5.49276E-4	1.13331E-3	1.08107E-3	1.10674E-3	1.09671E-3	1.32967E-3	1.04935E-3	1.28112E-3	1.06759E-3	1.06578E-3	1.28344E-3	1.20013E-3	1.22012E-3	1.29569E-3	1.37802E-3	1.33476E-3	1.42145E-3	1.37827E-3	1.35482E-3	1.42102E-3	1.44043E-3	1.51596E-3	1.52650E-3	1.57279E-3	1.54549E-3	1.66145E-3	1.66145E-3
5.48521E+2	5.21968E-5	-6.07674E-5	-3.48943E-5	5.62377E-5	8.10459E-5	-1.84138E-5	4.35101E-5	-5.98665E-5	1.02562E-5	1.73290E-5	1.16296E-4	1.07734E-4	-6.98042E-5	-5.20207E-5	-2.55476E-5	-5.85185E-5	-9.08875E-5	-4.29170E-5	1.35521E-5	1.54800E-5	5.54174E-4	5.54174E-4	5.54174E-4	1.09319E-3	1.13578E-3	1.08804E-3	1.16888E-3	1.31952E-3	1.04469E-3	1.30351E-3	1.10070E-3	1.10667E-3	1.23257E-3	1.24193E-3	1.28548E-3	1.29978E-3	1.36941E-3	1.41070E-3	1.46600E-3	1.45341E-3	1.38581E-3	1.41064E-3	1.39918E-3	1.54174E-3	1.54425E-3	1.56438E-3	1.56136E-3	1.63191E-3	1.70321E-3
5.49109E+2	5.93728E-5	-7.45748E-5	-5.98556E-6	9.02505E-5	7.87950E-5	1.41926E-5	-1.44512E-5	-2.97156E-5	-8.36946E-6	6.10477E-5	6.49386E-5	7.89080E-5	-9.83638E-5	-6.80900E-5	-2.02410E-5	-1.87190E-5	-1.01809E-4	-2.72507E-5	1.07808E-5	9.28382E-6	5.66160E-4	5.66160E-4	5.66160E-4	1.07580E-3	1.19181E-3	1.16746E-3	1.20051E-3	1.23607E-3	1.10459E-3	1.25001E-3	1.15877E-3	1.19953E-3	1.28798E-3	1.31301E-3	1.32810E-3	1.32094E-3	1.40244E-3	1.45364E-3	1.47538E-3	1.48745E-3	1.41766E-3	1.41045E-3	1.39377E-3	1.56612E-3	1.54674E-3	1.54732E-3	1.58538E-3	1.63670E-3	1.69198E-3
5.49697E+2	-2.05417E-5	-2.96296E-5	4.77769E-5	5.36579E-5	2.63330E-5	1.01986E-4	-6.99894E-5	-2.81976E-5	-3.52706E-5	7.88447E-5	6.98778E-5	-9.92374E-6	-1.02639E-4	-6.68784E-5	-5.53125E-5	4.38519E-5	-3.06066E-5	-6.10676E-6	7.37916E-6	2.53890E-5	5.94113E-4	5.94113E-4	5.94113E-4	1.06922E-3	1.23413E-3	1.22930E-3	1.18150E-3	1.10008E-3	1.18109E-3	1.24425E-3	1.24388E-3	1.24809E-3	1.26920E-3	1.39239E-3	1.38689E-3	1.36479E-3	1.41899E-3	1.44924E-3	1.49959E-3	1.42118E-3	1.48184E-3	1.44586E-3	1.41299E-3	1.60063E-3	1.52521E-3	1.54708E-3	1.63318E-3	1.67899E-3	1.71773E-3
5.50286E+2	-3.05340E-5	5.82664E-6	3.92873E-5	4.31203E-5	-3.46970E-5	7.40870E-5	-4.95178E-5	-6.34447E-5	-4.11809E-5	7.48819E-5	9.20368E-5	-7.52265E-5	-7.79745E-5	-3.42530E-5	-6.02707E-5	8.20399E-5	6.17664E-6	-5.81624E-6	2.00915E-5	3.53673E-5	6.08590E-4	6.08590E-4	6.08590E-4	1.10300E-3	1.35406E-3	1.24485E-3	1.21508E-3	1.10537E-3	1.21161E-3	1.27795E-3	1.30412E-3	1.25132E-3	1.25535E-3	1.43665E-3	1.41299E-3	1.39654E-3	1.43408E-3	1.47448E-3	1.52581E-3	1.42685E-3	1.49908E-3	1.41793E-3	1.45437E-3	1.58309E-3	1.53327E-3	1.50452E-3	1.66423E-3	1.65791E-3	1.70500E-3
5.50874E+2	-5.78082E-5	3.00121E-5	1.89533E-5	4.01299E-5	3.21264E-6	3.82430E-5	-5.78822E-5	-6.93859E-5	-3.71186E-5	7.70092E-5	4.48968E-5	-1.13644E-4	-5.63832E-5	2.54842E-5	-1.03227E-4	1.39782E-4	3.57210E-5	7.38556E-6	4.48561E-6	3.01341E-5	6.20790E-4	6.20790E-4	6.20790E-4	1.15036E-3	1.30371E-3	1.31180E-3	1.16741E-3	1.13409E-3	1.27886E-3	1.32468E-3	1.30139E-3	1.22306E-3	1.24096E-3	1.50853E-3	1.40128E-3	1.37661E-3	1.49400E-3	1.51005E-3	1.57199E-3	1.43120E-3	1.51468E-3	1.41469E-3	1.47635E-3	1.56342E-3	1.61225E-3	1.51530E-3	1.73673E-3	1.63091E-3	1.68210E-3
5.51462E+2	-5.31977E-5	1.82325E-5	1.59886E-5	2.13583E-5	3.36526E-5	4.43251E-5	-7.44436E-5	-8.12552E-5	-3.60136E-5	4.75029E-5	4.12732E-5	-1.65242E-4	4.18132E-5	3.52026E-5	-7.90923E-5	1.90060E-4	-2.01305E-5	1.83495E-5	-1.68426E-5	1.84585E-5	6.15427E-4	6.15427E-4	6.15427E-4	1.22999E-3	1.22265E-3	1.29206E-3	1.17403E-3	1.09831E-3	1.23870E-3	1.38169E-3	1.34249E-3	1.27277E-3	1.27809E-3	1.51306E-3	1.37024E-3	1.36048E-3	1.50696E-3	1.47903E-3	1.51113E-3	1.42880E-3	1.50995E-3	1.43323E-3	1.40456E-3	1.56533E-3	1.65607E-3	1.55909E-3	1.74993E-3	1.58544E-3	1.63103E-3
5.52051E+2	-6.16386E-5	-2.10975E-5	-3.33412E-5	4.41591E-5	4.76610E-5	4.71795E-6	-8.84270E-5	-2.29995E-5	-8.74130E-5	5.39699E-5	6.47336E-5	-1.67226E-4	1.15829E-4	4.62540E-5	-6.78995E-5	1.61970E-4	-3.51612E-5	3.70412E-5	-1.48566E-5	2.37255E-5	6.51249E-4	6.51249E-4	6.51249E-4	1.24042E-3	1.18052E-3	1.18842E-3	1.18807E-3	1.23996E-3	1.26711E-3	1.38588E-3	1.40516E-3	1.34590E-3	1.32559E-3	1.46026E-3	1.32905E-3	1.39944E-3	1.47107E-3	1.51237E-3	1.44570E-3	1.49389E-3	1.53196E-3	1.48356E-3	1.40082E-3	1.55123E-3	1.66348E-3	1.63076E-3	1.74521E-3	1.60599E-3	1.60665E-3
5.52639E+2	-6.46638E-5	-5.19119E-5	-6.92015E-6	-2.30418E-6	2.96046E-5	-2.70750E-5	-9.55346E-5	6.45714E-5	-1.46828E-4	5.36794E-5	1.46497E-5	-1.49512E-4	1.54469E-4	1.06200E-4	-1.59291E-5	9.43982E-5	1.73477E-5	3.21476E-5	-1.60871E-5	9.69874E-6	6.66771E-4	6.66771E-4	6.66771E-4	1.16783E-3	1.21009E-3	1.14594E-3	1.25675E-3	1.32005E-3	1.24211E-3	1.48727E-3	1.46335E-3	1.42298E-3	1.43647E-3	1.44380E-3	1.30334E-3	1.42484E-3	1.48935E-3	1.52692E-3	1.44543E-3	1.54796E-3	1.54039E-3	1.49597E-3	1.46702E-3	1.57935E-3	1.64718E-3	1.65680E-3	1.71926E-3	1.63457E-3	1.59107E-3
5.53228E+2	-9.19239E-6	-3.40622E-5	-1.72003E-5	7.03851E-6	1.20715E-5	-1.18845E-4	-7.32070E-5	5.41972E-5	-8.88929E-5	2.64853E-6	-2.16713E-5	-5.49531E-5	2.00438E-4	1.02614E-4	4.54613E-5	-2.85673E-5	4.18633E-5	-5.30742E-6	-1.28304E-5	-1.60344E-6	6.74349E-4	6.74349E-4	6.74349E-4	1.12059E-3	1.21248E-3	1.17349E-3	1.26730E-3	1.35057E-3	1.22066E-3	1.50759E-3	1.48080E-3	1.42481E-3	1.44018E-3	1.45568E-3	1.29554E-3	1.45700E-3	1.46539E-3	1.53078E-3	1.44789E-3	1.55675E-3	1.58357E-3	1.49802E-3	1.50096E-3	1.66282E-3	1.68169E-3	1.63442E-3	1.69979E-3	1.63567E-3	1.59715E-3
5.53816E+2	4.51940E-5	-2.34318E-5	-7.76919E-5	1.76424E-5	-9.72108E-6	-1.59133E-4	1.30165E-5	2.92872E-5	-7.99909E-5	1.34725E-5	-5.29713E-5	2.91203E-5	1.82054E-4	5.72848E-5	1.29909E-4	-7.48150E-5	1.15673E-6	-3.46307E-5	4.81742E-7	-6.23314E-6	6.85514E-4	6.85514E-4	6.85514E-4	1.04767E-3	1.17186E-3	1.19552E-3	1.30407E-3	1.44590E-3	1.25367E-3	1.48530E-3	1.45515E-3	1.41420E-3	1.38461E-3	1.39904E-3	1.28653E-3	1.41303E-3	1.44985E-3	1.55684E-3	1.44802E-3	1.52231E-3	1.62599E-3	1.49242E-3	1.51642E-3	1.67895E-3	1.67340E-3	1.61277E-3	1.66730E-3	1.65614E-3	1.60092E-3
5.54405E+2	9.78414E-5	-3.25686E-5	-6.40137E-5	3.89522E-5	4.13101E-5	-1.31355E-4	2.51436E-5	-3.87904E-5	-1.23302E-4	5.59287E-5	-8.68770E-5	2.86115E-5	1.38696E-4	6.81543E-5	1.40331E-4	-5.70999E-5	-4.42593E-5	-5.05441E-5	5.90022E-6	-1.20602E-5	6.98793E-4	6.98793E-4	6.98793E-4	1.10950E-3	1.21143E-3	1.17910E-3	1.41245E-3	1.45104E-3	1.31885E-3	1.45604E-3	1.42895E-3	1.39473E-3	1.45731E-3	1.43270E-3	1.33855E-3	1.41155E-3	1.39980E-3	1.53854E-3	1.44500E-3	1.51232E-3	1.61367E-3	1.45752E-3	1.54712E-3	1.69514E-3	1.65659E-3	1.61477E-3	1.64848E-3	1.65596E-3	1.59691E-3
5.54994E+2	4.04489E-5	-8.47265E-6	-2.36712E-5	3.02932E-5	3.74300E-5	-9.64840E-5	3.08082E-5	-3.54708E-5	-1.04493E-4	4.55667E-5	-1.01382E-4	6.73461E-5	1.11199E-4	4.60077E-5	9.27833E-5	-9.99160E-6	-5.60962E-5	-7.34507E-5	1.95905E-5	-1.19615E-5	7.05844E-4	7.05844E-4	7.05844E-4	1.27613E-3	1.33449E-3	1.21892E-3	1.45479E-3	1.46400E-3	1.37408E-3	1.45649E-3	1.33926E-3	1.35750E-3	1.51008E-3	1.42255E-3	1.46774E-3	1.43227E-3	1.39149E-3	1.45627E-3	1.47534E-3	1.45289E-3	1.56858E-3	1.44024E-3	1.62572E-3	1.75405E-3	1.64893E-3	1.66806E-3	1.64881E-3	1.74628E-3	1.62859E-3
5.55583E+2	1.31436E-5	-5.37884E-6	-3.80259E-5	2.11774E-5	-2.26193E-5	-4.68776E-5	8.17995E-5	-3.10061E-5	-1.38366E-5	1.25276E-5	-9.79981E-5	6.87749E-5	8.98743E-5	4.05028E-5	2.43493E-6	-3.85898E-5	3.82988E-7	-6.29241E-5	3.29110E-5	-6.27281E-6	7.14233E-4	7.14233E-4	7.14233E-4	1.36242E-3	1.42171E-3	1.18605E-3	1.46192E-3	1.38635E-3	1.38984E-3	1.47096E-3	1.28441E-3	1.29921E-3	1.42141E-3	1.40041E-3	1.56992E-3	1.46595E-3	1.42051E-3	1.42755E-3	1.48948E-3	1.43980E-3	1.58466E-3	1.49088E-3	1.65588E-3	1.73413E-3	1.59825E-3	1.67878E-3	1.65205E-3	1.80806E-3	1.63016E-3
5.56171E+2	-1.30590E-5	-2.79155E-6	-2.02056E-5	1.02547E-5	-6.13814E-5	1.93763E-5	4.62368E-5	-1.46089E-5	3.93622E-5	-8.01627E-6	-1.29183E-4	8.51884E-6	5.36994E-5	4.50599E-5	3.55544E-5	-4.65562E-5	7.48863E-5	-5.58567E-5	3.04177E-5	-1.17081E-5	7.39563E-4	7.39563E-4	7.39563E-4	1.44447E-3	1.42869E-3	1.24722E-3	1.41576E-3	1.26956E-3	1.42857E-3	1.49171E-3	1.31555E-3	1.27354E-3	1.39505E-3	1.39296E-3	1.54737E-3	1.54516E-3	1.42688E-3	1.50187E-3	1.52600E-3	1.38541E-3	1.60833E-3	1.53825E-3	1.71415E-3	1.67796E-3	1.55302E-3	1.65610E-3	1.64174E-3	1.80774E-3	1.63795E-3
5.56760E+2	-4.85367E-5	5.10483E-5	1.08377E-5	1.59344E-5	-7.21863E-5	8.19454E-5	2.42479E-5	-2.46750E-6	6.34935E-5	-3.85442E-6	-1.68406E-4	1.28086E-5	2.60908E-5	5.28703E-6	-4.24251E-5	1.23546E-5	5.96737E-5	-3.83993E-5	2.55628E-5	-1.30089E-5	7.53700E-4	7.53700E-4	7.53700E-4	1.51631E-3	1.45664E-3	1.34555E-3	1.37433E-3	1.23878E-3	1.41717E-3	1.45851E-3	1.38763E-3	1.33839E-3	1.41210E-3	1.35199E-3	1.54906E-3	1.56760E-3	1.43600E-3	1.56261E-3	1.59396E-3	1.38605E-3	1.60615E-3	1.58631E-3	1.68865E-3	1.65234E-3	1.57507E-3	1.62339E-3	1.62026E-3	1.77624E-3	1.66390E-3
5.57349E+2	-8.26431E-6	2.06982E-6	1.74625E-5	2.84866E-5	-4.90299E-5	8.09822E-5	-9.76718E-6	3.81998E-5	9.87577E-5	-3.11034E-5	-1.40503E-4	8.58428E-6	5.48654E-6	1.95184E-6	-8.63337E-5	6.76693E-5	2.68307E-5	-2.02143E-5	-1.26689E-5	-1.85964E-5	7.62055E-4	7.62055E-4	7.62055E-4	1.56902E-3	1.44872E-3	1.31710E-3	1.29376E-3	1.29471E-3	1.41017E-3	1.41708E-3	1.51762E-3	1.38041E-3	1.44736E-3	1.38892E-3	1.53504E-3	1.52829E-3	1.50082E-3	1.60436E-3	1.62791E-3	1.46544E-3	1.55134E-3	1.63875E-3	1.62575E-3	1.56932E-3	1.57272E-3	1.62341E-3	1.62065E-3	1.76428E-3	1.67722E-3
5.57938E+2	1.61909E-5	-6.52370E-5	4.01888E-5	3.58631E-5	-6.86627E-5	9.59798E-5	-2.48965E-5	3.88809E-5	1.02812E-4	-3.27058E-5	-6.35531E-5	1.61479E-5	-3.87753E-5	5.66173E-5	-8.67511E-5	3.09796E-5	1.33721E-5	-2.11851E-6	-4.34839E-5	-2.08489E-5	7.53334E-4	7.53334E-4	7.53334E-4	1.58818E-3	1.43597E-3	1.38882E-3	1.27846E-3	1.39164E-3	1.49168E-3	1.38172E-3	1.50666E-3	1.40135E-3	1.48715E-3	1.42148E-3	1.55177E-3	1.54743E-3	1.57617E-3	1.63632E-3	1.65777E-3	1.56854E-3	1.50209E-3	1.64622E-3	1.60400E-3	1.44380E-3	1.53458E-3	1.65221E-3	1.64211E-3	1.75335E-3	1.69079E-3
5.58527E+2	6.89890E-5	-6.22127E-5	5.25341E-5	5.69078E-5	-9.49566E-5	1.28600E-4	-1.74895E-5	4.98352E-5	2.78416E-5	-7.48709E-5	-1.24418E-5	2.29269E-5	-7.69527E-5	4.26607E-5	-4.80326E-5	-1.78545E-5	8.26988E-6	5.05708E-6	-5.42052E-5	-4.60631E-6	7.67469E-4	7.67469E-4	7.67469E-4	1.52966E-3	1.42319E-3	1.47583E-3	1.33083E-3	1.47690E-3	1.52188E-3	1.36350E-3	1.46262E-3	1.44414E-3	1.54414E-3	1.50410E-3	1.54004E-3	1.58156E-3	1.59213E-3	1.66634E-3	1.66616E-3	1.58251E-3	1.47886E-3	1.62794E-3	1.62236E-3	1.45235E-3	1.55958E-3	1.64563E-3	1.69984E-3	1.74346E-3	1.70600E-3
5.59116E+2	1.11494E-4	3.50278E-6	1.60700E-5	5.29347E-5	-9.56551E-5	7.44474E-5	-5.59555E-5	6.47870E-5	1.67600E-5	-7.58763E-5	2.15077E-5	6.61399E-5	-9.77380E-5	1.15853E-5	-2.94022E-5	-2.25656E-5	9.59441E-6	5.12568E-6	-6.53610E-5	-1.13953E-5	7.89982E-4	7.89982E-4	7.89982E-4	1.41102E-3	1.44215E-3	1.55514E-3	1.41343E-3	1.56195E-3	1.63920E-3	1.32740E-3	1.46729E-3	1.49963E-3	1.50313E-3	1.41455E-3	1.45510E-3	1.51156E-3	1.57550E-3	1.70319E-3	1.64707E-3	1.63578E-3	1.50885E-3	1.62420E-3	1.62731E-3	1.52631E-3	1.61401E-3	1.60770E-3	1.71715E-3	1.69440E-3	1.71922E-3
5.59705E+2	1.01559E-4	5.43631E-6	3.35438E-6	2.90615E-5	-5.88905E-5	3.29739E-6	-3.85442E-5	2.28777E-5	-3.01975E-5	-7.16030E-5	2.58776E-5	7.31380E-5	-6.43833E-5	3.96136E-6	7.22570E-5	-2.29267E-5	1.10046E-6	1.05901E-5	-6.00694E-5	-5.89630E-6	8.20238E-4	8.20238E-4	8.20238E-4	1.45051E-3	1.44803E-3	1.61314E-3	1.42934E-3	1.58051E-3	1.61987E-3	1.35324E-3	1.52209E-3	1.55220E-3	1.53446E-3	1.42462E-3	1.42702E-3	1.47586E-3	1.59637E-3	1.68903E-3	1.64651E-3	1.66384E-3	1.52701E-3	1.64214E-3	1.61723E-3	1.61908E-3	1.64095E-3	1.57219E-3	1.74605E-3	1.70278E-3	1.74537E-3
5.60294E+2	1.12775E-4	-1.05717E-6	2.14093E-5	2.30683E-5	-4.28492E-5	3.62559E-5	-5.76558E-5	-4.54041E-5	-6.51486E-5	-4.45391E-5	4.50977E-5	1.21075E-5	-3.19914E-5	2.71312E-5	9.04876E-5	-1.76288E-5	-1.98897E-5	-1.29149E-5	-4.27442E-5	1.34905E-5	8.34922E-4	8.34922E-4	8.34922E-4	1.57204E-3	1.52865E-3	1.53942E-3	1.56157E-3	1.53963E-3	1.56302E-3	1.39549E-3	1.51244E-3	1.57297E-3	1.58538E-3	1.44408E-3	1.45296E-3	1.51301E-3	1.59467E-3	1.59938E-3	1.61560E-3	1.65471E-3	1.53774E-3	1.60816E-3	1.56439E-3	1.68557E-3	1.69083E-3	1.57658E-3	1.73909E-3	1.70613E-3	1.73136E-3
5.60883E+2	5.08729E-5	4.85500E-5	5.36058E-5	2.05908E-5	-6.37089E-5	2.43337E-5	4.46022E-6	-6.80437E-5	-7.92044E-5	1.48399E-5	4.37981E-5	-3.26267E-5	-1.27213E-5	1.27880E-5	6.77074E-5	-2.62019E-5	-1.14913E-5	-4.66843E-5	-2.21310E-5	2.12668E-5	8.42214E-4	8.42214E-4	8.42214E-4	1.49145E-3	1.51479E-3	1.59633E-3	1.67191E-3	1.54631E-3	1.47758E-3	1.43227E-3	1.48050E-3	1.58597E-3	1.65782E-3	1.47860E-3	1.51741E-3	1.54259E-3	1.64360E-3	1.58319E-3	1.56131E-3	1.62317E-3	1.56684E-3	1.56934E-3	1.61533E-3	1.75725E-3	1.72085E-3	1.62463E-3	1.71071E-3	1.69540E-3	1.72414E-3
5.61473E+2	1.96242E-5	1.06246E-4	4.29886E-5	6.37250E-6	-9.49681E-5	-4.27325E-6	3.52558E-5	-5.01161E-5	-5.28131E-5	3.85627E-5	-2.77037E-5	-5.25891E-5	2.21441E-5	9.83341E-6	7.56558E-5	-1.80039E-5	1.71372E-5	-7.02407E-5	-1.95189E-5	1.64063E-5	8.52521E-4	8.52521E-4	8.52521E-4	1.55940E-3	1.47909E-3	1.54626E-3	1.70195E-3	1.53016E-3	1.54125E-3	1.47453E-3	1.45561E-3	1.58544E-3	1.68492E-3	1.47073E-3	1.56926E-3	1.58202E-3	1.62200E-3	1.56777E-3	1.47176E-3	1.65490E-3	1.60714E-3	1.56120E-3	1.66498E-3	1.76096E-3	1.73550E-3	1.68691E-3	1.70257E-3	1.71475E-3	1.72320E-3
5.62062E+2	1.16329E-5	1.34232E-4	3.05527E-6	-3.39882E-5	-6.60779E-5	-3.16513E-5	1.07070E-5	-4.89636E-5	-1.80069E-5	4.11087E-5	-7.48795E-5	2.29831E-6	2.92652E-5	5.76890E-5	4.25522E-6	1.07540E-5	5.97909E-5	-7.26606E-5	-1.48520E-5	-3.70845E-6	8.50203E-4	8.50203E-4	8.50203E-4	1.61534E-3	1.48151E-3	1.55496E-3	1.68257E-3	1.47233E-3	1.54874E-3	1.59035E-3	1.50614E-3	1.60105E-3	1.59036E-3	1.46157E-3	1.57288E-3	1.56418E-3	1.60190E-3	1.52814E-3	1.44310E-3	1.54228E-3	1.54619E-3	1.57155E-3	1.65457E-3	1.76698E-3	1.73525E-3	1.67575E-3	1.68200E-3	1.73836E-3	1.70413E-3
5.62651E+2	-1.90750E-5	1.27281E-4	4.64653E-5	-5.75508E-5	-1.49042E-5	-4.54975E-5	1.85085E-6	-1.71721E-5	-2.74755E-5	-8.40158E-6	-8.01466E-5	5.39129E-5	1.53931E-5	3.84578E-5	-5.88718E-5	8.30713E-5	7.92195E-5	-8.05035E-5	-1.91194E-6	-3.41411E-5	8.50925E-4	8.50925E-4	8.50925E-4	1.67316E-3	1.47506E-3	1.55188E-3	1.61885E-3	1.42373E-3	1.52413E-3	1.66843E-3	1.49641E-3	1.53666E-3	1.52035E-3	1.48221E-3	1.61078E-3	1.55622E-3	1.58507E-3	1.50955E-3	1.45171E-3	1.45362E-3	1.53465E-3	1.59660E-3	1.61973E-3	1.76670E-3	1.70147E-3	1.67873E-3	1.66515E-3	1.71488E-3	1.70774E-3
5.63241E+2	-3.24349E-5	6.37582E-5	1.02679E-4	-3.49448E-5	3.07739E-5	-7.43778E-5	-4.23324E-5	8.52407E-7	-2.87591E-5	-1.71647E-5	-8.92261E-5	8.60321E-5	-1.51318E-5	7.88905E-6	-5.26919E-5	3.86175E-5	1.25690E-4	-3.20209E-5	3.92425E-6	-4.11325E-5	8.43144E-4	8.43144E-4	8.43144E-4	1.76288E-3	1.51152E-3	1.54879E-3	1.58335E-3	1.48550E-3	1.53073E-3	1.65835E-3	1.50347E-3	1.54175E-3	1.52580E-3	1.52008E-3	1.63635E-3	1.58361E-3	1.66422E-3	1.54423E-3	1.48877E-3	1.54489E-3	1.58696E-3	1.61989E-3	1.66771E-3	1.72747E-3	1.66646E-3	1.69923E-3	1.70594E-3	1.69181E-3	1.74139E-3
5.63830E+2	-4.65908E-5	3.19259E-5	9.67838E-5	-3.39180E-5	2.38730E-5	-9.97509E-5	-5.66486E-5	-5.64650E-6	-6.50949E-6	-2.59882E-5	-4.82588E-5	6.48213E-5	-1.70323E-5	3.88637E-5	-6.01726E-5	1.59741E-5	1.43424E-4	-1.64957E-6	1.12382E-5	-2.47382E-5	8.47973E-4	8.47973E-4	8.47973E-4	1.67318E-3	1.59701E-3	1.54786E-3	1.58120E-3	1.53743E-3	1.57362E-3	1.67756E-3	1.50656E-3	1.55003E-3	1.54151E-3	1.55157E-3	1.68965E-3	1.63658E-3	1.69803E-3	1.62969E-3	1.50781E-3	1.57969E-3	1.61790E-3	1.66792E-3	1.64435E-3	1.69932E-3	1.70278E-3	1.74868E-3	1.73778E-3	1.65395E-3	1.74532E-3
5.64419E+2	9.34312E-6	4.62294E-5	4.31804E-5	-4.27563E-5	3.86723E-5	-8.60286E-5	-2.79761E-5	1.32751E-5	9.54412E-6	-4.58723E-5	-7.20575E-5	1.04189E-4	-1.10130E-5	2.69492E-5	-8.78256E-5	-2.38011E-5	6.91525E-5	1.74902E-5	2.32422E-5	-3.93698E-6	8.68177E-4	8.68177E-4	8.68177E-4	1.50175E-3	1.61541E-3	1.63575E-3	1.50606E-3	1.55428E-3	1.58877E-3	1.72221E-3	1.51477E-3	1.51668E-3	1.57482E-3	1.59706E-3	1.67814E-3	1.65242E-3	1.67015E-3	1.64955E-3	1.54668E-3	1.57315E-3	1.63567E-3	1.70012E-3	1.64598E-3	1.67524E-3	1.68968E-3	1.74182E-3	1.72948E-3	1.64900E-3	1.76582E-3
5.65009E+2	4.46502E-5	4.87583E-5	1.04443E-5	-5.75475E-5	4.58323E-5	-7.13148E-5	-7.26569E-5	4.42482E-5	2.25797E-5	-5.15513E-5	-7.61810E-5	7.38530E-5	2.26407E-5	8.19627E-6	-5.21713E-5	-5.24393E-5	2.51947E-5	5.37845E-5	2.76028E-5	6.07721E-6	9.07651E-4	9.07651E-4	9.07651E-4	1.50816E-3	1.52397E-3	1.70727E-3	1.51406E-3	1.64356E-3	1.58199E-3	1.70401E-3	1.60515E-3	1.50846E-3	1.63854E-3	1.63236E-3	1.63019E-3	1.65775E-3	1.68234E-3	1.66909E-3	1.58078E-3	1.61326E-3	1.65397E-3	1.67956E-3	1.63356E-3	1.65935E-3	1.64564E-3	1.72050E-3	1.73139E-3	1.64587E-3	1.74003E-3
5.65599E+2	3.20102E-5	1.65956E-5	-4.41890E-5	-3.60856E-5	2.21838E-5	-2.45951E-5	-8.33986E-5	4.64638E-5	2.98202E-5	-4.65721E-5	-9.04309E-5	1.24044E-5	7.28180E-5	-7.32341E-6	2.30500E-6	-6.89840E-5	4.01107E-6	8.54045E-5	4.57788E-5	3.17832E-5	9.32413E-4	9.32413E-4	9.32413E-4	1.54939E-3	1.58904E-3	1.58496E-3	1.50354E-3	1.69349E-3	1.58724E-3	1.68197E-3	1.67938E-3	1.49944E-3	1.71515E-3	1.69508E-3	1.61169E-3	1.70222E-3	1.71435E-3	1.63989E-3	1.65228E-3	1.69094E-3	1.64625E-3	1.61798E-3	1.62518E-3	1.69808E-3	1.67979E-3	1.70581E-3	1.72532E-3	1.66428E-3	1.75324E-3
5.66188E+2	2.32888E-5	-2.20348E-5	-5.84513E-5	-4.68911E-5	3.10729E-5	3.43480E-5	-3.82750E-5	-1.00076E-5	3.70500E-5	5.75508E-7	-5.24502E-5	-4.68581E-5	9.51728E-5	-4.11280E-5	5.07057E-6	-4.76951E-5	-1.84517E-5	7.53725E-5	3.60910E-5	4.42011E-5	9.42451E-4	9.42451E-4	9.42451E-4	1.64054E-3	1.55228E-3	1.52314E-3	1.43534E-3	1.61588E-3	1.56627E-3	1.65188E-3	1.66673E-3	1.50434E-3	1.76914E-3	1.73170E-3	1.60589E-3	1.77674E-3	1.71271E-3	1.64994E-3	1.61034E-3	1.76052E-3	1.65426E-3	1.60192E-3	1.63823E-3	1.68525E-3	1.68793E-3	1.66228E-3	1.65015E-3	1.71572E-3	1.75134E-3
5.66778E+2	-7.36107E-6	4.50796E-6	-5.64082E-5	-3.37191E-5	-2.35306E-6	8.89902E-5	-2.35151E-5	-1.24361E-5	9.03797E-6	5.98191E-5	-3.41061E-5	-9.72893E-5	1.25215E-4	-8.26643E-5	-9.71008E-6	-2.52311E-5	-3.11961E-5	5.99121E-5	2.08170E-5	4.76901E-5	9.53745E-4	9.53745E-4	9.53745E-4	1.66858E-3	1.53116E-3	1.60491E-3	1.42324E-3	1.53802E-3	1.66012E-3	1.58546E-3	1.70464E-3	1.47222E-3	1.72691E-3	1.67186E-3	1.54425E-3	1.79789E-3	1.73340E-3	1.65325E-3	1.65441E-3	1.82094E-3	1.65687E-3	1.56877E-3	1.68423E-3	1.65475E-3	1.70907E-3	1.68763E-3	1.64771E-3	1.73425E-3	1.73915E-3
5.67367E+2	-4.34654E-5	3.37923E-5	-5.68486E-5	5.44900E-6	-3.75854E-5	7.81867E-5	-2.44823E-5	-3.88844E-5	3.10952E-5	1.00038E-4	-1.70012E-5	-5.10455E-5	1.27338E-4	-1.12950E-4	-2.24203E-5	-1.24852E-5	-4.98785E-5	2.61862E-5	2.32812E-5	4.16803E-5	9.53761E-4	9.53761E-4	9.53761E-4	1.68241E-3	1.57915E-3	1.64155E-3	1.48348E-3	1.47649E-3	1.74094E-3	1.60788E-3	1.76380E-3	1.56558E-3	1.76129E-3	1.60483E-3	1.50934E-3	1.76132E-3	1.72831E-3	1.57267E-3	1.71022E-3	1.78727E-3	1.60075E-3	1.62509E-3	1.71483E-3	1.66343E-3	1.73267E-3	1.70390E-3	1.66187E-3	1.69831E-3	1.70396E-3
5.67957E+2	-3.65021E-5	4.01337E-5	-8.18752E-5	2.53833E-5	-5.05945E-5	6.84086E-5	-5.14315E-5	-2.21177E-5	3.55249E-5	1.63278E-4	1.20139E-5	-1.95028E-5	5.81310E-5	-6.64769E-5	-4.83606E-5	-3.03883E-5	-3.62531E-5	1.42648E-5	1.37878E-5	1.25769E-5	9.31810E-4	9.31810E-4	9.31810E-4	1.68039E-3	1.57232E-3	1.61333E-3	1.44999E-3	1.52271E-3	1.84746E-3	1.66975E-3	1.69295E-3	1.64692E-3	1.83461E-3	1.57746E-3	1.59283E-3	1.82010E-3	1.74671E-3	1.51151E-3	1.68367E-3	1.68084E-3	1.56732E-3	1.70952E-3	1.68869E-3	1.62651E-3	1.73905E-3	1.70759E-3	1.64036E-3	1.67915E-3	1.66779E-3
5.68547E+2	-4.63697E-5	1.00865E-4	-8.00132E-5	5.59129E-5	-2.39667E-5	8.22317E-5	-8.21881E-5	-4.85016E-5	5.01371E-5	1.51363E-4	2.22423E-5	-3.34552E-5	-2.07738E-5	-1.99468E-5	-7.93182E-5	-5.03865E-5	3.49668E-5	-1.36371E-5	-6.92340E-6	7.76196E-6	9.36988E-4	9.36988E-4	9.36988E-4	1.66406E-3	1.67123E-3	1.59553E-3	1.52051E-3	1.61892E-3	1.89369E-3	1.68705E-3	1.65660E-3	1.67140E-3	1.84330E-3	1.55728E-3	1.64395E-3	1.77353E-3	1.79400E-3	1.51851E-3	1.68576E-3	1.64760E-3	1.60729E-3	1.72877E-3	1.68904E-3	1.62295E-3	1.75158E-3	1.67323E-3	1.64350E-3	1.68966E-3	1.68760E-3
5.69137E+2	-7.55058E-5	9.73198E-5	-4.22796E-5	7.31631E-5	-4.43065E-5	8.59364E-5	-1.02147E-4	-7.01161E-5	2.49147E-5	1.13654E-4	1.72652E-5	6.57174E-6	-7.02991E-5	1.83851E-5	-9.47438E-6	-3.97407E-5	6.37796E-5	-1.69510E-5	-1.43041E-5	-1.58650E-5	9.41242E-4	9.41242E-4	9.41242E-4	1.68916E-3	1.75393E-3	1.61756E-3	1.53509E-3	1.62281E-3	1.77201E-3	1.61735E-3	1.68491E-3	1.68107E-3	1.83164E-3	1.54073E-3	1.68305E-3	1.74257E-3	1.75000E-3	1.54166E-3	1.66134E-3	1.62573E-3	1.58931E-3	1.70146E-3	1.72458E-3	1.56460E-3	1.75286E-3	1.63195E-3	1.63355E-3	1.65246E-3	1.68597E-3
5.69727E+2	2.61132E-6	1.05710E-4	6.73510E-5	4.02594E-5	-5.36548E-5	5.56916E-5	-9.48807E-5	-4.35433E-5	1.01379E-5	4.21083E-5	-3.69477E-5	3.01779E-5	-7.80795E-5	3.33617E-5	-1.10920E-5	-2.35553E-5	3.15229E-6	-1.90496E-5	-8.33112E-6	-2.14274E-5	9.52187E-4	9.52187E-4	9.52187E-4	1.69565E-3	1.82299E-3	1.62233E-3	1.56733E-3	1.64695E-3	1.71525E-3	1.63282E-3	1.73928E-3	1.73443E-3	1.83972E-3	1.59782E-3	1.74223E-3	1.66417E-3	1.70525E-3	1.54658E-3	1.70721E-3	1.60280E-3	1.59299E-3	1.67309E-3	1.75083E-3	1.52353E-3	1.72664E-3	1.57800E-3	1.61750E-3	1.57807E-3	1.69040E-3
5.70317E+2	4.69838E-5	9.29153E-5	9.14183E-5	5.49415E-5	-1.91981E-5	2.00506E-5	-5.91008E-5	-6.51176E-5	6.43232E-5	-1.09093E-5	-5.21240E-5	4.82227E-5	-9.05107E-5	1.81587E-5	2.10896E-5	-4.76681E-5	-5.52579E-5	-3.95714E-5	-7.07447E-6	-1.15713E-5	9.79726E-4	9.79726E-4	9.79726E-4	1.66115E-3	1.86178E-3	1.64915E-3	1.75863E-3	1.75879E-3	1.67274E-3	1.68615E-3	1.70973E-3	1.77508E-3	1.74237E-3	1.55186E-3	1.71422E-3	1.56465E-3	1.66154E-3	1.52037E-3	1.78694E-3	1.60992E-3	1.62697E-3	1.69797E-3	1.77556E-3	1.54497E-3	1.70851E-3	1.55641E-3	1.58664E-3	1.60119E-3	1.67463E-3
5.70907E+2	5.29481E-5	6.64420E-5	5.38661E-5	7.30299E-5	-2.68973E-5	7.12494E-7	-3.89752E-5	-7.49749E-5	7.64139E-5	-1.55364E-5	-5.61431E-5	3.97322E-5	-9.44298E-5	8.28909E-5	3.15823E-5	-7.77209E-5	-8.91943E-6	-8.06069E-5	-6.31145E-6	2.89748E-6	1.01567E-3	1.01567E-3	1.01567E-3	1.64855E-3	1.90583E-3	1.70956E-3	1.84535E-3	1.85905E-3	1.65996E-3	1.70335E-3	1.66501E-3	1.80481E-3	1.65953E-3	1.61910E-3	1.67852E-3	1.57581E-3	1.69234E-3	1.57653E-3	1.87095E-3	1.60140E-3	1.68440E-3	1.67989E-3	1.73127E-3	1.64527E-3	1.67196E-3	1.59171E-3	1.59947E-3	1.59890E-3	1.63308E-3
5.71497E+2	1.60303E-5	-3.87675E-5	3.66333E-5	6.47202E-5	-2.54559E-6	1.41513E-5	-1.69305E-5	-7.09723E-5	7.00271E-5	-1.22276E-5	-7.03723E-5	1.32344E-5	-3.71415E-5	9.63900E-5	4.44262E-5	-4.69054E-5	1.43803E-5	-9.13843E-5	-4.64758E-6	2.19013E-5	1.03417E-3	1.03417E-3	1.03417E-3	1.67732E-3	1.93021E-3	1.71865E-3	1.83087E-3	1.89062E-3	1.66578E-3	1.67577E-3	1.68699E-3	1.84905E-3	1.68660E-3	1.72190E-3	1.66107E-3	1.61033E-3	1.67320E-3	1.58660E-3	1.83676E-3	1.58525E-3	1.70696E-3	1.66985E-3	1.68975E-3	1.71556E-3	1.63981E-3	1.60136E-3	1.57387E-3	1.61673E-3	1.59561E-3
5.72087E+2	-3.30209E-5	-1.03448E-4	-1.41552E-5	3.65701E-5	3.80111E-5	4.13571E-5	7.28555E-6	-4.09478E-5	5.46479E-5	-2.80400E-5	-8.41952E-5	1.26005E-5	5.63319E-5	7.32506E-5	3.81431E-5	-2.43460E-5	1.80664E-5	-6.14915E-5	-1.68801E-5	3.02602E-5	1.03624E-3	1.03624E-3	1.03624E-3	1.79115E-3	1.83446E-3	1.68040E-3	1.73799E-3	1.87587E-3	1.68896E-3	1.64303E-3	1.72997E-3	1.85047E-3	1.66567E-3	1.76560E-3	1.62155E-3	1.69668E-3	1.63769E-3	1.63340E-3	1.78461E-3	1.60213E-3	1.66425E-3	1.70107E-3	1.70983E-3	1.69284E-3	1.59901E-3	1.55035E-3	1.56235E-3	1.57830E-3	1.61159E-3
5.72677E+2	-2.59383E-5	-8.01574E-5	-3.44240E-5	3.41027E-5	4.50863E-5	3.86725E-5	3.35227E-5	1.16665E-5	2.49420E-5	-4.59026E-5	-1.04301E-4	2.23261E-5	9.52156E-5	5.16511E-5	-9.53483E-6	-8.41086E-6	2.80159E-5	-5.84782E-5	-2.12774E-5	3.22274E-6	1.02984E-3	1.02984E-3	1.02984E-3	1.85468E-3	1.89640E-3	1.72445E-3	1.73493E-3	1.90122E-3	1.67042E-3	1.69447E-3	1.70254E-3	1.88638E-3	1.59445E-3	1.79940E-3	1.62395E-3	1.75166E-3	1.70073E-3	1.65942E-3	1.72321E-3	1.63810E-3	1.64211E-3	1.63856E-3	1.72306E-3	1.70299E-3	1.60233E-3	1.57551E-3	1.56546E-3	1.54147E-3	1.61578E-3
5.73267E+2	-2.07004E-5	-6.09341E-5	9.69890E-6	3.49325E-6	3.76593E-5	1.58366E-5	6.11200E-5	1.19188E-5	3.16467E-5	4.58219E-6	-9.09474E-5	1.73955E-5	1.16998E-4	-8.94704E-6	-4.16402E-5	-1.03270E-5	1.97863E-5	-4.71329E-5	-3.70905E-5	-1.24158E-5	1.00539E-3	1.00539E-3	1.00539E-3	1.84889E-3	1.75030E-3	1.72102E-3	1.72498E-3	1.78426E-3	1.67292E-3	1.69321E-3	1.67465E-3	1.86778E-3	1.50561E-3	1.82514E-3	1.68384E-3	1.64419E-3	1.69577E-3	1.66814E-3	1.64301E-3	1.60785E-3	1.62213E-3	1.61716E-3	1.65501E-3	1.70400E-3	1.64152E-3	1.62477E-3	1.57379E-3	1.54695E-3	1.60283E-3
5.73857E+2	-4.84543E-6	-1.72596E-5	2.26110E-6	-2.87059E-5	3.95667E-5	1.38016E-6	3.42080E-5	2.27258E-5	8.87224E-5	1.05536E-5	-7.46178E-5	1.74701E-5	1.25812E-4	-6.37836E-5	-3.26026E-5	-4.97125E-5	2.37677E-5	-3.89052E-5	-3.52674E-5	-2.07674E-5	9.95409E-4	9.95409E-4	9.95409E-4	1.73434E-3	1.59556E-3	1.74402E-3	1.73251E-3	1.75994E-3	1.68614E-3	1.69739E-3	1.61794E-3	1.84753E-3	1.57214E-3	1.82185E-3	1.77201E-3	1.59051E-3	1.67804E-3	1.65341E-3	1.68168E-3	1.60074E-3	1.61912E-3	1.66264E-3	1.59836E-3	1.68320E-3	1.64375E-3	1.63874E-3	1.56633E-3	1.58090E-3	1.58002E-3
5.74448E+2	5.01785E-5	8.02524E-6	-3.30481E-5	-3.31191E-5	1.71977E-5	-2.95124E-5	3.55728E-7	4.46269E-5	4.16931E-5	2.21333E-5	-2.85724E-5	1.55818E-5	1.41239E-4	-3.12772E-5	-5.89585E-5	-9.50232E-5	7.04592E-5	-4.45864E-5	-2.85634E-5	-2.88294E-5	9.83811E-4	9.83811E-4	9.83811E-4	1.83525E-3	1.59354E-3	1.79021E-3	1.70821E-3	1.67098E-3	1.69318E-3	1.75789E-3	1.60947E-3	1.81024E-3	1.64763E-3	1.70650E-3	1.82490E-3	1.59958E-3	1.60100E-3	1.64802E-3	1.63805E-3	1.61722E-3	1.66544E-3	1.69499E-3	1.59265E-3	1.62676E-3	1.61179E-3	1.62950E-3	1.55877E-3	1.61909E-3	1.60185E-3
5.75038E+2	4.11327E-5	5.09194E-5	1.67395E-5	-4.11997E-5	-4.57156E-5	8.52574E-6	-1.30686E-5	1.01173E-4	-9.76870E-6	-3.92058E-5	-1.33786E-5	1.34896E-6	6.44850E-5	-7.07858E-5	-1.77575E-5	-7.64627E-5	6.79309E-5	-1.10397E-6	-6.42680E-6	-1.73815E-5	9.90194E-4	9.90194E-4	9.90194E-4	1.87820E-3	1.72895E-3	1.80420E-3	1.67238E-3	1.69545E-3	1.76826E-3	1.80039E-3	1.66125E-3	1.79308E-3	1.70529E-3	1.67494E-3	1.79384E-3	1.63619E-3	1.60530E-3	1.65978E-3	1.59298E-3	1.59618E-3	1.64675E-3	1.68561E-3	1.62990E-3	1.57124E-3	1.64823E-3	1.64051E-3	1.55945E-3	1.65205E-3	1.62511E-3
5.75628E+2	4.71295E-5	7.56792E-5	1.05558E-4	-4.43158E-5	-4.99047E-5	4.09495E-5	-4.17368E-5	1.08638E-5	-1.87213E-6	-7.13466E-5	-2.33013E-6	1.80197E-5	1.46947E-5	-1.11459E-4	3.89725E-5	-6.40696E-5	2.03227E-5	8.10843E-7	2.15037E-5	-7.46909E-6	1.01874E-3	1.01874E-3	1.01874E-3	1.89619E-3	1.83953E-3	1.85851E-3	1.75924E-3	1.67032E-3	1.79124E-3	1.71115E-3	1.71320E-3	1.73251E-3	1.71628E-3	1.69476E-3	1.77384E-3	1.62918E-3	1.65235E-3	1.64694E-3	1.64074E-3	1.67088E-3	1.60602E-3	1.68219E-3	1.68266E-3	1.58757E-3	1.69272E-3	1.62578E-3	1.60122E-3	1.68706E-3	1.61219E-3
5.76219E+2	5.69068E-5	1.00376E-4	1.15583E-4	-5.44080E-5	-2.92336E-5	7.70602E-5	-4.31078E-5	-4.25158E-5	3.89185E-5	-7.18903E-5	-3.18915E-6	-3.35477E-5	-2.77116E-5	-1.36129E-4	3.05304E-5	-3.29786E-5	-2.55265E-5	1.71722E-5	4.61527E-5	1.75392E-5	1.04749E-3	1.04749E-3	1.04749E-3	1.83933E-3	1.92374E-3	1.91229E-3	1.77308E-3	1.60405E-3	1.72934E-3	1.65107E-3	1.68326E-3	1.76949E-3	1.75069E-3	1.68069E-3	1.74896E-3	1.60765E-3	1.66143E-3	1.70427E-3	1.67234E-3	1.74578E-3	1.61709E-3	1.70668E-3	1.68591E-3	1.63602E-3	1.67502E-3	1.65483E-3	1.60898E-3	1.65800E-3	1.62600E-3
5.76809E+2	9.14709E-6	5.96057E-5	1.25673E-4	-1.76438E-5	2.79407E-5	5.75886E-5	-3.56773E-5	-1.51167E-5	5.18065E-5	-7.17275E-5	-1.91038E-5	-8.12888E-5	-8.03918E-5	-1.23185E-4	2.31187E-6	1.23382E-5	2.43788E-6	1.90104E-5	5.25475E-5	2.37276E-5	1.06980E-3	1.06980E-3	1.06980E-3	1.73049E-3	1.99844E-3	1.86146E-3	1.86471E-3	1.65615E-3	1.73762E-3	1.63950E-3	1.66737E-3	1.86353E-3	1.76541E-3	1.67532E-3	1.75364E-3	1.62262E-3	1.74307E-3	1.77297E-3	1.70277E-3	1.73749E-3	1.61946E-3	1.71799E-3	1.72071E-3	1.62666E-3	1.63183E-3	1.69333E-3	1.60461E-3	1.62893E-3	1.60521E-3
5.77400E+2	4.46162E-5	3.18669E-5	1.17497E-4	3.07509E-5	6.98269E-5	6.04696E-5	-5.00461E-5	-2.62591E-6	4.04051E-5	-7.16936E-5	-8.17188E-5	-1.41763E-4	-7.88948E-5	-9.52832E-5	3.23929E-5	-9.74109E-6	2.98129E-5	-1.07391E-5	5.19824E-5	3.28850E-5	1.07214E-3	1.07214E-3	1.07214E-3	1.65914E-3	2.08449E-3	1.79880E-3	1.84048E-3	1.57834E-3	1.72800E-3	1.73907E-3	1.73873E-3	1.89715E-3	1.84710E-3	1.73010E-3	1.77282E-3	1.70065E-3	1.75017E-3	1.80412E-3	1.70385E-3	1.74070E-3	1.62806E-3	1.71361E-3	1.71563E-3	1.65266E-3	1.58215E-3	1.69429E-3	1.56106E-3	1.59194E-3	1.58190E-3
5.77991E+2	1.75272E-5	5.60258E-5	7.99408E-5	4.23852E-5	6.58902E-5	6.49251E-5	-8.81141E-5	5.95529E-5	1.34990E-5	-5.01615E-5	-1.24690E-4	-1.45868E-4	-1.02637E-4	1.45451E-5	5.28107E-5	-2.97147E-5	-1.19270E-5	-1.29820E-5	6.47121E-5	3.42799E-5	1.09364E-3	1.09364E-3	1.09364E-3	1.66805E-3	2.06856E-3	1.75092E-3	1.80203E-3	1.64222E-3	1.76323E-3	1.87213E-3	1.80682E-3	1.85348E-3	1.86771E-3	1.77186E-3	1.76812E-3	1.79033E-3	1.73349E-3	1.77506E-3	1.75916E-3	1.74604E-3	1.66344E-3	1.70237E-3	1.69615E-3	1.67245E-3	1.59428E-3	1.73235E-3	1.56755E-3	1.57708E-3	1.54930E-3
5.78581E+2	7.57051E-6	2.27369E-5	6.25860E-5	-1.62811E-5	3.62493E-5	8.89154E-6	-6.71825E-5	1.24456E-4	2.41820E-5	-7.66738E-5	-1.54396E-4	-1.28670E-4	-5.65202E-5	9.61879E-5	5.44598E-5	1.58357E-5	-4.31839E-5	1.14376E-5	4.73786E-5	3.09361E-5	1.09865E-3	1.09865E-3	1.09865E-3	1.65118E-3	2.08666E-3	1.64659E-3	1.76786E-3	1.74360E-3	1.69631E-3	1.88968E-3	1.80894E-3	1.87285E-3	1.90404E-3	1.85588E-3	1.68470E-3	1.73230E-3	1.78842E-3	1.70932E-3	1.73172E-3	1.73679E-3	1.67773E-3	1.70178E-3	1.69818E-3	1.66815E-3	1.55881E-3	1.72405E-3	1.57347E-3	1.55391E-3	1.49152E-3
5.79172E+2	6.19829E-5	3.98733E-5	7.90186E-5	-5.80692E-5	5.19671E-5	3.80973E-5	-9.90315E-5	1.22964E-4	-1.06308E-6	-8.44938E-5	-1.63626E-4	-9.58176E-5	1.20367E-5	1.04094E-4	3.19664E-5	-2.25647E-5	-7.97838E-5	3.84393E-5	5.40081E-6	1.86086E-5	1.06450E-3	1.06450E-3	1.06450E-3	1.66265E-3	2.09402E-3	1.62191E-3	1.72499E-3	1.72883E-3	1.74485E-3	1.83448E-3	1.73000E-3	1.92807E-3	1.86161E-3	1.82683E-3	1.61293E-3	1.71032E-3	1.78664E-3	1.65234E-3	1.66191E-3	1.69491E-3	1.63925E-3	1.68615E-3	1.61531E-3	1.64368E-3	1.52804E-3	1.69810E-3	1.59774E-3	1.46723E-3	1.47319E-3
5.79763E+2	5.28440E-5	-1.21486E-5	7.30167E-5	-3.83079E-5	7.30306E-6	1.18728E-5	-8.12680E-5	1.21312E-4	-9.05984E-6	-5.28469E-5	-1.19251E-4	-3.38412E-5	-1.74583E-5	1.26658E-4	-1.84992E-5	1.50765E-5	-4.04657E-5	3.83630E-5	-1.84882E-5	-4.81113E-6	1.01951E-3	1.01951E-3	1.01951E-3	1.67378E-3	2.07766E-3	1.60239E-3	1.72767E-3	1.68025E-3	1.75073E-3	1.84645E-3	1.75305E-3	1.87425E-3	1.78532E-3	1.73083E-3	1.63372E-3	1.72068E-3	1.75447E-3	1.57950E-3	1.61912E-3	1.64144E-3	1.54117E-3	1.63619E-3	1.59295E-3	1.65408E-3	1.52425E-3	1.63485E-3	1.62601E-3	1.45921E-3	1.47156E-3
5.80353E+2	4.83753E-5	-4.75656E-5	2.89122E-5	9.03705E-6	-2.00292E-5	2.83702E-5	-1.11520E-5	1.31222E-4	-3.53378E-5	-6.05444E-5	-5.10823E-5	9.11304E-6	-2.70125E-5	1.47863E-4	-9.97427E-5	2.42786E-5	-3.67806E-5	2.27907E-5	-2.67276E-5	-3.39869E-5	1.01935E-3	1.01935E-3	1.01935E-3	1.80036E-3	1.94237E-3	1.56847E-3	1.86566E-3	1.72711E-3	1.81360E-3	1.90205E-3	1.71588E-3	1.75374E-3	1.76315E-3	1.72939E-3	1.65714E-3	1.70449E-3	1.72127E-3	1.55035E-3	1.63331E-3	1.67607E-3	1.52206E-3	1.61828E-3	1.59090E-3	1.73601E-3	1.51893E-3	1.56593E-3	1.61859E-3	1.50600E-3	1.49532E-3
5.80944E+2	3.28989E-5	-2.73014E-5	-2.54245E-5	2.01341E-5	-5.45148E-5	3.92443E-5	1.76894E-5	6.41440E-5	-7.83945E-5	-7.61223E-6	9.45115E-6	8.02454E-5	-2.18639E-5	1.30547E-4	-9.52159E-5	4.72686E-5	-2.93362E-5	-1.32747E-5	-3.77454E-5	-5.09391E-5	1.03776E-3	1.03776E-3	1.03776E-3	1.92984E-3	1.82087E-3	1.67547E-3	1.94698E-3	1.77812E-3	1.74536E-3	1.83623E-3	1.74488E-3	1.72777E-3	1.74816E-3	1.73651E-3	1.63878E-3	1.66413E-3	1.66626E-3	1.50237E-3	1.60935E-3	1.64308E-3	1.57143E-3	1.63854E-3	1.62980E-3	1.74643E-3	1.51824E-3	1.52014E-3	1.57789E-3	1.51943E-3	1.49059E-3
5.81535E+2	3.46258E-5	-5.77297E-5	-5.49210E-5	-3.99993E-5	-5.14913E-5	4.25741E-5	4.17861E-6	1.81723E-5	-4.72747E-5	4.18711E-5	6.96476E-5	1.35545E-4	-4.46439E-5	8.49352E-5	-4.10712E-5	7.40342E-5	-6.33112E-5	-2.58236E-5	-3.57747E-5	-4.35430E-5	1.06889E-3	1.06889E-3	1.06889E-3	2.04570E-3	1.71190E-3	1.75838E-3	1.95734E-3	1.79536E-3	1.81623E-3	1.83180E-3	1.78242E-3	1.69868E-3	1.77728E-3	1.75116E-3	1.63346E-3	1.69106E-3	1.71276E-3	1.55864E-3	1.60546E-3	1.69676E-3	1.58768E-3	1.70146E-3	1.66577E-3	1.70524E-3	1.57551E-3	1.51274E-3	1.56563E-3	1.50327E-3	1.47644E-3
5.82126E+2	-2.90162E-5	-8.17272E-5	-1.26014E-5	-6.55074E-5	-3.54397E-5	2.99294E-5	4.91840E-5	-3.18310E-5	-4.43940E-5	4.51883E-5	1.38458E-4	1.81009E-4	-1.11825E-5	-2.25717E-5	-8.11374E-6	7.76038E-5	-1.18607E-4	-2.74753E-5	-7.55579E-6	-2.53494E-5	1.08825E-3	1.08825E-3	1.08825E-3	2.04232E-3	1.63375E-3	1.93699E-3	1.92260E-3	1.81561E-3	1.88065E-3	1.88412E-3	1.83207E-3	1.73864E-3	1.76678E-3	1.77161E-3	1.74155E-3	1.67417E-3	1.78278E-3	1.57980E-3	1.66833E-3	1.66477E-3	1.64050E-3	1.70414E-3	1.66069E-3	1.65841E-3	1.65187E-3	1.51376E-3	1.53711E-3	1.49040E-3	1.45039E-3
5.82717E+2	-7.58981E-5	-7.62021E-5	-2.22731E-5	-9.01886E-5	1.51505E-5	1.26926E-5	8.08111E-5	-1.16499E-4	-5.22530E-5	5.89079E-7	1.69741E-4	2.09349E-4	-1.56123E-5	-6.00257E-5	2.85721E-5	9.33327E-5	-9.75873E-5	-4.76373E-6	1.15317E-5	-1.04675E-5	1.10624E-3	1.10624E-3	1.10624E-3	1.96528E-3	1.63988E-3	1.96202E-3	1.91269E-3	1.84310E-3	1.88310E-3	1.78087E-3	1.88634E-3	1.82081E-3	1.76121E-3	1.76116E-3	1.78870E-3	1.61052E-3	1.79278E-3	1.59701E-3	1.71263E-3	1.64004E-3	1.60891E-3	1.67700E-3	1.68348E-3	1.61911E-3	1.66314E-3	1.55382E-3	1.47836E-3	1.51171E-3	1.43619E-3
5.83308E+2	-6.51776E-5	-6.47254E-6	-6.53816E-5	-1.18798E-4	2.38400E-5	3.92107E-5	5.84124E-5	-7.38644E-5	-7.56444E-5	1.90500E-5	7.83391E-5	1.83279E-4	-2.85922E-5	-3.93610E-5	6.84112E-5	5.73644E-5	-4.35509E-5	-1.75114E-5	1.94680E-5	-1.30214E-5	1.12164E-3	1.12164E-3	1.12164E-3	1.83936E-3	1.69856E-3	1.97538E-3	1.86546E-3	1.98116E-3	1.87659E-3	1.65540E-3	1.76051E-3	1.81697E-3	1.75770E-3	1.77394E-3	1.81049E-3	1.62854E-3	1.79967E-3	1.60635E-3	1.76681E-3	1.64021E-3	1.65716E-3	1.64408E-3	1.71901E-3	1.57431E-3	1.70145E-3	1.59572E-3	1.45588E-3	1.47823E-3	1.45417E-3
5.83899E+2	-5.49264E-5	-3.24546E-6	-8.76180E-5	-7.91479E-5	1.41549E-5	3.31872E-5	2.47661E-5	-1.72237E-5	-8.63570E-5	3.18422E-5	5.25036E-5	1.35959E-4	-2.94169E-5	1.24058E-5	8.40972E-5	-8.88417E-7	-4.64793E-5	-2.60949E-5	4.34794E-5	-9.97419E-7	1.14443E-3	1.14443E-3	1.14443E-3	1.74024E-3	1.78784E-3	2.05050E-3	1.78314E-3	2.11311E-3	1.82472E-3	1.68948E-3	1.65858E-3	1.79660E-3	1.78237E-3	1.76318E-3	1.83603E-3	1.67641E-3	1.72868E-3	1.66301E-3	1.84513E-3	1.59320E-3	1.74175E-3	1.64413E-3	1.69883E-3	1.59770E-3	1.73701E-3	1.58133E-3	1.46633E-3	1.48625E-3	1.46850E-3
5.84490E+2	-2.28171E-5	-2.66082E-5	-4.86159E-5	-6.71115E-5	4.57785E-6	-1.30897E-5	4.16361E-5	2.65916E-5	-7.03206E-5	-4.24487E-5	3.98180E-5	6.52289E-5	4.83586E-6	2.05194E-5	7.61882E-5	-2.65532E-5	-1.65938E-5	-6.52152E-6	4.01510E-5	2.11334E-5	1.15030E-3	1.15030E-3	1.15030E-3	1.70947E-3	1.83993E-3	2.05887E-3	1.78490E-3	2.15912E-3	1.82604E-3	1.78442E-3	1.65210E-3	1.82140E-3	1.76543E-3	1.75321E-3	1.83395E-3	1.76376E-3	1.72086E-3	1.72137E-3	1.87470E-3	1.55120E-3	1.79339E-3	1.61982E-3	1.68895E-3	1.57728E-3	1.73487E-3	1.53483E-3	1.47690E-3	1.49618E-3	1.47645E-3
5.85081E+2	-4.12755E-6	-5.42818E-5	2.51382E-5	-4.61846E-5	-5.31258E-6	-4.65116E-5	9.85730E-5	1.09136E-4	-6.22420E-5	-1.00364E-4	-1.50058E-5	-1.48068E-5	-2.07750E-6	3.27984E-5	6.60712E-5	-8.22575E-5	5.24338E-5	7.84569E-7	2.65862E-5	2.16501E-5	1.12175E-3	1.12175E-3	1.12175E-3	1.75691E-3	1.95034E-3	1.93423E-3	1.83997E-3	2.06354E-3	1.81561E-3	1.77072E-3	1.62853E-3	1.90779E-3	1.79800E-3	1.78484E-3	1.80908E-3	1.78224E-3	1.69996E-3	1.71326E-3	1.83833E-3	1.52788E-3	1.73699E-3	1.62416E-3	1.65372E-3	1.56887E-3	1.70194E-3	1.53843E-3	1.46837E-3	1.52579E-3	1.51297E-3
5.85673E+2	-1.71805E-5	-1.44235E-5	7.16431E-5	-3.88543E-6	-7.52890E-5	-7.29650E-5	1.39351E-4	1.24933E-4	-3.02096E-5	-1.20966E-4	-5.78868E-5	-6.36149E-5	-2.59966E-5	7.86962E-5	4.88830E-5	-1.08548E-4	9.23363E-5	-1.23741E-6	2.11328E-5	1.52287E-5	1.09673E-3	1.09673E-3	1.09673E-3	1.76379E-3	2.10121E-3	1.80492E-3	2.00038E-3	1.97503E-3	1.75112E-3	1.74261E-3	1.60939E-3	1.89951E-3	1.79060E-3	1.73745E-3	1.79502E-3	1.78757E-3	1.64849E-3	1.72694E-3	1.77192E-3	1.56096E-3	1.63011E-3	1.60059E-3	1.64410E-3	1.61691E-3	1.61382E-3	1.52350E-3	1.49524E-3	1.54024E-3	1.54405E-3
5.86264E+2	3.12655E-5	4.00824E-5	9.82800E-5	5.91443E-5	-1.32347E-4	-2.52091E-5	1.27187E-4	8.63041E-5	-3.75560E-5	-9.29917E-5	-7.28225E-6	-1.05540E-4	-8.02497E-5	1.05810E-4	8.60064E-6	-1.24273E-4	5.98373E-5	-3.66250E-5	2.12016E-5	4.36167E-6	1.11404E-3	1.11404E-3	1.11404E-3	1.76023E-3	2.15795E-3	1.70242E-3	2.08808E-3	1.88007E-3	1.72270E-3	1.80360E-3	1.60783E-3	1.85373E-3	1.81111E-3	1.75309E-3	1.76806E-3	1.74369E-3	1.63677E-3	1.77399E-3	1.74105E-3	1.60410E-3	1.53502E-3	1.61050E-3	1.63328E-3	1.67592E-3	1.55588E-3	1.53434E-3	1.51407E-3	1.49730E-3	1.59332E-3
5.86855E+2	1.10542E-4	4.31529E-5	1.18475E-4	8.96166E-5	-1.24768E-4	2.41448E-5	1.23286E-4	9.49494E-5	2.34208E-5	-8.90987E-5	-4.83017E-5	-1.37804E-4	-1.24601E-4	5.56863E-5	3.69732E-5	-1.65707E-4	1.09864E-5	-3.05866E-5	1.21754E-5	-2.25410E-5	1.10418E-3	1.10418E-3	1.10418E-3	1.88107E-3	2.07362E-3	1.73845E-3	2.06972E-3	1.83948E-3	1.72682E-3	1.86930E-3	1.66884E-3	1.87039E-3	1.80022E-3	1.80437E-3	1.71129E-3	1.73148E-3	1.60542E-3	1.79241E-3	1.69695E-3	1.63240E-3	1.53038E-3	1.64363E-3	1.61397E-3	1.69894E-3	1.51227E-3	1.52388E-3	1.48677E-3	1.42762E-3	1.57397E-3
5.87446E+2	1.10761E-4	1.46136E-5	1.35399E-4	1.26139E-4	-1.32544E-4	4.62575E-5	7.86533E-5	5.37660E-5	9.85630E-5	5.88020E-6	-1.05208E-4	-1.28146E-4	-1.19860E-4	-2.57667E-5	6.75121E-5	-1.33177E-4	-6.46420E-5	-4.70808E-6	6.91713E-6	-3.04094E-5	1.08978E-3	1.08978E-3	1.08978E-3	2.02692E-3	1.99384E-3	1.77343E-3	2.09232E-3	1.78551E-3	1.72182E-3	1.96653E-3	1.74275E-3	1.87376E-3	1.83683E-3	1.83324E-3	1.73473E-3	1.73344E-3	1.66606E-3	1.85376E-3	1.65091E-3	1.65520E-3	1.56898E-3	1.65858E-3	1.56480E-3	1.67850E-3	1.48260E-3	1.51379E-3	1.49961E-3	1.42459E-3	1.55635E-3
5.88038E+2	5.07680E-5	-2.08737E-5	1.41252E-4	9.98574E-5	-1.14328E-4	7.37443E-5	2.47859E-5	-1.30515E-6	1.12377E-4	1.01610E-5	5.60234E-6	-1.37358E-4	-5.67601E-5	-1.10367E-4	8.57885E-5	-3.49467E-5	-1.61510E-4	3.21384E-5	2.11282E-5	-2.01538E-5	1.10638E-3	1.10638E-3	1.10638E-3	2.06268E-3	1.90922E-3	1.83518E-3	2.15003E-3	1.74427E-3	1.67427E-3	2.10467E-3	1.79357E-3	1.93444E-3	1.84832E-3	1.80224E-3	1.70577E-3	1.75955E-3	1.77081E-3	1.84077E-3	1.68866E-3	1.70894E-3	1.57540E-3	1.67790E-3	1.53688E-3	1.63284E-3	1.47679E-3	1.56838E-3	1.54162E-3	1.45436E-3	1.51127E-3
5.88629E+2	5.59799E-5	-4.81792E-5	1.47965E-4	3.72730E-5	-1.01749E-4	5.07402E-5	-1.44111E-5	-3.48249E-5	1.16161E-4	3.27793E-5	5.28080E-6	-7.76545E-5	-8.75041E-6	-9.48365E-5	3.07544E-5	2.52617E-5	-1.84267E-4	3.90579E-5	2.99714E-5	-6.55153E-6	1.11148E-3	1.11148E-3	1.11148E-3	2.03858E-3	1.82919E-3	1.75293E-3	2.12708E-3	1.79224E-3	1.74964E-3	2.07447E-3	1.79196E-3	1.89722E-3	1.78115E-3	1.74239E-3	1.69576E-3	1.73126E-3	1.86758E-3	1.83325E-3	1.61249E-3	1.71057E-3	1.55420E-3	1.68247E-3	1.53236E-3	1.57497E-3	1.44544E-3	1.59126E-3	1.53689E-3	1.46283E-3	1.51356E-3
5.89221E+2	3.61369E-5	-3.94520E-5	8.92134E-5	2.23539E-5	-8.94367E-5	4.23407E-6	-3.34704E-5	-6.04786E-5	8.13849E-5	6.86418E-5	1.23015E-5	2.60006E-5	-7.41216E-6	-1.16580E-4	2.27308E-5	9.29872E-5	-1.88662E-4	6.11313E-5	1.80162E-5	3.59325E-7	1.11219E-3	1.11219E-3	1.11219E-3	1.99373E-3	1.83424E-3	1.70480E-3	1.98940E-3	1.82898E-3	1.79977E-3	1.96429E-3	1.68651E-3	1.90350E-3	1.77863E-3	1.66379E-3	1.68318E-3	1.75939E-3	1.85644E-3	1.76974E-3	1.61266E-3	1.73906E-3	1.57685E-3	1.67864E-3	1.58925E-3	1.53256E-3	1.41212E-3	1.63293E-3	1.52424E-3	1.45025E-3	1.47013E-3
5.89812E+2	3.61574E-5	-5.23427E-5	1.02111E-4	6.49235E-5	-6.57149E-5	1.20100E-5	-4.48972E-5	-1.05702E-4	5.48462E-5	2.02165E-5	5.27645E-6	9.18657E-5	-1.75500E-5	-1.23048E-4	9.40618E-6	8.34283E-5	-1.39670E-4	6.99252E-5	-3.28998E-6	2.04867E-6	1.12328E-3	1.12328E-3	1.12328E-3	1.86141E-3	1.80652E-3	1.79776E-3	1.86582E-3	1.78254E-3	1.73465E-3	1.90608E-3	1.70204E-3	1.79588E-3	1.82854E-3	1.66795E-3	1.67782E-3	1.80041E-3	1.80692E-3	1.70642E-3	1.66691E-3	1.73250E-3	1.66661E-3	1.64028E-3	1.63263E-3	1.50389E-3	1.44505E-3	1.63748E-3	1.46751E-3	1.43477E-3	1.41847E-3
5.90404E+2	-4.54903E-5	-7.41098E-5	3.58974E-5	5.83672E-5	-2.40394E-5	2.64429E-5	-4.85432E-5	-9.34178E-5	6.69958E-5	5.81200E-6	-3.60918E-5	1.39442E-4	-3.17200E-5	-8.13494E-5	-2.84552E-5	8.60098E-5	-5.11800E-5	7.91462E-5	5.88899E-6	1.03948E-5	1.12328E-3	1.12328E-3	1.12328E-3	1.79277E-3	1.76349E-3	1.85685E-3	1.79249E-3	1.79504E-3	1.78008E-3	1.93114E-3	1.75414E-3	1.75749E-3	1.87463E-3	1.68053E-3	1.70244E-3	1.87163E-3	1.85941E-3	1.72464E-3	1.67657E-3	1.71371E-3	1.68075E-3	1.62546E-3	1.66339E-3	1.56358E-3	1.43261E-3	1.58259E-3	1.50636E-3	1.39486E-3	1.39207E-3
5.90996E+2	-9.07928E-5	-8.20293E-5	1.51324E-5	4.39098E-5	3.86751E-5	3.75962E-5	-6.51862E-5	-7.44047E-5	6.04849E-5	-4.50050E-6	-5.56745E-6	1.19770E-4	-4.88511E-5	-6.45192E-5	-1.27421E-5	1.01604E-4	-1.14321E-5	3.95741E-5	-4.90848E-6	8.18780E-6	1.09944E-3	1.09944E-3	1.09944E-3	1.77830E-3	1.75005E-3	1.94835E-3	1.82669E-3	1.82391E-3	1.92509E-3	1.90540E-3	1.79627E-3	1.72193E-3	1.85540E-3	1.66139E-3	1.73120E-3	1.84846E-3	1.87462E-3	1.70717E-3	1.72536E-3	1.77210E-3	1.68815E-3	1.60854E-3	1.67051E-3	1.56996E-3	1.44370E-3	1.55686E-3	1.53124E-3	1.41127E-3	1.34805E-3
5.91587E+2	-9.91137E-5	-6.07864E-5	-3.61211E-5	1.07806E-4	8.83514E-5	3.76279E-5	-9.75729E-5	-1.11746E-4	5.77785E-5	-9.15692E-6	-2.51768E-5	6.25052E-5	-4.97481E-5	2.43338E-5	7.57652E-5	1.42335E-5	2.13070E-5	1.20576E-5	-1.53805E-5	3.03624E-6	1.10691E-3	1.10691E-3	1.10691E-3	1.61711E-3	1.78370E-3	2.04035E-3	1.81587E-3	1.77250E-3	2.03467E-3	1.86104E-3	1.85794E-3	1.71095E-3	1.89295E-3	1.66090E-3	1.80453E-3	1.78931E-3	1.79774E-3	1.64550E-3	1.75936E-3	1.77310E-3	1.68543E-3	1.59321E-3	1.62706E-3	1.59795E-3	1.45067E-3	1.53086E-3	1.52905E-3	1.41094E-3	1.29375E-3
5.92179E+2	-1.19154E-4	-6.28759E-5	-8.66884E-5	1.05981E-4	6.27229E-5	3.46248E-5	-7.82079E-5	-2.27865E-5	2.29105E-5	1.12183E-5	-7.43712E-5	2.79462E-5	-2.02467E-5	2.42524E-5	9.72227E-5	5.03887E-5	6.76436E-5	-1.49680E-5	-2.44514E-5	-1.16093E-6	1.11932E-3	1.11932E-3	1.11932E-3	1.59737E-3	1.85223E-3	2.14012E-3	1.90850E-3	1.74016E-3	2.09638E-3	1.75850E-3	1.87433E-3	1.69301E-3	1.92931E-3	1.74354E-3	1.90060E-3	1.74285E-3	1.75237E-3	1.71347E-3	1.66824E-3	1.73705E-3	1.66360E-3	1.59068E-3	1.64375E-3	1.62109E-3	1.44622E-3	1.41722E-3	1.45777E-3	1.48521E-3	1.31029E-3
5.92771E+2	-1.37567E-4	-2.51234E-5	-6.14835E-5	8.68697E-5	3.85105E-5	1.83441E-5	-6.80710E-5	6.75412E-5	2.08889E-5	3.68687E-5	-6.22894E-5	3.16035E-6	-1.91639E-5	-8.89329E-7	7.19689E-5	2.52840E-6	8.70127E-5	-2.51104E-5	-2.68563E-5	-7.13883E-6	1.12075E-3	1.12075E-3	1.12075E-3	1.73255E-3	1.92061E-3	2.12671E-3	1.97677E-3	1.74120E-3	2.08238E-3	1.72955E-3	1.86410E-3	1.82355E-3	1.89579E-3	1.85042E-3	1.97009E-3	1.68952E-3	1.74924E-3	1.72582E-3	1.63819E-3	1.71264E-3	1.61729E-3	1.60136E-3	1.64501E-3	1.69471E-3	1.48861E-3	1.38862E-3	1.42465E-3	1.50330E-3	1.31997E-3
5.93363E+2	-3.86298E-5	2.99107E-5	-2.90147E-5	9.46707E-5	2.79479E-5	-3.89818E-5	-4.20435E-5	6.31356E-5	-3.11045E-5	2.33133E-6	5.44404E-6	-4.81439E-5	1.38333E-5	-2.50011E-5	3.87869E-5	-5.83140E-5	8.93472E-5	-1.97716E-5	-1.94636E-5	-1.49391E-5	1.13353E-3	1.13353E-3	1.13353E-3	1.82269E-3	2.04462E-3	2.09597E-3	1.99666E-3	1.77453E-3	2.02440E-3	1.75777E-3	1.92994E-3	1.91867E-3	1.89032E-3	1.93405E-3	1.95276E-3	1.66583E-3	1.76006E-3	1.75970E-3	1.66351E-3	1.66954E-3	1.62189E-3	1.61740E-3	1.61550E-3	1.64807E-3	1.51841E-3	1.41416E-3	1.40777E-3	1.47986E-3	1.34510E-3
5.93955E+2	-5.09133E-5	3.75571E-5	3.53063E-5	7.36276E-5	3.66172E-5	-5.88035E-5	-9.70931E-6	8.52805E-5	-2.01553E-5	1.37434E-5	-3.43892E-6	-6.18042E-5	6.53254E-5	-2.48088E-5	5.73362E-5	-9.58419E-5	3.77411E-5	-6.91505E-5	-1.58867E-5	-3.20221E-5	1.14531E-3	1.14531E-3	1.14531E-3	1.96583E-3	2.09926E-3	2.07375E-3	2.05176E-3	1.93342E-3	1.89584E-3	1.83747E-3	1.92756E-3	1.93132E-3	1.89548E-3	1.99500E-3	1.89065E-3	1.68215E-3	1.74648E-3	1.75609E-3	1.61616E-3	1.62808E-3	1.61288E-3	1.63792E-3	1.63408E-3	1.59624E-3	1.55449E-3	1.41029E-3	1.41811E-3	1.51276E-3	1.37877E-3
5.94547E+2	-7.18997E-5	8.23656E-5	-6.47925E-6	4.45862E-5	4.05045E-5	1.55019E-6	2.17048E-5	4.94749E-5	2.07929E-5	1.10295E-5	2.37666E-5	-4.48806E-5	5.54135E-5	-4.47026E-5	2.04019E-5	-5.19691E-5	-2.70068E-5	-8.16450E-5	-7.57717E-6	-3.54302E-5	1.16968E-3	1.16968E-3	1.16968E-3	2.22136E-3	2.13527E-3	1.97901E-3	2.06708E-3	2.02454E-3	1.87326E-3	1.85627E-3	1.94493E-3	1.93393E-3	1.84262E-3	2.02568E-3	1.84846E-3	1.72633E-3	1.77663E-3	1.76291E-3	1.60999E-3	1.61030E-3	1.60823E-3	1.66387E-3	1.62052E-3	1.59548E-3	1.65460E-3	1.45314E-3	1.45223E-3	1.52589E-3	1.41959E-3
5.95139E+2	-9.85140E-5	1.14781E-4	-1.44156E-5	3.33220E-5	3.41189E-6	3.99918E-5	8.22425E-5	2.27493E-5	1.14916E-5	8.00275E-6	3.47899E-5	-3.78888E-6	2.06314E-5	-2.45762E-5	-2.85721E-5	-4.40996E-5	-5.79702E-5	-8.26065E-5	1.25996E-6	-1.81314E-5	1.19168E-3	1.19168E-3	1.19168E-3	2.23050E-3	2.23337E-3	1.85951E-3	2.04791E-3	2.02235E-3	1.90890E-3	1.86986E-3	1.89970E-3	1.96945E-3	1.84891E-3	1.97208E-3	1.85092E-3	1.72674E-3	1.79055E-3	1.76646E-3	1.64284E-3	1.57671E-3	1.65464E-3	1.69378E-3	1.59051E-3	1.59333E-3	1.72258E-3	1.51571E-3	1.45241E-3	1.56076E-3	1.42182E-3
5.95731E+2	-5.11580E-5	1.06035E-4	1.03340E-5	-2.32129E-5	-1.70061E-5	6.69041E-5	1.01824E-4	-1.53092E-5	1.32149E-5	2.13866E-5	8.57002E-6	5.34375E-5	-2.33859E-5	-1.48692E-5	-1.11095E-4	-1.67564E-6	-5.04353E-6	-7.74482E-5	-2.51889E-5	-1.63132E-5	1.18493E-3	1.18493E-3	1.18493E-3	2.24962E-3	2.18659E-3	1.81149E-3	1.93627E-3	2.01944E-3	1.86777E-3	1.92621E-3	1.89668E-3	1.96830E-3	1.84002E-3	1.95113E-3	1.80646E-3	1.73296E-3	1.76621E-3	1.77746E-3	1.70329E-3	1.61053E-3	1.65957E-3	1.72770E-3	1.52676E-3	1.56436E-3	1.70644E-3	1.54641E-3	1.45091E-3	1.47682E-3	1.45204E-3
5.96323E+2	-8.22225E-6	4.66737E-5	1.57400E-5	-1.45938E-5	-1.68006E-5	8.65548E-5	9.18185E-5	-1.73436E-5	4.47859E-5	3.85987E-6	-3.34104E-5	4.78287E-5	-2.20969E-6	-3.19445E-5	-1.27625E-4	2.57383E-5	-3.17475E-5	-4.71464E-5	-3.22375E-5	2.81131E-7	1.16774E-3	1.16774E-3	1.16774E-3	2.20731E-3	2.12992E-3	1.90742E-3	1.77622E-3	2.07656E-3	1.79023E-3	1.97043E-3	1.88649E-3	1.90063E-3	1.89000E-3	1.90040E-3	1.70659E-3	1.72820E-3	1.77189E-3	1.77158E-3	1.74770E-3	1.61869E-3	1.66446E-3	1.77014E-3	1.43801E-3	1.48369E-3	1.68923E-3	1.58670E-3	1.48179E-3	1.43803E-3	1.46815E-3
5.96915E+2	1.90711E-5	1.82022E-5	3.29917E-5	4.11679E-5	-1.72162E-5	7.22988E-5	6.01400E-5	1.87262E-5	1.96571E-5	1.12389E-5	-1.12375E-4	-1.67163E-5	-1.23683E-6	-4.98719E-5	-4.05829E-5	1.31327E-5	-5.27898E-7	-3.38435E-5	-3.43595E-5	1.03038E-7	1.13798E-3	1.13798E-3	1.13798E-3	2.15874E-3	2.15096E-3	1.92049E-3	1.78871E-3	2.16080E-3	1.87983E-3	2.09365E-3	1.90515E-3	1.93802E-3	1.88286E-3	1.71452E-3	1.69952E-3	1.71185E-3	1.72733E-3	1.76735E-3	1.76990E-3	1.67546E-3	1.65274E-3	1.74000E-3	1.45025E-3	1.52348E-3	1.68613E-3	1.56122E-3	1.45761E-3	1.44010E-3	1.38079E-3
5.97507E+2	-8.63027E-5	5.10783E-5	2.10567E-5	4.11861E-5	6.07145E-5	5.62338E-5	3.14198E-5	-2.93413E-5	4.42598E-5	4.92004E-5	-9.32232E-5	-9.38091E-5	3.38146E-5	-4.49681E-5	1.28853E-5	-1.07838E-5	-2.85634E-5	-7.99301E-6	-1.79352E-5	1.10705E-5	1.15246E-3	1.15246E-3	1.15246E-3	2.15616E-3	2.16338E-3	1.93345E-3	1.71271E-3	2.13465E-3	1.97504E-3	2.09861E-3	1.94331E-3	1.94660E-3	1.87085E-3	1.63939E-3	1.78878E-3	1.75137E-3	1.66118E-3	1.84813E-3	1.84067E-3	1.72967E-3	1.69897E-3	1.67141E-3	1.47349E-3	1.55324E-3	1.62514E-3	1.54381E-3	1.49659E-3	1.45882E-3	1.38243E-3
5.98099E+2	-9.24511E-5	3.68902E-5	-5.02601E-6	5.18202E-5	6.71541E-5	2.98946E-5	3.61732E-5	-5.24300E-6	2.10942E-5	7.43077E-5	-5.91554E-5	-9.17752E-5	6.75171E-5	-4.74632E-5	-2.02040E-5	-1.69132E-5	-5.09799E-5	3.32543E-6	-1.32265E-5	1.42607E-5	1.16945E-3	1.16945E-3	1.16945E-3	2.14579E-3	2.24159E-3	1.97441E-3	1.72845E-3	2.06319E-3	2.08149E-3	2.09276E-3	1.97100E-3	2.01559E-3	1.88850E-3	1.60796E-3	1.85172E-3	1.74918E-3	1.68873E-3	1.89660E-3	1.83368E-3	1.76352E-3	1.71694E-3	1.62639E-3	1.55767E-3	1.56021E-3	1.59736E-3	1.50146E-3	1.51973E-3	1.49499E-3	1.38539E-3
5.98692E+2	-6.03155E-5	2.88463E-6	-4.08740E-5	2.20422E-5	8.85681E-5	4.42115E-5	6.05342E-5	-3.53075E-5	5.53443E-6	9.50446E-5	-3.38646E-5	-1.09459E-4	8.89261E-5	-2.74161E-5	-5.04793E-5	-7.86155E-6	-7.73912E-5	2.77287E-5	-1.03414E-5	1.78355E-5	1.16721E-3	1.16721E-3	1.16721E-3	2.08593E-3	2.27213E-3	2.02172E-3	1.72593E-3	1.91096E-3	2.11679E-3	2.08812E-3	2.01501E-3	1.98494E-3	1.90741E-3	1.58781E-3	1.83365E-3	1.76377E-3	1.66442E-3	1.76521E-3	1.73128E-3	1.71302E-3	1.72185E-3	1.58930E-3	1.60900E-3	1.60042E-3	1.54804E-3	1.40203E-3	1.52686E-3	1.50785E-3	1.35691E-3
5.99284E+2	-8.87330E-5	2.65741E-5	-5.20199E-5	-4.05217E-5	1.25868E-4	4.56187E-5	5.85167E-5	1.63869E-5	-3.19261E-6	1.30730E-4	4.30459E-5	-1.50064E-4	6.69410E-5	-5.95339E-6	-6.69517E-5	-7.26633E-5	-7.71169E-5	2.50452E-5	1.27532E-5	5.73771E-6	1.17979E-3	1.17979E-3	1.17979E-3	2.00068E-3	2.29197E-3	2.03947E-3	1.82828E-3	1.86978E-3	2.11419E-3	1.99819E-3	2.09071E-3	1.94263E-3	1.88015E-3	1.69876E-3	1.82008E-3	1.74951E-3	1.70134E-3	1.64218E-3	1.64616E-3	1.66097E-3	1.71109E-3	1.56139E-3	1.64887E-3	1.63801E-3	1.53633E-3	1.40286E-3	1.55536E-3	1.46099E-3	1.36792E-3
5.99876E+2	-5.70710E-5	5.30129E-5	-6.82921E-5	-4.63309E-5	1.79234E-4	-2.12819E-5	9.98648E-6	6.08080E-6	6.67475E-6	8.05217E-5	6.89746E-5	-1.34666E-4	8.46193E-5	4.98692E-5	-1.93691E-5	-8.90964E-5	-1.22332E-4	-6.17419E-6	2.56032E-5	3.62959E-8	1.17554E-3	1.17554E-3	1.17554E-3	1.90463E-3	2.35303E-3	2.06417E-3	1.94710E-3	1.89287E-3	2.01056E-3	1.99422E-3	2.12120E-3	1.91545E-3	1.81076E-3	1.79104E-3	1.78227E-3	1.80405E-3	1.82874E-3	1.62091E-3	1.64279E-3	1.64515E-3	1.70392E-3	1.54943E-3	1.69094E-3	1.64917E-3	1.58112E-3	1.42847E-3	1.56704E-3	1.41895E-3	1.38929E-3
6.00469E+2	-1.18105E-5	3.95261E-5	-9.56567E-5	3.96677E-6	1.39409E-4	-6.86099E-5	-4.77349E-5	-3.79083E-5	1.03038E-4	4.62858E-5	7.26686E-5	-1.09405E-4	7.92703E-5	1.28769E-4	-1.47074E-5	-1.12653E-4	-1.25387E-4	-2.53709E-5	3.31294E-5	3.18080E-6	1.18195E-3	1.18195E-3	1.18195E-3	1.93108E-3	2.38952E-3	1.99404E-3	2.05063E-3	1.83922E-3	1.97246E-3	2.01106E-3	2.10247E-3	1.84975E-3	1.79578E-3	1.88374E-3	1.78612E-3	1.83149E-3	1.84452E-3	1.65083E-3	1.64034E-3	1.60811E-3	1.74374E-3	1.55071E-3	1.69338E-3	1.66563E-3	1.60933E-3	1.37843E-3	1.60808E-3	1.39635E-3	1.39006E-3
6.01061E+2	-7.41136E-6	1.19661E-5	-8.79252E-5	2.04259E-5	7.43545E-5	-9.90140E-5	-1.05496E-8	-6.01120E-5	1.28284E-4	1.34271E-5	1.03652E-4	-4.23484E-5	1.80640E-6	1.91230E-4	-5.30341E-6	-1.07274E-4	-1.51382E-4	-7.11836E-6	2.26019E-5	1.50447E-7	1.19243E-3	1.19243E-3	1.19243E-3	2.03547E-3	2.21363E-3	2.02194E-3	2.17435E-3	1.80884E-3	2.01617E-3	1.94557E-3	2.05904E-3	1.81993E-3	1.78024E-3	1.94846E-3	1.84494E-3	1.77951E-3	1.85141E-3	1.67171E-3	1.66602E-3	1.61824E-3	1.72828E-3	1.59490E-3	1.66476E-3	1.63276E-3	1.55719E-3	1.38923E-3	1.60345E-3	1.37923E-3	1.37337E-3
6.01654E+2	-6.55668E-6	1.22121E-5	-6.08001E-5	5.43026E-5	5.20697E-5	-1.39996E-5	-3.75373E-5	-6.33450E-5	5.80196E-5	-5.48801E-5	3.32221E-6	3.81108E-5	-4.92882E-5	2.06262E-4	-9.03165E-6	-3.90693E-5	-1.28613E-4	-9.49464E-6	3.41169E-5	1.42001E-5	1.21841E-3	1.21841E-3	1.21841E-3	2.07027E-3	2.15422E-3	2.17535E-3	2.25032E-3	1.85638E-3	2.02247E-3	1.93252E-3	2.06210E-3	1.80717E-3	1.72903E-3	1.90839E-3	1.86746E-3	1.79927E-3	1.87649E-3	1.71908E-3	1.72296E-3	1.66392E-3	1.73213E-3	1.65830E-3	1.65382E-3	1.56912E-3	1.54365E-3	1.43003E-3	1.58444E-3	1.43759E-3	1.35056E-3
6.02246E+2	3.57927E-5	9.79877E-6	-3.99731E-5	1.05149E-4	6.89996E-5	-1.86320E-6	-9.25490E-5	-1.08066E-4	4.87317E-5	-7.67340E-5	-5.21041E-5	5.01897E-5	-5.86491E-5	1.99303E-4	3.17107E-5	-1.80752E-5	-1.22644E-4	-1.14972E-5	1.28648E-5	1.96148E-5	1.21810E-3	1.21810E-3	1.21810E-3	2.11424E-3	2.09445E-3	2.14148E-3	2.29703E-3	2.02640E-3	2.09120E-3	1.87263E-3	2.06374E-3	1.87581E-3	1.75683E-3	1.90998E-3	1.90319E-3	1.81820E-3	1.92166E-3	1.75307E-3	1.80663E-3	1.71400E-3	1.73231E-3	1.67206E-3	1.65634E-3	1.54389E-3	1.51320E-3	1.49254E-3	1.51308E-3	1.42818E-3	1.36951E-3
6.02839E+2	6.28873E-5	8.40894E-5	-4.53795E-5	1.16430E-4	4.08241E-5	-2.45844E-5	-1.15910E-4	-8.34578E-5	5.47652E-5	-8.94189E-5	-8.30868E-5	7.62574E-5	-8.27518E-5	1.03421E-4	9.47005E-5	-2.16094E-5	-6.43807E-5	-3.24274E-5	2.80982E-6	6.82285E-6	1.23324E-3	1.23324E-3	1.23324E-3	2.08377E-3	2.03081E-3	2.17348E-3	2.23521E-3	2.11129E-3	2.06017E-3	1.96809E-3	2.09618E-3	1.82820E-3	1.79184E-3	1.87794E-3	1.90897E-3	1.83398E-3	1.85315E-3	1.72268E-3	1.79008E-3	1.78539E-3	1.71407E-3	1.68466E-3	1.58871E-3	1.57395E-3	1.52879E-3	1.50014E-3	1.47730E-3	1.44377E-3	1.34935E-3
6.03432E+2	5.89611E-5	8.75405E-5	8.17150E-6	9.58616E-5	4.53400E-5	-3.77821E-5	-1.12253E-4	-9.80498E-5	3.27838E-5	-1.10783E-4	-8.08026E-5	1.07413E-4	-4.47502E-5	3.71519E-5	7.76404E-5	1.88286E-5	-8.45577E-5	2.60343E-6	5.65047E-6	-8.96771E-6	1.24967E-3	1.24967E-3	1.24967E-3	2.05054E-3	1.92578E-3	2.24736E-3	2.16738E-3	2.13189E-3	2.12003E-3	2.01879E-3	2.11208E-3	1.76564E-3	1.86859E-3	1.85068E-3	1.92884E-3	1.76488E-3	1.83443E-3	1.74970E-3	1.79961E-3	1.80877E-3	1.65741E-3	1.73914E-3	1.53791E-3	1.57464E-3	1.55381E-3	1.53426E-3	1.44057E-3	1.47438E-3	1.31813E-3
6.04024E+2	1.15914E-5	2.00544E-5	4.88264E-5	9.88645E-5	2.57836E-6	-7.60128E-5	-6.23748E-5	-4.43727E-5	3.43594E-5	-7.90468E-5	-5.10238E-5	1.17255E-4	-4.27567E-5	-2.11837E-5	6.58295E-5	6.15905E-5	-1.19632E-4	4.15624E-5	4.84536E-6	-1.09537E-5	1.24250E-3	1.24250E-3	1.24250E-3	2.13296E-3	1.89494E-3	2.25583E-3	2.11524E-3	2.16535E-3	2.15790E-3	2.05602E-3	2.04473E-3	1.78075E-3	1.89464E-3	1.81658E-3	1.90533E-3	1.74236E-3	1.86833E-3	1.79944E-3	1.81240E-3	1.80421E-3	1.58628E-3	1.68540E-3	1.58285E-3	1.51682E-3	1.48864E-3	1.54477E-3	1.43943E-3	1.49256E-3	1.33158E-3
6.04617E+2	3.19209E-5	-2.13359E-5	5.01235E-5	1.23938E-4	4.88345E-5	-3.71145E-5	-1.40842E-4	2.79630E-5	-1.58200E-5	1.35833E-5	-1.42446E-4	8.51497E-5	5.97351E-6	-9.65321E-5	4.67926E-5	7.18440E-5	-7.73746E-5	3.51828E-5	7.90447E-6	-1.77449E-5	1.23839E-3	1.23839E-3	1.23839E-3	2.15442E-3	1.97906E-3	2.16816E-3	2.10347E-3	2.13733E-3	2.13125E-3	2.00669E-3	1.98191E-3	1.89184E-3	2.04025E-3	1.83765E-3	1.85515E-3	1.81161E-3	1.86567E-3	1.77839E-3	1.75212E-3	1.80032E-3	1.61561E-3	1.65028E-3	1.59682E-3	1.56203E-3	1.48645E-3	1.54439E-3	1.42999E-3	1.50072E-3	1.37500E-3
6.05210E+2	1.07278E-4	-1.58905E-5	6.97970E-5	1.03934E-4	7.06989E-5	-1.36599E-7	-1.70759E-4	3.42052E-5	-7.68631E-5	8.04359E-5	-1.02779E-4	5.92910E-5	-3.32234E-5	-1.30859E-4	5.85036E-6	5.06831E-5	-6.96091E-5	2.04653E-5	1.88833E-5	-2.14015E-5	1.23280E-3	1.23280E-3	1.23280E-3	2.07441E-3	2.14294E-3	2.24806E-3	2.08328E-3	2.17162E-3	2.03804E-3	1.98587E-3	1.92364E-3	1.97253E-3	2.04580E-3	1.80837E-3	1.82509E-3	1.81423E-3	1.84253E-3	1.82240E-3	1.70258E-3	1.79664E-3	1.62337E-3	1.64120E-3	1.65961E-3	1.59656E-3	1.64601E-3	1.53954E-3	1.43905E-3	1.52637E-3	1.38498E-3
6.05803E+2	9.12640E-5	-3.12872E-5	6.27062E-5	9.04890E-5	-1.83193E-5	5.39102E-5	-1.79969E-4	4.52113E-5	-4.43601E-5	1.51861E-4	-6.56300E-5	4.48013E-5	-4.42937E-6	-1.18109E-4	-4.87037E-6	8.85254E-6	-5.37391E-5	-2.79632E-5	1.39535E-5	-1.43723E-5	1.24160E-3	1.24160E-3	1.24160E-3	2.02647E-3	2.25127E-3	2.36609E-3	2.19456E-3	2.21854E-3	2.02878E-3	2.01606E-3	1.96374E-3	1.96216E-3	2.01986E-3	1.75819E-3	1.83030E-3	1.81358E-3	1.84302E-3	1.84790E-3	1.72626E-3	1.74265E-3	1.64719E-3	1.67759E-3	1.67582E-3	1.61299E-3	1.71067E-3	1.54798E-3	1.52580E-3	1.51791E-3	1.38216E-3
6.06396E+2	1.26291E-4	-7.23927E-5	2.00208E-5	1.18523E-4	1.11046E-5	7.46006E-5	-1.72600E-4	4.83752E-5	-2.54769E-5	1.39262E-4	-4.75303E-5	1.62347E-5	4.62132E-5	-1.41102E-4	-4.12382E-5	8.39358E-6	-7.24397E-5	-4.15152E-5	7.49857E-6	-2.22258E-6	1.27235E-3	1.27235E-3	1.27235E-3	2.05981E-3	2.34967E-3	2.29458E-3	2.21460E-3	2.13090E-3	2.01580E-3	2.08604E-3	1.96834E-3	2.06750E-3	2.01044E-3	1.71875E-3	1.86720E-3	1.80579E-3	1.85314E-3	1.90388E-3	1.77248E-3	1.72415E-3	1.66095E-3	1.72708E-3	1.71953E-3	1.65523E-3	1.68283E-3	1.50717E-3	1.55976E-3	1.52124E-3	1.44476E-3
6.06989E+2	2.30457E-4	-6.61908E-5	-7.83410E-6	8.61554E-5	-4.63147E-7	2.67267E-5	-1.16047E-4	3.04617E-5	-7.14811E-6	1.21048E-4	2.49384E-6	-3.86629E-5	6.37255E-5	-1.28257E-4	-1.03024E-4	1.47084E-6	-4.67009E-5	-3.60229E-5	-8.10410E-6	-4.08313E-6	1.25541E-3	1.25541E-3	1.25541E-3	2.17582E-3	2.38041E-3	2.18262E-3	2.18725E-3	2.13719E-3	2.01643E-3	2.12193E-3	1.89826E-3	2.05971E-3	1.99166E-3	1.69621E-3	1.86859E-3	1.86737E-3	1.83355E-3	1.89390E-3	1.75403E-3	1.58134E-3	1.70573E-3	1.79198E-3	1.69215E-3	1.59774E-3	1.62688E-3	1.50878E-3	1.54820E-3	1.50891E-3	1.45224E-3
6.07582E+2	2.30196E-4	1.86301E-5	-4.01494E-5	1.80091E-5	5.76920E-6	2.53080E-5	-8.88070E-5	-2.35555E-5	-1.79336E-5	7.80025E-5	-9.64466E-6	-1.89896E-5	7.52696E-5	-4.06354E-5	-1.46346E-4	1.51211E-5	-2.43815E-5	-4.49083E-5	-1.71596E-5	6.20519E-6	1.25780E-3	1.25780E-3	1.25780E-3	2.29639E-3	2.30631E-3	2.01535E-3	2.23737E-3	2.15845E-3	2.11095E-3	2.10952E-3	1.90874E-3	2.04073E-3	1.96455E-3	1.80604E-3	1.80782E-3	1.93649E-3	1.79577E-3	1.82035E-3	1.73604E-3	1.56398E-3	1.79288E-3	1.76411E-3	1.62397E-3	1.60071E-3	1.52664E-3	1.54798E-3	1.53914E-3	1.41703E-3	1.44814E-3
6.08175E+2	1.26578E-4	6.80015E-5	-1.99732E-5	-6.93111E-5	3.50839E-5	6.87945E-5	-5.11148E-5	-4.55597E-5	2.21496E-5	1.00914E-5	1.45005E-5	8.16216E-7	4.54481E-5	-5.47958E-5	-1.61789E-4	3.06958E-5	-2.03742E-5	-7.80295E-6	-7.25694E-6	1.58185E-5	1.28061E-3	1.28061E-3	1.28061E-3	2.30115E-3	2.27170E-3	1.96018E-3	2.27052E-3	2.23575E-3	2.13585E-3	2.08949E-3	1.94754E-3	2.06992E-3	1.95435E-3	1.84957E-3	1.82624E-3	2.06041E-3	1.79476E-3	1.81706E-3	1.76597E-3	1.62328E-3	1.79253E-3	1.72105E-3	1.65181E-3	1.61166E-3	1.51075E-3	1.59314E-3	1.54061E-3	1.39519E-3	1.45149E-3
6.08768E+2	1.38208E-5	3.62010E-5	-4.38375E-5	-7.68247E-5	5.79511E-5	4.12780E-5	5.21191E-5	-5.76876E-5	4.81650E-5	-1.81024E-5	7.43812E-5	1.15308E-5	6.32741E-5	-1.39333E-5	-1.65614E-4	-2.92534E-5	-1.84344E-5	2.35576E-6	2.66677E-6	1.99439E-5	1.24148E-3	1.24148E-3	1.24148E-3	2.29713E-3	2.21356E-3	2.01928E-3	2.30100E-3	2.13364E-3	2.07071E-3	2.02155E-3	1.95211E-3	2.09123E-3	1.91887E-3	1.88753E-3	1.84478E-3	2.10732E-3	1.89172E-3	1.81478E-3	1.72903E-3	1.64918E-3	1.75028E-3	1.74777E-3	1.66800E-3	1.62048E-3	1.51452E-3	1.61586E-3	1.44228E-3	1.34767E-3	1.44290E-3
6.09361E+2	-3.16966E-5	3.19970E-5	-4.01652E-5	-8.51015E-5	5.78810E-5	7.10485E-5	7.13124E-5	-5.88945E-5	6.50327E-5	-7.78138E-5	6.85386E-5	5.53761E-5	1.29217E-5	-1.15004E-5	-1.07959E-4	-7.67368E-5	1.86805E-5	2.11014E-5	-3.42867E-6	1.94064E-5	1.21509E-3	1.21509E-3	1.21509E-3	2.24860E-3	2.24399E-3	2.09275E-3	2.22769E-3	2.06988E-3	2.02170E-3	1.95232E-3	2.00487E-3	2.01520E-3	1.95101E-3	1.82250E-3	1.81166E-3	2.11578E-3	1.86629E-3	1.78736E-3	1.68187E-3	1.71360E-3	1.71776E-3	1.73827E-3	1.63235E-3	1.56684E-3	1.43599E-3	1.60802E-3	1.38264E-3	1.32981E-3	1.38653E-3
6.09954E+2	-6.46946E-5	-2.26579E-6	1.89211E-5	-9.79559E-5	5.30514E-5	3.57633E-5	4.77607E-5	-2.05959E-5	8.83456E-5	-1.21459E-4	7.67062E-5	7.59003E-5	-5.11233E-5	8.03269E-6	-6.74145E-5	-7.09423E-5	5.08365E-5	1.88241E-5	-1.84581E-6	2.41549E-5	1.23839E-3	1.23839E-3	1.23839E-3	2.24401E-3	2.14932E-3	2.03877E-3	2.11552E-3	2.06272E-3	1.92797E-3	1.86913E-3	2.03421E-3	1.95023E-3	1.91252E-3	1.84770E-3	1.81191E-3	2.07322E-3	1.91666E-3	1.84651E-3	1.69537E-3	1.69543E-3	1.63533E-3	1.63509E-3	1.58634E-3	1.58671E-3	1.36859E-3	1.57561E-3	1.42813E-3	1.33650E-3	1.31780E-3
6.10547E+2	-4.39998E-5	2.82876E-5	2.49968E-5	-8.56401E-5	-2.10213E-5	2.06871E-5	3.20163E-5	-2.33461E-5	9.67192E-5	-1.64811E-4	1.89942E-5	8.20271E-5	-6.89302E-5	3.20263E-5	1.51994E-5	3.09334E-5	1.26946E-5	-5.96222E-6	-3.44638E-6	2.25750E-5	1.22934E-3	1.22934E-3	1.22934E-3	2.17336E-3	2.18508E-3	2.09187E-3	2.01201E-3	2.22745E-3	1.89270E-3	1.80107E-3	1.98455E-3	1.86868E-3	1.95543E-3	1.85792E-3	1.83975E-3	1.96477E-3	1.92618E-3	1.89077E-3	1.65405E-3	1.71696E-3	1.68122E-3	1.56162E-3	1.56337E-3	1.64456E-3	1.35994E-3	1.51816E-3	1.49112E-3	1.34256E-3	1.26387E-3
6.11141E+2	-3.75072E-5	2.96127E-5	3.55414E-5	-1.13943E-4	-9.89244E-5	2.94447E-5	7.46046E-5	-3.51113E-5	8.72691E-5	-1.31774E-4	-1.16294E-5	1.22215E-4	-1.06333E-4	5.22787E-5	9.81176E-5	-1.34513E-5	3.76988E-6	-9.25653E-6	2.20490E-8	2.50539E-5	1.25217E-3	1.25217E-3	1.25217E-3	2.16637E-3	2.33038E-3	2.29730E-3	1.97720E-3	2.18527E-3	1.94701E-3	1.79959E-3	2.03663E-3	1.80394E-3	1.95314E-3	1.86855E-3	1.85588E-3	1.84152E-3	1.91728E-3	1.85324E-3	1.60078E-3	1.72781E-3	1.72062E-3	1.61582E-3	1.60895E-3	1.65618E-3	1.38327E-3	1.50260E-3	1.50087E-3	1.39375E-3	1.32301E-3
6.11734E+2	-2.61661E-5	1.55733E-5	4.18637E-5	-6.75386E-5	-1.34822E-4	4.45603E-6	3.87369E-5	-6.35731E-6	2.85825E-5	-9.44299E-5	-8.58517E-6	7.99134E-5	-7.83779E-5	8.85429E-5	1.68866E-4	3.14311E-6	2.14420E-5	-6.03810E-5	-1.81306E-5	3.66908E-6	1.26434E-3	1.26434E-3	1.26434E-3	2.15678E-3	2.36482E-3	2.58365E-3	1.97583E-3	2.05325E-3	1.90839E-3	1.85068E-3	2.10743E-3	1.80222E-3	2.04530E-3	1.98996E-3	1.84980E-3	1.71385E-3	1.81043E-3	1.82482E-3	1.62164E-3	1.68421E-3	1.70090E-3	1.59714E-3	1.61503E-3	1.60805E-3	1.44051E-3	1.51929E-3	1.43879E-3	1.41846E-3	1.29691E-3
6.12328E+2	6.41741E-5	2.46225E-5	3.46076E-5	-2.02956E-5	-7.41219E-5	-5.78085E-6	9.41383E-6	-1.02026E-6	-5.58645E-5	-7.31560E-5	3.16537E-6	3.56165E-5	-3.74011E-5	9.42404E-5	1.14326E-4	4.08591E-5	-2.66630E-5	-8.34051E-5	-1.66779E-5	-2.66390E-5	1.25663E-3	1.25663E-3	1.25663E-3	2.06350E-3	2.30507E-3	2.74980E-3	1.94513E-3	2.08986E-3	1.92202E-3	2.01920E-3	2.13237E-3	1.92190E-3	2.00755E-3	1.96482E-3	1.90176E-3	1.59186E-3	1.73775E-3	1.78761E-3	1.70218E-3	1.57707E-3	1.74205E-3	1.51663E-3	1.62908E-3	1.60141E-3	1.47552E-3	1.46288E-3	1.39668E-3	1.40182E-3	1.29071E-3
6.12921E+2	1.43262E-4	2.68237E-5	1.13214E-6	-5.34477E-5	-3.33446E-5	-3.90581E-5	6.89560E-6	-7.05508E-6	-7.82454E-5	-4.28407E-5	4.61549E-5	-2.86448E-6	5.81268E-5	8.69320E-5	2.04803E-5	6.11235E-5	-6.20279E-5	-7.09561E-5	-2.09338E-5	-4.01570E-5	1.26576E-3	1.26576E-3	1.26576E-3	2.04152E-3	2.33432E-3	2.56215E-3	1.97742E-3	2.11451E-3	2.01317E-3	2.20914E-3	2.16286E-3	1.97696E-3	1.96279E-3	1.95297E-3	1.95973E-3	1.60321E-3	1.72525E-3	1.72108E-3	1.75189E-3	1.50684E-3	1.74198E-3	1.54108E-3	1.64279E-3	1.63146E-3	1.47628E-3	1.38883E-3	1.37660E-3	1.38129E-3	1.28552E-3
6.13514E+2	1.39087E-4	2.95599E-6	6.07340E-5	-1.20345E-4	-2.79368E-5	-1.01421E-4	7.53875E-5	2.09641E-5	-1.02599E-4	-1.35093E-5	6.07170E-5	-3.77868E-5	6.52345E-5	5.90262E-5	-6.88599E-6	6.71613E-5	-2.90547E-5	-2.25374E-5	-3.02886E-5	-5.89026E-5	1.25849E-3	1.25849E-3	1.25849E-3	2.08253E-3	2.35720E-3	2.39604E-3	2.05723E-3	2.11046E-3	2.09713E-3	2.27188E-3	2.16262E-3	1.91614E-3	1.98370E-3	1.99331E-3	1.92495E-3	1.64519E-3	1.73246E-3	1.72078E-3	1.77467E-3	1.52362E-3	1.74011E-3	1.59963E-3	1.64164E-3	1.55710E-3	1.49529E-3	1.37251E-3	1.41207E-3	1.34692E-3	1.29495E-3
6.14108E+2	1.26063E-4	-5.30607E-6	5.32526E-5	-1.76672E-4	2.27914E-5	-9.49450E-5	1.73909E-5	5.57814E-5	-1.20538E-4	2.80809E-5	7.88283E-5	-2.66901E-5	9.90685E-5	4.60393E-5	-3.37375E-5	8.66836E-5	-4.39156E-5	-9.52463E-7	-3.73702E-5	-7.38539E-5	1.25790E-3	1.25790E-3	1.25790E-3	2.05655E-3	2.34731E-3	2.19786E-3	2.22241E-3	2.14537E-3	2.11124E-3	2.28639E-3	2.17115E-3	1.92232E-3	1.97172E-3	2.00822E-3	1.95528E-3	1.78593E-3	1.69442E-3	1.64496E-3	1.86335E-3	1.55621E-3	1.71757E-3	1.71362E-3	1.59355E-3	1.53795E-3	1.56710E-3	1.40871E-3	1.43482E-3	1.33938E-3	1.32479E-3
6.14702E+2	-2.39700E-5	-4.61198E-5	6.27218E-6	-1.00361E-4	6.12910E-5	-9.73018E-5	-6.12079E-5	5.75202E-5	-1.35297E-4	2.78389E-5	9.44200E-5	1.84505E-5	1.16932E-4	1.01399E-4	-7.46281E-5	5.80002E-5	3.07458E-5	4.97846E-5	-3.53174E-5	-4.84516E-5	1.26001E-3	1.26001E-3	1.26001E-3	1.90760E-3	2.39322E-3	2.00847E-3	2.31868E-3	2.16279E-3	2.06697E-3	2.19815E-3	2.10906E-3	2.04658E-3	1.97382E-3	2.01163E-3	1.93535E-3	1.84324E-3	1.67672E-3	1.65656E-3	1.88363E-3	1.61110E-3	1.68525E-3	1.73115E-3	1.59384E-3	1.54272E-3	1.67901E-3	1.41313E-3	1.44727E-3	1.39928E-3	1.36750E-3
6.15295E+2	-5.76546E-5	-2.11985E-5	4.64714E-7	6.63322E-6	5.90440E-5	-9.28368E-5	-6.33102E-5	8.15912E-5	-1.27268E-4	4.76769E-5	1.02707E-4	-7.41265E-6	8.67618E-5	4.92818E-5	-8.97590E-5	-5.13681E-5	1.07044E-4	6.22907E-5	-5.76636E-5	-3.50234E-5	1.24474E-3	1.24474E-3	1.24474E-3	1.89671E-3	2.37053E-3	1.89540E-3	2.27411E-3	2.21180E-3	2.08856E-3	2.11893E-3	2.06335E-3	2.07298E-3	1.99407E-3	1.84450E-3	1.80980E-3	1.92218E-3	1.71227E-3	1.72871E-3	1.84584E-3	1.65747E-3	1.58665E-3	1.66775E-3	1.57038E-3	1.53399E-3	1.72163E-3	1.39119E-3	1.45917E-3	1.40323E-3	1.32364E-3
6.15889E+2	-1.07124E-4	1.56359E-5	-5.05281E-5	2.81137E-5	2.02948E-5	-7.94878E-6	-7.96407E-5	1.27956E-4	-8.86946E-5	1.24743E-4	6.61571E-5	-5.24291E-5	6.53471E-5	-2.91505E-5	-5.30711E-5	-1.37415E-4	1.00515E-4	6.87311E-5	-1.40667E-5	2.57506E-6	1.26036E-3	1.26036E-3	1.26036E-3	2.00177E-3	2.38556E-3	1.80170E-3	2.39534E-3	2.30766E-3	2.24088E-3	2.02353E-3	1.97890E-3	2.20304E-3	1.95604E-3	1.78676E-3	1.79517E-3	1.93527E-3	1.80594E-3	1.74773E-3	1.85521E-3	1.70284E-3	1.55433E-3	1.65263E-3	1.60200E-3	1.59521E-3	1.71977E-3	1.41789E-3	1.49618E-3	1.41012E-3	1.34248E-3
6.16483E+2	-4.04117E-5	6.91141E-5	-7.95160E-5	2.97248E-5	-2.96966E-5	1.48477E-5	-8.99490E-5	9.45433E-5	-4.04777E-5	9.34753E-5	-8.35046E-6	-2.89466E-5	3.60049E-5	-3.27226E-5	2.49868E-5	-1.66211E-4	7.20401E-5	5.53650E-5	3.97763E-6	2.22018E-5	1.26039E-3	1.26039E-3	1.26039E-3	2.10693E-3	2.23312E-3	1.74933E-3	2.57106E-3	2.27660E-3	2.24637E-3	1.93456E-3	1.89657E-3	2.21295E-3	1.87418E-3	1.81382E-3	1.77045E-3	1.94069E-3	1.91593E-3	1.79348E-3	1.87025E-3	1.67902E-3	1.57100E-3	1.68608E-3	1.64731E-3	1.65298E-3	1.69140E-3	1.44892E-3	1.48120E-3	1.43862E-3	1.36670E-3
6.17077E+2	9.32658E-5	5.47235E-5	-6.17064E-5	-5.70299E-6	-4.48983E-5	1.14971E-5	-8.35866E-5	3.93683E-5	3.94523E-5	1.82662E-5	-8.13236E-5	2.95907E-6	-3.34462E-5	-6.89515E-5	1.22567E-4	-1.58745E-4	9.52258E-5	1.49232E-5	1.07151E-5	3.53973E-5	1.26208E-3	1.26208E-3	1.26208E-3	2.20830E-3	2.06032E-3	1.92006E-3	2.44668E-3	2.25306E-3	2.18182E-3	1.93072E-3	1.88049E-3	2.11697E-3	1.80892E-3	1.90665E-3	1.80074E-3	1.92017E-3	1.93952E-3	1.84523E-3	1.82634E-3	1.70723E-3	1.54489E-3	1.71978E-3	1.64585E-3	1.69254E-3	1.63834E-3	1.48686E-3	1.45849E-3	1.46097E-3	1.35923E-3
6.17670E+2	1.12240E-4	6.18183E-5	-8.40771E-5	5.79811E-5	-4.55274E-6	5.07979E-5	-1.20957E-4	1.37208E-5	3.61825E-5	-4.67510E-5	-9.13613E-5	-8.80286E-6	1.10243E-6	-1.08774E-4	1.71524E-4	-1.64618E-4	5.74481E-5	5.14055E-6	1.92290E-5	4.27097E-5	1.30023E-3	1.30023E-3	1.30023E-3	2.29485E-3	2.03336E-3	2.14741E-3	2.26433E-3	2.14868E-3	2.12261E-3	1.92784E-3	1.85904E-3	2.11703E-3	1.92844E-3	2.07318E-3	1.86294E-3	1.96954E-3	1.94072E-3	1.82930E-3	1.85276E-3	1.68943E-3	1.61266E-3	1.69814E-3	1.68930E-3	1.69745E-3	1.61064E-3	1.54549E-3	1.48753E-3	1.44151E-3	1.37714E-3
6.18264E+2	4.41442E-5	1.28910E-4	-1.97245E-5	4.82703E-5	5.27452E-6	6.20529E-5	-9.12665E-5	5.75654E-6	3.58848E-5	-3.89903E-5	-7.22777E-5	-4.04894E-5	2.93355E-5	-1.30102E-4	1.11424E-4	-1.81007E-4	4.56402E-5	-1.42963E-5	2.89105E-5	4.25511E-5	1.31510E-3	1.31510E-3	1.31510E-3	2.34007E-3	2.02613E-3	2.46385E-3	2.13116E-3	2.13279E-3	2.06562E-3	1.87603E-3	1.89146E-3	2.18070E-3	1.92957E-3	2.03080E-3	1.87031E-3	1.94140E-3	2.02998E-3	1.82814E-3	1.86573E-3	1.67290E-3	1.67404E-3	1.68317E-3	1.70564E-3	1.64026E-3	1.52739E-3	1.55882E-3	1.52412E-3	1.45861E-3	1.37772E-3
6.18858E+2	7.80901E-5	1.97595E-4	8.56112E-5	3.77034E-5	4.13355E-5	2.37662E-5	-5.31242E-5	-1.94996E-5	-3.43248E-5	7.93489E-6	-1.04913E-4	-1.33404E-4	6.99899E-5	-1.65545E-4	9.80604E-5	-1.21999E-4	1.81931E-5	-7.47235E-5	1.24000E-5	3.68534E-5	1.32138E-3	1.32138E-3	1.32138E-3	2.37553E-3	2.03366E-3	2.66944E-3	2.08053E-3	2.11480E-3	2.12515E-3	1.93190E-3	1.98194E-3	2.04472E-3	1.90236E-3	2.08182E-3	1.92698E-3	1.93752E-3	2.06717E-3	1.81501E-3	1.82281E-3	1.71463E-3	1.71477E-3	1.67113E-3	1.65401E-3	1.57577E-3	1.49405E-3	1.51868E-3	1.54578E-3	1.44864E-3	1.32660E-3
6.19452E+2	8.45020E-5	1.41546E-4	8.74809E-5	-2.03366E-5	8.15931E-5	1.77164E-6	-6.17010E-6	1.88911E-5	-8.79525E-5	-1.86367E-5	-6.21203E-5	-1.52051E-4	1.01028E-4	-1.46757E-4	9.11367E-5	-1.93697E-5	-1.02360E-5	-1.00747E-4	-1.33069E-5	2.97337E-5	1.28645E-3	1.28645E-3	1.28645E-3	2.33476E-3	1.99224E-3	2.62790E-3	2.02250E-3	1.99977E-3	2.08630E-3	2.02939E-3	2.04182E-3	1.97041E-3	1.95280E-3	2.16177E-3	2.01368E-3	1.88337E-3	2.00692E-3	1.81863E-3	1.71498E-3	1.71793E-3	1.71922E-3	1.62957E-3	1.61569E-3	1.50115E-3	1.51301E-3	1.48834E-3	1.55484E-3	1.42650E-3	1.31661E-3
6.20046E+2	7.07712E-5	1.10661E-4	5.22613E-5	-5.57460E-5	9.79425E-5	2.36940E-6	5.84790E-5	8.40034E-5	-1.19275E-4	-7.05191E-5	-4.77125E-5	-1.03818E-4	3.98111E-5	-1.76270E-4	6.84104E-5	5.92809E-5	-9.65786E-6	-5.38291E-5	-1.50925E-5	7.93006E-6	1.26513E-3	1.26513E-3	1.26513E-3	2.24508E-3	2.14023E-3	2.51705E-3	1.96637E-3	2.16390E-3	2.02120E-3	2.08309E-3	2.05593E-3	2.00317E-3	2.00362E-3	2.18592E-3	1.98385E-3	1.84026E-3	1.91036E-3	1.74948E-3	1.62161E-3	1.71967E-3	1.69226E-3	1.67811E-3	1.55642E-3	1.57129E-3	1.52580E-3	1.44872E-3	1.47240E-3	1.39349E-3	1.30596E-3
6.20640E+2	3.92915E-5	1.31064E-4	9.84355E-6	-9.14293E-5	8.04825E-5	3.99014E-5	2.92422E-5	7.29481E-5	-1.19446E-4	-1.08710E-5	1.50512E-5	-3.96459E-5	6.92243E-5	-2.16568E-4	-3.35551E-6	4.42541E-5	1.18364E-5	-4.57795E-5	-1.61936E-5	1.50238E-7	1.24941E-3	1.24941E-3	1.24941E-3	2.22865E-3	2.41742E-3	2.42070E-3	1.91731E-3	2.13292E-3	2.08657E-3	2.13845E-3	2.08909E-3	1.97642E-3	1.97744E-3	2.09169E-3	1.99114E-3	1.87674E-3	1.86669E-3	1.73306E-3	1.58436E-3	1.75465E-3	1.65954E-3	1.67433E-3	1.51492E-3	1.57617E-3	1.56285E-3	1.48394E-3	1.43601E-3	1.36899E-3	1.30055E-3
6.21234E+2	-1.93627E-5	1.11256E-4	-2.49012E-5	-7.46271E-5	1.39945E-4	9.63656E-5	-1.91487E-5	2.52186E-5	-1.36788E-4	5.29943E-5	5.38425E-6	5.57600E-5	8.44146E-5	-1.52140E-4	-1.00223E-4	2.53926E-5	1.32486E-5	-4.39906E-5	-2.75780E-5	-1.12214E-5	1.25478E-3	1.25478E-3	1.25478E-3	2.09887E-3	2.42215E-3	2.22689E-3	1.96192E-3	2.21012E-3	2.05076E-3	2.23245E-3	2.09447E-3	1.96925E-3	1.90098E-3	2.00361E-3	2.00652E-3	1.92544E-3	1.90556E-3	1.66387E-3	1.62113E-3	1.71816E-3	1.67405E-3	1.73069E-3	1.56633E-3	1.51485E-3	1.56575E-3	1.47819E-3	1.39432E-3	1.37423E-3	1.30285E-3
6.21829E+2	9.93652E-6	5.03667E-5	-1.41436E-5	-6.97430E-5	1.67581E-4	9.89270E-5	-9.39362E-5	6.64158E-5	-1.00120E-4	-5.88660E-6	-1.46656E-5	1.59525E-4	5.47472E-5	-1.20424E-4	-1.12837E-4	4.82290E-5	1.60308E-5	-5.37549E-5	-4.59109E-5	-4.03365E-5	1.23170E-3	1.23170E-3	1.23170E-3	2.07125E-3	2.38568E-3	1.98997E-3	2.06397E-3	2.30462E-3	2.06627E-3	2.25066E-3	2.04793E-3	1.93176E-3	1.93253E-3	1.88745E-3	1.95207E-3	1.81316E-3	1.90860E-3	1.59394E-3	1.75278E-3	1.68441E-3	1.65148E-3	1.78567E-3	1.54675E-3	1.50553E-3	1.53122E-3	1.50153E-3	1.34051E-3	1.36034E-3	1.26598E-3
6.22423E+2	-1.29675E-5	-2.40090E-5	-4.35774E-5	-6.87108E-7	1.12482E-4	1.36514E-4	-1.30896E-4	4.63856E-5	-1.27625E-5	-7.58481E-5	-9.21499E-5	2.20780E-4	7.22272E-5	-6.69173E-5	-6.71682E-5	5.90779E-5	1.22732E-5	-7.08917E-5	-3.10790E-5	-3.07861E-5	1.22579E-3	1.22579E-3	1.22579E-3	2.02551E-3	2.33894E-3	1.96146E-3	2.15111E-3	2.29739E-3	2.09767E-3	2.18619E-3	1.94222E-3	1.97404E-3	1.90952E-3	1.81890E-3	1.89101E-3	1.80934E-3	1.90980E-3	1.59820E-3	1.72613E-3	1.70474E-3	1.60920E-3	1.84114E-3	1.50481E-3	1.54627E-3	1.48121E-3	1.50015E-3	1.31749E-3	1.34771E-3	1.31380E-3
6.23017E+2	-1.02338E-4	-6.70259E-5	-5.20124E-5	8.80455E-5	7.86945E-5	1.26054E-4	-1.40615E-4	1.91216E-6	1.02796E-4	-1.03807E-4	-7.86758E-5	2.33155E-4	8.83475E-5	-5.73108E-6	5.73777E-6	1.73776E-5	-3.72849E-5	-9.00296E-5	-3.42132E-5	-3.03866E-5	1.23548E-3	1.23548E-3	1.23548E-3	2.07369E-3	2.29034E-3	1.91759E-3	2.24609E-3	2.30447E-3	2.00486E-3	2.05037E-3	1.94318E-3	2.00994E-3	1.96543E-3	1.84148E-3	1.90250E-3	1.85391E-3	1.81749E-3	1.58414E-3	1.72539E-3	1.72402E-3	1.61409E-3	1.82339E-3	1.48265E-3	1.55893E-3	1.42501E-3	1.50596E-3	1.32872E-3	1.38598E-3	1.31650E-3
6.23611E+2	-9.17044E-5	-7.53312E-5	-1.10363E-5	6.47940E-5	4.73418E-5	7.59954E-5	-1.05710E-4	-1.57541E-5	9.28956E-5	-1.30682E-4	-2.78245E-5	2.15292E-4	5.95513E-5	6.38050E-5	-1.28679E-6	1.73303E-5	-9.25343E-5	-4.43367E-5	-2.84435E-5	-1.23612E-5	1.27050E-3	1.27050E-3	1.27050E-3	2.08996E-3	2.20118E-3	2.06178E-3	2.24950E-3	2.22388E-3	1.88574E-3	1.99052E-3	1.85243E-3	1.91962E-3	1.99481E-3	1.86334E-3	1.91955E-3	1.88322E-3	1.80589E-3	1.62245E-3	1.75214E-3	1.80461E-3	1.62148E-3	1.73717E-3	1.51122E-3	1.55588E-3	1.36232E-3	1.56388E-3	1.41406E-3	1.40628E-3	1.33591E-3
6.24206E+2	-8.92764E-5	-1.01374E-4	-7.85314E-5	1.30202E-4	1.53631E-5	4.25069E-5	-8.63164E-5	-7.44781E-6	1.42370E-4	-9.40484E-5	-1.39128E-5	1.07828E-4	3.75960E-5	7.48748E-5	-7.65381E-6	3.74020E-5	-7.40615E-5	-3.16567E-5	-1.37218E-5	9.85810E-6	1.29307E-3	1.29307E-3	1.29307E-3	2.23306E-3	2.12848E-3	2.17095E-3	2.19441E-3	2.09607E-3	1.89219E-3	1.92784E-3	1.84185E-3	1.95634E-3	1.99637E-3	1.88226E-3	1.93053E-3	1.83686E-3	1.83733E-3	1.73935E-3	1.80929E-3	1.85982E-3	1.68164E-3	1.63209E-3	1.55788E-3	1.54169E-3	1.39610E-3	1.67686E-3	1.44186E-3	1.45166E-3	1.40836E-3
6.24800E+2	-1.11964E-4	-3.86984E-5	-8.29955E-5	1.26142E-4	-2.48034E-5	7.65467E-6	-5.47715E-5	-5.10135E-5	1.27848E-4	-5.23925E-5	-5.20136E-6	2.99927E-5	4.69967E-5	9.24838E-5	4.86338E-5	7.33438E-5	-1.09960E-4	-3.90464E-5	1.19467E-5	5.80366E-6	1.29009E-3	1.29009E-3	1.29009E-3	2.31612E-3	2.09828E-3	2.18078E-3	2.22248E-3	2.08371E-3	1.86664E-3	1.90103E-3	1.91197E-3	1.92021E-3	1.99557E-3	1.88109E-3	2.01506E-3	1.83713E-3	1.81767E-3	1.76868E-3	1.79458E-3	1.82423E-3	1.72140E-3	1.54257E-3	1.60647E-3	1.52050E-3	1.40034E-3	1.70043E-3	1.46960E-3	1.46656E-3	1.38785E-3
6.25395E+2	3.46645E-5	-3.31342E-5	-2.78891E-5	2.54224E-5	-2.19130E-5	-2.31321E-5	9.11223E-6	-3.29621E-5	1.06919E-4	-6.63254E-5	-7.46085E-5	-5.34313E-5	6.56537E-5	1.29063E-4	4.13875E-5	5.74207E-5	-1.29211E-4	-2.79661E-5	1.27016E-6	1.96593E-5	1.26757E-3	1.26757E-3	1.26757E-3	2.38465E-3	2.16798E-3	2.21175E-3	2.30078E-3	2.09161E-3	1.93085E-3	1.90775E-3	1.98703E-3	1.93062E-3	1.97937E-3	1.88429E-3	2.03712E-3	1.85253E-3	1.77542E-3	1.74795E-3	1.78255E-3	1.81286E-3	1.73313E-3	1.54028E-3	1.66300E-3	1.53329E-3	1.46407E-3	1.63521E-3	1.48138E-3	1.44689E-3	1.31657E-3
6.25989E+2	8.98589E-5	-7.79854E-5	-2.58234E-5	-1.69772E-5	-8.35215E-5	-1.26201E-5	4.95551E-5	-2.77094E-5	1.00184E-4	-3.50485E-5	-5.63560E-5	-8.71736E-5	8.22098E-5	9.44080E-5	9.04289E-5	-1.30171E-5	-9.78978E-5	3.03821E-6	1.72218E-6	2.27246E-5	1.26752E-3	1.26752E-3	1.26752E-3	2.43797E-3	2.19224E-3	2.20571E-3	2.35652E-3	2.16733E-3	2.00722E-3	1.95706E-3	2.04171E-3	1.93461E-3	1.98789E-3	1.93776E-3	2.07145E-3	1.87729E-3	1.76157E-3	1.79256E-3	1.78027E-3	1.81262E-3	1.71128E-3	1.48983E-3	1.70354E-3	1.55995E-3	1.53674E-3	1.64061E-3	1.50033E-3	1.41889E-3	1.33104E-3
6.26584E+2	9.64967E-5	-4.80624E-5	2.47157E-5	-2.20921E-5	-1.00794E-5	-4.92753E-5	8.34531E-5	-5.57651E-5	1.18120E-5	6.86017E-6	3.52354E-5	-9.86400E-5	1.01502E-4	1.71949E-5	3.63754E-5	-8.74603E-5	-3.30198E-5	-9.52139E-6	8.99325E-7	-6.28633E-7	1.23003E-3	1.23003E-3	1.23003E-3	2.43955E-3	2.21035E-3	2.21698E-3	2.23560E-3	2.22941E-3	2.08171E-3	1.91555E-3	2.13337E-3	1.97006E-3	1.93638E-3	1.85416E-3	2.07351E-3	1.82879E-3	1.72690E-3	1.75768E-3	1.82230E-3	1.70836E-3	1.72770E-3	1.47542E-3	1.66262E-3	1.54802E-3	1.53286E-3	1.56663E-3	1.48397E-3	1.41412E-3	1.28344E-3
6.27178E+2	1.33545E-4	-1.36241E-5	4.82290E-5	-6.48476E-5	2.75937E-6	-7.81992E-5	6.49655E-5	3.26505E-5	-5.40259E-5	-2.37188E-5	1.05147E-4	-1.01846E-4	1.87979E-5	5.01999E-5	-9.38787E-5	-8.21901E-5	4.66920E-5	-1.86544E-7	6.57725E-6	2.95336E-6	1.23397E-3	1.23397E-3	1.23397E-3	2.40688E-3	2.18891E-3	2.20748E-3	2.16172E-3	2.29582E-3	2.13468E-3	1.96686E-3	2.20643E-3	2.01847E-3	1.94677E-3	1.85372E-3	2.04952E-3	1.91199E-3	1.75566E-3	1.86125E-3	1.89285E-3	1.64779E-3	1.74949E-3	1.51226E-3	1.67344E-3	1.55718E-3	1.57964E-3	1.56739E-3	1.49910E-3	1.42090E-3	1.28488E-3
6.27773E+2	1.17711E-4	-3.17553E-5	1.30335E-4	-2.95204E-5	6.35680E-6	-9.32719E-5	7.35552E-5	7.20203E-5	-3.05553E-5	5.62982E-6	3.91550E-5	-1.26048E-4	-2.52215E-5	1.82895E-5	-1.98845E-4	-5.40688E-5	1.25835E-4	-2.70899E-6	1.58336E-5	-1.27258E-5	1.25924E-3	1.25924E-3	1.25924E-3	2.35187E-3	2.21664E-3	2.18407E-3	2.17393E-3	2.40927E-3	2.27215E-3	2.04700E-3	2.21365E-3	2.14646E-3	1.95054E-3	1.88912E-3	2.05579E-3	1.92728E-3	1.84013E-3	1.92036E-3	1.87513E-3	1.62235E-3	1.72653E-3	1.62636E-3	1.69493E-3	1.55156E-3	1.61270E-3	1.53878E-3	1.48578E-3	1.42063E-3	1.27318E-3
6.28368E+2	7.65470E-5	-9.20469E-6	1.21287E-4	-1.81042E-5	-2.39303E-6	-7.58373E-5	5.61380E-5	9.35151E-5	1.83629E-5	5.56957E-6	-1.69043E-5	-7.98901E-5	-4.82777E-5	-3.94495E-6	-1.21030E-4	-7.30878E-6	6.75074E-5	-4.54339E-5	1.92229E-5	-2.98206E-5	1.27441E-3	1.27441E-3	1.27441E-3	2.28182E-3	2.30342E-3	2.08449E-3	2.12362E-3	2.42235E-3	2.28991E-3	2.03817E-3	2.28355E-3	2.15952E-3	1.96216E-3	1.79738E-3	2.05833E-3	1.84012E-3	1.94854E-3	1.88960E-3	1.76082E-3	1.61068E-3	1.71868E-3	1.68757E-3	1.64933E-3	1.53066E-3	1.52741E-3	1.49329E-3	1.42534E-3	1.38728E-3	1.25263E-3
6.28963E+2	6.93115E-5	-8.80001E-6	8.58608E-5	-6.83054E-5	-2.40643E-5	-5.41870E-5	8.30739E-5	9.50524E-5	8.70328E-5	3.44511E-5	-2.91021E-5	-3.87947E-5	-8.25358E-5	1.27380E-5	-6.69255E-5	-1.79816E-5	1.58609E-5	-8.03689E-5	1.41180E-5	-2.64342E-5	1.30201E-3	1.30201E-3	1.30201E-3	2.30366E-3	2.27676E-3	2.08741E-3	1.92070E-3	2.43880E-3	2.23095E-3	2.14829E-3	2.23708E-3	2.29392E-3	1.98833E-3	1.80984E-3	2.04784E-3	1.78982E-3	1.96544E-3	1.79427E-3	1.77591E-3	1.57570E-3	1.62886E-3	1.75838E-3	1.67432E-3	1.58008E-3	1.53683E-3	1.43887E-3	1.36766E-3	1.34689E-3	1.29825E-3
6.29557E+2	3.15836E-5	6.06533E-6	3.31425E-5	-4.80961E-5	-9.99121E-6	-1.97599E-5	1.27124E-4	9.07629E-5	6.81255E-5	3.34705E-5	-5.00081E-5	-3.60515E-5	-6.52696E-5	-1.45841E-5	-4.01303E-5	-8.40781E-5	1.85700E-5	-3.28676E-5	2.92342E-6	-1.09312E-5	1.30589E-3	1.30589E-3	1.30589E-3	2.43264E-3	2.34293E-3	2.23512E-3	1.90783E-3	2.29437E-3	2.08310E-3	2.29274E-3	2.10151E-3	2.31506E-3	2.08369E-3	1.87257E-3	2.08173E-3	1.84619E-3	2.00793E-3	1.80007E-3	1.76262E-3	1.61871E-3	1.59472E-3	1.79764E-3	1.69081E-3	1.60496E-3	1.50214E-3	1.47096E-3	1.31698E-3	1.32711E-3	1.33462E-3
6.30152E+2	2.74500E-8	-1.72086E-5	2.36785E-5	1.67265E-5	2.30495E-5	-1.28956E-5	6.92915E-5	2.38805E-5	6.47565E-5	-5.37755E-6	-6.99696E-5	-2.65500E-8	-4.17416E-5	2.57685E-5	-6.67886E-5	-2.52536E-5	-2.17616E-5	1.58945E-6	6.68345E-6	5.57145E-6	1.30661E-3	1.30661E-3	1.30661E-3	2.55531E-3	2.41271E-3	2.32193E-3	2.03227E-3	2.19038E-3	1.99166E-3	2.34414E-3	2.18581E-3	2.21373E-3	2.12678E-3	1.92095E-3	1.98690E-3	1.85552E-3	2.05997E-3	1.76989E-3	1.70671E-3	1.65204E-3	1.64209E-3	1.82587E-3	1.68389E-3	1.64152E-3	1.43229E-3	1.46129E-3	1.31459E-3	1.35252E-3	1.37592E-3
6.30747E+2	-6.94184E-5	-4.49759E-5	4.63013E-5	-3.38201E-5	7.52605E-6	3.62075E-5	8.70525E-5	-1.81924E-5	6.99398E-5	-3.40651E-5	-1.14842E-4	9.44224E-5	9.65901E-6	1.07114E-4	-4.18710E-5	-4.58189E-5	-9.05730E-5	8.28004E-6	9.12602E-6	1.79478E-5	1.30438E-3	1.30438E-3	1.30438E-3	2.55729E-3	2.46058E-3	2.36813E-3	2.06335E-3	2.05925E-3	1.93414E-3	2.32239E-3	2.22178E-3	2.20958E-3	2.08335E-3	1.99640E-3	1.91721E-3	1.81950E-3	2.01304E-3	1.72408E-3	1.60341E-3	1.72430E-3	1.67195E-3	1.81626E-3	1.62088E-3	1.62432E-3	1.39867E-3	1.43585E-3	1.33097E-3	1.32561E-3	1.41278E-3
6.31342E+2	-9.82554E-5	-6.32927E-6	-8.42112E-6	-4.80351E-5	-6.28650E-5	5.13944E-5	1.06349E-4	-9.53686E-5	6.33745E-5	-2.46789E-5	-1.38589E-4	7.92693E-5	7.97593E-5	1.47508E-4	4.86406E-5	-3.86528E-5	-5.89173E-5	7.34670E-6	-2.46256E-6	-1.06667E-6	1.27944E-3	1.27944E-3	1.27944E-3	2.48965E-3	2.39875E-3	2.28653E-3	2.09056E-3	1.95521E-3	1.92834E-3	2.23118E-3	2.09842E-3	2.09602E-3	1.97578E-3	2.02191E-3	1.87656E-3	1.80674E-3	1.91936E-3	1.67823E-3	1.55091E-3	1.76275E-3	1.64267E-3	1.75383E-3	1.60112E-3	1.60067E-3	1.38242E-3	1.40793E-3	1.34721E-3	1.25090E-3	1.34806E-3
6.31937E+2	-5.78610E-5	-1.88827E-5	-2.00816E-5	-2.22184E-5	-7.96480E-5	7.27667E-5	5.65942E-5	-4.50582E-5	1.05259E-4	-5.69381E-5	-1.33477E-4	2.94158E-5	4.34005E-5	1.95220E-4	4.36414E-5	-2.88707E-5	-5.38294E-6	-6.82860E-5	-2.36182E-5	1.40252E-5	1.27437E-3	1.27437E-3	1.27437E-3	2.58043E-3	2.43918E-3	2.15600E-3	2.14497E-3	1.90906E-3	1.95974E-3	2.26902E-3	1.93303E-3	1.86203E-3	1.95970E-3	2.09879E-3	1.81298E-3	1.81159E-3	1.82651E-3	1.64508E-3	1.58388E-3	1.78039E-3	1.65363E-3	1.66970E-3	1.58762E-3	1.54930E-3	1.33950E-3	1.38727E-3	1.38537E-3	1.25547E-3	1.31966E-3
6.32532E+2	7.23121E-5	-2.88098E-5	-3.29626E-5	5.71767E-5	-7.12131E-5	8.05228E-5	-3.20482E-6	-5.92571E-6	5.34459E-5	-1.13709E-4	-8.59495E-5	-6.56413E-5	3.95145E-5	1.50950E-4	3.43257E-5	-2.80688E-5	6.00481E-6	-8.59825E-5	-7.62164E-6	3.48366E-5	1.29715E-3	1.29715E-3	1.29715E-3	2.54518E-3	2.45163E-3	2.19005E-3	2.19836E-3	1.88625E-3	2.12673E-3	2.23603E-3	1.91338E-3	1.82450E-3	1.99459E-3	2.09197E-3	1.85937E-3	1.80183E-3	1.78481E-3	1.73483E-3	1.63164E-3	1.79404E-3	1.69365E-3	1.64008E-3	1.59791E-3	1.62037E-3	1.41080E-3	1.45482E-3	1.38346E-3	1.33034E-3	1.35689E-3
6.33127E+2	4.59253E-5	-3.68494E-6	-5.68731E-5	1.30707E-4	-1.89877E-5	4.20064E-5	-1.40158E-5	-3.31255E-5	-5.97991E-6	-8.13778E-5	-6.24241E-5	-7.89678E-5	5.65932E-5	1.08531E-4	1.51028E-5	-6.28211E-5	3.64885E-5	-5.23362E-5	1.18438E-5	2.33956E-5	1.29551E-3	1.29551E-3	1.29551E-3	2.40212E-3	2.40306E-3	2.38008E-3	2.24313E-3	2.01883E-3	2.15272E-3	2.24374E-3	1.99016E-3	1.89772E-3	1.93980E-3	2.09514E-3	1.98680E-3	1.82545E-3	1.80167E-3	1.80659E-3	1.68589E-3	1.82954E-3	1.73306E-3	1.66395E-3	1.56430E-3	1.60056E-3	1.49927E-3	1.46189E-3	1.37484E-3	1.38927E-3	1.40468E-3
6.33722E+2	2.23445E-5	-5.45507E-5	-8.76285E-5	1.89427E-4	3.59160E-5	2.70533E-5	-2.13839E-5	-5.45287E-5	-2.43188E-5	6.57106E-6	-2.77457E-5	-8.33406E-5	4.73066E-5	1.07256E-4	-5.67226E-5	-5.77026E-5	3.30941E-5	-1.49891E-5	3.23018E-6	1.07119E-5	1.28835E-3	1.28835E-3	1.28835E-3	2.13346E-3	2.32075E-3	2.38908E-3	2.27178E-3	2.25784E-3	2.16987E-3	2.07562E-3	1.89198E-3	1.92705E-3	1.89590E-3	2.01676E-3	1.98508E-3	1.83949E-3	1.80848E-3	1.84192E-3	1.75841E-3	1.85062E-3	1.71505E-3	1.67662E-3	1.51623E-3	1.62761E-3	1.48267E-3	1.44516E-3	1.31563E-3	1.38124E-3	1.43263E-3
6.34318E+2	5.83806E-5	2.31320E-5	-8.91044E-5	1.66775E-4	3.68671E-5	1.21542E-7	-9.23388E-7	-6.42351E-5	-5.33908E-5	5.55808E-5	-3.94419E-6	-8.32018E-5	-2.76386E-5	6.69650E-5	-5.45088E-5	1.45036E-5	-4.41055E-5	4.75523E-6	4.57524E-6	-1.06037E-5	1.29045E-3	1.29045E-3	1.29045E-3	2.06918E-3	2.26464E-3	2.40958E-3	2.28977E-3	2.29800E-3	2.16574E-3	1.95595E-3	1.84988E-3	1.94447E-3	1.96768E-3	1.91479E-3	1.96831E-3	1.81750E-3	1.83896E-3	1.90981E-3	1.79391E-3	1.86394E-3	1.68682E-3	1.67183E-3	1.54329E-3	1.63032E-3	1.50709E-3	1.44478E-3	1.26526E-3	1.32040E-3	1.41327E-3
6.34913E+2	6.66231E-5	5.96706E-5	3.22886E-5	1.31402E-4	-4.21011E-5	1.69337E-5	-2.71511E-5	2.08024E-5	-1.46210E-5	3.45294E-5	5.22111E-5	-7.44207E-5	-5.12974E-5	-2.82111E-5	-6.34845E-5	-1.48700E-5	-1.00583E-4	-1.89096E-6	1.80146E-5	-1.38451E-5	1.27297E-3	1.27297E-3	1.27297E-3	2.08587E-3	2.11129E-3	2.51064E-3	2.31683E-3	2.28839E-3	2.06723E-3	1.87961E-3	1.90463E-3	2.04104E-3	1.97607E-3	1.83865E-3	1.90389E-3	1.83972E-3	1.81227E-3	1.96024E-3	1.76323E-3	1.77223E-3	1.67550E-3	1.70654E-3	1.59678E-3	1.56950E-3	1.49756E-3	1.46673E-3	1.23753E-3	1.28271E-3	1.40219E-3
6.35508E+2	4.27110E-5	2.37973E-5	8.14491E-5	4.69976E-5	-4.44787E-5	7.45846E-5	1.11412E-5	6.05197E-5	-6.42048E-6	2.31984E-5	7.64265E-5	-2.59081E-5	-7.45495E-5	-1.07140E-4	-7.36576E-5	-3.11687E-5	-9.11533E-5	1.57899E-5	1.38100E-5	-1.59488E-5	1.24240E-3	1.24240E-3	1.24240E-3	2.17708E-3	1.91577E-3	2.54997E-3	2.21360E-3	2.31652E-3	2.09246E-3	1.93139E-3	1.89500E-3	2.11630E-3	1.96331E-3	1.71717E-3	1.97230E-3	1.87154E-3	1.84019E-3	1.91816E-3	1.79917E-3	1.72084E-3	1.70687E-3	1.75960E-3	1.61522E-3	1.51313E-3	1.46385E-3	1.47131E-3	1.25679E-3	1.23534E-3	1.36099E-3
6.36104E+2	-5.54378E-5	5.66525E-5	4.49022E-5	-4.62103E-5	1.41841E-5	1.45706E-4	1.03293E-4	6.19962E-5	2.44384E-5	-6.97069E-5	6.79488E-5	4.21144E-5	-3.37181E-5	-1.29250E-4	-1.03730E-4	-4.17566E-5	-9.24236E-5	1.72880E-6	2.26545E-5	-1.33853E-5	1.24466E-3	1.24466E-3	1.24466E-3	2.15322E-3	1.86563E-3	2.57055E-3	2.13949E-3	2.33333E-3	2.15745E-3	1.90902E-3	2.00064E-3	2.22365E-3	1.98091E-3	1.71417E-3	2.04691E-3	1.85155E-3	1.89079E-3	1.85464E-3	1.80758E-3	1.69983E-3	1.73965E-3	1.75074E-3	1.59163E-3	1.50601E-3	1.43914E-3	1.44058E-3	1.26217E-3	1.16932E-3	1.41601E-3
6.36699E+2	-1.32976E-4	5.80638E-5	2.17053E-5	-5.64086E-5	-8.01852E-6	1.56861E-4	1.53601E-4	1.07420E-4	7.20352E-5	-1.18524E-4	2.55141E-7	6.27386E-5	5.82127E-7	-1.11141E-4	-8.54414E-5	-6.46532E-5	-9.96028E-5	3.27808E-5	2.00103E-5	-9.28647E-6	1.24927E-3	1.24927E-3	1.24927E-3	2.08746E-3	1.90214E-3	2.45528E-3	2.05468E-3	2.24349E-3	2.19070E-3	1.97520E-3	2.04133E-3	2.17609E-3	2.03236E-3	1.73887E-3	2.08384E-3	1.78721E-3	1.96788E-3	1.83308E-3	1.82738E-3	1.70080E-3	1.64699E-3	1.74610E-3	1.57317E-3	1.54501E-3	1.46016E-3	1.38181E-3	1.29818E-3	1.12250E-3	1.37163E-3
6.37294E+2	-1.31033E-4	6.51443E-5	-2.49112E-5	-3.69339E-5	-2.55742E-5	1.28779E-4	1.78300E-4	1.25531E-4	8.64967E-5	-1.38042E-4	2.19285E-5	4.34349E-5	-3.55049E-5	-1.17182E-4	-8.66965E-6	-1.23564E-4	-3.62299E-5	1.90366E-5	2.21215E-5	-1.31275E-5	1.28024E-3	1.28024E-3	1.28024E-3	2.14232E-3	1.98556E-3	2.28755E-3	1.97039E-3	2.16310E-3	2.25284E-3	2.08444E-3	2.01416E-3	2.13566E-3	2.04112E-3	1.75481E-3	2.11099E-3	1.78787E-3	1.93681E-3	1.81840E-3	1.83882E-3	1.68986E-3	1.60519E-3	1.72211E-3	1.58397E-3	1.56631E-3	1.47970E-3	1.39148E-3	1.38605E-3	1.16005E-3	1.36573E-3
6.37890E+2	-6.38346E-5	6.99130E-5	-1.00155E-4	-9.03854E-6	2.64138E-5	1.11071E-4	8.90917E-5	1.41054E-4	8.16478E-5	-1.23841E-4	-4.20549E-5	5.71220E-6	-1.11185E-5	-9.86659E-5	4.00326E-5	-1.10364E-4	9.80512E-6	-1.11655E-5	1.32301E-5	-1.77334E-5	1.31097E-3	1.31097E-3	1.31097E-3	2.16780E-3	2.04599E-3	2.06186E-3	2.01816E-3	2.06610E-3	2.36329E-3	2.14298E-3	1.97811E-3	2.18302E-3	1.94017E-3	1.76452E-3	2.08771E-3	1.81038E-3	1.93312E-3	1.81781E-3	1.79770E-3	1.64844E-3	1.55273E-3	1.65360E-3	1.58164E-3	1.55775E-3	1.49395E-3	1.45632E-3	1.44766E-3	1.20829E-3	1.32640E-3
6.38485E+2	-3.75199E-6	6.81237E-5	-1.53089E-4	4.13964E-5	5.18145E-5	6.42697E-5	-6.56601E-6	1.78184E-4	8.90513E-6	-1.20209E-4	-4.58444E-5	2.62683E-5	-7.35302E-6	-7.80297E-5	4.67525E-5	-1.02080E-4	7.77558E-5	-2.56552E-5	5.31510E-6	-2.62062E-5	1.33339E-3	1.33339E-3	1.33339E-3	2.21744E-3	2.17895E-3	1.92773E-3	2.00613E-3	1.87779E-3	2.35137E-3	2.27603E-3	1.98317E-3	2.10384E-3	2.00303E-3	1.77694E-3	2.13215E-3	1.82939E-3	1.95377E-3	1.84835E-3	1.77397E-3	1.66766E-3	1.51873E-3	1.61559E-3	1.65872E-3	1.59508E-3	1.53809E-3	1.42485E-3	1.49693E-3	1.21573E-3	1.29108E-3
6.39081E+2	-1.78547E-5	8.33515E-5	-1.85663E-4	9.10394E-5	1.00923E-4	-1.12048E-7	-3.01405E-5	1.25992E-4	-2.80396E-5	-1.15867E-4	-1.63378E-5	1.88026E-5	-2.86846E-5	-1.67918E-5	7.45857E-5	-4.83352E-5	8.84655E-5	-4.37123E-5	-2.26057E-5	-2.90156E-5	1.31694E-3	1.31694E-3	1.31694E-3	2.12504E-3	2.16420E-3	2.00672E-3	2.07518E-3	1.76751E-3	2.33198E-3	2.25437E-3	1.93986E-3	1.98945E-3	2.01598E-3	1.89166E-3	2.07977E-3	1.82603E-3	1.92000E-3	1.85522E-3	1.71996E-3	1.70416E-3	1.46076E-3	1.51588E-3	1.65116E-3	1.56153E-3	1.58199E-3	1.38528E-3	1.49034E-3	1.30951E-3	1.23448E-3
6.39677E+2	-3.90157E-5	4.40957E-5	-1.65278E-4	1.28839E-4	1.99235E-4	-2.32342E-5	-6.35360E-5	5.92522E-5	1.06197E-5	-7.10607E-5	-6.04211E-5	-1.02176E-5	-6.20170E-5	4.13458E-5	4.78976E-5	-3.28309E-5	7.52517E-5	-1.52115E-5	-4.14697E-5	-2.22443E-5	1.29970E-3	1.29970E-3	1.29970E-3	2.05170E-3	2.22904E-3	1.99676E-3	2.26249E-3	1.88680E-3	2.28069E-3	2.29543E-3	1.83980E-3	1.97921E-3	1.96055E-3	2.01103E-3	2.02752E-3	1.80073E-3	1.89487E-3	1.85591E-3	1.69593E-3	1.75221E-3	1.44837E-3	1.45591E-3	1.66312E-3	1.53598E-3	1.56021E-3	1.40326E-3	1.46795E-3	1.37340E-3	1.19519E-3
6.40272E+2	-6.58853E-5	7.41973E-5	-1.02558E-4	1.11396E-4	1.85434E-4	-9.06482E-5	-8.77883E-5	1.28601E-5	-1.80555E-5	6.90539E-6	-8.69574E-5	-3.86926E-5	-6.84442E-5	4.58116E-5	-1.24237E-5	9.62893E-5	1.07827E-4	-1.47666E-5	-4.38523E-5	-1.06488E-5	1.26536E-3	1.26536E-3	1.26536E-3	2.09411E-3	2.24831E-3	1.93152E-3	2.27765E-3	1.97895E-3	2.16888E-3	2.13412E-3	1.83823E-3	1.92031E-3	2.03511E-3	2.05528E-3	1.85762E-3	1.81156E-3	1.88860E-3	1.82129E-3	1.69070E-3	1.73940E-3	1.53540E-3	1.43559E-3	1.67690E-3	1.51151E-3	1.53887E-3	1.45224E-3	1.41805E-3	1.39549E-3	1.22151E-3
6.40868E+2	-7.08413E-5	2.56509E-5	-7.22572E-5	3.68143E-5	1.27619E-4	-4.39607E-5	-1.00351E-4	1.46734E-5	-5.49701E-5	5.54954E-5	-1.05324E-4	-4.81761E-6	-3.86619E-5	1.09771E-4	-2.45073E-6	6.92947E-5	1.25868E-4	-2.93674E-5	-3.71140E-5	-5.07060E-6	1.24995E-3	1.24995E-3	1.24995E-3	2.10652E-3	2.04617E-3	1.99302E-3	2.22132E-3	2.12002E-3	2.04185E-3	2.11872E-3	1.88626E-3	1.85602E-3	2.04779E-3	2.02450E-3	1.76935E-3	1.85011E-3	1.92639E-3	1.78369E-3	1.71434E-3	1.70974E-3	1.62839E-3	1.45812E-3	1.69292E-3	1.41281E-3	1.46212E-3	1.52813E-3	1.33710E-3	1.38505E-3	1.23556E-3
6.41464E+2	-7.86794E-5	1.17786E-5	3.44866E-5	-7.53105E-5	7.22030E-5	-2.21875E-6	-8.85120E-5	-1.93690E-5	-5.24625E-5	1.04936E-4	-1.07774E-4	5.34878E-5	-2.20679E-5	1.55548E-4	-2.20479E-5	6.02985E-5	5.74166E-5	-4.84177E-5	-3.56573E-5	2.36205E-6	1.25830E-3	1.25830E-3	1.25830E-3	2.02914E-3	2.00095E-3	2.13357E-3	2.08723E-3	2.28264E-3	2.00931E-3	2.14617E-3	1.92857E-3	1.85528E-3	2.00985E-3	2.07047E-3	1.72891E-3	1.92720E-3	1.95403E-3	1.78498E-3	1.70824E-3	1.66300E-3	1.74878E-3	1.52246E-3	1.76781E-3	1.39750E-3	1.36309E-3	1.50888E-3	1.31662E-3	1.40395E-3	1.26186E-3
6.42060E+2	-3.73804E-5	-2.71193E-6	9.87527E-5	-5.89445E-5	1.20494E-5	1.05185E-5	-6.61812E-5	-6.96091E-5	-6.14984E-5	7.68326E-5	-6.68232E-5	1.52923E-5	-3.81434E-5	1.37760E-4	-3.73954E-5	1.49103E-4	-1.06046E-7	-5.17598E-5	-9.95962E-6	2.04941E-7	1.24087E-3	1.24087E-3	1.24087E-3	2.07582E-3	2.04385E-3	2.15816E-3	2.05748E-3	2.42629E-3	1.99852E-3	2.12290E-3	2.01794E-3	1.76648E-3	1.97847E-3	2.10882E-3	1.72361E-3	1.90250E-3	1.90356E-3	1.71097E-3	1.68162E-3	1.63708E-3	1.80420E-3	1.54350E-3	1.73634E-3	1.47040E-3	1.32824E-3	1.48835E-3	1.27758E-3	1.40702E-3	1.25866E-3
6.42656E+2	-1.54420E-5	-8.81939E-6	1.38625E-4	-1.27544E-4	-1.03463E-5	5.65002E-5	-1.68410E-5	-3.47520E-5	-1.00620E-4	2.82837E-5	-2.99093E-5	-3.89128E-5	-6.76550E-6	1.06692E-4	5.61386E-6	1.05215E-4	-1.80069E-5	-6.27946E-5	3.00736E-5	-2.48835E-7	1.22899E-3	1.22899E-3	1.22899E-3	2.12378E-3	2.02318E-3	2.06851E-3	2.03171E-3	2.54048E-3	1.96243E-3	2.11076E-3	2.00093E-3	1.78910E-3	1.90352E-3	2.03202E-3	1.75331E-3	1.90124E-3	1.82662E-3	1.71406E-3	1.76454E-3	1.55075E-3	1.78955E-3	1.52859E-3	1.71874E-3	1.54069E-3	1.32520E-3	1.46196E-3	1.20655E-3	1.37109E-3	1.23517E-3
6.43252E+2	2.05010E-6	1.75011E-6	7.59874E-5	-1.07603E-4	-3.55030E-5	2.34306E-5	6.06997E-5	1.72437E-5	-1.03030E-4	-3.79020E-5	-1.30205E-5	-9.37826E-5	1.08759E-5	8.70571E-5	-1.62281E-6	8.24382E-5	7.30698E-6	-5.85225E-5	6.35976E-5	1.85497E-5	1.24470E-3	1.24470E-3	1.24470E-3	2.20208E-3	2.02622E-3	2.13295E-3	1.98486E-3	2.55591E-3	2.03828E-3	2.22799E-3	2.08441E-3	1.88697E-3	1.94521E-3	1.93035E-3	1.78128E-3	1.85394E-3	1.81006E-3	1.76186E-3	1.78596E-3	1.50830E-3	1.73654E-3	1.53541E-3	1.68471E-3	1.59168E-3	1.34282E-3	1.43644E-3	1.20545E-3	1.36098E-3	1.30470E-3
6.43847E+2	2.16560E-5	-1.04968E-5	7.19307E-5	-3.88088E-6	-7.63125E-5	-1.95189E-6	8.40466E-5	3.93989E-5	-7.31265E-5	-5.22496E-5	1.16070E-5	-1.11205E-4	-2.40248E-5	4.22249E-5	3.13149E-5	-3.87857E-5	3.69949E-5	-4.13537E-5	6.80207E-5	2.61930E-5	1.27814E-3	1.27814E-3	1.27814E-3	2.23672E-3	2.19675E-3	2.22489E-3	1.90708E-3	2.51056E-3	2.14870E-3	2.36470E-3	2.19704E-3	1.98770E-3	2.08027E-3	1.87094E-3	1.81996E-3	1.82939E-3	1.84279E-3	1.88523E-3	1.76762E-3	1.51691E-3	1.67897E-3	1.61262E-3	1.62278E-3	1.62378E-3	1.34675E-3	1.45533E-3	1.28629E-3	1.36095E-3	1.34254E-3
6.44443E+2	6.52902E-5	-1.63006E-5	1.09194E-4	1.03824E-4	-1.48156E-4	-6.87744E-5	6.84632E-5	3.42332E-5	-4.34064E-6	-4.98845E-5	-3.75645E-5	-1.49396E-4	-6.01985E-5	-1.65164E-6	9.00021E-5	-8.78354E-5	7.57121E-5	-1.13826E-5	6.21722E-5	2.65943E-5	1.28328E-3	1.28328E-3	1.28328E-3	2.37185E-3	2.35403E-3	2.20696E-3	2.02947E-3	2.50275E-3	2.11802E-3	2.30256E-3	2.17495E-3	2.01161E-3	2.07780E-3	1.73898E-3	1.83761E-3	1.74365E-3	1.89823E-3	1.90719E-3	1.72665E-3	1.53818E-3	1.65291E-3	1.65301E-3	1.59006E-3	1.63096E-3	1.37764E-3	1.46953E-3	1.29770E-3	1.36022E-3	1.30877E-3
6.45040E+2	7.54324E-5	1.85539E-5	1.45360E-4	1.43188E-4	-1.58580E-4	-8.34088E-5	5.56673E-5	-5.78810E-6	7.19186E-5	-2.15324E-5	-7.65011E-5	-8.62017E-5	-6.19677E-5	-4.28115E-5	2.31647E-5	-8.32908E-5	7.18956E-5	-4.20836E-5	4.26868E-5	1.42980E-5	1.27466E-3	1.27466E-3	1.27466E-3	2.31401E-3	2.36911E-3	2.09913E-3	2.07364E-3	2.46899E-3	2.09036E-3	2.25444E-3	1.95691E-3	2.03715E-3	2.04143E-3	1.72358E-3	1.86949E-3	1.76461E-3	1.80545E-3	1.89689E-3	1.70063E-3	1.55076E-3	1.66487E-3	1.68232E-3	1.53865E-3	1.59422E-3	1.36847E-3	1.40652E-3	1.35444E-3	1.36441E-3	1.26105E-3
6.45636E+2	-1.52897E-5	4.53940E-5	1.02035E-4	2.00560E-4	-1.04094E-4	-1.04178E-4	4.91997E-5	-5.90009E-5	1.58518E-4	3.39066E-6	-1.05269E-4	-7.40841E-6	-1.30939E-5	-1.63566E-5	-1.99663E-5	-9.09392E-5	7.09058E-5	-7.36927E-5	-1.11201E-5	-9.59422E-6	1.26158E-3	1.26158E-3	1.26158E-3	2.29835E-3	2.34204E-3	2.21423E-3	2.15550E-3	2.33777E-3	2.11659E-3	2.06475E-3	1.90415E-3	2.05268E-3	2.09863E-3	1.77887E-3	1.89336E-3	1.75057E-3	1.78178E-3	1.81658E-3	1.70293E-3	1.57550E-3	1.64549E-3	1.62602E-3	1.52543E-3	1.55925E-3	1.36663E-3	1.39105E-3	1.39489E-3	1.33771E-3	1.27075E-3
6.46232E+2	1.70681E-6	3.13533E-5	4.30884E-5	1.91562E-4	-2.56289E-5	-1.07256E-4	-5.05548E-5	-9.21128E-6	1.77052E-4	-1.08182E-5	-9.04105E-5	3.69659E-5	2.98095E-5	1.28749E-5	-7.13101E-5	-8.42520E-5	3.92537E-5	-9.00466E-5	-3.52071E-5	1.10290E-5	1.25134E-3	1.25134E-3	1.25134E-3	2.33020E-3	2.28420E-3	2.24495E-3	2.22936E-3	2.24324E-3	2.09314E-3	1.99506E-3	1.86355E-3	2.06247E-3	2.15558E-3	1.89484E-3	1.94584E-3	1.72375E-3	1.79053E-3	1.80096E-3	1.74274E-3	1.65870E-3	1.67594E-3	1.61890E-3	1.54970E-3	1.56073E-3	1.40015E-3	1.37249E-3	1.33477E-3	1.37198E-3	1.31388E-3
6.46828E+2	-5.59498E-5	3.52414E-5	5.12525E-5	1.47026E-4	7.89800E-5	-3.44409E-5	-1.81625E-4	-2.92652E-5	1.10511E-4	6.85188E-6	-5.32819E-5	1.04512E-4	8.80195E-5	1.33335E-5	-3.61188E-5	-9.73435E-5	-3.54989E-5	-7.93815E-5	-5.08530E-5	1.80303E-5	1.27724E-3	1.27724E-3	1.27724E-3	2.27144E-3	2.26197E-3	2.18980E-3	2.24090E-3	2.24240E-3	2.13126E-3	2.01085E-3	1.85686E-3	1.96855E-3	2.16829E-3	1.94643E-3	1.97010E-3	1.74933E-3	1.78897E-3	1.71314E-3	1.72748E-3	1.72824E-3	1.72387E-3	1.66694E-3	1.53775E-3	1.58768E-3	1.41564E-3	1.34466E-3	1.36280E-3	1.40168E-3	1.34943E-3
6.47424E+2	-5.55936E-5	2.13368E-5	9.49693E-5	6.19688E-5	1.14543E-4	-1.82724E-5	-1.01699E-4	-8.25134E-5	4.60016E-5	1.67540E-5	-9.83476E-5	1.34392E-4	1.51452E-4	4.34187E-5	-4.34212E-5	-9.75167E-5	-8.08545E-5	-7.47397E-5	-5.46567E-5	2.27787E-5	1.29075E-3	1.29075E-3	1.29075E-3	2.09872E-3	2.23053E-3	2.19703E-3	2.30170E-3	2.17784E-3	2.14281E-3	1.98580E-3	1.94071E-3	1.92119E-3	2.10301E-3	1.92163E-3	2.03478E-3	1.68825E-3	1.78213E-3	1.59797E-3	1.73682E-3	1.82094E-3	1.67296E-3	1.73653E-3	1.56745E-3	1.51033E-3	1.45504E-3	1.35232E-3	1.36082E-3	1.37300E-3	1.31574E-3
6.48021E+2	1.28442E-5	-1.31691E-5	8.12642E-5	2.72247E-6	1.58303E-4	-2.55787E-5	-5.75008E-5	-8.75640E-5	-1.74430E-5	5.04631E-5	-6.52006E-5	7.48304E-5	1.61800E-4	3.53415E-5	-3.95383E-5	-1.15965E-4	-6.03837E-5	-8.25771E-5	-4.52652E-5	3.26166E-5	1.32010E-3	1.32010E-3	1.32010E-3	2.11888E-3	2.08954E-3	2.15562E-3	2.29847E-3	2.13692E-3	2.15211E-3	2.01070E-3	2.06008E-3	1.92273E-3	2.00673E-3	1.95292E-3	2.08599E-3	1.65662E-3	1.77005E-3	1.62444E-3	1.76473E-3	1.84563E-3	1.70252E-3	1.72396E-3	1.59450E-3	1.44496E-3	1.46499E-3	1.35263E-3	1.32833E-3	1.30077E-3	1.31056E-3
6.48617E+2	5.81734E-5	-1.51114E-6	-1.18470E-5	-7.65195E-5	1.98936E-4	-6.68606E-5	-6.24616E-5	1.51848E-7	-3.43212E-6	4.51145E-5	-5.55617E-5	4.77554E-5	1.26337E-4	2.02357E-5	4.26195E-5	-1.43725E-4	-8.00155E-5	-4.14558E-5	-2.90589E-5	3.31256E-5	1.33957E-3	1.33957E-3	1.33957E-3	2.18457E-3	2.10580E-3	2.06887E-3	2.32210E-3	2.16156E-3	2.16868E-3	2.11641E-3	2.03401E-3	1.97835E-3	1.99711E-3	1.94259E-3	2.13381E-3	1.75551E-3	1.77182E-3	1.65984E-3	1.81992E-3	1.79008E-3	1.66973E-3	1.72003E-3	1.58957E-3	1.49144E-3	1.42037E-3	1.36165E-3	1.31280E-3	1.27938E-3	1.26447E-3
6.49214E+2	1.41347E-4	-2.67237E-6	-7.25078E-5	-7.98019E-5	1.45635E-4	-7.97419E-5	3.15769E-5	4.29399E-5	-4.92757E-5	-4.16986E-5	-2.63205E-5	2.72328E-5	9.24592E-5	-2.53685E-5	1.10041E-4	-1.32380E-4	-9.34560E-5	-2.17225E-5	7.10270E-6	2.66118E-5	1.33478E-3	1.33478E-3	1.33478E-3	2.18071E-3	2.22318E-3	2.07332E-3	2.31674E-3	2.00408E-3	2.19074E-3	2.28231E-3	1.99779E-3	2.03224E-3	1.96493E-3	1.91112E-3	2.17653E-3	1.88698E-3	1.74649E-3	1.71799E-3	1.92114E-3	1.84608E-3	1.69297E-3	1.72270E-3	1.51209E-3	1.54697E-3	1.44347E-3	1.40640E-3	1.32801E-3	1.32441E-3	1.19445E-3
6.49810E+2	1.87651E-4	-6.05750E-5	-3.68799E-5	-1.06430E-4	6.71544E-5	-6.36740E-5	9.93455E-5	1.10513E-4	-5.55560E-5	-1.14711E-4	1.32792E-5	-1.00778E-5	1.82253E-5	-6.04110E-5	1.11421E-4	-6.13990E-5	-8.26181E-5	-2.78239E-5	4.05213E-5	3.20463E-5	1.30169E-3	1.30169E-3	1.30169E-3	2.20996E-3	2.29444E-3	2.02450E-3	2.30817E-3	2.01623E-3	2.19693E-3	2.28397E-3	2.01164E-3	2.10393E-3	1.91984E-3	1.83740E-3	2.14727E-3	1.91432E-3	1.80016E-3	1.80811E-3	1.86867E-3	1.84873E-3	1.71289E-3	1.69900E-3	1.53433E-3	1.55338E-3	1.48535E-3	1.49879E-3	1.29575E-3	1.25110E-3	1.14506E-3
6.50406E+2	1.49952E-4	-6.05376E-5	6.00833E-6	-7.73828E-5	2.27306E-5	-3.65402E-5	9.32485E-5	1.26304E-4	6.61134E-6	-1.17306E-4	9.61738E-6	-3.64792E-5	-2.75231E-5	-7.03367E-5	8.70454E-5	-6.57296E-5	-9.41030E-5	-2.74211E-5	7.75083E-5	3.43337E-5	1.27854E-3	1.27854E-3	1.27854E-3	2.28818E-3	2.31389E-3	1.97315E-3	2.24341E-3	2.05718E-3	2.13733E-3	2.33285E-3	2.04071E-3	2.18261E-3	1.83520E-3	1.85781E-3	2.09468E-3	1.91614E-3	1.81491E-3	1.77954E-3	1.77923E-3	1.85896E-3	1.74395E-3	1.72897E-3	1.65640E-3	1.49417E-3	1.45993E-3	1.45491E-3	1.29449E-3	1.23320E-3	1.19108E-3
6.51003E+2	1.87843E-4	-7.59669E-5	-4.82436E-5	-8.18847E-6	-4.77154E-6	-7.29820E-5	1.09265E-4	1.38790E-4	9.36063E-5	-1.06228E-4	2.62278E-5	-3.83118E-5	-9.72945E-5	-5.66544E-5	5.57591E-5	-8.90417E-5	-7.69739E-5	-1.32274E-5	6.77858E-5	8.60716E-6	1.24653E-3	1.24653E-3	1.24653E-3	2.36227E-3	2.31164E-3	2.04327E-3	2.15550E-3	2.09279E-3	2.05021E-3	2.30616E-3	1.96095E-3	2.17383E-3	1.82618E-3	1.82089E-3	1.95459E-3	1.88356E-3	1.77877E-3	1.72104E-3	1.69885E-3	1.77526E-3	1.67835E-3	1.65737E-3	1.67805E-3	1.45505E-3	1.48589E-3	1.40009E-3	1.34055E-3	1.22381E-3	1.21252E-3
6.51600E+2	2.13658E-4	-6.36713E-5	-1.22470E-4	6.92499E-6	-7.62168E-5	-5.69616E-5	1.56581E-4	1.19191E-4	7.32085E-5	-1.26508E-4	7.98412E-5	-4.78157E-6	-1.50895E-4	-2.27229E-5	-3.78860E-6	-5.60386E-5	-1.75661E-5	3.68237E-7	5.48662E-5	-3.01863E-6	1.22361E-3	1.22361E-3	1.22361E-3	2.45133E-3	2.26409E-3	2.04900E-3	2.03625E-3	2.16284E-3	1.96870E-3	2.25712E-3	1.94144E-3	2.16055E-3	1.88241E-3	1.89364E-3	1.84596E-3	1.92454E-3	1.78601E-3	1.75483E-3	1.60852E-3	1.74997E-3	1.62828E-3	1.53279E-3	1.65348E-3	1.46554E-3	1.56666E-3	1.38629E-3	1.34449E-3	1.26869E-3	1.19732E-3
6.52196E+2	1.96119E-4	-7.77313E-7	-7.88567E-5	1.09861E-5	-1.89270E-4	-2.09734E-5	1.80077E-4	1.17053E-4	2.25006E-5	-1.59797E-4	1.42774E-4	6.20736E-6	-1.71258E-4	1.66399E-5	-5.99126E-5	-8.96022E-5	4.59805E-5	1.19801E-5	2.22426E-5	-2.11325E-6	1.20522E-3	1.20522E-3	1.20522E-3	2.43243E-3	2.43363E-3	1.91257E-3	1.91364E-3	2.14000E-3	1.85758E-3	2.18740E-3	1.98313E-3	2.14239E-3	1.94909E-3	1.85673E-3	1.77709E-3	1.92402E-3	1.79151E-3	1.76212E-3	1.66454E-3	1.69375E-3	1.57459E-3	1.48698E-3	1.60717E-3	1.49746E-3	1.60620E-3	1.39293E-3	1.31994E-3	1.27028E-3	1.23554E-3
6.52793E+2	5.05445E-5	4.01787E-5	-6.98123E-5	-5.47145E-6	-1.48720E-4	-3.32439E-5	1.03734E-4	5.86994E-5	1.51242E-5	-1.34431E-4	1.80375E-4	4.12937E-5	-1.23751E-4	5.35145E-5	-7.05332E-5	-7.97291E-5	8.99218E-5	2.45100E-5	7.48831E-6	3.08445E-7	1.22513E-3	1.22513E-3	1.22513E-3	2.35564E-3	2.52478E-3	1.92799E-3	1.99461E-3	2.19738E-3	1.78454E-3	2.06126E-3	2.00388E-3	2.09715E-3	2.01521E-3	1.88463E-3	1.76244E-3	1.90942E-3	1.82402E-3	1.77140E-3	1.74420E-3	1.64963E-3	1.55601E-3	1.47611E-3	1.59409E-3	1.50545E-3	1.63090E-3	1.34697E-3	1.35584E-3	1.28290E-3	1.24954E-3
6.53390E+2	-5.08586E-5	2.07537E-5	-4.87136E-5	-4.84226E-5	-6.04533E-5	-2.38332E-5	-2.01483E-5	6.73036E-5	-1.22315E-5	-1.32285E-4	2.01986E-4	3.35834E-5	-3.79159E-5	5.21689E-5	-4.06778E-5	-5.74166E-6	1.03513E-4	4.73209E-6	6.50304E-6	-9.26258E-6	1.22319E-3	1.22319E-3	1.22319E-3	2.23068E-3	2.44623E-3	1.91165E-3	2.07722E-3	2.34731E-3	1.79409E-3	2.00023E-3	2.02765E-3	2.05719E-3	2.04340E-3	1.97962E-3	1.79321E-3	1.84978E-3	1.86114E-3	1.78876E-3	1.78536E-3	1.56573E-3	1.54795E-3	1.52167E-3	1.56220E-3	1.42889E-3	1.63361E-3	1.33943E-3	1.36638E-3	1.29660E-3	1.25951E-3
6.53987E+2	-8.15026E-5	1.66368E-5	3.64608E-5	-1.02855E-4	-2.45373E-5	-1.08169E-5	-7.66098E-5	4.25835E-5	-3.22569E-5	-1.01532E-4	1.07894E-4	5.42680E-5	2.36854E-5	5.16271E-5	2.85641E-6	-3.59707E-5	1.06729E-4	3.66518E-5	8.23511E-7	-1.41368E-5	1.22478E-3	1.22478E-3	1.22478E-3	2.06751E-3	2.29468E-3	1.92028E-3	2.21738E-3	2.26142E-3	1.79802E-3	2.04181E-3	1.98892E-3	2.04900E-3	2.04318E-3	2.01185E-3	1.78548E-3	1.75570E-3	1.83241E-3	1.74547E-3	1.74982E-3	1.49188E-3	1.55910E-3	1.60402E-3	1.52141E-3	1.42521E-3	1.62471E-3	1.32635E-3	1.35508E-3	1.29698E-3	1.27196E-3
6.54583E+2	-7.93180E-5	4.95846E-5	8.23069E-5	-9.17343E-5	3.51687E-6	-3.05984E-5	-3.61011E-5	-2.86075E-5	-2.32758E-5	-3.72976E-6	2.75397E-5	3.53133E-5	6.12990E-5	5.29084E-5	1.43463E-5	-8.70756E-5	3.49003E-5	3.50453E-5	2.57792E-6	-1.88980E-5	1.23407E-3	1.23407E-3	1.23407E-3	2.07016E-3	2.31723E-3	2.07783E-3	2.21769E-3	2.21241E-3	1.78219E-3	2.04819E-3	1.91690E-3	2.05837E-3	2.18288E-3	2.04704E-3	1.86422E-3	1.72572E-3	1.78242E-3	1.77207E-3	1.83496E-3	1.57441E-3	1.60347E-3	1.67780E-3	1.45968E-3	1.51573E-3	1.56826E-3	1.29679E-3	1.34411E-3	1.30191E-3	1.28164E-3
6.55180E+2	-8.18747E-5	1.13316E-4	8.58306E-5	-7.67416E-5	1.08230E-5	-8.44387E-5	-5.80585E-5	-1.34894E-4	-3.69353E-5	1.06690E-5	1.56491E-5	1.20460E-5	1.13919E-4	7.07435E-5	-2.20832E-5	-1.97572E-5	4.93163E-5	2.79797E-6	1.04480E-5	1.92251E-5	1.25430E-3	1.25430E-3	1.25430E-3	2.12706E-3	2.26409E-3	2.13389E-3	2.17647E-3	2.18966E-3	1.86819E-3	2.04489E-3	1.95174E-3	2.03780E-3	2.24013E-3	2.04149E-3	1.95653E-3	1.70070E-3	1.74510E-3	1.85081E-3	1.87664E-3	1.61562E-3	1.75871E-3	1.74701E-3	1.45866E-3	1.56213E-3	1.53996E-3	1.38428E-3	1.35531E-3	1.30660E-3	1.32964E-3
6.55777E+2	-1.12897E-4	8.36710E-5	6.96816E-5	-8.24514E-6	2.98887E-5	-1.00715E-4	-8.43919E-5	-1.27406E-4	-1.16210E-4	3.68689E-5	4.79531E-5	5.01442E-5	1.76105E-4	8.00023E-6	-1.82484E-5	-2.42845E-5	6.32335E-5	-2.46625E-5	2.46756E-5	2.68377E-5	1.25967E-3	1.25967E-3	1.25967E-3	2.18995E-3	2.17549E-3	2.18373E-3	2.19013E-3	2.17344E-3	2.03672E-3	2.03260E-3	1.98415E-3	1.98477E-3	2.16448E-3	2.01251E-3	2.04220E-3	1.64417E-3	1.77107E-3	1.88889E-3	1.87537E-3	1.68422E-3	1.81429E-3	1.75419E-3	1.48679E-3	1.61818E-3	1.54276E-3	1.45025E-3	1.29530E-3	1.26379E-3	1.32895E-3
6.56374E+2	-1.51973E-4	5.76738E-5	4.90616E-5	7.15802E-5	5.70178E-5	-9.26549E-5	-8.25517E-5	-1.07787E-4	-1.48247E-4	8.17284E-5	9.17557E-5	-1.93081E-5	2.48510E-4	-1.91051E-5	-4.03556E-5	-8.65908E-5	4.73266E-5	-8.27621E-7	2.32730E-5	2.14749E-5	1.23895E-3	1.23895E-3	1.23895E-3	2.21229E-3	2.18237E-3	2.21155E-3	2.15504E-3	2.03929E-3	2.12432E-3	2.09762E-3	2.04224E-3	2.05203E-3	2.11113E-3	1.95992E-3	2.02403E-3	1.61567E-3	1.79788E-3	1.89099E-3	1.82195E-3	1.73095E-3	1.81297E-3	1.75490E-3	1.48247E-3	1.57675E-3	1.55110E-3	1.42090E-3	1.27589E-3	1.28575E-3	1.34051E-3
6.56971E+2	-1.62018E-4	-1.98946E-5	2.41722E-5	1.22064E-4	4.72921E-5	-2.29969E-6	-9.82123E-5	-9.64623E-5	-1.11978E-4	1.12176E-4	1.18361E-4	-1.04408E-4	2.41327E-4	1.46022E-5	-8.50264E-5	-7.15784E-5	4.99928E-6	2.45052E-5	3.20792E-5	1.03003E-5	1.24066E-3	1.24066E-3	1.24066E-3	2.18336E-3	2.14213E-3	2.17438E-3	2.07445E-3	1.90889E-3	2.15585E-3	2.24808E-3	2.01597E-3	2.00875E-3	1.96511E-3	1.89540E-3	2.04899E-3	1.60287E-3	1.74257E-3	1.83756E-3	1.72756E-3	1.77281E-3	1.77679E-3	1.69149E-3	1.49978E-3	1.55164E-3	1.53047E-3	1.45253E-3	1.24634E-3	1.26460E-3	1.33447E-3
6.57568E+2	-9.72214E-5	-6.96412E-5	8.56444E-6	1.44723E-4	3.21557E-5	2.23330E-5	-1.21305E-4	-5.35127E-5	-8.79197E-5	4.24554E-5	1.23306E-4	-1.20320E-4	2.17562E-4	5.06702E-5	-4.22010E-5	-2.93914E-5	-3.42633E-5	-2.30123E-6	1.93471E-5	-3.04121E-6	1.24942E-3	1.24942E-3	1.24942E-3	2.21984E-3	2.13865E-3	2.29336E-3	1.97806E-3	2.06325E-3	2.24578E-3	2.30419E-3	1.92422E-3	1.98022E-3	1.89572E-3	1.84205E-3	2.04093E-3	1.65589E-3	1.77487E-3	1.79569E-3	1.69659E-3	1.79577E-3	1.69134E-3	1.64031E-3	1.52659E-3	1.53621E-3	1.48263E-3	1.48134E-3	1.21841E-3	1.25684E-3	1.32969E-3
6.58166E+2	-4.13686E-5	-9.14136E-6	3.05645E-5	1.38916E-4	-1.64440E-5	1.41704E-5	-1.28678E-4	-1.76875E-6	-6.04936E-5	-3.33541E-5	1.27572E-4	-5.85007E-5	1.38997E-4	7.67241E-5	2.60458E-5	-6.81382E-5	-9.53238E-5	-1.29278E-6	-1.50140E-5	-2.34716E-5	1.25608E-3	1.25608E-3	1.25608E-3	2.36613E-3	2.23402E-3	2.33303E-3	2.05704E-3	2.11709E-3	2.27933E-3	2.17875E-3	1.93872E-3	2.01338E-3	1.92224E-3	1.85278E-3	1.93156E-3	1.72311E-3	1.88083E-3	1.80405E-3	1.60445E-3	1.80832E-3	1.70414E-3	1.60056E-3	1.54563E-3	1.47079E-3	1.40367E-3	1.44061E-3	1.25162E-3	1.23577E-3	1.29048E-3
6.58763E+2	-2.06333E-6	1.39597E-5	1.32288E-5	1.54307E-4	-1.64195E-5	-5.50642E-5	-1.61904E-4	5.06395E-5	-8.35805E-5	-6.59555E-5	1.15089E-4	-8.46695E-6	5.89290E-5	7.01594E-5	8.53305E-5	-3.94501E-5	-4.60807E-5	-2.53149E-5	-2.05382E-5	-3.68053E-5	1.26743E-3	1.26743E-3	1.26743E-3	2.38165E-3	2.27801E-3	2.24851E-3	2.00766E-3	2.19586E-3	2.26916E-3	2.03677E-3	1.95066E-3	2.01623E-3	1.99022E-3	1.98235E-3	1.88012E-3	1.87346E-3	1.92746E-3	1.79684E-3	1.52493E-3	1.73627E-3	1.74670E-3	1.51884E-3	1.57118E-3	1.43172E-3	1.38225E-3	1.43168E-3	1.28518E-3	1.20440E-3	1.25870E-3
6.59360E+2	-2.63890E-5	-4.97363E-5	1.17822E-5	1.23319E-4	2.57142E-5	-5.31880E-5	-1.78991E-4	6.00386E-5	7.45950E-6	-1.06755E-4	8.85685E-5	2.98308E-5	3.19082E-6	6.80110E-5	9.29832E-5	-2.20713E-5	2.34083E-5	-2.51731E-5	-2.69640E-5	-4.50386E-5	1.26847E-3	1.26847E-3	1.26847E-3	2.26875E-3	2.27375E-3	2.18034E-3	2.06205E-3	2.23668E-3	2.22313E-3	1.98133E-3	1.91274E-3	2.01467E-3	2.03323E-3	2.08421E-3	1.96026E-3	2.00113E-3	1.82698E-3	1.75881E-3	1.48336E-3	1.69619E-3	1.73874E-3	1.46604E-3	1.52187E-3	1.37974E-3	1.40971E-3	1.42585E-3	1.28613E-3	1.16322E-3	1.23059E-3
6.59957E+2	2.58000E-5	3.84762E-5	5.02044E-5	9.63014E-5	1.54657E-5	-5.43357E-5	-1.66338E-4	6.79032E-5	4.16860E-5	-1.22489E-4	1.16449E-5	6.22126E-5	-3.83048E-5	-8.29676E-6	3.94021E-5	-4.11656E-5	2.77379E-5	1.55997E-5	-2.35308E-5	-3.79728E-5	1.26455E-3	1.26455E-3	1.26455E-3	2.15440E-3	2.24815E-3	2.14163E-3	2.13310E-3	2.22569E-3	2.13192E-3	1.87308E-3	1.83990E-3	2.04905E-3	2.02815E-3	2.11399E-3	1.96820E-3	2.01050E-3	1.69929E-3	1.69966E-3	1.49945E-3	1.68140E-3	1.77386E-3	1.49820E-3	1.55278E-3	1.41019E-3	1.40360E-3	1.36736E-3	1.30138E-3	1.16909E-3	1.18799E-3
6.60555E+2	5.61568E-5	9.56527E-5	8.06418E-5	3.07357E-5	-5.47556E-5	-4.28625E-5	-1.31533E-4	4.73274E-5	5.37319E-5	-6.96474E-5	-2.18911E-5	1.24745E-4	-1.51097E-5	-2.08952E-5	1.74938E-5	-5.39526E-5	-1.32358E-5	-1.65526E-5	-3.62370E-5	-2.98135E-5	1.24092E-3	1.24092E-3	1.24092E-3	2.17742E-3	2.27870E-3	2.03907E-3	2.17466E-3	2.40091E-3	2.10229E-3	1.76592E-3	1.84972E-3	2.02074E-3	2.06813E-3	2.07007E-3	1.89570E-3	1.97577E-3	1.69562E-3	1.66787E-3	1.55447E-3	1.64765E-3	1.76028E-3	1.49349E-3	1.57479E-3	1.40367E-3	1.34803E-3	1.29742E-3	1.29046E-3	1.19527E-3	1.16444E-3
6.61152E+2	-9.92714E-6	1.22041E-4	1.12454E-4	2.24832E-5	-1.03014E-4	-1.42176E-4	-8.20546E-5	1.01263E-6	5.68424E-5	-9.64814E-6	-8.72195E-5	1.21433E-4	-4.59714E-5	9.57145E-6	1.24344E-5	4.35656E-6	3.20170E-5	-2.26019E-5	-1.38981E-5	2.18652E-5	1.25134E-3	1.25134E-3	1.25134E-3	2.30188E-3	2.30011E-3	1.94961E-3	2.31489E-3	2.47227E-3	2.10642E-3	1.77479E-3	1.98942E-3	2.01410E-3	2.02810E-3	2.04206E-3	1.84059E-3	1.90620E-3	1.76315E-3	1.64990E-3	1.64482E-3	1.70149E-3	1.77576E-3	1.57065E-3	1.56225E-3	1.47767E-3	1.40819E-3	1.32096E-3	1.30477E-3	1.29987E-3	1.19338E-3
6.61749E+2	-1.14731E-6	1.57907E-4	1.22280E-4	3.67400E-5	-1.27751E-4	-1.37511E-4	-9.99038E-6	-5.14117E-5	7.27063E-5	1.69978E-5	-1.40098E-4	7.80403E-5	-5.11097E-5	-4.18636E-5	3.04609E-5	-4.38633E-6	2.82289E-5	-3.40546E-5	1.33468E-5	4.26170E-5	1.25972E-3	1.25972E-3	1.25972E-3	2.27744E-3	2.29029E-3	1.97076E-3	2.33211E-3	2.49086E-3	2.15416E-3	1.80292E-3	2.14525E-3	2.04045E-3	1.88033E-3	1.97465E-3	1.82519E-3	1.79785E-3	1.77979E-3	1.66084E-3	1.73924E-3	1.69177E-3	1.72800E-3	1.55190E-3	1.56045E-3	1.54631E-3	1.43747E-3	1.37353E-3	1.33532E-3	1.36263E-3	1.20531E-3
6.62347E+2	2.83403E-5	1.97121E-4	9.23674E-5	-4.59423E-6	-1.66699E-4	-1.37727E-4	1.87022E-5	-3.39147E-5	4.26986E-5	2.09882E-5	-1.10905E-4	1.76242E-5	-1.54124E-5	-5.56031E-5	-1.50704E-5	1.43811E-5	5.75338E-5	-2.57026E-5	2.48083E-5	5.10637E-5	1.24235E-3	1.24235E-3	1.24235E-3	2.18677E-3	2.19817E-3	2.09475E-3	2.27005E-3	2.33805E-3	2.19817E-3	2.02333E-3	2.24699E-3	2.02842E-3	1.76205E-3	1.86561E-3	1.83461E-3	1.75362E-3	1.77587E-3	1.73272E-3	1.80201E-3	1.71467E-3	1.67514E-3	1.59715E-3	1.56586E-3	1.58959E-3	1.42106E-3	1.38522E-3	1.30176E-3	1.36613E-3	1.23670E-3
6.62945E+2	1.64841E-5	1.16941E-4	2.64433E-5	-5.70830E-5	-1.21590E-4	-1.63396E-4	7.09430E-5	-2.42185E-5	2.88013E-5	-9.01114E-7	-2.80205E-5	-1.63783E-5	1.65571E-5	7.90602E-6	-3.81007E-5	5.54167E-5	5.25637E-5	-1.85544E-5	2.84843E-5	4.77016E-5	1.23514E-3	1.23514E-3	1.23514E-3	2.18809E-3	2.04033E-3	2.25285E-3	2.19896E-3	2.27926E-3	2.11392E-3	2.18757E-3	2.29187E-3	1.97697E-3	1.67343E-3	1.76892E-3	1.83184E-3	1.73118E-3	1.75724E-3	1.82226E-3	1.89766E-3	1.63194E-3	1.61914E-3	1.57547E-3	1.57589E-3	1.63158E-3	1.41802E-3	1.36225E-3	1.29922E-3	1.36157E-3	1.29447E-3
6.63542E+2	3.89232E-5	1.20625E-4	-2.17013E-5	-1.92589E-4	-9.60874E-5	-1.08861E-4	1.43037E-4	-1.79173E-5	1.96237E-5	-2.75241E-5	3.61923E-5	-2.51202E-5	2.99004E-5	6.49026E-5	-5.04715E-5	3.95192E-5	5.53238E-5	-4.78516E-5	1.47858E-5	2.52906E-5	1.21696E-3	1.21696E-3	1.21696E-3	2.31933E-3	1.92479E-3	2.28017E-3	2.04884E-3	2.15673E-3	2.16251E-3	2.32301E-3	2.20247E-3	1.97359E-3	1.71779E-3	1.70862E-3	1.83023E-3	1.72467E-3	1.76899E-3	1.79501E-3	1.87362E-3	1.57681E-3	1.52126E-3	1.49914E-3	1.58601E-3	1.54599E-3	1.39736E-3	1.32706E-3	1.34534E-3	1.31942E-3	1.25964E-3
6.64140E+2	1.44803E-4	1.30804E-4	-6.54837E-5	-2.18744E-4	-8.06037E-5	-5.33405E-5	9.21069E-5	3.96774E-6	-1.66569E-5	-6.44317E-5	7.29332E-5	-2.74262E-5	-3.84275E-6	6.94384E-5	1.37091E-6	5.03227E-5	3.82915E-5	-7.28112E-5	-1.51490E-6	8.15947E-7	1.19549E-3	1.19549E-3	1.19549E-3	2.46545E-3	1.91607E-3	2.27658E-3	1.93061E-3	2.11805E-3	2.16916E-3	2.29009E-3	2.14253E-3	1.97364E-3	1.73401E-3	1.68075E-3	1.84448E-3	1.79243E-3	1.80245E-3	1.79622E-3	1.79184E-3	1.54847E-3	1.49521E-3	1.44344E-3	1.56919E-3	1.46084E-3	1.37172E-3	1.31076E-3	1.36485E-3	1.29575E-3	1.22739E-3
6.64737E+2	1.28702E-4	9.94066E-5	-1.18059E-4	-1.67566E-4	2.70516E-5	3.25212E-5	1.91243E-5	2.68068E-6	-8.97735E-6	-5.36676E-5	9.62789E-5	-4.40234E-5	2.08142E-5	3.30691E-5	2.89515E-5	-1.95325E-5	2.62307E-5	-7.55278E-5	-1.66697E-5	-1.08072E-5	1.17377E-3	1.17377E-3	1.17377E-3	2.48202E-3	1.99941E-3	2.32367E-3	1.87342E-3	2.15254E-3	2.10881E-3	2.20917E-3	2.01152E-3	2.00367E-3	1.84269E-3	1.66979E-3	1.83115E-3	1.86951E-3	1.80519E-3	1.73810E-3	1.72947E-3	1.49704E-3	1.44085E-3	1.34869E-3	1.59386E-3	1.37832E-3	1.41814E-3	1.37737E-3	1.35961E-3	1.29868E-3	1.27136E-3
6.65335E+2	1.91443E-4	5.68470E-5	-9.40807E-5	-1.06298E-4	2.76969E-5	9.85458E-5	2.37751E-6	1.98357E-5	-2.38628E-5	-4.03892E-5	9.18765E-5	-9.75564E-5	5.67890E-5	8.65488E-6	-1.44738E-5	-1.07776E-4	3.45333E-5	-5.21740E-5	-3.86883E-5	-1.33009E-5	1.19002E-3	1.19002E-3	1.19002E-3	2.40988E-3	2.09719E-3	2.37164E-3	1.93001E-3	2.12711E-3	2.09105E-3	2.06612E-3	1.89573E-3	2.00184E-3	1.95121E-3	1.76175E-3	1.89737E-3	1.91565E-3	1.76528E-3	1.67934E-3	1.70634E-3	1.46385E-3	1.40340E-3	1.31745E-3	1.58818E-3	1.36971E-3	1.41417E-3	1.41808E-3	1.38133E-3	1.28423E-3	1.31299E-3
6.65933E+2	2.41853E-4	1.45819E-5	-4.90674E-5	-5.24791E-5	3.05407E-5	1.27653E-4	-5.02012E-7	7.91336E-6	-7.57574E-5	3.55663E-5	1.49848E-5	-1.39414E-4	3.69132E-5	6.30042E-5	-3.67273E-5	-1.64025E-4	2.98877E-5	-3.71713E-5	-4.04870E-5	-7.26850E-6	1.20052E-3	1.20052E-3	1.20052E-3	2.37487E-3	2.14676E-3	2.41613E-3	2.00542E-3	2.13899E-3	2.04848E-3	1.98021E-3	1.86918E-3	1.92010E-3	2.07986E-3	1.84810E-3	1.96636E-3	1.93903E-3	1.76693E-3	1.61757E-3	1.66738E-3	1.44787E-3	1.40101E-3	1.38523E-3	1.55218E-3	1.40084E-3	1.45229E-3	1.42493E-3	1.37252E-3	1.25138E-3	1.29597E-3
6.66531E+2	1.96669E-4	2.06102E-6	-2.01366E-5	-5.47643E-5	-2.11971E-6	7.06386E-5	6.28174E-6	-3.06179E-5	-9.96534E-5	1.11108E-4	-4.06352E-5	-1.00818E-4	1.58101E-5	9.56310E-5	2.28167E-5	-1.34697E-4	5.33481E-6	2.98131E-7	-3.25548E-5	-1.06522E-5	1.21027E-3	1.21027E-3	1.21027E-3	2.35149E-3	2.23164E-3	2.35028E-3	2.02337E-3	2.19508E-3	1.99740E-3	1.94341E-3	1.91749E-3	1.85583E-3	2.12065E-3	1.85520E-3	1.95169E-3	1.94985E-3	1.83240E-3	1.59084E-3	1.62386E-3	1.52607E-3	1.47553E-3	1.43709E-3	1.50601E-3	1.45502E-3	1.45714E-3	1.35086E-3	1.33807E-3	1.27475E-3	1.28806E-3
6.67129E+2	1.37515E-4	-2.84720E-5	1.62699E-5	1.54620E-5	-1.11558E-5	5.86843E-6	3.43831E-5	-4.97230E-5	-9.05221E-5	1.83789E-4	-1.20138E-4	-7.86817E-5	-1.27257E-5	1.21275E-4	6.72276E-5	-1.04956E-4	-1.14876E-4	3.10343E-5	-1.14898E-5	9.91524E-6	1.22802E-3	1.22802E-3	1.22802E-3	2.40543E-3	2.34770E-3	2.32235E-3	2.10434E-3	2.31365E-3	1.96341E-3	1.86637E-3	1.95276E-3	1.81618E-3	2.05836E-3	1.95752E-3	1.92383E-3	1.90196E-3	1.85757E-3	1.54224E-3	1.60160E-3	1.55079E-3	1.56251E-3	1.49690E-3	1.45034E-3	1.49502E-3	1.48007E-3	1.33219E-3	1.33481E-3	1.27821E-3	1.30437E-3
6.67727E+2	5.43992E-5	-8.75697E-5	3.61908E-5	9.88696E-5	3.40769E-5	-2.94888E-5	-3.98471E-6	-7.16053E-5	-8.07429E-5	1.93503E-4	-1.52772E-4	-4.66992E-5	3.18700E-5	1.40553E-4	1.35495E-4	-7.65861E-5	-2.06936E-4	3.58619E-5	-9.59150E-6	5.15696E-6	1.23824E-3	1.23824E-3	1.23824E-3	2.27912E-3	2.21068E-3	2.27135E-3	2.11694E-3	2.33798E-3	1.97972E-3	1.77727E-3	2.03138E-3	1.77834E-3	2.00725E-3	2.02997E-3	1.80740E-3	1.88814E-3	1.84507E-3	1.54455E-3	1.55044E-3	1.63737E-3	1.63663E-3	1.54923E-3	1.46653E-3	1.52439E-3	1.46461E-3	1.35121E-3	1.34410E-3	1.25135E-3	1.32290E-3
6.68325E+2	-4.51461E-5	-1.24432E-4	7.18852E-5	1.70379E-4	3.10545E-5	-3.73774E-5	2.05738E-5	-8.08860E-5	-8.14350E-5	9.35945E-5	-1.03088E-4	5.50417E-5	2.59356E-5	1.12165E-4	1.23677E-4	1.55390E-5	-2.30644E-4	1.21061E-5	-2.11329E-5	-7.80930E-6	1.23477E-3	1.23477E-3	1.23477E-3	2.15445E-3	2.09030E-3	2.23937E-3	2.13161E-3	2.31755E-3	1.98278E-3	1.75792E-3	2.03960E-3	1.74779E-3	2.02011E-3	1.94184E-3	1.72817E-3	1.87264E-3	1.76243E-3	1.64669E-3	1.53151E-3	1.68443E-3	1.67652E-3	1.62744E-3	1.44938E-3	1.62826E-3	1.41039E-3	1.34459E-3	1.39110E-3	1.24908E-3	1.26018E-3
6.68923E+2	-1.49205E-5	-1.28501E-4	6.82184E-5	1.57256E-4	8.77201E-5	-1.99662E-5	9.11879E-5	-8.58591E-5	-1.30380E-4	2.30042E-5	-6.72082E-5	8.18555E-5	-1.59464E-5	9.32958E-5	3.87982E-5	4.77776E-5	-1.60467E-4	-1.71463E-5	-3.50892E-5	-1.36286E-5	1.21585E-3	1.21585E-3	1.21585E-3	2.10947E-3	2.04044E-3	2.10721E-3	2.13489E-3	2.33626E-3	2.01995E-3	1.78006E-3	1.97520E-3	1.70432E-3	2.06076E-3	1.80259E-3	1.66474E-3	1.74481E-3	1.73643E-3	1.74450E-3	1.56981E-3	1.70493E-3	1.67942E-3	1.66130E-3	1.47396E-3	1.61412E-3	1.34737E-3	1.34170E-3	1.42288E-3	1.20543E-3	1.23269E-3
6.69521E+2	-1.36165E-4	-7.76595E-5	7.96562E-5	1.08658E-4	1.18271E-4	4.53739E-5	8.00152E-5	-7.13749E-5	-1.61547E-4	-6.48965E-5	-5.26714E-6	1.14507E-4	-5.38023E-5	1.00592E-4	8.85335E-5	8.75206E-5	-9.92948E-5	-7.76725E-5	-4.61709E-5	-2.92773E-5	1.19659E-3	1.19659E-3	1.19659E-3	2.07631E-3	1.98893E-3	2.06540E-3	2.05573E-3	2.28207E-3	1.99994E-3	1.88994E-3	1.92792E-3	1.73973E-3	2.09592E-3	1.73210E-3	1.57898E-3	1.68277E-3	1.76559E-3	1.72495E-3	1.58339E-3	1.69685E-3	1.70245E-3	1.67757E-3	1.44286E-3	1.57561E-3	1.32180E-3	1.32922E-3	1.38871E-3	1.21622E-3	1.18931E-3
6.70119E+2	-1.57849E-4	8.64412E-6	8.68107E-5	4.74269E-5	6.60759E-5	8.79916E-5	3.67031E-5	-5.36692E-5	-1.20528E-4	-1.01653E-4	7.80276E-5	1.06462E-4	-1.79280E-5	7.08864E-5	6.91036E-5	6.76598E-5	-4.92376E-5	-1.18921E-4	-5.92156E-5	-4.67899E-5	1.15879E-3	1.15879E-3	1.15879E-3	2.06497E-3	2.03671E-3	1.97186E-3	1.99841E-3	2.20234E-3	1.95847E-3	2.02720E-3	1.90816E-3	1.85868E-3	2.08739E-3	1.71431E-3	1.53887E-3	1.66604E-3	1.82319E-3	1.72124E-3	1.60197E-3	1.64646E-3	1.67506E-3	1.63683E-3	1.41463E-3	1.50123E-3	1.28922E-3	1.33675E-3	1.35258E-3	1.24964E-3	1.14633E-3
6.70717E+2	-6.28596E-5	5.36461E-5	1.18361E-4	4.03185E-5	5.36101E-5	9.36488E-5	-2.50156E-5	-5.23297E-5	-1.18150E-5	-9.69260E-5	1.22282E-4	-6.21559E-6	1.42742E-5	-7.00176E-7	9.07479E-6	1.98876E-5	-2.50716E-5	-1.53652E-4	-4.33617E-5	-4.71563E-5	1.16815E-3	1.16815E-3	1.16815E-3	2.09365E-3	2.15671E-3	1.79312E-3	1.96268E-3	2.11320E-3	1.90708E-3	2.11129E-3	1.93089E-3	1.98081E-3	2.13076E-3	1.69402E-3	1.58845E-3	1.67195E-3	1.85043E-3	1.76567E-3	1.65324E-3	1.59278E-3	1.61056E-3	1.58723E-3	1.45723E-3	1.40845E-3	1.30205E-3	1.39337E-3	1.34159E-3	1.28534E-3	1.18953E-3
6.71315E+2	-5.39328E-6	9.99926E-5	1.48981E-4	1.04407E-4	7.12226E-5	1.03297E-4	-2.36114E-5	-6.44490E-5	4.94663E-6	-7.73507E-5	1.16687E-4	-1.20525E-4	2.11199E-5	-2.97047E-5	-6.61089E-5	-6.13094E-5	7.48236E-6	-1.49062E-4	-4.58220E-5	-3.48002E-5	1.19058E-3	1.19058E-3	1.19058E-3	2.01430E-3	2.22726E-3	1.72143E-3	2.01973E-3	2.02814E-3	1.98153E-3	2.14718E-3	1.97104E-3	2.08223E-3	2.13423E-3	1.71909E-3	1.69992E-3	1.63805E-3	1.88930E-3	1.81743E-3	1.70584E-3	1.56938E-3	1.54939E-3	1.51992E-3	1.51674E-3	1.33305E-3	1.36785E-3	1.47992E-3	1.29203E-3	1.30988E-3	1.20094E-3
6.71913E+2	1.69125E-5	1.32856E-4	9.83171E-5	8.97139E-5	1.02516E-4	8.87860E-5	-6.92607E-5	-2.50037E-5	-3.87434E-5	-1.13399E-5	4.95396E-5	-1.45799E-4	-1.13379E-5	-1.54485E-5	-1.73779E-4	-3.61407E-5	9.25476E-5	-9.06857E-5	-2.50517E-5	-2.85984E-5	1.21035E-3	1.21035E-3	1.21035E-3	2.02769E-3	2.23439E-3	1.84900E-3	2.10834E-3	2.07220E-3	1.96256E-3	2.13860E-3	2.05210E-3	2.18289E-3	2.17154E-3	1.79239E-3	1.81938E-3	1.70013E-3	1.92363E-3	1.85282E-3	1.76020E-3	1.55882E-3	1.60102E-3	1.48489E-3	1.50073E-3	1.35589E-3	1.42637E-3	1.49020E-3	1.27709E-3	1.35285E-3	1.20691E-3
6.72512E+2	3.48666E-5	1.10282E-4	8.39749E-5	1.73789E-5	4.63367E-5	3.95583E-5	-1.04874E-4	-1.87923E-5	-7.41151E-5	6.74801E-5	4.50468E-5	-1.72382E-4	-4.38194E-5	-4.09567E-5	-1.44735E-4	4.86236E-5	1.51032E-4	-3.37972E-5	3.79696E-6	-1.49056E-5	1.23517E-3	1.23517E-3	1.23517E-3	2.10461E-3	2.27417E-3	2.02734E-3	2.12352E-3	2.13411E-3	1.98641E-3	2.12288E-3	2.13590E-3	2.13395E-3	2.15400E-3	1.88216E-3	1.91453E-3	1.78627E-3	1.89891E-3	1.78763E-3	1.76808E-3	1.56485E-3	1.64685E-3	1.46189E-3	1.44558E-3	1.35968E-3	1.45811E-3	1.46922E-3	1.27674E-3	1.29301E-3	1.18300E-3
6.73110E+2	-5.86412E-7	7.24519E-5	4.96804E-5	2.33561E-5	-5.39810E-6	-4.99313E-5	-7.09139E-5	-9.14486E-6	7.07410E-6	9.54874E-5	2.18536E-7	-1.43340E-4	-4.37957E-5	-5.55869E-5	-7.53076E-5	1.04653E-4	1.61732E-4	-4.67855E-5	2.13641E-6	-1.59994E-5	1.22951E-3	1.22951E-3	1.22951E-3	2.15176E-3	2.32060E-3	2.07153E-3	2.09356E-3	2.20459E-3	2.02903E-3	2.05763E-3	2.14705E-3	2.12607E-3	2.06074E-3	1.87506E-3	1.99240E-3	1.80754E-3	1.79050E-3	1.75780E-3	1.75801E-3	1.61026E-3	1.58136E-3	1.49795E-3	1.38631E-3	1.40922E-3	1.47826E-3	1.47223E-3	1.24838E-3	1.23594E-3	1.17147E-3
6.73708E+2	-6.82442E-5	2.07161E-6	2.94964E-5	4.36987E-5	-2.88680E-5	-4.21414E-5	-3.77496E-5	2.08961E-6	9.73413E-5	6.26699E-5	-3.92725E-5	-1.17963E-4	-2.52072E-5	-5.93666E-5	-5.40768E-5	1.62942E-4	1.27835E-4	-3.01439E-5	-9.77186E-6	-1.53396E-5	1.20894E-3	1.20894E-3	1.20894E-3	2.13009E-3	2.25299E-3	2.12572E-3	2.03154E-3	2.35417E-3	2.06405E-3	2.05291E-3	2.07729E-3	2.09218E-3	2.03307E-3	1.86757E-3	2.02472E-3	1.80386E-3	1.74461E-3	1.76630E-3	1.71595E-3	1.69613E-3	1.56692E-3	1.50196E-3	1.37410E-3	1.48798E-3	1.50190E-3	1.42471E-3	1.27910E-3	1.22622E-3	1.15690E-3
6.74307E+2	-2.45684E-5	-7.34700E-5	2.48778E-6	-7.24794E-6	1.30981E-6	-4.17009E-5	-1.20118E-5	-4.92417E-5	1.24625E-4	3.36199E-5	-4.04080E-5	-5.14466E-5	-3.73191E-5	-4.85047E-5	-2.66904E-5	1.79612E-4	1.02750E-4	-2.72274E-5	-7.14094E-6	2.57378E-6	1.20071E-3	1.20071E-3	1.20071E-3	2.16505E-3	2.26821E-3	2.20468E-3	1.97146E-3	2.40385E-3	2.13361E-3	2.02179E-3	2.04182E-3	1.98913E-3	2.07151E-3	1.89733E-3	2.01907E-3	1.80558E-3	1.64044E-3	1.76399E-3	1.71234E-3	1.75015E-3	1.61502E-3	1.54040E-3	1.42560E-3	1.57045E-3	1.44094E-3	1.33463E-3	1.29205E-3	1.18614E-3	1.12534E-3
6.74905E+2	-1.76595E-5	-1.25673E-4	-1.46976E-5	-1.12922E-4	-7.03990E-6	2.03319E-5	-2.24683E-5	-9.34681E-6	6.84099E-5	8.14474E-5	-3.07349E-5	-1.27097E-5	-7.70839E-5	2.86746E-5	2.69117E-5	1.46784E-4	1.00851E-4	-4.79102E-5	-8.58484E-6	1.34212E-5	1.20141E-3	1.20141E-3	1.20141E-3	2.15080E-3	2.30259E-3	2.31252E-3	2.01486E-3	2.24422E-3	2.19694E-3	1.96486E-3	2.08124E-3	1.87109E-3	2.07142E-3	1.90438E-3	2.00023E-3	1.85890E-3	1.60963E-3	1.73803E-3	1.69737E-3	1.73743E-3	1.62227E-3	1.59664E-3	1.48224E-3	1.62213E-3	1.38544E-3	1.32219E-3	1.27009E-3	1.13882E-3	1.13703E-3
6.75504E+2	-8.01195E-6	-8.69205E-5	-1.09398E-5	-1.25398E-4	-9.57489E-6	6.52999E-5	-1.05348E-5	2.77665E-5	3.54702E-5	5.86522E-5	-3.03150E-5	-4.15512E-6	-1.22761E-4	1.22193E-4	4.11659E-5	2.80595E-5	5.87502E-5	-4.62133E-5	-1.51323E-6	1.89799E-5	1.20827E-3	1.20827E-3	1.20827E-3	2.19645E-3	2.24205E-3	2.46154E-3	2.02385E-3	2.14305E-3	2.20500E-3	1.94004E-3	2.08394E-3	1.82730E-3	1.97527E-3	1.90773E-3	1.89223E-3	1.87859E-3	1.61984E-3	1.65296E-3	1.65781E-3	1.69077E-3	1.63679E-3	1.60578E-3	1.53992E-3	1.57920E-3	1.35560E-3	1.31577E-3	1.29088E-3	1.18198E-3	1.16025E-3
6.76103E+2	4.93430E-5	-9.07356E-5	-4.25848E-5	-1.06770E-4	-1.88844E-5	1.20587E-4	-5.72308E-5	3.91037E-5	1.01425E-4	-1.49657E-5	-3.98390E-5	3.39407E-6	-6.75302E-5	9.35770E-5	5.53976E-5	-5.87447E-5	5.66545E-5	-2.04073E-5	-1.46747E-5	1.28844E-5	1.20196E-3	1.20196E-3	1.20196E-3	2.21221E-3	2.30272E-3	2.35536E-3	2.02716E-3	2.04695E-3	2.14394E-3	1.92353E-3	1.98492E-3	1.84113E-3	1.89833E-3	1.85276E-3	1.76291E-3	1.91104E-3	1.61680E-3	1.61623E-3	1.67570E-3	1.62511E-3	1.68186E-3	1.55961E-3	1.59987E-3	1.55588E-3	1.29551E-3	1.26341E-3	1.28119E-3	1.21421E-3	1.13914E-3
6.76701E+2	7.16306E-5	-5.91289E-5	-4.61508E-5	-4.82706E-5	-3.73223E-5	1.52335E-4	-1.13434E-4	7.51054E-5	1.06796E-4	-7.92506E-5	1.12955E-5	-5.06585E-5	-1.13630E-5	5.60016E-5	8.65756E-5	-1.24224E-4	3.93277E-5	-8.11222E-6	-3.24646E-5	1.13115E-5	1.20942E-3	1.20942E-3	1.20942E-3	2.17831E-3	2.40829E-3	2.24951E-3	2.12493E-3	1.90759E-3	2.12959E-3	1.95815E-3	1.95921E-3	1.91528E-3	1.86196E-3	1.87670E-3	1.69267E-3	1.85083E-3	1.66571E-3	1.59941E-3	1.68548E-3	1.51247E-3	1.64702E-3	1.52332E-3	1.64345E-3	1.51455E-3	1.29150E-3	1.18626E-3	1.26650E-3	1.22256E-3	1.15331E-3
6.77300E+2	1.85135E-5	2.74019E-6	-3.66792E-5	-3.32563E-5	-3.33553E-5	1.11280E-4	-8.48492E-5	1.01493E-4	5.54270E-5	-9.10019E-5	1.13128E-5	-1.14278E-4	6.67955E-5	2.48783E-5	1.11738E-4	-1.32483E-4	2.44283E-5	1.53897E-5	-2.91565E-5	1.10638E-5	1.23594E-3	1.23594E-3	1.23594E-3	2.22235E-3	2.33627E-3	2.13930E-3	2.21973E-3	1.90471E-3	2.09446E-3	2.05992E-3	2.04718E-3	1.89881E-3	1.89047E-3	1.89492E-3	1.69852E-3	1.83115E-3	1.65303E-3	1.62367E-3	1.69415E-3	1.45690E-3	1.62044E-3	1.55254E-3	1.62957E-3	1.48469E-3	1.30855E-3	1.20877E-3	1.30705E-3	1.27426E-3	1.15493E-3
6.77899E+2	-4.91466E-5	6.80334E-5	-1.77460E-6	-9.39326E-5	-2.76796E-5	8.08304E-5	-6.72806E-5	9.87464E-5	9.39240E-6	-6.40746E-5	4.01640E-6	-1.53801E-4	5.97684E-5	4.11400E-7	1.70975E-4	-1.50685E-4	5.40084E-5	7.16384E-5	-2.45136E-5	1.50664E-5	1.26646E-3	1.26646E-3	1.26646E-3	2.19228E-3	2.27077E-3	2.08993E-3	2.22033E-3	1.94494E-3	2.00133E-3	2.16128E-3	2.09099E-3	1.90208E-3	1.90067E-3	1.89699E-3	1.76933E-3	1.91707E-3	1.74865E-3	1.65083E-3	1.67684E-3	1.50652E-3	1.61985E-3	1.53557E-3	1.59521E-3	1.49660E-3	1.34192E-3	1.30746E-3	1.35200E-3	1.31392E-3	1.17160E-3
6.78497E+2	-9.22780E-5	1.06142E-4	-2.87748E-5	-1.14897E-4	-1.87316E-5	3.59525E-5	-5.94044E-5	8.08174E-5	-1.26795E-5	-1.00870E-4	-3.04248E-5	-9.39051E-5	1.09667E-4	-2.16016E-5	1.94291E-4	-1.21223E-4	9.37437E-5	7.28772E-5	-1.47785E-5	1.60781E-5	1.26824E-3	1.26824E-3	1.26824E-3	2.14359E-3	2.15753E-3	2.08239E-3	2.16245E-3	1.96569E-3	2.02373E-3	2.16754E-3	2.00959E-3	1.87849E-3	1.87677E-3	1.86912E-3	1.82284E-3	1.97511E-3	1.84398E-3	1.64794E-3	1.65643E-3	1.55650E-3	1.63613E-3	1.54878E-3	1.51821E-3	1.53191E-3	1.34404E-3	1.37168E-3	1.32352E-3	1.30168E-3	1.19297E-3
6.79096E+2	-1.73516E-4	1.28419E-4	-6.38337E-5	-1.06334E-4	4.55671E-6	-1.38099E-5	-5.97166E-6	5.29924E-5	2.74045E-5	-9.96219E-5	-4.91582E-5	-1.74651E-6	7.37431E-5	-3.94268E-5	1.52717E-4	-2.18152E-5	1.25506E-4	2.87566E-5	-2.54763E-5	6.61478E-6	1.25364E-3	1.25364E-3	1.25364E-3	2.12206E-3	2.05318E-3	2.18735E-3	2.17769E-3	2.02304E-3	2.08549E-3	2.16170E-3	1.81437E-3	1.79786E-3	1.91454E-3	1.88851E-3	1.87074E-3	1.92966E-3	1.88800E-3	1.58461E-3	1.65607E-3	1.59890E-3	1.61452E-3	1.58841E-3	1.47238E-3	1.54796E-3	1.38752E-3	1.40711E-3	1.30241E-3	1.27520E-3	1.21921E-3
6.79695E+2	-1.89674E-4	5.88223E-5	-8.18728E-5	-5.40746E-5	6.08794E-5	-1.08444E-4	4.74258E-5	8.29811E-6	2.05976E-5	-6.41170E-5	-4.50822E-5	3.32492E-5	6.72377E-5	-6.09859E-5	1.06239E-4	5.52751E-5	1.60818E-4	-3.70241E-6	-1.58979E-5	5.00897E-6	1.25343E-3	1.25343E-3	1.25343E-3	2.09118E-3	2.00109E-3	2.21419E-3	2.18405E-3	2.10079E-3	2.14520E-3	2.16507E-3	1.76848E-3	1.82740E-3	1.98064E-3	1.92126E-3	1.90691E-3	1.85094E-3	1.87949E-3	1.59133E-3	1.62431E-3	1.67495E-3	1.59122E-3	1.62564E-3	1.46908E-3	1.53748E-3	1.41301E-3	1.41829E-3	1.25850E-3	1.26538E-3	1.22141E-3
6.80294E+2	-1.36107E-4	-6.57477E-5	-9.09517E-5	-1.87842E-6	7.19983E-5	-1.54946E-4	5.49847E-5	-7.64531E-5	1.89633E-5	-2.27642E-5	-5.50294E-5	8.21206E-5	8.17606E-5	-5.80945E-5	9.55931E-5	9.05459E-5	1.63371E-4	6.83590E-6	-1.37399E-5	9.53900E-6	1.26334E-3	1.26334E-3	1.26334E-3	2.17431E-3	2.12571E-3	2.18337E-3	2.22099E-3	2.14209E-3	2.11570E-3	2.20790E-3	1.83371E-3	1.84290E-3	2.02748E-3	1.91944E-3	1.91280E-3	1.85463E-3	1.83692E-3	1.67667E-3	1.61550E-3	1.75076E-3	1.53435E-3	1.67123E-3	1.50385E-3	1.48991E-3	1.41181E-3	1.40961E-3	1.20512E-3	1.27738E-3	1.22679E-3
6.80893E+2	-1.83104E-4	-1.19402E-4	-4.76658E-5	-6.13844E-6	9.88285E-5	-1.11943E-4	6.94968E-5	-1.28711E-4	4.88317E-6	1.08635E-5	-6.44727E-5	1.21323E-4	1.64878E-5	-2.76667E-5	4.26673E-5	1.00013E-4	1.53484E-4	3.36378E-5	7.82943E-7	3.66380E-5	1.28219E-3	1.28219E-3	1.28219E-3	2.21052E-3	2.19635E-3	2.27963E-3	2.24653E-3	2.21264E-3	2.10624E-3	2.21516E-3	1.86182E-3	1.80528E-3	2.05943E-3	1.89435E-3	1.98566E-3	1.89380E-3	1.86291E-3	1.77273E-3	1.65597E-3	1.77167E-3	1.57273E-3	1.68383E-3	1.55268E-3	1.35070E-3	1.41149E-3	1.41275E-3	1.22085E-3	1.31948E-3	1.28068E-3
6.81492E+2	-1.19279E-4	-1.13434E-4	-2.18070E-5	-1.34239E-6	5.02002E-5	-8.73401E-5	6.95759E-5	-1.26421E-4	-2.40631E-5	1.12260E-5	-6.31044E-5	1.21092E-4	-1.64449E-5	-9.38865E-6	7.45674E-7	1.02830E-4	1.49896E-4	3.02046E-5	-3.87247E-6	5.07263E-5	1.27324E-3	1.27324E-3	1.27324E-3	2.18141E-3	2.29511E-3	2.35024E-3	2.25011E-3	2.18022E-3	2.06206E-3	2.24643E-3	1.86730E-3	1.83151E-3	2.08367E-3	1.83215E-3	2.01089E-3	1.89923E-3	1.77846E-3	1.87007E-3	1.73662E-3	1.68509E-3	1.62209E-3	1.62048E-3	1.59400E-3	1.27339E-3	1.45989E-3	1.39197E-3	1.24804E-3	1.35560E-3	1.32706E-3
6.82091E+2	8.28182E-6	-9.31146E-5	4.23623E-5	-3.04400E-6	-1.65558E-5	-7.40289E-5	-1.69188E-5	-1.14959E-4	8.43082E-6	-4.95383E-5	-4.25684E-5	7.04938E-5	9.73080E-6	-3.92094E-5	-1.64278E-5	1.21663E-4	1.52454E-4	2.65345E-5	-1.50308E-5	4.14453E-5	1.25034E-3	1.25034E-3	1.25034E-3	2.21061E-3	2.38249E-3	2.23878E-3	2.23842E-3	2.14140E-3	2.02301E-3	2.15650E-3	1.83902E-3	1.96999E-3	2.02832E-3	1.79654E-3	1.92463E-3	1.86069E-3	1.68727E-3	1.89262E-3	1.79894E-3	1.69059E-3	1.59970E-3	1.55222E-3	1.60303E-3	1.26315E-3	1.45279E-3	1.34809E-3	1.27273E-3	1.33723E-3	1.31685E-3
6.82690E+2	2.97899E-5	-1.13563E-4	9.76216E-5	3.16818E-5	-1.41600E-5	-6.37305E-5	-1.13693E-4	-6.65884E-5	3.73825E-5	-5.86338E-5	7.23499E-6	2.99619E-5	6.91370E-5	-6.10947E-5	-7.32901E-5	1.49212E-4	9.41327E-5	3.31997E-5	-2.45564E-5	9.95586E-6	1.23158E-3	1.23158E-3	1.23158E-3	2.28701E-3	2.37633E-3	2.23603E-3	2.20747E-3	2.16083E-3	2.00468E-3	1.96182E-3	1.86859E-3	2.08083E-3	2.05592E-3	1.81059E-3	1.82532E-3	1.77655E-3	1.64996E-3	1.85212E-3	1.82029E-3	1.67439E-3	1.57441E-3	1.53227E-3	1.58814E-3	1.31863E-3	1.42162E-3	1.37129E-3	1.29843E-3	1.31494E-3	1.27101E-3
6.83290E+2	1.76380E-5	-8.15001E-5	1.15321E-4	1.02070E-4	-4.46704E-5	-1.57200E-5	-1.66273E-4	-1.60260E-5	5.72024E-5	-3.95889E-5	5.25008E-5	-2.11526E-6	7.66816E-5	-6.24998E-5	-1.39018E-4	1.90327E-4	1.27094E-5	-5.29797E-6	-3.14886E-5	-2.02526E-5	1.21397E-3	1.21397E-3	1.21397E-3	2.25359E-3	2.36901E-3	2.17913E-3	2.14558E-3	2.14691E-3	1.87340E-3	1.86360E-3	1.97160E-3	2.11446E-3	2.08367E-3	1.72934E-3	1.74460E-3	1.71977E-3	1.65385E-3	1.83310E-3	1.78707E-3	1.67091E-3	1.53789E-3	1.55489E-3	1.50145E-3	1.38803E-3	1.42655E-3	1.36994E-3	1.30113E-3	1.29575E-3	1.18583E-3
6.83889E+2	3.35350E-5	-2.95541E-6	9.56509E-5	8.51200E-5	-7.08888E-5	9.71908E-5	-1.81074E-4	9.42138E-6	4.17432E-5	1.20531E-5	4.01054E-5	-3.80560E-5	3.86995E-5	-7.08228E-5	-1.40202E-4	2.06912E-4	-8.82371E-5	-6.92602E-6	-3.53672E-5	-2.59022E-5	1.19423E-3	1.19423E-3	1.19423E-3	2.28762E-3	2.35253E-3	2.10173E-3	2.10069E-3	2.12763E-3	1.83925E-3	1.87226E-3	1.97335E-3	2.14021E-3	1.99117E-3	1.66425E-3	1.70355E-3	1.69583E-3	1.69492E-3	1.77787E-3	1.66284E-3	1.67231E-3	1.53346E-3	1.57017E-3	1.46844E-3	1.49861E-3	1.44444E-3	1.36454E-3	1.27222E-3	1.26236E-3	1.18046E-3
6.84488E+2	8.22159E-5	5.74145E-5	6.43248E-5	5.12915E-6	-7.18566E-5	1.54790E-4	-1.59625E-4	5.13322E-5	-1.53986E-5	3.13043E-5	-4.18885E-6	-1.30149E-5	2.33092E-5	-5.44235E-5	-1.24794E-4	1.94614E-4	-1.41140E-4	-2.30905E-6	-3.41076E-5	-4.35756E-5	1.15871E-3	1.15871E-3	1.15871E-3	2.34262E-3	2.27046E-3	2.06581E-3	2.13232E-3	2.13522E-3	1.91819E-3	1.84636E-3	2.02597E-3	2.05806E-3	1.95780E-3	1.66985E-3	1.71402E-3	1.67301E-3	1.74515E-3	1.68870E-3	1.56877E-3	1.71650E-3	1.54536E-3	1.59805E-3	1.48549E-3	1.60999E-3	1.42334E-3	1.35812E-3	1.26965E-3	1.20695E-3	1.12165E-3
6.85087E+2	1.42620E-4	7.96119E-5	7.36236E-5	1.35476E-5	-5.21548E-5	1.58631E-4	-1.13220E-4	-9.98469E-6	-7.68439E-5	4.65287E-5	-3.58967E-5	-3.14149E-6	-6.77280E-5	-4.47326E-5	-6.47263E-5	2.01256E-4	-1.31558E-4	-8.66584E-6	-4.24269E-5	-6.47393E-5	1.12799E-3	1.12799E-3	1.12799E-3	2.24094E-3	2.17751E-3	2.08302E-3	2.12007E-3	2.09244E-3	2.03437E-3	1.84467E-3	2.12002E-3	1.97171E-3	1.93221E-3	1.77543E-3	1.68301E-3	1.63419E-3	1.79258E-3	1.62808E-3	1.51213E-3	1.69942E-3	1.54817E-3	1.57519E-3	1.47967E-3	1.63898E-3	1.40340E-3	1.35921E-3	1.31268E-3	1.15890E-3	1.05987E-3
6.85687E+2	2.00484E-4	3.01846E-6	5.95670E-5	5.06697E-5	-6.21481E-6	1.01122E-4	-5.32441E-5	-6.84919E-5	-6.79739E-5	1.00061E-4	-5.96096E-5	-5.22389E-6	-8.73464E-5	-1.19405E-4	-5.37380E-5	1.64440E-4	-8.60365E-5	-1.72972E-8	-2.45584E-5	-4.75015E-5	1.14659E-3	1.14659E-3	1.14659E-3	2.10096E-3	2.22624E-3	2.14019E-3	2.10395E-3	2.09261E-3	2.05633E-3	1.85853E-3	2.16280E-3	1.93707E-3	1.86807E-3	1.88963E-3	1.71265E-3	1.70593E-3	1.80610E-3	1.68242E-3	1.49956E-3	1.67750E-3	1.51704E-3	1.58867E-3	1.44834E-3	1.61149E-3	1.41330E-3	1.36779E-3	1.33971E-3	1.14472E-3	1.03297E-3
6.86286E+2	1.90198E-4	-6.96120E-5	3.84275E-5	2.94879E-5	-2.09540E-5	5.83297E-5	-1.52753E-5	-5.91904E-5	-2.48539E-5	1.33672E-4	-5.83835E-5	-1.15274E-5	-6.53882E-5	-1.72739E-4	-4.81249E-5	1.24513E-4	-5.09358E-5	3.39737E-5	3.42596E-6	-1.50433E-5	1.17930E-3	1.17930E-3	1.17930E-3	2.06307E-3	2.13963E-3	2.14005E-3	2.12142E-3	2.11571E-3	2.08454E-3	1.94674E-3	2.09268E-3	1.86835E-3	1.86198E-3	1.89914E-3	1.76115E-3	1.71197E-3	1.83634E-3	1.71792E-3	1.49469E-3	1.65587E-3	1.55124E-3	1.57793E-3	1.44064E-3	1.55294E-3	1.43690E-3	1.32917E-3	1.33426E-3	1.10961E-3	1.08093E-3
6.86886E+2	8.12088E-5	-4.89618E-5	-1.03281E-6	-3.56024E-5	-6.36182E-5	1.94344E-5	1.27136E-5	-3.97202E-5	7.34385E-6	1.54752E-4	-5.43376E-5	-1.18604E-5	-9.73145E-6	-1.38730E-4	4.04965E-5	5.72048E-5	-1.48812E-5	2.36072E-5	1.51225E-5	6.59288E-6	1.17993E-3	1.17993E-3	1.17993E-3	2.12054E-3	1.98359E-3	2.02945E-3	2.12801E-3	1.94779E-3	2.00929E-3	2.05151E-3	2.00142E-3	1.85268E-3	1.91233E-3	1.91696E-3	1.78620E-3	1.69149E-3	1.83957E-3	1.77927E-3	1.56033E-3	1.58226E-3	1.53989E-3	1.53310E-3	1.41339E-3	1.48449E-3	1.40981E-3	1.28605E-3	1.30795E-3	1.09800E-3	1.13332E-3
6.87485E+2	-2.62524E-6	5.88240E-6	-3.04422E-6	-9.55323E-5	-4.25755E-5	-1.58337E-5	5.06935E-5	-2.62332E-5	3.04013E-5	1.00965E-4	-7.89160E-5	-7.38603E-6	7.24334E-6	-8.83966E-5	1.03890E-4	-2.19374E-5	3.21503E-5	1.99858E-5	1.63170E-5	1.49510E-5	1.15015E-3	1.15015E-3	1.15015E-3	2.12949E-3	1.87352E-3	1.89726E-3	2.11779E-3	1.84787E-3	2.02231E-3	2.16861E-3	1.85045E-3	1.85693E-3	1.87764E-3	1.96814E-3	1.84400E-3	1.68177E-3	1.81679E-3	1.76627E-3	1.57254E-3	1.50940E-3	1.51992E-3	1.52921E-3	1.41524E-3	1.38326E-3	1.38262E-3	1.25049E-3	1.32083E-3	1.10623E-3	1.14184E-3
6.88085E+2	-8.31525E-5	5.65381E-5	8.43458E-6	-8.57225E-5	4.00906E-5	-8.37215E-5	2.39851E-5	-1.00348E-5	5.11462E-5	2.07332E-5	-3.19381E-5	-4.72217E-5	3.08339E-5	-2.96922E-5	1.21132E-4	-9.61291E-5	8.66521E-5	-1.28727E-5	1.70903E-5	2.38491E-5	1.12521E-3	1.12521E-3	1.12521E-3	2.03033E-3	1.86921E-3	1.80118E-3	2.07171E-3	1.91052E-3	2.07084E-3	2.10261E-3	1.76596E-3	1.87856E-3	1.85695E-3	2.03710E-3	1.87572E-3	1.73996E-3	1.82254E-3	1.71613E-3	1.59467E-3	1.52142E-3	1.54680E-3	1.52214E-3	1.48932E-3	1.32490E-3	1.41106E-3	1.25547E-3	1.32716E-3	1.17546E-3	1.16093E-3
6.88685E+2	-1.66911E-4	1.31281E-4	1.15624E-5	-5.16222E-6	5.61672E-5	-1.48722E-4	-2.50528E-6	1.12944E-5	3.05609E-5	-6.90226E-5	3.12948E-5	-7.60754E-5	1.75672E-5	4.49595E-5	1.30576E-4	-1.11428E-4	1.24000E-4	-4.58552E-5	1.52033E-5	2.12141E-5	1.12797E-3	1.12797E-3	1.12797E-3	1.93962E-3	1.93118E-3	1.86926E-3	2.08051E-3	2.03445E-3	2.08374E-3	2.00287E-3	1.72819E-3	1.91343E-3	1.91470E-3	2.10308E-3	1.85949E-3	1.75574E-3	1.85626E-3	1.69471E-3	1.61834E-3	1.51969E-3	1.55811E-3	1.51421E-3	1.49840E-3	1.30552E-3	1.44335E-3	1.25281E-3	1.31452E-3	1.23765E-3	1.17630E-3
6.89284E+2	-1.60064E-4	1.45494E-4	-1.52418E-5	1.07398E-4	1.86323E-5	-1.06577E-4	-6.11503E-6	5.79812E-5	-3.65862E-5	-1.20247E-4	7.10268E-5	-5.42027E-5	-2.88764E-5	8.27665E-5	1.12088E-4	-1.18840E-4	9.19432E-5	-6.58653E-5	1.56524E-5	9.63353E-6	1.14689E-3	1.14689E-3	1.14689E-3	1.92244E-3	2.03565E-3	1.91594E-3	2.09099E-3	2.14279E-3	2.06092E-3	1.97143E-3	1.67058E-3	1.83514E-3	1.95952E-3	2.10324E-3	1.85364E-3	1.76040E-3	1.82401E-3	1.72100E-3	1.58403E-3	1.52081E-3	1.51937E-3	1.50710E-3	1.46790E-3	1.33175E-3	1.46845E-3	1.20718E-3	1.30069E-3	1.30166E-3	1.18091E-3
6.89884E+2	-1.48108E-4	1.38839E-4	-4.42327E-5	1.75538E-4	-8.53343E-6	-5.14723E-5	-1.46101E-5	8.27391E-5	-1.27813E-4	-1.37054E-4	8.53129E-5	-3.38982E-5	-2.85314E-5	1.45174E-4	1.05549E-4	-1.02941E-4	5.22226E-5	-6.82535E-5	-8.29807E-7	-1.90989E-5	1.14119E-3	1.14119E-3	1.14119E-3	1.98323E-3	2.07531E-3	1.90771E-3	2.10513E-3	2.12796E-3	2.09111E-3	1.96263E-3	1.69298E-3	1.73115E-3	1.92655E-3	2.03341E-3	1.87077E-3	1.75910E-3	1.78058E-3	1.66688E-3	1.59677E-3	1.50118E-3	1.47052E-3	1.51750E-3	1.46415E-3	1.36168E-3	1.45199E-3	1.21094E-3	1.25285E-3	1.35560E-3	1.17794E-3
6.90484E+2	-2.09655E-4	1.25242E-4	-1.15206E-6	2.43746E-4	-4.34306E-5	9.07358E-6	4.04887E-7	7.56013E-5	-2.41505E-4	-1.34253E-4	7.80722E-5	7.55364E-6	-1.95954E-5	1.69217E-4	7.71852E-5	-8.44941E-5	3.88405E-5	-4.37176E-5	-1.20687E-5	-3.50649E-5	1.14238E-3	1.14238E-3	1.14238E-3	2.03422E-3	2.14958E-3	1.99557E-3	2.13440E-3	2.12568E-3	2.12246E-3	1.89251E-3	1.81211E-3	1.70761E-3	1.89320E-3	1.97913E-3	1.88008E-3	1.78424E-3	1.82609E-3	1.63652E-3	1.63084E-3	1.51067E-3	1.44268E-3	1.59237E-3	1.49756E-3	1.35428E-3	1.40957E-3	1.24334E-3	1.25940E-3	1.39817E-3	1.18450E-3
6.91083E+2	-1.92613E-4	1.07042E-4	4.37878E-5	2.78193E-4	-5.97927E-5	7.80450E-5	-3.33804E-5	5.65625E-5	-2.55129E-4	-1.63187E-4	3.09331E-5	-2.73565E-5	1.24366E-5	1.14782E-4	3.50830E-5	-3.54553E-5	5.33836E-5	4.08975E-6	-1.16589E-5	-3.57663E-5	1.16575E-3	1.16575E-3	1.16575E-3	2.04138E-3	2.16537E-3	2.07198E-3	2.06083E-3	2.06444E-3	2.17287E-3	1.82192E-3	1.90998E-3	1.72742E-3	1.90287E-3	1.85560E-3	1.90017E-3	1.83302E-3	1.77518E-3	1.63916E-3	1.62631E-3	1.50644E-3	1.42527E-3	1.64491E-3	1.47593E-3	1.38451E-3	1.43229E-3	1.30967E-3	1.31206E-3	1.41184E-3	1.19023E-3
6.91683E+2	-1.35280E-4	6.19057E-5	7.49653E-5	2.55605E-4	9.25662E-6	1.14317E-4	-7.93412E-5	5.41300E-5	-1.53897E-4	-1.77302E-4	-4.93287E-6	-9.46897E-5	1.91853E-5	3.45337E-5	-3.92491E-6	-4.19390E-6	5.94168E-5	2.89009E-5	-1.93784E-5	-3.92766E-5	1.16682E-3	1.16682E-3	1.16682E-3	2.09454E-3	2.17606E-3	2.12715E-3	2.01617E-3	1.99225E-3	2.21143E-3	1.86702E-3	1.92468E-3	1.80847E-3	1.89115E-3	1.70796E-3	1.89916E-3	1.84160E-3	1.70175E-3	1.63835E-3	1.64592E-3	1.51888E-3	1.42107E-3	1.65181E-3	1.44290E-3	1.37815E-3	1.40814E-3	1.35604E-3	1.29157E-3	1.39914E-3	1.19649E-3
6.92283E+2	-1.34124E-4	-3.68546E-6	1.17961E-4	1.93993E-4	2.91108E-5	1.10538E-4	-8.56056E-5	5.88151E-5	-4.21326E-5	-1.49578E-4	-5.13104E-5	-1.09390E-4	1.14448E-7	6.83929E-6	-4.61144E-6	3.88565E-5	1.18022E-5	4.40964E-5	-6.34440E-6	-2.53440E-5	1.17706E-3	1.17706E-3	1.17706E-3	2.13597E-3	2.09591E-3	2.19949E-3	1.97184E-3	1.91980E-3	2.14323E-3	1.93662E-3	1.90428E-3	1.85851E-3	1.84928E-3	1.64859E-3	1.84486E-3	1.85490E-3	1.68022E-3	1.65987E-3	1.72442E-3	1.54451E-3	1.49268E-3	1.59023E-3	1.42965E-3	1.37196E-3	1.38564E-3	1.37078E-3	1.30744E-3	1.31294E-3	1.19302E-3
6.92883E+2	-6.11904E-5	-2.03822E-5	1.18349E-4	1.09513E-4	4.85859E-5	7.59487E-5	-1.01840E-4	3.17576E-5	4.05672E-5	-1.17477E-4	-7.94576E-5	-1.43953E-4	9.66353E-6	4.60140E-5	-5.61181E-6	5.50746E-5	-2.17651E-5	4.50690E-5	-5.46281E-6	-2.34030E-5	1.16732E-3	1.16732E-3	1.16732E-3	2.12728E-3	2.02351E-3	2.05472E-3	1.92049E-3	1.81664E-3	1.98419E-3	2.03377E-3	1.95727E-3	1.88936E-3	1.83351E-3	1.61564E-3	1.82424E-3	1.78031E-3	1.67532E-3	1.66344E-3	1.78173E-3	1.55581E-3	1.51629E-3	1.51185E-3	1.44929E-3	1.26447E-3	1.32781E-3	1.37819E-3	1.32691E-3	1.19112E-3	1.13175E-3
6.93483E+2	-6.83900E-5	-2.70548E-5	1.50485E-4	4.02996E-5	5.23498E-5	6.46949E-5	-8.88446E-5	1.86922E-6	1.16636E-4	-8.11101E-5	-7.52835E-5	-1.10637E-4	4.29274E-5	9.06002E-5	-8.04962E-5	3.92767E-5	-6.31513E-5	3.43000E-5	-2.05602E-5	-1.79114E-5	1.15632E-3	1.15632E-3	1.15632E-3	2.08952E-3	1.99609E-3	1.87136E-3	1.93512E-3	1.74931E-3	1.84836E-3	2.11260E-3	1.94305E-3	1.92621E-3	1.83403E-3	1.64551E-3	1.80166E-3	1.72521E-3	1.66865E-3	1.60008E-3	1.75328E-3	1.58813E-3	1.50651E-3	1.44624E-3	1.45515E-3	1.18037E-3	1.32225E-3	1.39739E-3	1.32183E-3	1.14257E-3	1.05833E-3
6.94083E+2	-1.22799E-4	1.62835E-7	1.71622E-4	-3.62049E-5	4.87644E-5	9.16256E-5	-2.06296E-6	-3.11887E-6	1.26528E-4	-5.88758E-5	-7.73445E-6	-7.98719E-5	1.18898E-5	8.54081E-5	-9.89302E-5	1.74083E-5	-8.01399E-5	-2.79876E-5	-3.17953E-5	-3.88880E-6	1.15615E-3	1.15615E-3	1.15615E-3	2.13787E-3	1.97946E-3	1.90026E-3	1.97468E-3	1.84729E-3	1.71905E-3	2.05385E-3	1.88565E-3	1.98571E-3	1.80231E-3	1.68036E-3	1.69025E-3	1.74868E-3	1.58640E-3	1.59945E-3	1.64744E-3	1.59868E-3	1.46260E-3	1.40616E-3	1.47343E-3	1.15723E-3	1.29743E-3	1.36507E-3	1.29457E-3	1.09855E-3	9.83629E-4
6.94683E+2	-9.97960E-5	-4.50512E-6	1.41936E-4	-5.90149E-5	5.95237E-5	7.03257E-5	2.42061E-5	3.32893E-5	9.71411E-5	3.68414E-7	3.20364E-5	-5.08597E-5	-3.71780E-5	8.36524E-5	-8.52944E-5	1.06514E-5	-1.09169E-4	-7.55433E-5	-4.03517E-5	8.58162E-6	1.16644E-3	1.16644E-3	1.16644E-3	2.24844E-3	1.99903E-3	1.94172E-3	1.97740E-3	1.96581E-3	1.65893E-3	1.92331E-3	1.76374E-3	1.96433E-3	1.78926E-3	1.69979E-3	1.61221E-3	1.79257E-3	1.56339E-3	1.61033E-3	1.51157E-3	1.62193E-3	1.46204E-3	1.32662E-3	1.49958E-3	1.18329E-3	1.28060E-3	1.29920E-3	1.23976E-3	1.08804E-3	9.62377E-4
6.95284E+2	-2.15230E-5	-5.07624E-5	1.45342E-4	9.49632E-6	1.34290E-5	3.35932E-5	1.72506E-5	5.20496E-5	1.08268E-4	5.68552E-5	1.78016E-5	1.03662E-5	-7.79100E-5	3.08555E-5	-5.18343E-5	6.66357E-6	-1.70604E-4	-1.06039E-4	-3.94644E-5	1.61657E-5	1.17279E-3	1.17279E-3	1.17279E-3	2.26936E-3	2.01741E-3	1.93641E-3	1.93217E-3	1.95142E-3	1.67361E-3	1.84019E-3	1.68823E-3	1.95041E-3	1.75361E-3	1.74781E-3	1.58557E-3	1.82867E-3	1.54464E-3	1.61684E-3	1.45321E-3	1.67685E-3	1.47569E-3	1.25086E-3	1.48803E-3	1.24402E-3	1.26388E-3	1.26082E-3	1.21412E-3	1.08000E-3	9.98631E-4
6.95884E+2	3.14735E-5	-6.59608E-5	1.41028E-4	4.95143E-5	-4.32903E-5	6.76724E-6	-1.24474E-5	6.38523E-5	9.97429E-5	5.90127E-5	-2.96703E-5	3.87081E-5	-5.35226E-5	-2.26578E-5	2.32591E-5	-1.12745E-5	-2.00505E-4	-8.79833E-5	-1.27774E-5	2.67309E-5	1.17099E-3	1.17099E-3	1.17099E-3	2.23531E-3	2.02326E-3	1.95249E-3	1.86341E-3	1.88926E-3	1.69310E-3	1.78465E-3	1.76075E-3	1.93324E-3	1.70285E-3	1.79189E-3	1.63267E-3	1.86180E-3	1.59254E-3	1.62492E-3	1.44251E-3	1.68621E-3	1.49227E-3	1.27229E-3	1.42929E-3	1.29679E-3	1.31412E-3	1.24333E-3	1.21164E-3	1.11669E-3	1.07314E-3
6.96484E+2	7.68959E-5	-2.58674E-5	9.23589E-5	5.02637E-5	-7.26374E-5	5.79452E-6	-3.83746E-5	6.99524E-5	1.27081E-5	1.09992E-5	-7.12965E-5	7.24412E-5	6.79355E-5	-8.27168E-5	5.14706E-5	-3.58487E-6	-2.08889E-4	-3.77697E-5	5.20756E-6	2.51083E-5	1.17779E-3	1.17779E-3	1.17779E-3	2.23778E-3	2.06990E-3	2.02369E-3	1.83420E-3	1.93384E-3	1.75388E-3	1.71466E-3	1.82725E-3	1.86498E-3	1.66741E-3	1.78088E-3	1.66702E-3	1.78354E-3	1.65424E-3	1.65940E-3	1.47106E-3	1.63823E-3	1.54673E-3	1.30093E-3	1.36351E-3	1.33190E-3	1.36808E-3	1.25779E-3	1.22045E-3	1.18073E-3	1.12925E-3
6.97084E+2	1.05987E-4	3.50995E-5	2.20241E-5	5.15948E-5	-4.72539E-5	1.45004E-5	-7.24827E-5	-1.88601E-5	-5.10772E-6	-4.41270E-5	-1.02372E-4	7.43918E-5	1.71965E-4	-1.41937E-4	7.32738E-5	-1.51313E-5	-1.62806E-4	2.44470E-5	1.30715E-5	2.37220E-5	1.17131E-3	1.17131E-3	1.17131E-3	2.26460E-3	2.12375E-3	2.07129E-3	1.81747E-3	2.03113E-3	1.84654E-3	1.69792E-3	1.83259E-3	1.77772E-3	1.62909E-3	1.81510E-3	1.71282E-3	1.66928E-3	1.61971E-3	1.66972E-3	1.50416E-3	1.61290E-3	1.59793E-3	1.33457E-3	1.30881E-3	1.36423E-3	1.40273E-3	1.33794E-3	1.24464E-3	1.22472E-3	1.17087E-3
6.97685E+2	1.17307E-4	4.68481E-5	-6.07707E-5	4.84410E-5	-3.88551E-5	3.36953E-5	-4.16721E-5	-1.27329E-4	2.45915E-5	-5.75237E-5	-1.14955E-4	9.55685E-6	1.89353E-4	-1.35595E-4	1.34434E-4	-4.10961E-5	-7.58303E-5	4.77280E-5	2.64675E-5	1.52057E-5	1.14950E-3	1.14950E-3	1.14950E-3	2.22932E-3	2.11668E-3	2.23327E-3	1.92771E-3	2.06914E-3	1.96904E-3	1.75043E-3	1.82285E-3	1.80245E-3	1.65111E-3	1.79382E-3	1.74402E-3	1.61598E-3	1.62072E-3	1.58750E-3	1.55802E-3	1.60662E-3	1.64107E-3	1.34484E-3	1.35120E-3	1.37471E-3	1.42404E-3	1.40820E-3	1.24941E-3	1.21032E-3	1.19983E-3
6.98285E+2	7.58775E-5	2.01091E-5	-1.03381E-4	2.37331E-5	-2.81083E-5	1.01309E-4	-4.36708E-6	-2.01664E-4	1.72711E-5	1.90996E-6	-1.03250E-4	-3.27253E-5	1.83772E-4	-1.18753E-4	1.53327E-4	-6.48825E-5	-5.91209E-6	4.00422E-5	4.18733E-5	3.81798E-6	1.12352E-3	1.12352E-3	1.12352E-3	2.13795E-3	2.13908E-3	2.36967E-3	1.98709E-3	2.07454E-3	1.98355E-3	1.79668E-3	1.88103E-3	1.77917E-3	1.68075E-3	1.71842E-3	1.83223E-3	1.55878E-3	1.69560E-3	1.48890E-3	1.59881E-3	1.58178E-3	1.62708E-3	1.33384E-3	1.44516E-3	1.41082E-3	1.43124E-3	1.41396E-3	1.26412E-3	1.19618E-3	1.17774E-3
6.98886E+2	7.21346E-5	-4.69403E-5	-1.18344E-4	-4.21632E-5	3.35393E-6	1.62484E-4	2.40244E-5	-2.46742E-4	1.51992E-5	2.45945E-5	-9.74136E-5	-5.33435E-5	1.52505E-4	-3.81841E-5	1.43489E-4	-1.29301E-4	9.10711E-5	3.02206E-5	4.62840E-5	7.07202E-6	1.10920E-3	1.10920E-3	1.10920E-3	1.94840E-3	2.12567E-3	2.39419E-3	2.06213E-3	2.06521E-3	1.99211E-3	1.84261E-3	1.96055E-3	1.74416E-3	1.71985E-3	1.69888E-3	1.97387E-3	1.51048E-3	1.74896E-3	1.51107E-3	1.66588E-3	1.58025E-3	1.57326E-3	1.38838E-3	1.49593E-3	1.39681E-3	1.45345E-3	1.37371E-3	1.24664E-3	1.20401E-3	1.15710E-3
6.99486E+2	6.49225E-5	-3.88710E-5	-8.08716E-5	-7.20634E-5	-5.46812E-5	1.74427E-4	2.81700E-5	-2.74360E-4	8.84973E-6	5.62054E-5	-3.44699E-5	-8.76787E-5	6.87566E-5	4.22372E-5	9.96260E-5	-1.33904E-4	1.69436E-4	2.81930E-5	2.46070E-5	1.14698E-5	1.10333E-3	1.10333E-3	1.10333E-3	1.85155E-3	2.10553E-3	2.29238E-3	2.13469E-3	2.16610E-3	2.00460E-3	1.91718E-3	1.92090E-3	1.77588E-3	1.79142E-3	1.66562E-3	2.04228E-3	1.43787E-3	1.70925E-3	1.50835E-3	1.67684E-3	1.56935E-3	1.47907E-3	1.43123E-3	1.53205E-3	1.33100E-3	1.39998E-3	1.34391E-3	1.17472E-3	1.18630E-3	1.10170E-3
7.00087E+2	1.55409E-5	1.17899E-5	-7.17853E-5	-8.35534E-5	-1.30565E-4	1.57605E-4	1.45159E-5	-2.83847E-4	3.17370E-5	1.04195E-4	2.02670E-5	-8.90834E-5	1.42069E-5	7.23661E-5	5.23861E-5	-4.88743E-5	2.00869E-4	-1.33510E-6	-2.12411E-6	1.56879E-5	1.12252E-3	1.12252E-3	1.12252E-3	1.92353E-3	2.04366E-3	2.12991E-3	2.21826E-3	2.23426E-3	1.97285E-3	1.92484E-3	1.83138E-3	1.80031E-3	1.81009E-3	1.53216E-3	2.04007E-3	1.49558E-3	1.64927E-3	1.51147E-3	1.66649E-3	1.61478E-3	1.42417E-3	1.47832E-3	1.55794E-3	1.29891E-3	1.31851E-3	1.27355E-3	1.13144E-3	1.19383E-3	1.05305E-3
7.00687E+2	7.28148E-6	-1.22025E-5	-4.75714E-5	-1.04366E-4	-1.47655E-4	1.12530E-4	4.51354E-5	-2.35577E-4	5.42513E-5	1.28740E-4	2.31949E-6	-4.79774E-5	-2.01964E-5	9.48142E-5	9.21147E-6	3.15654E-5	1.73645E-4	-3.26914E-5	-3.00434E-5	1.87864E-5	1.12546E-3	1.12546E-3	1.12546E-3	2.00210E-3	2.00046E-3	1.96000E-3	2.10402E-3	2.16312E-3	1.89887E-3	1.90029E-3	1.75430E-3	1.83844E-3	1.87567E-3	1.45141E-3	1.95918E-3	1.59487E-3	1.63215E-3	1.55146E-3	1.64128E-3	1.57344E-3	1.32323E-3	1.49521E-3	1.53389E-3	1.29493E-3	1.27434E-3	1.22608E-3	1.08913E-3	1.13866E-3	1.02988E-3
7.01288E+2	5.21086E-5	5.83362E-6	1.02845E-5	-9.48871E-5	-1.34797E-4	4.91206E-5	6.20463E-5	-1.27677E-4	4.46237E-5	8.61378E-5	-6.97377E-5	1.64464E-5	-3.80534E-5	1.03639E-4	-3.68784E-5	4.15908E-5	1.06952E-4	-4.85181E-5	-4.00463E-5	1.18115E-5	1.11627E-3	1.11627E-3	1.11627E-3	2.01228E-3	1.92481E-3	1.83482E-3	1.94805E-3	2.08858E-3	1.81557E-3	1.89426E-3	1.72375E-3	1.86117E-3	1.91081E-3	1.47792E-3	1.88174E-3	1.70606E-3	1.64319E-3	1.62816E-3	1.54443E-3	1.50083E-3	1.22744E-3	1.45121E-3	1.47678E-3	1.26414E-3	1.23837E-3	1.21413E-3	1.09607E-3	1.06418E-3	1.03367E-3
7.01889E+2	1.11680E-4	6.37902E-5	1.76956E-6	-6.48820E-5	-1.08499E-4	-1.48137E-6	2.55050E-5	-2.29129E-5	2.53160E-5	-1.60530E-5	-5.71121E-5	8.17578E-5	-4.45134E-5	7.88678E-5	-5.67311E-5	5.76623E-5	-2.08009E-5	-2.89548E-5	-3.62456E-5	1.18373E-5	1.13310E-3	1.13310E-3	1.13310E-3	2.00307E-3	1.94533E-3	1.78773E-3	1.93401E-3	2.00092E-3	1.81864E-3	1.88932E-3	1.75933E-3	1.83503E-3	1.90291E-3	1.55462E-3	1.81795E-3	1.76043E-3	1.59718E-3	1.69833E-3	1.48339E-3	1.52562E-3	1.25580E-3	1.40296E-3	1.41549E-3	1.20536E-3	1.21489E-3	1.21103E-3	1.10851E-3	1.06824E-3	1.05799E-3
7.02489E+2	1.80416E-4	9.14695E-5	-4.25406E-5	-1.41182E-5	-7.18879E-5	-1.18552E-5	-3.36568E-5	6.99549E-5	1.32032E-5	-1.01379E-4	-3.61342E-6	6.68010E-5	-1.92761E-5	9.43534E-5	-1.02077E-4	5.57343E-5	-1.57030E-4	-1.24772E-5	-1.27902E-5	1.07693E-5	1.14416E-3	1.14416E-3	1.14416E-3	1.97902E-3	1.97533E-3	1.71947E-3	1.99512E-3	1.96836E-3	1.87482E-3	1.89718E-3	1.81020E-3	1.87496E-3	1.89033E-3	1.60416E-3	1.77603E-3	1.75689E-3	1.51641E-3	1.70765E-3	1.49171E-3	1.59062E-3	1.36071E-3	1.39258E-3	1.31686E-3	1.20526E-3	1.20569E-3	1.25095E-3	1.11688E-3	1.10209E-3	1.09671E-3
7.03090E+2	1.86888E-4	1.00711E-4	-6.42332E-5	-1.32777E-5	-3.11085E-5	-4.72394E-5	-3.73345E-5	1.26963E-4	-4.55444E-5	-8.95629E-5	6.86594E-5	1.03090E-5	3.01648E-5	5.32716E-5	-9.68158E-5	4.10767E-5	-1.88507E-4	-3.14255E-5	2.65909E-5	4.14145E-7	1.14031E-3	1.14031E-3	1.14031E-3	1.97897E-3	1.99404E-3	1.72096E-3	2.02069E-3	1.93526E-3	1.89384E-3	1.89446E-3	1.87834E-3	1.84635E-3	1.91886E-3	1.66195E-3	1.67914E-3	1.74619E-3	1.51849E-3	1.66322E-3	1.51053E-3	1.59407E-3	1.43000E-3	1.37847E-3	1.29380E-3	1.26056E-3	1.22233E-3	1.30912E-3	1.11104E-3	1.14510E-3	1.10310E-3
7.03691E+2	5.67166E-5	9.67695E-5	-4.85104E-5	-1.70864E-5	3.94456E-5	-6.40174E-5	-1.31464E-5	1.71180E-4	-1.17712E-4	-6.07684E-5	1.18553E-4	-2.64994E-5	8.43655E-5	1.54756E-5	-5.90874E-5	-1.62414E-5	-1.19683E-4	-7.64133E-5	4.61296E-5	-9.46939E-6	1.14198E-3	1.14198E-3	1.14198E-3	2.00963E-3	2.05175E-3	1.87714E-3	2.03810E-3	1.87389E-3	1.88266E-3	1.89752E-3	1.88748E-3	1.81385E-3	1.94626E-3	1.73350E-3	1.62012E-3	1.78312E-3	1.59787E-3	1.59671E-3	1.44228E-3	1.52141E-3	1.46534E-3	1.34513E-3	1.29860E-3	1.32964E-3	1.26610E-3	1.31299E-3	1.11750E-3	1.17613E-3	1.11128E-3
7.04292E+2	-5.93494E-5	8.71472E-5	-2.03602E-5	-1.47522E-5	5.99601E-5	-4.20933E-5	-2.54182E-5	2.14428E-4	-1.54581E-4	-4.45843E-5	1.40315E-4	-5.16573E-5	9.51292E-5	-1.56852E-5	-2.08132E-5	-7.25314E-5	-2.25662E-5	-9.07465E-5	4.78960E-5	-9.73719E-6	1.13667E-3	1.13667E-3	1.13667E-3	2.03009E-3	2.06844E-3	1.99740E-3	2.01808E-3	1.78474E-3	1.85190E-3	1.89959E-3	1.94265E-3	1.79808E-3	1.96261E-3	1.79829E-3	1.59468E-3	1.79264E-3	1.70160E-3	1.52118E-3	1.42294E-3	1.48069E-3	1.54970E-3	1.34865E-3	1.30828E-3	1.38226E-3	1.31436E-3	1.29255E-3	1.12139E-3	1.18850E-3	1.15538E-3
7.04893E+2	-1.22552E-4	5.49618E-5	-1.64161E-6	2.00745E-5	2.26476E-5	-4.58479E-5	-1.19547E-5	2.12744E-4	-1.91840E-4	-1.67147E-5	1.70215E-4	-7.33921E-5	6.23899E-5	-3.35938E-5	-1.84217E-5	-5.89690E-5	4.15997E-5	-5.90440E-5	4.71897E-5	2.15042E-6	1.12269E-3	1.12269E-3	1.12269E-3	1.95662E-3	2.04192E-3	2.07078E-3	1.90917E-3	1.73334E-3	1.79665E-3	1.90321E-3	1.99488E-3	1.77675E-3	1.87699E-3	1.77665E-3	1.56019E-3	1.77431E-3	1.68726E-3	1.47132E-3	1.39807E-3	1.47465E-3	1.62773E-3	1.36020E-3	1.35317E-3	1.38588E-3	1.35845E-3	1.24275E-3	1.10968E-3	1.16063E-3	1.18004E-3
7.05494E+2	-1.64793E-4	4.18536E-5	3.16947E-7	9.76041E-5	1.39058E-5	-6.12265E-5	1.45958E-5	1.67862E-4	-1.95480E-4	2.84157E-5	1.15537E-4	-1.15860E-4	2.07128E-5	-7.66984E-5	1.82048E-5	-3.45808E-5	1.03668E-4	-2.53648E-5	4.12796E-5	1.00479E-5	1.09786E-3	1.09786E-3	1.09786E-3	1.90069E-3	2.02950E-3	2.09777E-3	1.87712E-3	1.75024E-3	1.82399E-3	1.94216E-3	2.09331E-3	1.77162E-3	1.76273E-3	1.71830E-3	1.48568E-3	1.72606E-3	1.56812E-3	1.44811E-3	1.38916E-3	1.47348E-3	1.67060E-3	1.37648E-3	1.38506E-3	1.34875E-3	1.34905E-3	1.19605E-3	1.09291E-3	1.16120E-3	1.18481E-3
7.06095E+2	-1.96658E-4	1.93040E-5	3.62335E-5	1.46996E-4	6.06039E-5	-3.56926E-5	2.70478E-5	6.34528E-5	-1.71757E-4	1.03022E-5	7.61505E-5	-1.35673E-4	1.67350E-5	-1.03931E-4	4.62503E-5	-4.40744E-5	1.30291E-4	2.70038E-6	2.80967E-5	2.36228E-5	1.05919E-3	1.05919E-3	1.05919E-3	1.96061E-3	2.05188E-3	2.05322E-3	1.87228E-3	1.70155E-3	1.83901E-3	1.95019E-3	2.12932E-3	1.77504E-3	1.67410E-3	1.64727E-3	1.41107E-3	1.66209E-3	1.49419E-3	1.44075E-3	1.44240E-3	1.46526E-3	1.57631E-3	1.42052E-3	1.40286E-3	1.33103E-3	1.35497E-3	1.18306E-3	1.09682E-3	1.12774E-3	1.16561E-3
7.06696E+2	-1.53901E-4	-1.75128E-5	3.81767E-5	1.81906E-4	1.02074E-4	-1.98817E-5	5.99078E-5	-3.21511E-5	-1.65996E-4	-5.74080E-5	4.24105E-5	-1.22236E-4	2.81932E-6	-5.08563E-5	3.45089E-5	-2.88233E-5	1.56188E-4	-1.15550E-6	5.49820E-6	2.64313E-5	1.02842E-3	1.02842E-3	1.02842E-3	2.03497E-3	2.03691E-3	1.98038E-3	1.84866E-3	1.68720E-3	1.76046E-3	1.88971E-3	2.01873E-3	1.76500E-3	1.64308E-3	1.65580E-3	1.31469E-3	1.62702E-3	1.48562E-3	1.47556E-3	1.48392E-3	1.40130E-3	1.46126E-3	1.43765E-3	1.40484E-3	1.36587E-3	1.30632E-3	1.17651E-3	1.10665E-3	1.07946E-3	1.14271E-3
7.07297E+2	-1.15896E-4	-4.07633E-5	1.88326E-5	1.73157E-4	1.27420E-4	-2.05494E-5	8.89001E-5	-7.37236E-5	-9.93943E-5	-6.09263E-5	-2.86349E-5	-4.44731E-5	-3.30347E-5	2.75586E-7	4.35284E-5	-5.92484E-5	1.47099E-4	-2.79980E-5	-1.39127E-5	1.93426E-5	1.02954E-3	1.02954E-3	1.02954E-3	2.02846E-3	1.97634E-3	1.87686E-3	1.90508E-3	1.71685E-3	1.73096E-3	1.82696E-3	1.90112E-3	1.71712E-3	1.60627E-3	1.66412E-3	1.36737E-3	1.66416E-3	1.49596E-3	1.51635E-3	1.52735E-3	1.39391E-3	1.37090E-3	1.43731E-3	1.38230E-3	1.32366E-3	1.21283E-3	1.14480E-3	1.14200E-3	1.07859E-3	1.14632E-3
7.07898E+2	-7.42988E-5	-8.09135E-5	2.02776E-6	1.28759E-4	1.13556E-4	-6.49185E-6	6.11721E-5	-8.51473E-5	-2.48820E-5	-1.45408E-6	-6.96510E-5	6.77348E-5	-5.73735E-5	6.03141E-5	6.36889E-5	-1.03366E-4	6.05001E-5	-3.47836E-5	-2.28091E-5	3.41869E-6	1.04502E-3	1.04502E-3	1.04502E-3	1.99487E-3	1.90272E-3	1.72817E-3	1.96502E-3	1.73846E-3	1.78557E-3	1.72128E-3	1.83687E-3	1.69658E-3	1.59883E-3	1.67093E-3	1.52015E-3	1.61979E-3	1.47277E-3	1.53137E-3	1.55108E-3	1.44480E-3	1.25277E-3	1.44605E-3	1.37235E-3	1.28477E-3	1.13114E-3	1.16528E-3	1.22918E-3	1.08531E-3	1.12862E-3
7.08499E+2	1.10710E-5	-1.05420E-4	3.28254E-6	7.50529E-5	6.85473E-5	-4.15526E-5	7.84637E-5	-8.27099E-5	1.68357E-5	3.28766E-5	-6.60510E-5	1.01050E-4	-4.53733E-5	1.38279E-4	8.25944E-5	-1.17709E-4	-7.16946E-5	-4.13666E-5	-2.47517E-5	-1.14245E-5	1.04038E-3	1.04038E-3	1.04038E-3	2.00202E-3	1.85892E-3	1.65831E-3	1.98991E-3	1.70944E-3	1.83427E-3	1.72484E-3	1.74134E-3	1.66436E-3	1.58285E-3	1.61220E-3	1.65971E-3	1.54641E-3	1.45938E-3	1.48545E-3	1.54610E-3	1.49946E-3	1.21931E-3	1.42000E-3	1.37665E-3	1.23628E-3	1.05909E-3	1.19983E-3	1.24349E-3	1.09211E-3	1.05610E-3
7.09101E+2	9.96282E-5	-1.15607E-4	2.69608E-5	-2.43693E-5	5.28989E-5	-8.12673E-5	1.08680E-4	-3.83368E-5	2.04031E-5	6.12276E-5	-4.92274E-5	7.31592E-5	1.06274E-5	1.72804E-4	4.81841E-5	-1.50604E-4	-1.24948E-4	-6.45419E-5	-1.44117E-5	-1.12598E-5	1.04953E-3	1.04953E-3	1.04953E-3	1.99544E-3	1.80248E-3	1.68204E-3	1.94105E-3	1.72223E-3	1.88612E-3	1.71405E-3	1.62823E-3	1.65227E-3	1.60831E-3	1.49291E-3	1.72016E-3	1.53106E-3	1.51715E-3	1.44321E-3	1.51694E-3	1.51356E-3	1.21910E-3	1.40719E-3	1.38103E-3	1.21054E-3	9.98895E-4	1.17432E-3	1.21458E-3	1.13940E-3	1.01309E-3
7.09702E+2	1.51362E-4	-8.12459E-5	3.42207E-5	-1.15083E-4	1.52056E-5	-8.12959E-5	8.40539E-5	1.50446E-5	-2.45426E-5	6.13888E-5	-4.68503E-7	2.63836E-5	1.09452E-4	1.55919E-4	3.90297E-5	-1.87999E-4	-1.21248E-4	-7.06229E-5	7.08503E-7	-1.02626E-5	1.05743E-3	1.05743E-3	1.05743E-3	1.96966E-3	1.80160E-3	1.71675E-3	1.88992E-3	1.79904E-3	1.86978E-3	1.76037E-3	1.54819E-3	1.62384E-3	1.66229E-3	1.41450E-3	1.76739E-3	1.59066E-3	1.58953E-3	1.45278E-3	1.50987E-3	1.48934E-3	1.23493E-3	1.43007E-3	1.30666E-3	1.23766E-3	1.01179E-3	1.15736E-3	1.19371E-3	1.18029E-3	1.05181E-3
7.10303E+2	1.42728E-4	7.56891E-6	-2.62904E-6	-1.51508E-4	-3.90479E-5	-5.69348E-5	8.97315E-5	4.28998E-5	-4.88178E-5	5.30767E-5	1.48289E-5	5.25293E-6	1.44058E-4	1.26578E-4	3.61038E-5	-1.61674E-4	-9.23026E-5	-8.12187E-5	-4.11403E-6	-2.45799E-5	1.05120E-3	1.05120E-3	1.05120E-3	1.89228E-3	1.91539E-3	1.78672E-3	1.80449E-3	1.87611E-3	1.90538E-3	1.82434E-3	1.56709E-3	1.65370E-3	1.72345E-3	1.37641E-3	1.79309E-3	1.63092E-3	1.59053E-3	1.49543E-3	1.48165E-3	1.43081E-3	1.28949E-3	1.38763E-3	1.26261E-3	1.24431E-3	1.11187E-3	1.15839E-3	1.12257E-3	1.17660E-3	1.07558E-3
7.10905E+2	5.47041E-5	7.04552E-5	-3.41738E-5	-1.82027E-4	-5.99150E-5	-3.62358E-5	5.54791E-5	9.46654E-5	-4.39889E-5	4.71140E-5	2.30608E-5	3.68554E-7	1.05848E-4	6.73472E-5	5.61771E-5	-8.33252E-5	-5.75770E-5	-5.36879E-5	-8.44053E-6	-1.58476E-5	1.04851E-3	1.04851E-3	1.04851E-3	1.92965E-3	1.98323E-3	1.92249E-3	1.76055E-3	2.00567E-3	1.88981E-3	1.87647E-3	1.65239E-3	1.67119E-3	1.79777E-3	1.36745E-3	1.73848E-3	1.68054E-3	1.56634E-3	1.50736E-3	1.42704E-3	1.38005E-3	1.37801E-3	1.33640E-3	1.22837E-3	1.25899E-3	1.19180E-3	1.18012E-3	1.06227E-3	1.14060E-3	1.07490E-3
7.11506E+2	-4.13244E-6	6.73131E-5	-1.15026E-5	-1.75571E-4	-2.60389E-5	-1.37966E-5	-6.02048E-6	1.34207E-4	-5.20534E-5	-2.59319E-5	9.28669E-7	-2.27178E-5	9.80987E-5	1.27559E-5	9.51876E-5	-4.04552E-5	7.94382E-6	-2.96570E-5	-8.21852E-6	-3.39357E-7	1.02906E-3	1.02906E-3	1.02906E-3	1.97168E-3	2.03320E-3	2.09716E-3	1.69029E-3	2.04147E-3	1.80452E-3	1.82349E-3	1.71440E-3	1.69603E-3	1.82251E-3	1.38608E-3	1.61069E-3	1.65698E-3	1.57722E-3	1.46703E-3	1.40276E-3	1.35104E-3	1.43011E-3	1.31760E-3	1.14664E-3	1.25562E-3	1.26016E-3	1.18189E-3	1.03272E-3	1.09877E-3	1.04560E-3
7.12108E+2	-1.95555E-5	6.62563E-5	4.90804E-5	-1.54163E-4	3.02044E-5	1.60454E-5	-3.48665E-5	1.32313E-4	7.78744E-6	-1.43058E-4	9.04448E-7	-6.65014E-5	6.34173E-5	-4.90545E-5	7.39423E-5	-3.54255E-5	7.20823E-5	-1.45635E-5	1.66945E-6	3.48544E-6	1.01104E-3	1.01104E-3	1.01104E-3	2.00708E-3	2.08177E-3	2.09664E-3	1.64508E-3	2.01107E-3	1.72318E-3	1.71585E-3	1.74717E-3	1.69933E-3	1.74508E-3	1.48112E-3	1.47707E-3	1.66168E-3	1.60242E-3	1.46238E-3	1.45768E-3	1.36687E-3	1.40910E-3	1.34785E-3	1.12382E-3	1.25987E-3	1.28800E-3	1.22608E-3	1.05831E-3	1.04665E-3	1.01438E-3
7.12709E+2	-6.29355E-5	5.51927E-5	6.30296E-5	-9.37162E-5	3.98638E-5	9.00595E-5	-2.95787E-5	1.50951E-4	1.32750E-5	-1.86083E-4	-2.79497E-5	-5.20975E-5	-4.17487E-6	-8.58653E-5	4.65618E-5	-6.06015E-5	1.25376E-4	5.33206E-6	7.45205E-6	5.90806E-6	1.02075E-3	1.02075E-3	1.02075E-3	2.03708E-3	2.07051E-3	2.09465E-3	1.65020E-3	1.92686E-3	1.65650E-3	1.66749E-3	1.74352E-3	1.77548E-3	1.73570E-3	1.61353E-3	1.41897E-3	1.64667E-3	1.58645E-3	1.47301E-3	1.44917E-3	1.38795E-3	1.33661E-3	1.35937E-3	1.12837E-3	1.27319E-3	1.28828E-3	1.27202E-3	1.09083E-3	1.04239E-3	1.04740E-3
7.13311E+2	-1.29961E-4	5.46564E-5	1.11855E-4	-5.40303E-5	8.28658E-5	1.17771E-4	-5.73663E-5	9.99661E-5	-2.21078E-5	-1.09783E-4	-8.88088E-5	-7.79257E-6	-1.11159E-4	-7.48826E-5	5.45654E-5	-7.88657E-5	1.40734E-4	4.23772E-5	8.01667E-6	2.19499E-5	1.03877E-3	1.03877E-3	1.03877E-3	2.04166E-3	2.06394E-3	2.01664E-3	1.71270E-3	1.79881E-3	1.63423E-3	1.64979E-3	1.75466E-3	1.81280E-3	1.67922E-3	1.69004E-3	1.46706E-3	1.63349E-3	1.61875E-3	1.48141E-3	1.43737E-3	1.41425E-3	1.32789E-3	1.34539E-3	1.14331E-3	1.25140E-3	1.30106E-3	1.29358E-3	1.14136E-3	1.08271E-3	1.06515E-3
7.13913E+2	-1.59958E-4	9.23461E-5	1.39459E-4	-6.28438E-5	1.32241E-4	9.49702E-5	-6.66449E-5	1.64517E-5	-4.57994E-6	-1.80144E-5	-1.70679E-4	3.97332E-6	-2.04488E-4	-8.32806E-6	8.33688E-5	-9.21027E-5	7.24085E-5	9.45571E-5	1.45897E-5	4.32735E-5	1.04433E-3	1.04433E-3	1.04433E-3	1.98291E-3	2.06128E-3	1.87481E-3	1.74338E-3	1.77563E-3	1.69792E-3	1.60484E-3	1.80121E-3	1.77906E-3	1.58916E-3	1.73341E-3	1.54385E-3	1.61635E-3	1.61845E-3	1.49582E-3	1.42346E-3	1.42761E-3	1.37798E-3	1.36848E-3	1.19798E-3	1.26041E-3	1.31459E-3	1.24510E-3	1.18089E-3	1.07219E-3	1.04903E-3
7.14514E+2	-1.47025E-4	1.05882E-4	1.28059E-4	-7.17095E-5	1.28576E-4	7.99905E-5	-5.41512E-5	-3.48920E-5	6.08692E-5	1.79777E-5	-2.02500E-4	1.19856E-5	-1.83121E-4	3.36259E-5	5.68562E-5	-1.06871E-4	1.91907E-5	1.16701E-4	3.55350E-6	3.70029E-5	1.04788E-3	1.04788E-3	1.04788E-3	1.93943E-3	2.04625E-3	1.80787E-3	1.70539E-3	1.79063E-3	1.71759E-3	1.54185E-3	1.79719E-3	1.70381E-3	1.52540E-3	1.72947E-3	1.60314E-3	1.62972E-3	1.59622E-3	1.55610E-3	1.41283E-3	1.46211E-3	1.35717E-3	1.38296E-3	1.26302E-3	1.25576E-3	1.33332E-3	1.13537E-3	1.16264E-3	1.08452E-3	1.02032E-3
7.15116E+2	-5.61120E-5	7.88237E-5	1.39936E-4	-7.48580E-5	7.20927E-5	8.55737E-5	-1.01791E-5	-9.18290E-5	4.81978E-5	9.33383E-6	-1.60898E-4	3.34984E-6	-1.13176E-4	7.16927E-5	-8.67313E-6	-9.07790E-5	-2.22221E-5	1.09929E-4	-1.63801E-5	2.61778E-5	1.05263E-3	1.05263E-3	1.05263E-3	1.90212E-3	2.00323E-3	1.76261E-3	1.62331E-3	1.75162E-3	1.69011E-3	1.55558E-3	1.75609E-3	1.67804E-3	1.45583E-3	1.66739E-3	1.61737E-3	1.59342E-3	1.56483E-3	1.57604E-3	1.44531E-3	1.46882E-3	1.37041E-3	1.38554E-3	1.29592E-3	1.24017E-3	1.33554E-3	1.06800E-3	1.13096E-3	1.16844E-3	1.01539E-3
7.15718E+2	-2.48301E-5	1.21529E-4	1.21137E-4	-1.06013E-5	1.26213E-5	6.30976E-5	6.03646E-5	-1.40741E-4	1.61813E-5	-1.10653E-5	-1.03256E-4	4.35644E-6	-9.80481E-5	1.25785E-4	-9.41082E-5	-5.50417E-5	-6.93035E-5	9.47122E-5	-2.50651E-5	1.22763E-5	1.05028E-3	1.05028E-3	1.05028E-3	1.77252E-3	1.96094E-3	1.75401E-3	1.56536E-3	1.81374E-3	1.65829E-3	1.59779E-3	1.72866E-3	1.65459E-3	1.45846E-3	1.62789E-3	1.58673E-3	1.59350E-3	1.51994E-3	1.54911E-3	1.43203E-3	1.40805E-3	1.34065E-3	1.36289E-3	1.29712E-3	1.25381E-3	1.34396E-3	1.05603E-3	1.11946E-3	1.17803E-3	1.00228E-3
7.16320E+2	-1.25225E-5	1.90936E-4	5.19345E-5	3.96179E-5	-1.66733E-5	7.96990E-6	1.14923E-4	-1.46835E-4	-6.94607E-5	1.68616E-5	-1.13855E-5	-1.52754E-5	-6.39379E-5	1.29005E-4	-1.35309E-4	-1.11995E-5	-1.11480E-4	7.23689E-5	-2.54241E-5	-4.11372E-6	1.04761E-3	1.04761E-3	1.04761E-3	1.72169E-3	1.85957E-3	1.81285E-3	1.55363E-3	1.92683E-3	1.70553E-3	1.65425E-3	1.68660E-3	1.62923E-3	1.50935E-3	1.60660E-3	1.56258E-3	1.57175E-3	1.44730E-3	1.53321E-3	1.36303E-3	1.32346E-3	1.32458E-3	1.32145E-3	1.30450E-3	1.24992E-3	1.35890E-3	1.05085E-3	1.09284E-3	1.16887E-3	9.95493E-4
7.16922E+2	4.13025E-5	1.86524E-4	3.97703E-6	-8.96442E-6	-3.60093E-5	-3.37824E-5	1.53576E-4	-1.56113E-4	-1.06318E-4	-6.89851E-6	4.33254E-5	-1.72191E-5	2.83808E-6	1.52508E-4	-1.38974E-4	-8.20846E-6	-1.05839E-4	5.14331E-5	-1.60871E-5	-1.06976E-6	1.05683E-3	1.05683E-3	1.05683E-3	1.73008E-3	1.75831E-3	1.91327E-3	1.59876E-3	2.02416E-3	1.76495E-3	1.77665E-3	1.70020E-3	1.64366E-3	1.54559E-3	1.64636E-3	1.53955E-3	1.54935E-3	1.42427E-3	1.46424E-3	1.40414E-3	1.28225E-3	1.35310E-3	1.25835E-3	1.31802E-3	1.23740E-3	1.31423E-3	1.05246E-3	1.10130E-3	1.16421E-3	9.60209E-4
7.17524E+2	1.72431E-4	9.75136E-5	-4.22115E-5	-6.17246E-5	-5.43319E-5	-4.09216E-5	1.60631E-4	-1.60385E-4	-1.20178E-4	7.73976E-8	3.24758E-5	5.11029E-5	4.17623E-5	1.13828E-4	-1.20901E-4	-4.91836E-6	-6.63563E-5	1.99234E-5	-1.69058E-5	-9.11555E-7	1.04753E-3	1.04753E-3	1.04753E-3	1.72940E-3	1.76326E-3	1.93911E-3	1.67801E-3	1.98165E-3	1.80502E-3	1.85545E-3	1.60696E-3	1.65945E-3	1.55627E-3	1.71767E-3	1.52404E-3	1.51070E-3	1.43278E-3	1.36276E-3	1.46313E-3	1.31365E-3	1.37369E-3	1.24364E-3	1.29700E-3	1.22115E-3	1.25845E-3	1.06507E-3	1.11601E-3	1.10247E-3	9.08020E-4
7.18126E+2	2.41436E-4	-3.22567E-6	-1.17423E-4	-6.07034E-5	-7.61277E-5	8.57385E-6	1.46784E-4	-1.39676E-4	-1.07190E-4	5.65359E-5	-9.46342E-6	7.83670E-5	9.43314E-5	3.83846E-5	-1.07536E-4	1.46956E-5	-2.38370E-6	-3.42544E-5	-1.39062E-5	-7.21851E-6	1.02973E-3	1.02973E-3	1.02973E-3	1.79743E-3	1.83740E-3	1.92291E-3	1.69375E-3	1.87735E-3	1.76327E-3	1.90167E-3	1.57465E-3	1.66301E-3	1.60231E-3	1.75451E-3	1.53729E-3	1.47853E-3	1.45242E-3	1.32285E-3	1.53426E-3	1.39171E-3	1.35181E-3	1.24123E-3	1.29314E-3	1.20696E-3	1.21715E-3	1.10083E-3	1.13330E-3	1.06766E-3	9.13147E-4
7.18728E+2	2.25914E-4	-5.49301E-5	-1.30924E-4	-2.75735E-5	-6.64230E-5	6.43734E-5	1.20094E-4	-7.48139E-5	-9.19777E-5	7.29003E-5	-2.55855E-5	3.57898E-5	1.05851E-4	-4.56172E-5	-9.63136E-5	-1.18837E-5	6.22004E-5	-5.93371E-5	-4.05795E-7	-1.33778E-6	1.02875E-3	1.02875E-3	1.02875E-3	1.86894E-3	1.87301E-3	1.88948E-3	1.75310E-3	1.80351E-3	1.76019E-3	2.00403E-3	1.55565E-3	1.66173E-3	1.64433E-3	1.75709E-3	1.52144E-3	1.46648E-3	1.48124E-3	1.31935E-3	1.56668E-3	1.47002E-3	1.38731E-3	1.26263E-3	1.38173E-3	1.19425E-3	1.15310E-3	1.15354E-3	1.20045E-3	1.06837E-3	9.73741E-4
7.19330E+2	2.12785E-4	-6.26256E-5	-1.41028E-4	-2.42069E-5	1.50528E-5	1.26724E-4	7.83173E-5	-1.93549E-5	-7.67695E-5	4.83495E-5	-1.31110E-5	-3.05708E-6	8.10802E-5	-1.16622E-4	-4.16448E-5	-4.67417E-5	5.22515E-5	-8.63654E-5	1.41358E-5	2.83088E-6	1.02059E-3	1.02059E-3	1.02059E-3	1.93411E-3	1.95614E-3	1.84738E-3	1.81698E-3	1.74974E-3	1.79953E-3	2.03963E-3	1.55827E-3	1.66029E-3	1.69350E-3	1.77176E-3	1.54898E-3	1.42855E-3	1.53037E-3	1.32791E-3	1.54640E-3	1.50983E-3	1.40052E-3	1.29847E-3	1.45733E-3	1.20838E-3	1.08082E-3	1.25458E-3	1.21315E-3	1.02322E-3	1.03920E-3
7.19932E+2	2.08660E-4	-5.80174E-5	-1.31508E-4	-2.18081E-5	5.68084E-5	1.92575E-4	-3.48748E-5	-1.11933E-5	-2.48720E-5	5.32004E-5	-1.13129E-4	-3.17244E-6	9.85115E-5	-1.22001E-4	4.94985E-5	-3.39428E-5	1.07743E-5	-1.27999E-4	1.33782E-5	-8.88483E-7	1.00721E-3	1.00721E-3	1.00721E-3	2.02265E-3	1.91419E-3	1.82229E-3	1.85649E-3	1.72442E-3	1.80775E-3	1.99658E-3	1.55369E-3	1.62842E-3	1.78223E-3	1.75479E-3	1.57131E-3	1.41923E-3	1.54714E-3	1.40937E-3	1.49643E-3	1.52798E-3	1.36521E-3	1.31858E-3	1.45539E-3	1.24650E-3	1.05479E-3	1.32171E-3	1.16442E-3	9.59931E-4	1.10134E-3
7.20534E+2	1.91046E-4	-1.14661E-5	-1.39254E-4	8.02706E-6	1.88256E-5	1.69202E-4	-1.43103E-4	2.33344E-5	6.00989E-5	4.60385E-5	-1.79303E-4	4.33556E-5	1.26955E-4	-1.12633E-4	1.21484E-4	-1.12931E-5	-4.39388E-5	-1.63136E-4	4.63521E-6	-8.87723E-6	9.96278E-4	9.96278E-4	9.96278E-4	1.99766E-3	1.87813E-3	1.77768E-3	1.88782E-3	1.66688E-3	1.74167E-3	1.90847E-3	1.58002E-3	1.55711E-3	1.82061E-3	1.65453E-3	1.55094E-3	1.49606E-3	1.58465E-3	1.45902E-3	1.46627E-3	1.54218E-3	1.33880E-3	1.35392E-3	1.45770E-3	1.29013E-3	1.00215E-3	1.30132E-3	1.12525E-3	9.14718E-4	1.07936E-3
7.21137E+2	7.12703E-5	4.27443E-5	-1.22554E-4	9.50616E-5	5.67211E-7	6.79455E-5	-1.91035E-4	3.19480E-5	1.30212E-4	-4.19346E-6	-1.59453E-4	1.03082E-4	1.19152E-4	-3.54053E-5	1.21376E-4	3.44638E-5	-8.53398E-5	-1.80725E-4	-1.91154E-5	-2.00013E-5	9.92513E-4	9.92513E-4	9.92513E-4	1.93611E-3	1.86705E-3	1.78744E-3	1.85810E-3	1.66327E-3	1.62640E-3	1.73695E-3	1.62344E-3	1.57547E-3	1.78162E-3	1.57772E-3	1.52080E-3	1.54430E-3	1.62305E-3	1.52245E-3	1.36417E-3	1.51166E-3	1.30225E-3	1.35973E-3	1.39793E-3	1.28080E-3	9.91991E-4	1.26287E-3	1.10689E-3	9.24392E-4	1.00697E-3
7.21739E+2	-5.93556E-5	1.37408E-4	-3.42021E-5	1.84466E-4	3.33406E-6	-3.96176E-5	-1.83163E-4	6.59947E-5	1.77107E-4	-9.31251E-5	-9.93625E-5	1.04063E-4	3.61147E-5	1.90545E-5	1.00558E-4	3.11692E-5	-1.16959E-4	-1.54760E-4	-4.12974E-5	-3.74278E-5	1.00269E-3	1.00269E-3	1.00269E-3	1.91502E-3	1.93451E-3	1.78061E-3	1.84697E-3	1.66674E-3	1.59823E-3	1.62895E-3	1.66456E-3	1.64770E-3	1.78033E-3	1.53941E-3	1.48838E-3	1.49364E-3	1.65332E-3	1.56636E-3	1.25943E-3	1.41392E-3	1.30650E-3	1.39003E-3	1.30549E-3	1.27674E-3	9.95012E-4	1.21263E-3	1.10915E-3	9.75354E-4	1.01015E-3
7.22341E+2	-1.08555E-4	1.53943E-4	9.16375E-6	2.23281E-4	5.33939E-5	-7.57420E-5	-1.70734E-4	9.83231E-5	1.63072E-4	-1.13331E-4	-1.13190E-5	5.03473E-5	-4.92479E-5	4.92474E-5	4.46209E-5	1.58658E-6	-1.17041E-4	-1.08207E-4	-4.16587E-5	-5.11437E-5	1.02757E-3	1.02757E-3	1.02757E-3	1.89803E-3	1.95243E-3	1.78342E-3	1.81031E-3	1.81848E-3	1.70067E-3	1.58421E-3	1.73492E-3	1.68846E-3	1.75054E-3	1.57733E-3	1.51016E-3	1.45903E-3	1.63421E-3	1.63831E-3	1.22767E-3	1.34971E-3	1.32618E-3	1.37241E-3	1.29846E-3	1.21875E-3	1.01453E-3	1.21072E-3	1.12116E-3	1.03248E-3	1.00630E-3
7.22944E+2	-1.24135E-4	1.27611E-4	3.53095E-5	1.89448E-4	8.86006E-5	-8.52094E-5	-1.48582E-4	1.21706E-4	7.85813E-5	-6.29321E-5	5.78139E-5	2.17166E-5	-1.44934E-4	5.55580E-5	4.86164E-7	-9.06512E-6	-7.96628E-5	-5.18349E-5	-2.40890E-5	-4.63863E-5	1.06853E-3	1.06853E-3	1.06853E-3	1.94273E-3	1.99586E-3	1.85320E-3	1.79176E-3	2.01378E-3	1.75625E-3	1.58796E-3	1.76049E-3	1.72526E-3	1.68601E-3	1.73333E-3	1.55320E-3	1.50923E-3	1.58853E-3	1.67744E-3	1.33211E-3	1.36468E-3	1.34408E-3	1.40243E-3	1.31723E-3	1.22502E-3	1.06166E-3	1.22250E-3	1.15968E-3	1.04477E-3	1.00041E-3
7.23546E+2	-1.36627E-4	5.69676E-5	2.47598E-5	1.51527E-4	6.07885E-5	-6.91178E-5	-1.29570E-4	1.36453E-4	1.23142E-5	1.81763E-6	7.17991E-5	4.60753E-6	-1.32636E-4	3.80113E-5	-1.78836E-5	1.83580E-5	-5.34443E-5	1.09163E-5	-1.41108E-5	-3.49300E-5	1.07897E-3	1.07897E-3	1.07897E-3	1.95126E-3	2.00849E-3	1.93832E-3	1.82385E-3	1.98945E-3	1.77358E-3	1.63371E-3	1.73319E-3	1.77170E-3	1.67748E-3	1.86304E-3	1.60308E-3	1.57870E-3	1.55837E-3	1.60813E-3	1.42414E-3	1.37420E-3	1.34341E-3	1.41089E-3	1.28735E-3	1.25082E-3	1.11828E-3	1.16507E-3	1.13395E-3	1.06833E-3	1.01348E-3
7.24148E+2	-1.28419E-4	-6.27742E-5	2.58460E-5	1.13029E-4	2.11451E-5	-1.08025E-4	-3.67537E-5	1.34995E-4	-4.55125E-5	4.91566E-5	8.15509E-5	-2.59059E-5	-7.26300E-5	-1.61361E-5	-3.42678E-5	5.00725E-5	2.37550E-6	8.84808E-5	-1.29982E-5	-2.32290E-5	1.07980E-3	1.07980E-3	1.07980E-3	2.00283E-3	2.00232E-3	1.89812E-3	1.80088E-3	1.89359E-3	1.81226E-3	1.69891E-3	1.73570E-3	1.73011E-3	1.71347E-3	1.90670E-3	1.67693E-3	1.59092E-3	1.53345E-3	1.55216E-3	1.49950E-3	1.40018E-3	1.35515E-3	1.37765E-3	1.20740E-3	1.25097E-3	1.19981E-3	1.15004E-3	1.12927E-3	1.09274E-3	9.87960E-4
7.24751E+2	-9.24937E-5	-1.73268E-4	4.05422E-5	5.28673E-5	1.34320E-5	-6.74915E-5	6.15224E-5	7.78175E-5	-9.48027E-5	7.82755E-5	9.61156E-5	-9.75297E-5	-7.22715E-5	-5.25294E-5	-5.71374E-5	9.23236E-5	6.02964E-5	1.31674E-4	-4.40108E-6	7.05900E-6	1.08505E-3	1.08505E-3	1.08505E-3	2.09574E-3	1.98191E-3	1.87803E-3	1.80497E-3	1.98641E-3	1.88760E-3	1.81773E-3	1.80048E-3	1.66394E-3	1.71377E-3	1.84371E-3	1.76379E-3	1.51717E-3	1.51380E-3	1.58629E-3	1.58523E-3	1.46397E-3	1.38417E-3	1.35498E-3	1.20167E-3	1.27332E-3	1.26168E-3	1.17377E-3	1.14242E-3	1.14395E-3	1.00941E-3
7.25354E+2	2.14829E-6	-1.94708E-4	1.68496E-5	-1.71731E-5	7.76440E-6	1.83529E-6	8.63229E-5	2.01406E-5	-9.93837E-5	1.11865E-5	9.06650E-5	-1.20750E-4	-5.39878E-5	-7.49262E-5	-3.59382E-6	1.09721E-4	7.37407E-5	1.22642E-4	7.58265E-7	2.07477E-5	1.09467E-3	1.09467E-3	1.09467E-3	2.21945E-3	1.86926E-3	1.92756E-3	1.82105E-3	2.02248E-3	1.95755E-3	1.86435E-3	1.73547E-3	1.60902E-3	1.70001E-3	1.75744E-3	1.81272E-3	1.52558E-3	1.44794E-3	1.58932E-3	1.58892E-3	1.49466E-3	1.37022E-3	1.39349E-3	1.25408E-3	1.24856E-3	1.30587E-3	1.17628E-3	1.10010E-3	1.18500E-3	1.02616E-3
7.25956E+2	2.66161E-5	-1.57261E-4	1.64310E-6	-8.06199E-5	-2.62509E-5	5.05931E-5	1.21546E-4	-1.00689E-5	-1.04377E-4	-2.96589E-5	1.00393E-4	-9.66709E-5	-3.44439E-5	-8.23599E-5	6.12141E-5	1.13402E-4	6.91411E-5	5.44371E-5	-2.28890E-6	2.50141E-5	1.07772E-3	1.07772E-3	1.07772E-3	2.27508E-3	1.83800E-3	1.98692E-3	1.86151E-3	1.99397E-3	2.02337E-3	1.82806E-3	1.64001E-3	1.61613E-3	1.69468E-3	1.62394E-3	1.77096E-3	1.55737E-3	1.39467E-3	1.53807E-3	1.53774E-3	1.47230E-3	1.38032E-3	1.39607E-3	1.26752E-3	1.24129E-3	1.31009E-3	1.16479E-3	1.07372E-3	1.17095E-3	9.95871E-4
7.26559E+2	2.85232E-5	-1.42221E-4	9.98488E-6	-1.23641E-4	-4.21202E-5	3.95968E-5	1.25291E-4	1.71526E-5	-5.83646E-5	-3.94453E-5	1.22960E-4	-5.92915E-5	-1.70861E-5	-8.56375E-5	7.80013E-5	1.21429E-4	2.96981E-5	3.20313E-6	-2.04540E-5	1.24228E-5	1.05702E-3	1.05702E-3	1.05702E-3	2.37855E-3	1.85765E-3	2.05716E-3	1.88998E-3	1.90178E-3	2.03492E-3	1.78111E-3	1.56808E-3	1.66765E-3	1.66239E-3	1.45067E-3	1.73537E-3	1.54228E-3	1.35022E-3	1.38123E-3	1.42719E-3	1.40832E-3	1.37255E-3	1.40924E-3	1.21441E-3	1.24964E-3	1.30536E-3	1.12589E-3	1.05771E-3	1.09188E-3	9.64722E-4
7.27162E+2	2.33474E-5	-7.68900E-5	-1.13927E-5	-1.03879E-4	-6.85192E-6	-6.07896E-6	1.33132E-4	6.44451E-5	2.27324E-5	-7.03394E-5	1.02596E-4	-6.08096E-6	2.04936E-5	-1.11640E-4	5.66385E-5	8.63909E-5	-4.67797E-5	-4.28169E-5	-2.65018E-5	-5.24271E-7	1.05032E-3	1.05032E-3	1.05032E-3	2.45941E-3	1.88171E-3	2.08182E-3	1.93374E-3	1.78808E-3	2.02294E-3	1.72457E-3	1.58043E-3	1.74077E-3	1.72926E-3	1.33265E-3	1.70297E-3	1.54693E-3	1.31837E-3	1.28129E-3	1.29859E-3	1.38082E-3	1.38631E-3	1.44106E-3	1.19625E-3	1.23688E-3	1.29826E-3	1.14466E-3	1.05786E-3	1.02721E-3	9.92773E-4
7.27765E+2	4.15295E-5	2.53307E-5	2.58457E-5	-9.45610E-5	2.89035E-5	-2.26506E-5	7.59688E-5	6.95653E-5	6.90924E-5	-8.61387E-5	5.62964E-5	3.46550E-5	3.27145E-6	-1.27988E-4	2.67936E-5	2.47598E-5	-9.57156E-6	-9.60219E-5	-2.89241E-5	-1.61561E-5	1.05752E-3	1.05752E-3	1.05752E-3	2.37025E-3	1.87939E-3	1.98328E-3	1.93767E-3	1.72887E-3	1.97741E-3	1.69312E-3	1.60593E-3	1.77563E-3	1.74790E-3	1.30399E-3	1.67912E-3	1.53139E-3	1.35709E-3	1.28063E-3	1.27296E-3	1.31278E-3	1.40188E-3	1.43387E-3	1.25574E-3	1.18170E-3	1.29030E-3	1.16323E-3	1.09456E-3	9.76129E-4	1.04539E-3
7.28367E+2	5.40666E-5	9.77945E-5	4.36983E-5	-8.19328E-5	3.65038E-5	4.92405E-6	1.27675E-5	6.28830E-5	4.85300E-5	-9.47059E-5	4.83380E-5	2.36567E-5	-3.12874E-5	-1.16164E-4	2.84064E-5	-3.70590E-5	5.90072E-5	-1.07845E-4	-2.24240E-5	-2.91575E-5	1.06666E-3	1.06666E-3	1.06666E-3	2.22471E-3	1.86698E-3	1.74937E-3	1.87900E-3	1.64391E-3	1.93963E-3	1.64083E-3	1.58726E-3	1.76251E-3	1.75514E-3	1.31066E-3	1.66447E-3	1.56642E-3	1.37806E-3	1.29168E-3	1.35860E-3	1.23464E-3	1.39668E-3	1.42991E-3	1.31970E-3	1.15287E-3	1.24887E-3	1.16770E-3	1.14403E-3	9.54423E-4	1.10337E-3
7.28970E+2	2.50044E-6	1.08057E-4	5.54030E-5	-7.86447E-5	5.44781E-5	5.35641E-5	-4.53565E-5	3.84344E-5	6.90593E-7	-1.74379E-5	4.11630E-6	6.91108E-5	-4.49386E-5	-1.15792E-4	2.85772E-5	-3.63543E-5	9.43167E-5	-8.60691E-5	-3.19027E-5	-5.27529E-5	1.04796E-3	1.04796E-3	1.04796E-3	2.12019E-3	1.89996E-3	1.62639E-3	1.86335E-3	1.52011E-3	1.81935E-3	1.57069E-3	1.55081E-3	1.73620E-3	1.78533E-3	1.36443E-3	1.59725E-3	1.65027E-3	1.37029E-3	1.27256E-3	1.47863E-3	1.17450E-3	1.40549E-3	1.35501E-3	1.33667E-3	1.15183E-3	1.22159E-3	1.17238E-3	1.14390E-3	9.66087E-4	1.10047E-3
7.29573E+2	-4.07980E-5	6.95040E-5	3.40246E-5	-5.09122E-5	4.07301E-5	8.64368E-5	-6.27884E-5	1.20892E-5	-9.02664E-5	6.13156E-5	-7.67474E-5	9.70060E-5	-3.94861E-5	-9.06913E-5	4.74146E-5	4.09791E-5	8.80536E-5	-4.93564E-5	-2.31833E-5	-5.33241E-5	1.02516E-3	1.02516E-3	1.02516E-3	1.98249E-3	1.99910E-3	1.60975E-3	1.85782E-3	1.57854E-3	1.66950E-3	1.64515E-3	1.58372E-3	1.69415E-3	1.86873E-3	1.46960E-3	1.55847E-3	1.73184E-3	1.41275E-3	1.30970E-3	1.56258E-3	1.21112E-3	1.41072E-3	1.28374E-3	1.29715E-3	1.19838E-3	1.18353E-3	1.19490E-3	1.16544E-3	1.04351E-3	1.10266E-3
7.30176E+2	-9.26268E-6	3.03173E-5	3.01283E-5	1.84076E-6	1.72760E-5	7.61780E-5	-7.21045E-5	-1.94112E-5	-1.69645E-4	1.14102E-4	-1.11936E-4	8.40456E-5	-3.25795E-5	-7.06566E-5	5.05973E-5	4.13728E-5	1.31284E-4	-2.95617E-5	-1.91712E-5	-4.28150E-5	1.01803E-3	1.01803E-3	1.01803E-3	1.83577E-3	2.01158E-3	1.55947E-3	1.75907E-3	1.62122E-3	1.54004E-3	1.79498E-3	1.63096E-3	1.56868E-3	1.92651E-3	1.55226E-3	1.53276E-3	1.66880E-3	1.42738E-3	1.35594E-3	1.58457E-3	1.28478E-3	1.40571E-3	1.22541E-3	1.24208E-3	1.23287E-3	1.20261E-3	1.20569E-3	1.17671E-3	1.13264E-3	1.08051E-3
7.30779E+2	3.91453E-5	2.45080E-5	3.69904E-5	-4.64928E-7	2.24695E-6	7.77786E-5	-7.96494E-5	-2.90457E-5	-2.05147E-4	1.40049E-4	-1.22106E-4	2.89898E-5	3.33676E-5	-3.42964E-5	2.59269E-5	2.82018E-5	1.24371E-4	-3.03456E-5	-2.56048E-5	-3.49154E-5	1.01231E-3	1.01231E-3	1.01231E-3	1.68091E-3	1.94706E-3	1.54845E-3	1.68097E-3	1.67688E-3	1.52752E-3	1.82683E-3	1.71042E-3	1.50568E-3	1.88849E-3	1.61666E-3	1.50441E-3	1.61987E-3	1.47843E-3	1.43152E-3	1.60446E-3	1.34196E-3	1.37522E-3	1.17694E-3	1.22132E-3	1.29567E-3	1.22241E-3	1.20780E-3	1.17555E-3	1.15051E-3	1.05557E-3
7.31382E+2	5.22833E-5	1.68933E-5	-6.39607E-6	4.78362E-6	-2.74505E-5	8.92243E-5	-1.09826E-4	-2.68105E-5	-1.39896E-4	1.29798E-4	-1.54974E-4	-6.95406E-6	1.23048E-4	-1.30479E-5	4.07786E-5	3.32568E-5	5.71552E-5	-2.86525E-5	-2.18556E-5	-1.13579E-5	1.02590E-3	1.02590E-3	1.02590E-3	1.57779E-3	1.89905E-3	1.60861E-3	1.69310E-3	1.81224E-3	1.52996E-3	1.83126E-3	1.77117E-3	1.50017E-3	1.79008E-3	1.71798E-3	1.53961E-3	1.52562E-3	1.55336E-3	1.45943E-3	1.60724E-3	1.36630E-3	1.36096E-3	1.16077E-3	1.23556E-3	1.32780E-3	1.24212E-3	1.18993E-3	1.17932E-3	1.13601E-3	1.00221E-3
7.31985E+2	9.10888E-5	-8.29025E-6	-5.10213E-5	2.52948E-5	-5.20843E-5	1.09675E-4	-1.38210E-4	-5.20693E-5	-9.71263E-5	1.30841E-4	-1.55003E-4	-1.49943E-5	1.83034E-4	2.04958E-5	3.85118E-5	1.65228E-5	-2.47033E-5	-1.59663E-5	-1.53233E-5	9.32875E-6	1.02591E-3	1.02591E-3	1.02591E-3	1.58397E-3	1.91660E-3	1.74400E-3	1.75920E-3	1.88689E-3	1.60275E-3	1.74967E-3	1.72088E-3	1.57695E-3	1.75732E-3	1.78461E-3	1.58086E-3	1.49930E-3	1.60974E-3	1.42735E-3	1.58755E-3	1.38704E-3	1.38956E-3	1.15748E-3	1.26440E-3	1.34134E-3	1.23638E-3	1.13580E-3	1.15234E-3	1.11083E-3	9.74076E-4
7.32589E+2	1.06160E-4	-4.98427E-5	-7.87601E-5	1.86452E-5	-3.66135E-5	1.26221E-4	-1.13205E-4	-5.03827E-5	-8.23231E-5	1.05375E-4	-9.65173E-5	-9.40217E-6	1.77325E-4	6.35568E-5	1.09041E-5	-4.33436E-5	-8.54542E-5	2.59803E-5	-3.82610E-6	1.55021E-5	1.02689E-3	1.02689E-3	1.02689E-3	1.67813E-3	1.94151E-3	1.94760E-3	1.76090E-3	1.90297E-3	1.76759E-3	1.63625E-3	1.68218E-3	1.62545E-3	1.69054E-3	1.77899E-3	1.58900E-3	1.49609E-3	1.63705E-3	1.46103E-3	1.54753E-3	1.40659E-3	1.35703E-3	1.21826E-3	1.31026E-3	1.33013E-3	1.25623E-3	1.11038E-3	1.12529E-3	1.09087E-3	1.02410E-3
7.33192E+2	1.11733E-4	-4.67009E-5	-7.16484E-5	-5.08499E-5	7.35631E-6	1.70514E-4	-1.11956E-4	-4.13127E-5	-5.19900E-5	1.79615E-5	-5.66391E-5	1.26194E-5	1.62730E-4	6.90026E-5	1.23114E-5	-1.16104E-4	-1.18376E-4	7.88269E-5	5.13726E-6	1.73865E-5	1.02693E-3	1.02693E-3	1.02693E-3	1.78012E-3	1.89066E-3	2.05620E-3	1.76506E-3	1.88624E-3	1.83830E-3	1.61287E-3	1.70945E-3	1.65390E-3	1.56553E-3	1.74862E-3	1.58166E-3	1.50056E-3	1.70968E-3	1.54103E-3	1.50291E-3	1.41770E-3	1.33012E-3	1.27978E-3	1.33085E-3	1.26263E-3	1.26763E-3	1.12442E-3	1.11182E-3	1.05494E-3	1.06259E-3
7.33795E+2	7.86183E-5	-3.32680E-5	-3.24000E-5	-4.97150E-5	6.02192E-5	1.56888E-4	-1.01671E-4	-8.82591E-5	-1.04949E-5	-6.96111E-5	-5.07880E-5	-1.69249E-5	1.28722E-4	9.52773E-5	4.51092E-5	-1.72247E-4	-3.73450E-5	7.56913E-5	3.85511E-6	1.83431E-5	1.02236E-3	1.02236E-3	1.02236E-3	1.83789E-3	1.77081E-3	2.00293E-3	1.81121E-3	1.80337E-3	1.88512E-3	1.60935E-3	1.76344E-3	1.62691E-3	1.45386E-3	1.72196E-3	1.59858E-3	1.49331E-3	1.71374E-3	1.58925E-3	1.49441E-3	1.38267E-3	1.31112E-3	1.36332E-3	1.31198E-3	1.16004E-3	1.26095E-3	1.11274E-3	1.06435E-3	9.86336E-4	1.07207E-3
7.34398E+2	1.08104E-5	-3.75134E-5	-5.79393E-5	1.12684E-5	9.69421E-5	9.83471E-5	-5.54423E-5	-1.12424E-4	4.25973E-5	-7.21523E-5	-6.30983E-5	-1.30715E-5	5.41863E-5	1.03739E-4	7.21802E-5	-1.92571E-4	2.00394E-5	7.26942E-5	1.58994E-5	5.50843E-6	1.03725E-3	1.03725E-3	1.03725E-3	1.78458E-3	1.73861E-3	1.94937E-3	1.85490E-3	1.70540E-3	1.91541E-3	1.61795E-3	1.69043E-3	1.66995E-3	1.38241E-3	1.67404E-3	1.62996E-3	1.49054E-3	1.67880E-3	1.59944E-3	1.55458E-3	1.39306E-3	1.30202E-3	1.44743E-3	1.27193E-3	1.12598E-3	1.23187E-3	1.10651E-3	1.02043E-3	9.91193E-4	1.09518E-3
7.35002E+2	-8.04100E-5	-6.44550E-5	-6.54790E-5	7.48459E-5	4.26779E-5	1.53659E-5	-3.39705E-6	-1.01908E-4	6.07739E-5	1.23695E-6	-2.30970E-5	2.51539E-5	-4.11460E-5	7.91880E-5	7.62819E-5	-1.93936E-4	1.10996E-4	5.97939E-5	2.77639E-5	-2.50050E-7	1.02942E-3	1.02942E-3	1.02942E-3	1.76588E-3	1.76835E-3	1.81198E-3	1.90501E-3	1.65010E-3	1.81366E-3	1.61540E-3	1.58839E-3	1.73126E-3	1.35893E-3	1.60966E-3	1.61778E-3	1.47007E-3	1.59754E-3	1.65217E-3	1.60958E-3	1.46382E-3	1.34020E-3	1.45133E-3	1.26320E-3	1.13557E-3	1.21282E-3	1.14486E-3	1.00790E-3	1.05845E-3	1.11801E-3
7.35605E+2	-5.35905E-5	-1.10766E-4	-4.75217E-5	9.57258E-5	-1.03583E-5	-4.28247E-5	1.31473E-5	-9.29409E-5	6.24364E-5	2.99700E-5	4.81866E-5	2.53311E-5	-1.29959E-4	4.26587E-5	4.19828E-5	-1.21335E-4	1.89522E-4	3.50019E-5	3.30009E-5	-7.66736E-6	9.93482E-4	9.93482E-4	9.93482E-4	1.75134E-3	1.78090E-3	1.64065E-3	1.87269E-3	1.61136E-3	1.72907E-3	1.71244E-3	1.44882E-3	1.68578E-3	1.41118E-3	1.52448E-3	1.58799E-3	1.44902E-3	1.48445E-3	1.65542E-3	1.63071E-3	1.45418E-3	1.36734E-3	1.43811E-3	1.28417E-3	1.17569E-3	1.24360E-3	1.16646E-3	9.99415E-4	1.09227E-3	1.07023E-3
7.36209E+2	3.34392E-5	-7.73409E-5	-1.35805E-5	1.18506E-4	-5.67724E-5	-1.28246E-4	2.81944E-5	-7.14190E-5	2.06666E-5	8.25949E-5	7.68391E-5	-4.60097E-5	-2.00682E-4	-6.55273E-6	-1.99664E-5	-2.72083E-6	2.59847E-4	-2.81502E-5	4.12090E-5	-9.85664E-6	9.72789E-4	9.72789E-4	9.72789E-4	1.71308E-3	1.85144E-3	1.47576E-3	1.86103E-3	1.52075E-3	1.66080E-3	1.74134E-3	1.48575E-3	1.65215E-3	1.52681E-3	1.48581E-3	1.61283E-3	1.48169E-3	1.43304E-3	1.62367E-3	1.61163E-3	1.38292E-3	1.33564E-3	1.42078E-3	1.28772E-3	1.26122E-3	1.27745E-3	1.22515E-3	9.75302E-4	1.10835E-3	1.00386E-3
7.36812E+2	9.48293E-5	-6.31954E-5	6.63829E-5	1.28519E-4	-1.01310E-4	-1.21609E-4	2.61377E-5	-5.82085E-5	2.28218E-5	1.08701E-4	5.58021E-5	-8.88988E-5	-2.26349E-4	-4.72347E-5	-5.19716E-5	5.10642E-5	2.68535E-4	-8.21429E-5	4.40914E-5	-2.59641E-5	9.90828E-4	9.90828E-4	9.90828E-4	1.72718E-3	1.84990E-3	1.38515E-3	1.81450E-3	1.62978E-3	1.62462E-3	1.75014E-3	1.60839E-3	1.63701E-3	1.64764E-3	1.50218E-3	1.64949E-3	1.47093E-3	1.50533E-3	1.55370E-3	1.49866E-3	1.29543E-3	1.31969E-3	1.36834E-3	1.26332E-3	1.31705E-3	1.27997E-3	1.26505E-3	1.00325E-3	1.07861E-3	9.39517E-4
7.37416E+2	5.10909E-5	-6.50098E-5	1.19539E-4	9.75344E-5	-1.29830E-4	-7.87467E-5	2.12942E-5	-1.36804E-5	4.54940E-5	1.25099E-4	2.61152E-5	-9.00856E-5	-1.77173E-4	-7.14368E-5	-4.85630E-5	5.80118E-5	1.93350E-4	-7.96907E-5	4.75399E-5	-3.08532E-5	1.00980E-3	1.00980E-3	1.00980E-3	1.73842E-3	1.91187E-3	1.36089E-3	1.76413E-3	1.74814E-3	1.54247E-3	1.74000E-3	1.69757E-3	1.62134E-3	1.75680E-3	1.48003E-3	1.65176E-3	1.47013E-3	1.56873E-3	1.47646E-3	1.42569E-3	1.19499E-3	1.34969E-3	1.30480E-3	1.25652E-3	1.33068E-3	1.27773E-3	1.26286E-3	1.08219E-3	1.01658E-3	9.18111E-4
7.38019E+2	-3.97952E-5	-3.42002E-5	9.54039E-5	7.23661E-5	-1.00177E-4	-1.18464E-5	7.55750E-6	5.33452E-6	4.66392E-5	8.75310E-5	2.84374E-5	-6.25070E-5	-1.07580E-4	-7.88699E-5	-7.87619E-5	9.88699E-5	1.23346E-4	-7.61430E-5	3.75103E-5	-1.31154E-5	1.01355E-3	1.01355E-3	1.01355E-3	1.85532E-3	2.01154E-3	1.37706E-3	1.72908E-3	1.80757E-3	1.54009E-3	1.70091E-3	1.77856E-3	1.53932E-3	1.80734E-3	1.43832E-3	1.64879E-3	1.45182E-3	1.56667E-3	1.43570E-3	1.39378E-3	1.15094E-3	1.39145E-3	1.24690E-3	1.24577E-3	1.30046E-3	1.23459E-3	1.21021E-3	1.15116E-3	9.68118E-4	9.38492E-4
7.38623E+2	-3.54869E-5	-5.30224E-6	7.96348E-5	6.80462E-6	-1.41121E-5	2.01595E-5	-2.70327E-6	4.61662E-5	1.72275E-5	-2.48820E-5	1.71695E-5	-5.81406E-5	-5.46667E-5	-1.57581E-5	-8.16633E-5	9.56786E-5	5.73120E-5	-7.45864E-5	2.23084E-5	4.84064E-6	1.00126E-3	1.00126E-3	1.00126E-3	2.01432E-3	2.03081E-3	1.51520E-3	1.71829E-3	1.78829E-3	1.65312E-3	1.66382E-3	1.81880E-3	1.51871E-3	1.78360E-3	1.43640E-3	1.61918E-3	1.48200E-3	1.60924E-3	1.41575E-3	1.38405E-3	1.18153E-3	1.39469E-3	1.24954E-3	1.26743E-3	1.22731E-3	1.23128E-3	1.18624E-3	1.16197E-3	9.37502E-4	9.54785E-4
7.39227E+2	-5.99247E-5	1.42697E-5	6.29889E-5	-4.56826E-5	9.43640E-5	3.98778E-5	1.42937E-5	6.97859E-5	-2.60945E-5	-1.37885E-4	-3.71946E-5	-3.15415E-5	-2.49145E-5	9.96350E-5	-4.93076E-5	6.31619E-5	-2.29805E-5	-5.98087E-5	1.32527E-5	2.37047E-5	1.00104E-3	1.00104E-3	1.00104E-3	2.14519E-3	1.94635E-3	1.68030E-3	1.76228E-3	1.79653E-3	1.76713E-3	1.67902E-3	1.88559E-3	1.56282E-3	1.72220E-3	1.42021E-3	1.56168E-3	1.52878E-3	1.62816E-3	1.41290E-3	1.36881E-3	1.19831E-3	1.41054E-3	1.32003E-3	1.25987E-3	1.17797E-3	1.24835E-3	1.15176E-3	1.16610E-3	9.25303E-4	9.77577E-4
7.39830E+2	-6.13260E-5	2.10887E-5	4.07684E-5	-6.56180E-5	1.52822E-4	3.47385E-5	2.37557E-5	5.80632E-5	-5.27552E-5	-1.32738E-4	-3.64194E-5	-3.22735E-5	-1.15958E-5	1.96585E-4	-1.92657E-5	5.97671E-5	-1.28103E-4	-6.71249E-5	-8.54882E-6	2.81796E-5	1.00893E-3	1.00893E-3	1.00893E-3	2.18116E-3	1.83567E-3	1.83713E-3	1.82154E-3	1.78628E-3	1.77524E-3	1.68947E-3	1.91640E-3	1.66551E-3	1.59019E-3	1.38596E-3	1.53158E-3	1.59094E-3	1.57780E-3	1.37140E-3	1.31800E-3	1.19624E-3	1.34911E-3	1.38221E-3	1.21273E-3	1.14599E-3	1.19420E-3	1.12965E-3	1.14586E-3	9.50778E-4	9.98199E-4
7.40434E+2	-2.95762E-5	-3.53764E-6	3.58946E-5	-3.65510E-5	1.40989E-4	-9.33753E-6	5.84912E-5	4.42222E-6	-5.53657E-5	-1.08182E-4	-2.77142E-5	-2.91982E-5	3.75986E-5	2.28417E-4	-3.02164E-6	4.33495E-5	-1.72977E-4	-8.85341E-5	-1.81634E-5	3.29967E-5	1.00299E-3	1.00299E-3	1.00299E-3	2.03603E-3	1.79426E-3	1.97254E-3	1.78501E-3	1.83959E-3	1.73320E-3	1.73769E-3	1.85259E-3	1.74882E-3	1.53719E-3	1.42996E-3	1.52447E-3	1.65762E-3	1.46378E-3	1.35411E-3	1.29705E-3	1.25301E-3	1.32217E-3	1.38886E-3	1.17812E-3	1.14747E-3	1.13412E-3	1.13012E-3	1.11752E-3	9.96038E-4	1.00121E-3
7.41038E+2	4.31037E-5	-1.78060E-5	-2.98330E-5	-1.85099E-7	1.00699E-4	-9.59205E-6	3.10578E-5	-2.24160E-5	-5.82238E-5	-7.71377E-5	-3.24949E-5	-1.03009E-6	7.22036E-5	2.12753E-4	-2.74109E-6	6.92156E-5	-1.90254E-4	-9.79776E-5	-2.73070E-5	3.79657E-5	9.85878E-4	9.85878E-4	9.85878E-4	1.83575E-3	1.84671E-3	2.03147E-3	1.70587E-3	1.85318E-3	1.72629E-3	1.76629E-3	1.78953E-3	1.76273E-3	1.48931E-3	1.48114E-3	1.51436E-3	1.66318E-3	1.38634E-3	1.37991E-3	1.33052E-3	1.32427E-3	1.32648E-3	1.35405E-3	1.21761E-3	1.17269E-3	1.12850E-3	1.08977E-3	1.13093E-3	1.05288E-3	1.02182E-3
7.41642E+2	5.66744E-5	-3.62185E-6	-4.66813E-5	2.33508E-5	3.83516E-5	1.87879E-5	3.31057E-5	-2.64426E-5	-8.65118E-5	-2.85005E-5	-2.48556E-5	-5.31292E-5	5.62884E-5	1.75479E-4	2.45228E-5	1.15418E-4	-1.44929E-4	-1.21060E-4	-2.93135E-5	2.30678E-5	9.62420E-4	9.62420E-4	9.62420E-4	1.70639E-3	1.87662E-3	2.02749E-3	1.66746E-3	1.83115E-3	1.72409E-3	1.78190E-3	1.70495E-3	1.68961E-3	1.41205E-3	1.50799E-3	1.52375E-3	1.63045E-3	1.34658E-3	1.41683E-3	1.35567E-3	1.34103E-3	1.32934E-3	1.30139E-3	1.27182E-3	1.20964E-3	1.09645E-3	1.06596E-3	1.09455E-3	1.07926E-3	1.04241E-3
7.42246E+2	7.55787E-5	-6.82250E-5	-2.62358E-5	4.15562E-5	-1.75082E-5	6.65961E-5	6.74221E-5	-5.11277E-5	-9.75817E-5	3.73789E-6	4.21022E-5	-7.74426E-5	3.11117E-5	1.04171E-4	3.39906E-5	1.02255E-4	-7.68396E-5	-1.39114E-4	-1.98051E-5	5.35782E-6	9.34158E-4	9.34158E-4	9.34158E-4	1.63033E-3	1.89346E-3	1.96814E-3	1.62734E-3	1.86257E-3	1.70220E-3	1.80644E-3	1.68619E-3	1.59878E-3	1.32320E-3	1.50058E-3	1.51977E-3	1.63093E-3	1.38305E-3	1.43108E-3	1.33462E-3	1.31631E-3	1.29837E-3	1.26315E-3	1.25300E-3	1.22186E-3	1.05617E-3	1.05314E-3	1.05384E-3	1.03859E-3	1.03626E-3
7.42850E+2	5.11044E-5	-8.80559E-5	-2.32222E-5	7.74578E-5	-7.16423E-5	7.48089E-5	8.11848E-5	-3.48890E-5	-9.14959E-5	3.73028E-6	6.94480E-5	-4.71697E-5	-4.46856E-6	1.10281E-5	6.07092E-5	6.71930E-5	-2.51782E-5	-1.30518E-4	4.57326E-6	1.54020E-5	9.55588E-4	9.55588E-4	9.55588E-4	1.63957E-3	1.91802E-3	1.97501E-3	1.58559E-3	1.92476E-3	1.67201E-3	1.77125E-3	1.67410E-3	1.54541E-3	1.34121E-3	1.47608E-3	1.57273E-3	1.65027E-3	1.46295E-3	1.49368E-3	1.37331E-3	1.33919E-3	1.30348E-3	1.26304E-3	1.22643E-3	1.24893E-3	1.06796E-3	1.06125E-3	1.09008E-3	1.07733E-3	1.05605E-3
7.43454E+2	-5.35630E-5	-5.53710E-5	-2.31067E-5	9.59013E-5	-1.07361E-4	3.57618E-5	6.95181E-5	-2.66247E-5	-1.76567E-5	1.63496E-5	7.52002E-5	-4.31354E-6	-3.39908E-5	-6.13250E-5	7.00891E-5	5.96290E-5	5.91855E-6	-1.00641E-4	2.59037E-5	2.96828E-5	9.69798E-4	9.69798E-4	9.69798E-4	1.64128E-3	1.94049E-3	1.86281E-3	1.62973E-3	1.88154E-3	1.69659E-3	1.66055E-3	1.71047E-3	1.50629E-3	1.37646E-3	1.48588E-3	1.55096E-3	1.59962E-3	1.47087E-3	1.54833E-3	1.39099E-3	1.40769E-3	1.32380E-3	1.20638E-3	1.22886E-3	1.25674E-3	1.14468E-3	1.10689E-3	1.12713E-3	1.13052E-3	1.04450E-3
7.44058E+2	-1.46251E-4	-6.05704E-6	-2.90849E-5	9.57520E-5	-3.44792E-5	-2.66469E-5	4.97022E-5	-2.42728E-5	-9.14836E-7	3.34735E-5	8.23995E-5	8.63154E-6	-6.19772E-5	-7.42447E-5	6.24157E-5	3.83035E-6	4.55360E-5	-4.06434E-5	2.88123E-5	3.40185E-5	9.95082E-4	9.95082E-4	9.95082E-4	1.61177E-3	1.93071E-3	1.73456E-3	1.69205E-3	1.78101E-3	1.68304E-3	1.62315E-3	1.72933E-3	1.48345E-3	1.42978E-3	1.46433E-3	1.48331E-3	1.56132E-3	1.44129E-3	1.52029E-3	1.39835E-3	1.46242E-3	1.33896E-3	1.19127E-3	1.24006E-3	1.26645E-3	1.18412E-3	1.12755E-3	1.11023E-3	1.16519E-3	1.04583E-3
7.44662E+2	-1.27050E-4	4.44904E-5	-1.73846E-5	1.11705E-4	2.04142E-5	-9.52644E-5	3.92772E-5	7.71463E-6	-1.05683E-5	9.97274E-6	8.22743E-5	2.23543E-5	-8.42749E-5	-1.09970E-4	7.54689E-5	-8.02057E-5	5.78361E-5	-1.54105E-5	2.45144E-5	4.41064E-5	1.00757E-3	1.00757E-3	1.00757E-3	1.59331E-3	1.91938E-3	1.67980E-3	1.75358E-3	1.68765E-3	1.66226E-3	1.61743E-3	1.78216E-3	1.45058E-3	1.52128E-3	1.45032E-3	1.44651E-3	1.54292E-3	1.44785E-3	1.50911E-3	1.42899E-3	1.47580E-3	1.33239E-3	1.26805E-3	1.25071E-3	1.25363E-3	1.20406E-3	1.14030E-3	1.04983E-3	1.15182E-3	1.03916E-3
7.45266E+2	-5.93558E-5	8.98133E-5	-3.03534E-5	8.82323E-5	4.35167E-5	-1.32158E-4	2.77634E-5	5.22668E-5	-1.46897E-6	6.37014E-6	3.30675E-5	3.27925E-5	-6.61119E-5	-1.16505E-4	9.69754E-5	-1.42661E-4	4.83407E-5	-9.29608E-6	3.09009E-6	3.56806E-5	1.00086E-3	1.00086E-3	1.00086E-3	1.65727E-3	1.86962E-3	1.69966E-3	1.83552E-3	1.64157E-3	1.70437E-3	1.63985E-3	1.74696E-3	1.48932E-3	1.65355E-3	1.43139E-3	1.45503E-3	1.48493E-3	1.44193E-3	1.43785E-3	1.43958E-3	1.40986E-3	1.33363E-3	1.33873E-3	1.24807E-3	1.21022E-3	1.23219E-3	1.15889E-3	9.66152E-4	1.11630E-3	9.93914E-4
7.45871E+2	1.27949E-5	1.20488E-4	-4.15162E-5	5.43479E-5	2.00179E-5	-1.21740E-4	-5.11215E-6	5.03989E-5	2.36979E-5	3.12685E-6	-1.99542E-5	2.62249E-5	-5.73142E-5	-5.52392E-5	8.82069E-5	-1.51953E-4	2.61479E-5	1.98139E-5	-2.01352E-5	2.76989E-5	9.87030E-4	9.87030E-4	9.87030E-4	1.71437E-3	1.73565E-3	1.64627E-3	1.87701E-3	1.63582E-3	1.72458E-3	1.68322E-3	1.71306E-3	1.60188E-3	1.76836E-3	1.39175E-3	1.44581E-3	1.42113E-3	1.38629E-3	1.39772E-3	1.35122E-3	1.32893E-3	1.32803E-3	1.39217E-3	1.26022E-3	1.19523E-3	1.23529E-3	1.16229E-3	9.32948E-4	1.08805E-3	9.38784E-4
7.46475E+2	5.12201E-5	1.70137E-4	-3.97032E-5	3.09740E-6	-4.37071E-6	-1.07714E-4	-3.81362E-5	2.23767E-5	1.91936E-5	-2.59370E-5	-5.99725E-5	4.38490E-5	-5.89045E-5	2.70668E-5	5.96222E-5	-1.41683E-4	2.52177E-5	6.44443E-5	-2.86871E-5	1.88836E-5	9.86904E-4	9.86904E-4	9.86904E-4	1.76205E-3	1.65263E-3	1.57665E-3	1.87866E-3	1.68099E-3	1.69067E-3	1.69807E-3	1.69880E-3	1.67638E-3	1.88276E-3	1.39062E-3	1.44951E-3	1.39225E-3	1.35025E-3	1.41736E-3	1.28671E-3	1.30328E-3	1.29455E-3	1.39800E-3	1.25858E-3	1.21115E-3	1.21879E-3	1.19906E-3	9.36317E-4	1.07160E-3	8.85527E-4
7.47079E+2	8.49575E-5	1.88394E-4	-2.22673E-5	-2.62344E-5	-4.30600E-5	-4.12930E-5	-4.19180E-5	9.81685E-6	2.60859E-6	-6.63709E-5	-8.82876E-5	2.66104E-5	-2.49914E-5	8.98867E-5	4.30860E-5	-1.44422E-4	5.34969E-6	4.83162E-5	-8.80481E-6	8.62281E-6	1.00732E-3	1.00732E-3	1.00732E-3	1.83803E-3	1.60698E-3	1.53621E-3	1.91690E-3	1.85224E-3	1.67536E-3	1.65422E-3	1.64714E-3	1.68552E-3	1.89765E-3	1.47905E-3	1.47249E-3	1.34407E-3	1.41656E-3	1.40024E-3	1.26135E-3	1.26517E-3	1.24682E-3	1.35017E-3	1.25322E-3	1.23670E-3	1.16982E-3	1.24123E-3	9.34309E-4	1.01373E-3	8.81151E-4
7.47684E+2	1.25320E-4	2.18225E-4	-5.28635E-5	-4.91964E-5	-9.66626E-5	6.69795E-5	-5.56476E-5	5.76673E-5	-3.82325E-6	-1.10987E-4	-1.48389E-4	-3.08549E-5	4.10299E-5	8.42670E-5	2.66135E-5	-1.13471E-4	2.90816E-5	2.92726E-5	-2.57422E-6	-1.39875E-5	9.92492E-4	9.92492E-4	9.92492E-4	1.87288E-3	1.54523E-3	1.55658E-3	1.81297E-3	1.93817E-3	1.65303E-3	1.62983E-3	1.52407E-3	1.63711E-3	1.79788E-3	1.49524E-3	1.45904E-3	1.29731E-3	1.50270E-3	1.34317E-3	1.30662E-3	1.20952E-3	1.25710E-3	1.30248E-3	1.20896E-3	1.24106E-3	1.11942E-3	1.22480E-3	9.46619E-4	9.33748E-4	9.37675E-4
7.48288E+2	1.41225E-4	2.07528E-4	-9.18872E-5	-2.39114E-5	-1.32076E-4	1.15854E-4	-6.40865E-5	7.30631E-5	-5.83113E-5	-1.46694E-4	-1.35095E-4	-4.78350E-5	9.37196E-5	1.09309E-4	-4.99793E-6	-8.14639E-5	2.66229E-5	2.60319E-5	1.37326E-5	-2.07273E-5	9.68338E-4	9.68338E-4	9.68338E-4	1.87547E-3	1.45604E-3	1.67102E-3	1.66875E-3	1.93314E-3	1.55935E-3	1.65082E-3	1.46604E-3	1.60293E-3	1.66959E-3	1.44573E-3	1.44290E-3	1.28102E-3	1.52410E-3	1.32945E-3	1.39800E-3	1.18556E-3	1.24371E-3	1.28714E-3	1.19698E-3	1.24520E-3	1.07872E-3	1.12258E-3	9.69315E-4	9.14042E-4	9.87853E-4
7.48893E+2	9.19575E-5	1.56662E-4	-1.18861E-4	4.12051E-5	-1.50231E-4	1.05677E-4	7.68560E-6	7.60337E-5	-8.61617E-5	-2.02863E-4	-6.39147E-5	-5.99695E-5	9.49576E-5	1.46559E-4	-1.13333E-5	-4.58539E-5	-1.73115E-5	2.48484E-5	2.43104E-5	-1.33974E-5	9.62751E-4	9.62751E-4	9.62751E-4	1.90659E-3	1.41940E-3	1.75156E-3	1.49404E-3	1.91637E-3	1.56207E-3	1.64623E-3	1.41510E-3	1.58622E-3	1.67770E-3	1.47066E-3	1.44357E-3	1.30589E-3	1.52331E-3	1.35192E-3	1.46082E-3	1.21582E-3	1.21854E-3	1.25442E-3	1.17422E-3	1.23980E-3	1.10258E-3	1.04266E-3	1.02644E-3	9.23416E-4	1.03593E-3
7.49497E+2	4.50459E-6	8.45407E-5	-1.15111E-4	7.98714E-5	-1.02094E-4	8.44377E-5	3.59066E-5	9.76625E-5	-7.52805E-5	-2.01117E-4	9.25359E-7	-6.05275E-5	8.47857E-5	1.39090E-4	-7.77819E-6	-1.40886E-5	-7.35764E-5	1.24981E-5	2.59029E-5	-5.51735E-7	9.64604E-4	9.64604E-4	9.64604E-4	1.85669E-3	1.48392E-3	1.83163E-3	1.42740E-3	1.85006E-3	1.53619E-3	1.62268E-3	1.44177E-3	1.61901E-3	1.65933E-3	1.57550E-3	1.49105E-3	1.34088E-3	1.54849E-3	1.36774E-3	1.47530E-3	1.30075E-3	1.21279E-3	1.22870E-3	1.15976E-3	1.23076E-3	1.12169E-3	1.02173E-3	1.11563E-3	9.58696E-4	1.06416E-3
7.50102E+2	-1.04460E-4	-2.44043E-6	-1.18337E-4	8.85924E-5	-3.54962E-5	6.06119E-5	8.69217E-6	1.21246E-4	-3.79783E-5	-9.77595E-5	3.14624E-5	-2.95719E-5	4.68302E-5	7.04515E-5	-1.24330E-5	5.90379E-5	-7.64664E-5	-1.29037E-6	2.62471E-5	3.06086E-6	9.68330E-4	9.68330E-4	9.68330E-4	1.69698E-3	1.65049E-3	1.83983E-3	1.42452E-3	1.79204E-3	1.46789E-3	1.58454E-3	1.49918E-3	1.64890E-3	1.57393E-3	1.62122E-3	1.46259E-3	1.38025E-3	1.56045E-3	1.37964E-3	1.44063E-3	1.38919E-3	1.20830E-3	1.19054E-3	1.12921E-3	1.17308E-3	1.11022E-3	1.01934E-3	1.10838E-3	9.63525E-4	1.04845E-3
7.50706E+2	-1.56150E-4	-7.31608E-5	-6.12064E-5	1.30793E-4	7.83613E-6	-1.48057E-5	-5.28334E-6	8.61770E-5	-3.67415E-5	8.32515E-6	1.72435E-5	-7.32542E-6	-2.88161E-7	-2.11769E-5	-1.58867E-5	1.41107E-4	-3.51374E-5	5.73806E-6	1.58324E-5	1.41104E-5	9.71591E-4	9.71591E-4	9.71591E-4	1.55546E-3	1.84099E-3	1.87943E-3	1.48991E-3	1.75640E-3	1.42106E-3	1.52922E-3	1.62733E-3	1.66698E-3	1.60624E-3	1.70893E-3	1.46085E-3	1.46982E-3	1.56468E-3	1.36230E-3	1.39514E-3	1.45214E-3	1.18994E-3	1.18252E-3	1.11292E-3	1.12436E-3	1.10596E-3	1.00647E-3	1.13133E-3	1.00361E-3	1.02955E-3
7.51311E+2	-1.62586E-4	-1.29614E-4	3.70151E-5	1.68980E-4	3.76922E-5	-5.45776E-5	-1.12833E-5	7.13782E-5	-1.62264E-5	4.94945E-5	-4.16907E-6	-6.79515E-6	-3.89781E-5	-6.88180E-5	-1.39224E-5	1.61711E-4	-5.86207E-5	5.79122E-6	7.65728E-6	2.58708E-5	9.62653E-4	9.62653E-4	9.62653E-4	1.50369E-3	1.99895E-3	1.84707E-3	1.61028E-3	1.69249E-3	1.45608E-3	1.44709E-3	1.68040E-3	1.71753E-3	1.62963E-3	1.81582E-3	1.49710E-3	1.48712E-3	1.52596E-3	1.34500E-3	1.35961E-3	1.50332E-3	1.20274E-3	1.20041E-3	1.11991E-3	1.06760E-3	1.13460E-3	1.03192E-3	1.14609E-3	1.03033E-3	1.00458E-3
7.51916E+2	-1.43607E-4	-1.41570E-4	9.68583E-5	1.52744E-4	6.92360E-5	-1.02490E-4	-2.89278E-5	4.80259E-5	3.52103E-5	5.34322E-5	1.25902E-5	1.48843E-5	-8.70296E-5	-1.01860E-4	1.71074E-5	1.17630E-4	-6.57756E-5	2.72615E-7	1.29072E-5	4.03626E-5	9.49721E-4	9.49721E-4	9.49721E-4	1.53436E-3	2.13563E-3	1.80318E-3	1.68028E-3	1.62829E-3	1.55382E-3	1.43151E-3	1.67325E-3	1.73980E-3	1.57268E-3	1.81566E-3	1.45601E-3	1.50657E-3	1.49880E-3	1.36805E-3	1.35927E-3	1.54328E-3	1.26329E-3	1.23706E-3	1.12025E-3	1.06909E-3	1.18675E-3	1.10407E-3	1.13541E-3	1.04942E-3	9.63189E-4
7.52521E+2	-9.25548E-5	-1.24337E-4	1.50496E-4	1.08194E-4	6.19532E-5	-1.25812E-4	-3.70892E-5	1.09539E-5	5.75359E-5	8.77559E-5	1.00326E-6	1.36231E-5	-1.30288E-4	-8.01750E-5	3.29043E-5	6.24873E-5	-1.86740E-5	-3.08138E-5	1.50732E-5	3.77636E-5	9.42462E-4	9.42462E-4	9.42462E-4	1.71163E-3	2.21441E-3	1.75153E-3	1.87585E-3	1.59546E-3	1.68010E-3	1.38876E-3	1.69649E-3	1.77533E-3	1.55060E-3	1.83069E-3	1.44018E-3	1.57280E-3	1.51304E-3	1.37028E-3	1.34220E-3	1.47671E-3	1.36509E-3	1.21884E-3	1.11300E-3	1.08687E-3	1.23382E-3	1.12528E-3	1.10680E-3	1.07497E-3	9.35919E-4
7.53125E+2	-8.27055E-6	-1.25463E-4	1.61399E-4	8.12354E-6	6.75175E-5	-1.02499E-4	-3.00200E-5	-1.78362E-5	6.75685E-5	6.09430E-5	1.43899E-5	-8.90759E-6	-1.16744E-4	-3.80635E-5	2.31175E-5	4.70991E-5	-5.19334E-6	-4.68531E-5	1.73481E-5	3.23441E-5	9.15297E-4	9.15297E-4	9.15297E-4	1.81153E-3	2.11662E-3	1.69905E-3	2.04089E-3	1.58559E-3	1.76796E-3	1.40267E-3	1.69230E-3	1.68414E-3	1.47188E-3	1.74335E-3	1.48067E-3	1.61238E-3	1.47719E-3	1.40725E-3	1.32203E-3	1.38259E-3	1.45099E-3	1.20532E-3	1.12823E-3	1.13328E-3	1.25612E-3	1.11048E-3	1.05335E-3	1.07816E-3	9.13925E-4
7.53730E+2	1.02390E-4	-4.60220E-5	8.55532E-5	-6.07229E-5	7.28845E-5	-4.30939E-5	-4.94932E-5	-1.11011E-5	6.07529E-5	-1.32712E-5	-1.34592E-5	-2.24697E-5	-6.76862E-5	-2.83566E-6	-2.67250E-5	1.53514E-5	2.21627E-5	-3.69815E-5	1.04871E-5	2.42798E-5	9.01300E-4	9.01300E-4	9.01300E-4	1.90964E-3	2.00625E-3	1.76313E-3	1.97043E-3	1.52079E-3	1.78291E-3	1.47858E-3	1.69594E-3	1.58634E-3	1.42749E-3	1.57622E-3	1.44450E-3	1.62683E-3	1.39391E-3	1.38496E-3	1.32164E-3	1.27331E-3	1.47514E-3	1.22670E-3	1.16480E-3	1.18665E-3	1.23781E-3	1.10271E-3	9.86764E-4	1.04885E-3	9.03880E-4
7.54335E+2	1.11601E-4	1.47425E-5	3.59419E-5	-5.26168E-5	6.16036E-5	1.23424E-5	-2.08647E-5	-3.56867E-5	5.74093E-5	-5.33178E-5	-3.90919E-5	-6.35005E-5	-3.71618E-5	2.44752E-5	-2.26229E-5	-2.96393E-5	3.38068E-5	-2.59961E-5	1.02683E-5	1.83078E-5	8.95400E-4	8.95400E-4	8.95400E-4	2.00298E-3	1.95048E-3	1.80029E-3	1.81232E-3	1.39374E-3	1.80981E-3	1.49485E-3	1.59322E-3	1.52241E-3	1.46859E-3	1.48565E-3	1.41925E-3	1.56274E-3	1.28596E-3	1.35707E-3	1.32831E-3	1.20347E-3	1.44291E-3	1.26308E-3	1.21259E-3	1.20389E-3	1.20893E-3	1.11340E-3	9.71833E-4	9.90825E-4	9.27527E-4
7.54940E+2	9.99600E-5	3.86808E-5	2.60809E-5	-4.94730E-6	8.84267E-6	3.36074E-5	-9.66362E-6	-7.77644E-5	5.29427E-5	-4.68572E-5	-4.39360E-5	-8.77321E-5	2.41407E-5	3.30544E-5	-1.23068E-5	-5.35957E-5	3.03572E-5	-1.01417E-5	-1.23004E-6	5.08086E-7	8.93429E-4	8.93429E-4	8.93429E-4	2.01875E-3	1.91885E-3	1.76865E-3	1.69343E-3	1.31362E-3	1.78186E-3	1.56944E-3	1.59601E-3	1.47496E-3	1.55826E-3	1.41842E-3	1.40272E-3	1.53729E-3	1.21166E-3	1.37186E-3	1.34487E-3	1.17449E-3	1.43151E-3	1.30436E-3	1.26363E-3	1.22411E-3	1.16256E-3	1.11835E-3	9.98909E-4	9.37199E-4	9.21256E-4
7.55545E+2	1.61044E-4	6.36850E-5	-2.16088E-5	4.50669E-5	-5.08274E-5	6.35909E-5	-5.86179E-5	-7.62459E-5	2.50648E-5	-4.67012E-5	-7.07555E-5	-5.79398E-5	5.23333E-5	3.91776E-5	9.01890E-6	-8.20672E-5	5.10672E-5	3.42459E-6	-3.39905E-5	-1.47194E-5	8.82920E-4	8.82920E-4	8.82920E-4	1.91996E-3	1.91078E-3	1.69021E-3	1.59996E-3	1.28342E-3	1.69610E-3	1.61930E-3	1.60035E-3	1.39836E-3	1.58311E-3	1.38101E-3	1.39851E-3	1.49058E-3	1.14377E-3	1.38462E-3	1.29956E-3	1.13086E-3	1.41024E-3	1.29396E-3	1.30139E-3	1.24357E-3	1.07686E-3	1.09337E-3	1.03673E-3	8.85808E-4	8.98825E-4
7.56150E+2	2.13543E-4	7.25377E-5	-3.34951E-5	7.93328E-5	-1.02365E-4	6.63336E-5	-5.03834E-5	-8.12160E-5	1.44097E-5	-3.65822E-5	-7.12778E-5	-6.27066E-5	5.99755E-5	4.81603E-5	8.31960E-6	-1.00258E-4	7.52938E-5	-1.46958E-6	-6.24456E-5	-3.57062E-5	8.65020E-4	8.65020E-4	8.65020E-4	1.74590E-3	1.83636E-3	1.68574E-3	1.48714E-3	1.39814E-3	1.65900E-3	1.67128E-3	1.54137E-3	1.37284E-3	1.55567E-3	1.42905E-3	1.34640E-3	1.37597E-3	1.15268E-3	1.35540E-3	1.22105E-3	1.14288E-3	1.32551E-3	1.22763E-3	1.32682E-3	1.20003E-3	1.02985E-3	1.09667E-3	1.01288E-3	8.65981E-4	8.92070E-4
7.56755E+2	1.74346E-4	8.57415E-5	3.85707E-6	7.26244E-5	-1.06015E-4	3.61062E-5	-1.57096E-6	-9.58814E-5	-4.64612E-5	-4.95902E-5	-4.77322E-5	-5.33392E-5	6.30624E-5	4.50923E-5	3.93653E-5	-9.68274E-5	1.02904E-4	-1.96711E-5	-6.00433E-5	-4.59662E-5	8.73387E-4	8.73387E-4	8.73387E-4	1.55626E-3	1.73346E-3	1.71893E-3	1.38696E-3	1.47575E-3	1.66013E-3	1.73980E-3	1.47008E-3	1.44537E-3	1.56813E-3	1.48505E-3	1.29237E-3	1.30732E-3	1.20924E-3	1.40535E-3	1.18086E-3	1.15779E-3	1.22160E-3	1.17580E-3	1.31595E-3	1.17558E-3	1.02382E-3	1.07841E-3	1.01662E-3	8.52385E-4	8.90031E-4
7.57361E+2	1.62576E-4	5.76372E-5	3.18297E-5	2.92226E-5	-7.91214E-5	-8.34805E-6	5.32261E-5	-1.05391E-4	-5.35249E-5	-3.81706E-5	-4.29747E-5	-5.68769E-5	6.75453E-5	1.15483E-5	9.36428E-5	-6.73051E-5	8.64737E-5	-3.73856E-5	-5.85300E-5	-4.60738E-5	8.90632E-4	8.90632E-4	8.90632E-4	1.43555E-3	1.74429E-3	1.72702E-3	1.38818E-3	1.50439E-3	1.57153E-3	1.76263E-3	1.37188E-3	1.54520E-3	1.53867E-3	1.51998E-3	1.29791E-3	1.31112E-3	1.30102E-3	1.43475E-3	1.23671E-3	1.18544E-3	1.15892E-3	1.14043E-3	1.26173E-3	1.15375E-3	1.04457E-3	1.06741E-3	1.05965E-3	8.88148E-4	8.79049E-4
7.57966E+2	1.61934E-4	2.75135E-5	4.88421E-5	9.90794E-6	-6.87814E-5	-1.13457E-5	1.42675E-4	-1.13717E-4	-1.06469E-4	-3.62384E-5	-4.65387E-5	8.68690E-6	6.74116E-5	1.98292E-5	9.84165E-5	-7.63846E-5	3.83188E-5	-5.09738E-5	-5.49790E-5	-5.81081E-5	9.00356E-4	9.00356E-4	9.00356E-4	1.46813E-3	1.70962E-3	1.67796E-3	1.50718E-3	1.53398E-3	1.50620E-3	1.80047E-3	1.34355E-3	1.60059E-3	1.52019E-3	1.59386E-3	1.32951E-3	1.31917E-3	1.37649E-3	1.45572E-3	1.26423E-3	1.21196E-3	1.15417E-3	1.12497E-3	1.25976E-3	1.13638E-3	1.04398E-3	1.07152E-3	1.04339E-3	9.69726E-4	8.68205E-4
7.58571E+2	1.59033E-4	1.82665E-5	5.06667E-5	1.60054E-5	-6.90107E-5	-2.84425E-6	2.02734E-4	-6.57936E-5	-1.37848E-4	-9.97038E-5	-3.86356E-5	4.97517E-5	6.13201E-5	-1.38220E-6	7.32705E-5	-3.68865E-5	2.78995E-6	-8.05611E-5	-3.38094E-5	-6.73626E-5	9.18088E-4	9.18088E-4	9.18088E-4	1.49336E-3	1.64513E-3	1.64169E-3	1.70671E-3	1.58591E-3	1.50627E-3	1.80872E-3	1.34893E-3	1.60094E-3	1.44969E-3	1.59491E-3	1.38858E-3	1.34992E-3	1.42701E-3	1.44329E-3	1.29569E-3	1.19445E-3	1.16365E-3	1.12261E-3	1.29417E-3	1.11259E-3	1.06308E-3	1.09287E-3	9.78254E-4	1.04087E-3	8.87026E-4
7.59176E+2	1.38955E-4	2.52116E-6	5.56285E-5	-3.07708E-6	-2.12049E-5	3.36495E-5	1.69291E-4	2.23115E-6	-1.66439E-4	-1.26894E-4	-2.35620E-5	5.15413E-5	6.31658E-5	-1.10624E-5	2.75122E-5	1.41597E-5	-3.82586E-5	-1.00629E-4	-5.19917E-6	-6.23286E-5	9.28499E-4	9.28499E-4	9.28499E-4	1.62882E-3	1.54629E-3	1.72508E-3	1.82636E-3	1.62713E-3	1.56162E-3	1.82116E-3	1.30807E-3	1.56281E-3	1.44080E-3	1.56776E-3	1.46726E-3	1.40630E-3	1.45746E-3	1.38615E-3	1.28232E-3	1.19197E-3	1.18890E-3	1.13845E-3	1.34706E-3	1.12161E-3	1.05651E-3	1.10651E-3	9.49352E-4	1.04651E-3	8.95824E-4
7.59782E+2	6.37654E-5	-3.36208E-5	6.44805E-5	-5.03349E-5	-3.12726E-5	5.98142E-5	1.39362E-4	8.73789E-5	-1.48530E-4	-1.12650E-4	-1.15164E-5	9.46194E-5	-5.82902E-6	6.54677E-6	-3.64250E-5	9.57114E-5	-3.20827E-5	-1.28917E-4	1.75235E-5	-3.80241E-5	9.25251E-4	9.25251E-4	9.25251E-4	1.74628E-3	1.50826E-3	1.83656E-3	1.81787E-3	1.67662E-3	1.62755E-3	1.75207E-3	1.26046E-3	1.49815E-3	1.45850E-3	1.58515E-3	1.49770E-3	1.43596E-3	1.44269E-3	1.33478E-3	1.29021E-3	1.24386E-3	1.19914E-3	1.20495E-3	1.34428E-3	1.10896E-3	1.07980E-3	1.12956E-3	9.30376E-4	1.04153E-3	9.14401E-4
7.60387E+2	-6.32891E-5	-5.34264E-5	7.63447E-5	-1.01622E-4	-1.31566E-5	4.67886E-5	1.27931E-4	1.22494E-4	-8.98679E-5	-8.24604E-5	3.14357E-6	1.20382E-4	-2.30923E-5	-2.57294E-5	-9.23141E-5	1.56475E-4	4.91269E-6	-1.29198E-4	2.53411E-5	-9.65732E-6	9.25374E-4	9.25374E-4	9.25374E-4	1.84696E-3	1.57305E-3	1.95942E-3	1.75719E-3	1.68377E-3	1.66419E-3	1.67760E-3	1.23507E-3	1.47532E-3	1.42809E-3	1.57282E-3	1.49238E-3	1.43007E-3	1.41132E-3	1.31727E-3	1.26614E-3	1.29197E-3	1.23050E-3	1.23589E-3	1.29042E-3	1.08032E-3	1.08279E-3	1.10498E-3	9.33474E-4	1.03695E-3	9.17670E-4
7.60993E+2	-9.14864E-5	-5.50955E-5	6.91156E-5	-9.35746E-5	-1.32501E-5	5.19272E-5	9.97941E-5	1.05960E-4	-5.29633E-5	-1.17600E-5	2.34359E-5	4.56377E-5	-9.83480E-6	-7.20219E-5	-1.14211E-4	1.65265E-4	7.31659E-6	-9.93901E-5	2.95204E-5	1.56153E-5	9.38634E-4	9.38634E-4	9.38634E-4	1.92729E-3	1.63613E-3	1.99089E-3	1.78299E-3	1.64344E-3	1.71595E-3	1.58276E-3	1.35661E-3	1.48370E-3	1.43051E-3	1.52789E-3	1.47878E-3	1.36530E-3	1.38160E-3	1.35517E-3	1.25991E-3	1.34165E-3	1.31664E-3	1.22557E-3	1.23654E-3	1.09013E-3	1.06110E-3	1.04914E-3	9.26795E-4	1.06564E-3	8.85543E-4
7.61598E+2	-7.45832E-5	-7.77754E-5	7.19525E-5	-4.10683E-5	-4.91787E-5	4.79511E-5	1.18439E-5	9.31298E-5	-1.66668E-5	1.68552E-5	-7.01842E-7	1.02988E-5	5.47715E-5	-7.69554E-5	-1.00235E-4	1.35587E-4	2.38266E-5	-6.75498E-5	1.67352E-5	2.17625E-5	9.63526E-4	9.63526E-4	9.63526E-4	1.88103E-3	1.68808E-3	1.94727E-3	1.69968E-3	1.59259E-3	1.70027E-3	1.50171E-3	1.41028E-3	1.43574E-3	1.46229E-3	1.52968E-3	1.42701E-3	1.32222E-3	1.36471E-3	1.37711E-3	1.27872E-3	1.35052E-3	1.34502E-3	1.18286E-3	1.20072E-3	1.12934E-3	1.02527E-3	9.67368E-4	9.68989E-4	1.07580E-3	8.43363E-4
7.62204E+2	-9.71160E-5	-5.54294E-5	7.91741E-5	1.94443E-5	-7.17114E-5	5.10342E-6	-1.11972E-4	7.63009E-5	3.75635E-5	5.53045E-6	-1.10826E-5	1.75362E-5	7.95421E-5	-4.54438E-5	-7.33165E-5	7.71090E-5	5.83038E-5	-1.55719E-5	2.98829E-6	2.30476E-5	9.66364E-4	9.66364E-4	9.66364E-4	1.82803E-3	1.74817E-3	1.92890E-3	1.56269E-3	1.61505E-3	1.73007E-3	1.50175E-3	1.43161E-3	1.41470E-3	1.52929E-3	1.51683E-3	1.38617E-3	1.37287E-3	1.36689E-3	1.35036E-3	1.20605E-3	1.35951E-3	1.34886E-3	1.18475E-3	1.15710E-3	1.17146E-3	1.01529E-3	9.44203E-4	1.01741E-3	1.06090E-3	8.62046E-4
7.62809E+2	-1.15513E-4	-1.16716E-5	7.56660E-5	6.72753E-5	-1.13404E-4	-5.28422E-5	-1.20539E-4	3.51255E-5	9.23624E-5	-7.79528E-6	-1.94177E-6	-3.62592E-6	6.80253E-5	4.92442E-7	-3.42616E-5	6.96315E-5	3.85758E-5	9.47422E-6	-1.79802E-5	2.29464E-5	9.54681E-4	9.54681E-4	9.54681E-4	1.77485E-3	1.72444E-3	1.82952E-3	1.46261E-3	1.68985E-3	1.67404E-3	1.52773E-3	1.56283E-3	1.46009E-3	1.58938E-3	1.48847E-3	1.35735E-3	1.46287E-3	1.35019E-3	1.31426E-3	1.16802E-3	1.35454E-3	1.33477E-3	1.21747E-3	1.05477E-3	1.20853E-3	1.03937E-3	9.25949E-4	1.08625E-3	1.02341E-3	8.68775E-4
7.63415E+2	-9.99735E-5	3.69409E-5	4.17126E-5	7.24670E-5	-1.02460E-4	-9.52458E-5	-1.09372E-4	7.22873E-6	1.21870E-4	-1.28091E-5	9.84410E-6	-6.37744E-5	2.13937E-5	6.07383E-5	6.88668E-6	5.86950E-5	1.96165E-5	2.33120E-5	-2.50109E-5	2.79397E-5	9.53668E-4	9.53668E-4	9.53668E-4	1.77478E-3	1.71102E-3	1.66088E-3	1.50424E-3	1.73847E-3	1.63637E-3	1.53329E-3	1.68191E-3	1.55334E-3	1.56838E-3	1.50558E-3	1.32215E-3	1.49575E-3	1.41952E-3	1.31207E-3	1.18438E-3	1.33860E-3	1.28182E-3	1.24342E-3	1.04425E-3	1.26001E-3	1.07490E-3	9.21558E-4	1.14738E-3	1.00809E-3	9.06516E-4
7.64021E+2	-6.77487E-5	7.16696E-5	5.96322E-6	8.34378E-5	-3.26770E-5	-1.21001E-4	-1.13728E-4	-7.69535E-6	6.67547E-5	-2.41836E-6	-3.36353E-6	-4.17938E-5	-1.13590E-5	7.00653E-5	1.80375E-5	3.80253E-5	-9.59171E-6	4.74740E-5	-2.14969E-5	3.14460E-5	9.50241E-4	9.50241E-4	9.50241E-4	1.75894E-3	1.77647E-3	1.64439E-3	1.66246E-3	1.72204E-3	1.58679E-3	1.58267E-3	1.73511E-3	1.56953E-3	1.55609E-3	1.49681E-3	1.30384E-3	1.52117E-3	1.41418E-3	1.25999E-3	1.29097E-3	1.29989E-3	1.20879E-3	1.24058E-3	1.05320E-3	1.30141E-3	1.09184E-3	9.43244E-4	1.16968E-3	1.02028E-3	9.73027E-4
7.64626E+2	-4.21712E-5	6.10587E-5	-1.84294E-5	1.34342E-4	1.82704E-5	-1.32510E-4	-9.19162E-5	-2.84679E-5	-2.45919E-5	-2.31776E-5	-5.99115E-5	-4.53109E-5	2.90850E-5	8.16657E-5	3.54596E-5	4.97780E-5	-1.72572E-5	6.06436E-5	-1.75272E-5	3.09675E-5	9.36241E-4	9.36241E-4	9.36241E-4	1.69510E-3	1.84819E-3	1.62946E-3	1.73700E-3	1.75559E-3	1.58615E-3	1.67965E-3	1.81262E-3	1.51945E-3	1.55259E-3	1.42972E-3	1.27674E-3	1.52610E-3	1.34441E-3	1.21605E-3	1.38694E-3	1.32188E-3	1.20886E-3	1.24696E-3	1.09356E-3	1.24927E-3	1.09681E-3	1.03480E-3	1.14058E-3	1.00179E-3	1.01279E-3
7.65232E+2	-7.54491E-5	3.65676E-6	-4.70576E-6	1.18263E-4	2.79211E-5	-8.19190E-5	-3.23751E-5	-1.05667E-6	-4.72676E-5	-3.87490E-5	-9.08047E-5	-4.70955E-5	5.07359E-5	5.75260E-5	5.51743E-5	6.27566E-5	-2.63283E-5	4.35258E-5	-2.24003E-6	2.84312E-5	9.24156E-4	9.24156E-4	9.24156E-4	1.63743E-3	1.85387E-3	1.65350E-3	1.83013E-3	1.85337E-3	1.54985E-3	1.76208E-3	1.83644E-3	1.46487E-3	1.58570E-3	1.41319E-3	1.29880E-3	1.58208E-3	1.32697E-3	1.24976E-3	1.44513E-3	1.31638E-3	1.19740E-3	1.21873E-3	1.13493E-3	1.22263E-3	1.12573E-3	1.13493E-3	1.08891E-3	9.74003E-4	1.00783E-3
7.65838E+2	-4.35817E-5	-6.43863E-5	8.74850E-6	6.20740E-5	3.62436E-5	-5.88973E-5	5.42782E-5	2.74394E-5	-1.63367E-5	-5.82560E-5	-9.83847E-5	-3.38631E-5	1.28680E-5	2.86038E-5	5.04678E-5	3.90216E-5	5.12517E-6	2.58508E-5	3.35419E-7	2.26496E-5	9.15195E-4	9.15195E-4	9.15195E-4	1.65295E-3	1.82869E-3	1.73372E-3	1.89111E-3	1.86153E-3	1.52911E-3	1.76573E-3	1.88215E-3	1.47271E-3	1.57669E-3	1.41273E-3	1.41163E-3	1.59721E-3	1.37541E-3	1.32727E-3	1.46648E-3	1.30068E-3	1.18993E-3	1.16821E-3	1.14809E-3	1.18736E-3	1.17284E-3	1.19474E-3	1.06623E-3	9.63738E-4	1.00378E-3
7.66444E+2	3.00192E-5	-5.67822E-5	-1.68416E-6	4.61055E-5	-1.69351E-5	-7.22462E-5	1.33943E-4	2.86526E-5	-4.19965E-5	-5.63050E-5	-6.97110E-5	-2.59082E-5	1.34367E-5	-3.87516E-6	4.02519E-5	9.28982E-6	4.70720E-5	-1.41918E-5	-4.48343E-6	1.53476E-5	9.09984E-4	9.09984E-4	9.09984E-4	1.69044E-3	1.73895E-3	1.82530E-3	1.84310E-3	1.77570E-3	1.49335E-3	1.72262E-3	1.84157E-3	1.50326E-3	1.56239E-3	1.39716E-3	1.51863E-3	1.50891E-3	1.43454E-3	1.35456E-3	1.42901E-3	1.26119E-3	1.22811E-3	1.17611E-3	1.16664E-3	1.11741E-3	1.22790E-3	1.18523E-3	1.01371E-3	9.27592E-4	9.84137E-4
7.67050E+2	-1.03933E-5	-2.67992E-5	-2.56465E-5	4.04282E-5	-4.11018E-5	-5.75837E-5	1.60466E-4	-1.91624E-6	-4.92477E-5	-3.51502E-5	-8.68132E-5	-1.05494E-5	5.84470E-5	-3.91666E-5	2.58474E-5	1.33769E-5	1.39601E-4	-4.37594E-5	-7.57766E-6	-2.46157E-6	9.06058E-4	9.06058E-4	9.06058E-4	1.71002E-3	1.69532E-3	1.83846E-3	1.73519E-3	1.63601E-3	1.51229E-3	1.61774E-3	1.73118E-3	1.48251E-3	1.47064E-3	1.41305E-3	1.61690E-3	1.46635E-3	1.46609E-3	1.34811E-3	1.36219E-3	1.25951E-3	1.24704E-3	1.18151E-3	1.14328E-3	1.08168E-3	1.21774E-3	1.12127E-3	9.85826E-4	9.27448E-4	9.29254E-4
7.67656E+2	-6.39514E-5	-2.31893E-5	-9.51563E-5	6.64437E-5	-2.64644E-5	-5.24433E-5	1.48044E-4	-3.91876E-5	-1.81715E-5	-3.74790E-5	-9.80000E-5	1.78681E-5	9.95324E-5	-4.87248E-5	2.39149E-5	8.89703E-5	1.56379E-4	-4.27931E-5	-3.06414E-5	-2.49500E-5	9.05850E-4	9.05850E-4	9.05850E-4	1.72033E-3	1.64691E-3	1.87428E-3	1.68239E-3	1.58433E-3	1.49886E-3	1.53258E-3	1.58432E-3	1.46631E-3	1.41138E-3	1.43679E-3	1.66307E-3	1.46332E-3	1.46220E-3	1.32072E-3	1.26824E-3	1.30727E-3	1.25486E-3	1.19555E-3	1.11716E-3	1.04410E-3	1.14391E-3	1.05797E-3	9.26894E-4	9.21845E-4	8.82342E-4
7.68262E+2	-1.07369E-4	-1.32231E-5	-1.42783E-4	1.03235E-4	1.27933E-5	-1.13655E-5	1.06854E-4	-4.43503E-5	1.95043E-5	-4.16281E-5	-9.57579E-5	-2.19672E-6	9.75505E-5	-6.19815E-5	-2.49548E-5	1.28905E-4	1.87672E-4	-3.72396E-5	-3.99749E-5	-3.36887E-5	9.22514E-4	9.22514E-4	9.22514E-4	1.69168E-3	1.56519E-3	1.82552E-3	1.69216E-3	1.55506E-3	1.56188E-3	1.49440E-3	1.50694E-3	1.44202E-3	1.35721E-3	1.47703E-3	1.62609E-3	1.47609E-3	1.47334E-3	1.34796E-3	1.22650E-3	1.30715E-3	1.27194E-3	1.23978E-3	1.10634E-3	1.04769E-3	1.12069E-3	1.03935E-3	8.49612E-4	8.89069E-4	8.44216E-4
7.68868E+2	-1.35279E-4	6.90990E-6	-1.79666E-4	5.92838E-5	2.06330E-5	9.31879E-5	7.01169E-5	-2.97457E-5	5.28922E-5	-3.41340E-5	-6.31517E-5	-7.08138E-6	4.12899E-5	-6.01241E-5	-6.53509E-5	1.10851E-4	2.19956E-4	-4.27277E-5	-3.39934E-5	-2.38672E-5	9.23793E-4	9.23793E-4	9.23793E-4	1.72261E-3	1.47666E-3	1.68523E-3	1.66772E-3	1.54025E-3	1.66818E-3	1.40394E-3	1.48027E-3	1.44834E-3	1.32476E-3	1.49596E-3	1.54592E-3	1.47000E-3	1.41495E-3	1.33666E-3	1.20200E-3	1.32373E-3	1.26115E-3	1.25571E-3	1.12279E-3	1.05126E-3	1.09382E-3	9.99694E-4	7.99751E-4	8.60612E-4	8.34754E-4
7.69474E+2	-8.46372E-5	8.53692E-5	-1.63855E-4	1.25806E-5	-1.41768E-6	9.53848E-5	7.50734E-5	1.41172E-5	4.15966E-5	-6.84237E-5	-7.64115E-5	-7.52349E-5	-6.67277E-5	-1.35952E-5	-6.17165E-5	8.36207E-5	2.87628E-4	-4.13880E-5	-2.20760E-5	-1.98859E-5	8.99228E-4	8.99228E-4	8.99228E-4	1.75667E-3	1.42853E-3	1.52051E-3	1.68220E-3	1.56714E-3	1.78765E-3	1.30442E-3	1.47059E-3	1.48165E-3	1.28668E-3	1.46985E-3	1.51537E-3	1.37248E-3	1.40054E-3	1.28213E-3	1.22436E-3	1.34911E-3	1.20230E-3	1.25924E-3	1.13362E-3	1.04297E-3	1.08496E-3	9.49788E-4	7.66761E-4	8.35286E-4	8.83615E-4
7.70080E+2	-7.42139E-5	1.31939E-4	-1.76842E-4	1.12687E-6	-4.89176E-6	2.93537E-5	8.83695E-5	8.61285E-5	5.97756E-5	-1.11794E-4	-1.24619E-4	-1.81050E-4	-2.23526E-4	-2.06906E-5	7.93408E-5	1.18953E-4	3.79594E-4	-1.16095E-5	-2.88274E-5	-1.65100E-5	8.74444E-4	8.74444E-4	8.74444E-4	1.74420E-3	1.38548E-3	1.41410E-3	1.66280E-3	1.53472E-3	1.79840E-3	1.22379E-3	1.45368E-3	1.46898E-3	1.26804E-3	1.39143E-3	1.49329E-3	1.24032E-3	1.37159E-3	1.19765E-3	1.25900E-3	1.30954E-3	1.15669E-3	1.22615E-3	1.07096E-3	1.02908E-3	1.05203E-3	9.27122E-4	7.39587E-4	8.55399E-4	8.87855E-4
7.70687E+2	-7.91267E-5	1.20319E-4	-1.35904E-4	-9.27857E-5	-9.71341E-6	4.17247E-5	1.21897E-4	1.73589E-4	1.07366E-4	-1.00325E-4	-1.82752E-4	-2.91340E-4	-4.12844E-4	-8.86826E-5	1.76295E-4	2.35794E-4	4.30241E-4	2.40520E-5	-2.95200E-5	-8.26860E-6	8.83429E-4	8.83429E-4	8.83429E-4	1.58552E-3	1.32971E-3	1.31966E-3	1.62357E-3	1.47677E-3	1.77836E-3	1.25985E-3	1.48723E-3	1.46938E-3	1.30153E-3	1.39217E-3	1.46291E-3	1.18145E-3	1.26476E-3	1.15840E-3	1.30648E-3	1.27347E-3	1.07566E-3	1.17264E-3	1.00873E-3	9.90870E-4	1.02976E-3	9.05614E-4	7.52600E-4	8.74584E-4	8.64725E-4
7.71293E+2	-4.29516E-5	9.67740E-5	-1.23565E-4	-2.41973E-4	-2.29461E-5	1.01841E-4	1.68973E-4	2.72104E-4	1.76705E-4	-8.11886E-5	-2.18332E-4	-3.86550E-4	-5.96872E-4	-2.06272E-4	2.35929E-4	3.33198E-4	4.58495E-4	9.26478E-5	-5.38672E-6	-1.05897E-5	8.84129E-4	8.84129E-4	8.84129E-4	1.45181E-3	1.35680E-3	1.38827E-3	1.56249E-3	1.45511E-3	1.74540E-3	1.38730E-3	1.57767E-3	1.45783E-3	1.37854E-3	1.43367E-3	1.48039E-3	1.16427E-3	1.22346E-3	1.15476E-3	1.38109E-3	1.21495E-3	1.02650E-3	1.12410E-3	1.02931E-3	9.76136E-4	1.01840E-3	9.07815E-4	8.49139E-4	9.34018E-4	8.54282E-4
7.71899E+2	-1.57615E-5	3.01408E-5	-1.15130E-4	-3.26974E-4	-3.34292E-5	1.57281E-4	2.22082E-4	3.61060E-4	2.22167E-4	-7.12520E-5	-2.54574E-4	-4.60996E-4	-7.55979E-4	-2.68619E-4	3.50077E-4	3.73765E-4	4.58710E-4	1.43071E-4	8.72916E-6	-2.42962E-5	8.86893E-4	8.86893E-4	8.86893E-4	1.37473E-3	1.43580E-3	1.48701E-3	1.56358E-3	1.44966E-3	1.67455E-3	1.59588E-3	1.64934E-3	1.40660E-3	1.46343E-3	1.49945E-3	1.57655E-3	1.20364E-3	1.22131E-3	1.15097E-3	1.38752E-3	1.15641E-3	1.02456E-3	1.04599E-3	1.06039E-3	9.66711E-4	1.03295E-3	8.99517E-4	9.41066E-4	9.61561E-4	8.41534E-4
7.72506E+2	-3.14045E-5	-2.05281E-5	-1.04035E-4	-3.64447E-4	-4.93626E-5	1.95811E-4	2.85928E-4	3.67498E-4	2.26751E-4	-6.66715E-5	-2.57402E-4	-5.38322E-4	-9.02391E-4	-2.73647E-4	5.00342E-4	4.18046E-4	4.62095E-4	1.65800E-4	5.84717E-6	-1.98013E-5	8.91869E-4	8.91869E-4	8.91869E-4	1.43750E-3	1.52513E-3	1.59597E-3	1.54838E-3	1.47385E-3	1.64980E-3	1.75507E-3	1.66555E-3	1.47456E-3	1.53006E-3	1.54403E-3	1.66946E-3	1.28406E-3	1.26785E-3	1.17342E-3	1.32768E-3	1.18198E-3	1.06034E-3	1.03113E-3	1.07169E-3	1.00096E-3	1.07330E-3	9.05822E-4	1.00273E-3	9.73657E-4	8.50790E-4
7.73112E+2	-2.07109E-5	-6.06097E-5	-8.69566E-5	-3.83110E-4	-6.19234E-6	2.20646E-4	3.42925E-4	3.37277E-4	2.41807E-4	-9.53222E-5	-2.63737E-4	-5.64594E-4	-9.85875E-4	-2.81747E-4	5.55443E-4	3.93558E-4	4.61650E-4	1.97584E-4	-1.42721E-6	-4.83889E-7	9.07637E-4	9.07637E-4	9.07637E-4	1.45621E-3	1.66111E-3	1.76232E-3	1.48859E-3	1.54540E-3	1.54570E-3	1.81285E-3	1.56634E-3	1.44542E-3	1.63449E-3	1.56025E-3	1.73418E-3	1.38622E-3	1.37134E-3	1.25107E-3	1.29060E-3	1.19201E-3	1.09794E-3	1.03883E-3	1.12463E-3	1.07448E-3	1.12038E-3	9.73450E-4	1.04664E-3	1.00222E-3	8.58572E-4
7.73719E+2	-5.31619E-5	-1.52847E-4	-1.42104E-4	-3.33860E-4	5.28225E-5	3.05483E-4	3.59205E-4	3.09327E-4	2.51798E-4	-9.69817E-5	-2.53452E-4	-5.80276E-4	-9.68337E-4	-2.65985E-4	5.07487E-4	3.66565E-4	4.78736E-4	2.10879E-4	-8.68086E-6	1.34996E-5	9.27802E-4	9.27802E-4	9.27802E-4	1.48883E-3	1.76335E-3	1.84942E-3	1.45653E-3	1.57714E-3	1.44255E-3	1.83911E-3	1.44106E-3	1.40015E-3	1.60708E-3	1.55997E-3	1.76802E-3	1.52125E-3	1.45384E-3	1.32425E-3	1.26539E-3	1.19485E-3	1.20756E-3	1.06910E-3	1.22252E-3	1.16205E-3	1.13992E-3	1.00525E-3	1.08898E-3	1.01848E-3	8.49887E-4
7.74325E+2	-1.44996E-4	-2.46035E-4	-2.05121E-4	-3.08915E-4	9.38218E-5	4.09310E-4	3.55603E-4	2.75590E-4	2.36967E-4	-6.99144E-5	-1.98302E-4	-5.76558E-4	-8.80652E-4	-2.22817E-4	4.15470E-4	3.55263E-4	4.80597E-4	2.05140E-4	-3.84646E-6	2.94939E-5	9.28025E-4	9.28025E-4	9.28025E-4	1.59489E-3	1.72967E-3	1.78683E-3	1.56781E-3	1.57961E-3	1.48727E-3	1.87409E-3	1.46425E-3	1.39198E-3	1.50967E-3	1.54841E-3	1.68640E-3	1.58402E-3	1.48354E-3	1.40842E-3	1.28476E-3	1.26177E-3	1.32204E-3	1.08297E-3	1.24807E-3	1.19279E-3	1.15328E-3	1.03155E-3	1.04310E-3	9.72714E-4	8.72105E-4
7.74932E+2	-1.40525E-4	-2.96958E-4	-2.50238E-4	-2.73601E-4	1.00647E-4	4.75268E-4	3.73076E-4	2.10396E-4	2.19108E-4	-7.64525E-5	-1.68442E-4	-5.39751E-4	-8.10385E-4	-1.98826E-4	3.39333E-4	3.51059E-4	4.79954E-4	1.76438E-4	-4.98957E-6	3.49682E-5	9.03982E-4	9.03982E-4	9.03982E-4	1.68333E-3	1.64852E-3	1.63455E-3	1.63254E-3	1.61792E-3	1.53655E-3	1.84283E-3	1.49372E-3	1.43410E-3	1.39749E-3	1.53077E-3	1.63349E-3	1.54234E-3	1.40996E-3	1.45317E-3	1.26764E-3	1.32474E-3	1.34446E-3	1.10041E-3	1.23720E-3	1.18935E-3	1.16944E-3	1.04905E-3	9.81851E-4	9.39509E-4	8.44744E-4
7.75538E+2	-1.23576E-4	-2.54804E-4	-2.26138E-4	-1.81785E-4	9.06545E-5	4.03266E-4	3.41615E-4	1.26795E-4	1.67846E-4	-9.92570E-5	-1.88723E-4	-4.30019E-4	-7.31130E-4	-1.74209E-4	2.55488E-4	3.56162E-4	5.20649E-4	1.18604E-4	-7.14285E-6	3.57551E-5	8.88530E-4	8.88530E-4	8.88530E-4	1.76153E-3	1.60037E-3	1.46625E-3	1.61764E-3	1.59413E-3	1.50620E-3	1.74141E-3	1.39514E-3	1.54000E-3	1.34248E-3	1.46688E-3	1.57694E-3	1.44154E-3	1.33751E-3	1.50189E-3	1.24694E-3	1.36705E-3	1.32460E-3	1.17564E-3	1.22376E-3	1.16331E-3	1.17070E-3	1.07058E-3	9.62065E-4	9.06567E-4	7.99986E-4
7.76145E+2	-1.46502E-4	-1.80114E-4	-1.72322E-4	-1.14758E-4	7.65109E-5	2.96108E-4	3.34238E-4	1.00501E-4	1.36598E-4	-9.83593E-5	-2.08090E-4	-3.01844E-4	-6.13570E-4	-1.73913E-4	1.22760E-4	2.87102E-4	5.25074E-4	9.35076E-5	8.33121E-6	2.87736E-5	8.89135E-4	8.89135E-4	8.89135E-4	1.73253E-3	1.53073E-3	1.44950E-3	1.65034E-3	1.51183E-3	1.50293E-3	1.59048E-3	1.33026E-3	1.64162E-3	1.32499E-3	1.38773E-3	1.46586E-3	1.39112E-3	1.33007E-3	1.52239E-3	1.26447E-3	1.35106E-3	1.31054E-3	1.25138E-3	1.21884E-3	1.13912E-3	1.11471E-3	1.09643E-3	9.38540E-4	9.23022E-4	8.01145E-4
7.76752E+2	-1.01506E-4	-1.24215E-4	-1.37352E-4	-6.92322E-5	5.49817E-5	2.22814E-4	3.16219E-4	1.13300E-4	1.24671E-4	-9.12753E-5	-1.76601E-4	-2.22884E-4	-4.67058E-4	-2.23365E-4	1.34212E-5	2.23745E-4	4.50214E-4	6.92292E-5	1.09035E-5	1.40079E-5	8.87464E-4	8.87464E-4	8.87464E-4	1.71825E-3	1.53195E-3	1.53151E-3	1.73359E-3	1.52987E-3	1.53315E-3	1.50448E-3	1.40929E-3	1.70057E-3	1.35858E-3	1.38450E-3	1.32998E-3	1.33894E-3	1.30333E-3	1.49758E-3	1.29070E-3	1.28521E-3	1.28000E-3	1.27394E-3	1.18775E-3	1.12639E-3	1.01615E-3	1.09838E-3	9.20272E-4	9.48695E-4	8.37390E-4
7.77358E+2	2.38632E-5	-8.22239E-5	-1.81523E-4	-5.68820E-5	8.02541E-6	1.49021E-4	2.63701E-4	1.10521E-4	1.02589E-4	-1.06724E-4	-1.23840E-4	-1.25351E-4	-3.27307E-4	-2.19773E-4	-6.37221E-5	1.87145E-4	3.97066E-4	5.08195E-5	2.89485E-6	-8.29011E-6	8.95428E-4	8.95428E-4	8.95428E-4	1.71294E-3	1.56878E-3	1.63306E-3	1.75979E-3	1.55217E-3	1.56118E-3	1.52036E-3	1.54414E-3	1.77964E-3	1.40013E-3	1.39130E-3	1.28528E-3	1.34048E-3	1.29914E-3	1.44165E-3	1.33079E-3	1.22419E-3	1.23515E-3	1.29548E-3	1.15530E-3	1.08144E-3	9.43376E-4	1.11875E-3	8.74444E-4	9.44066E-4	8.67477E-4
7.77965E+2	4.55198E-5	-4.97756E-5	-1.91311E-4	-4.84944E-5	-1.45352E-6	1.02966E-4	2.06683E-4	9.27737E-5	1.22164E-4	-8.34649E-5	-8.70325E-5	-6.34420E-5	-2.42232E-4	-2.22036E-4	-7.47741E-5	1.85318E-4	3.00884E-4	2.52050E-5	-4.68450E-7	-1.70248E-5	9.13025E-4	9.13025E-4	9.13025E-4	1.72095E-3	1.67394E-3	1.65084E-3	1.84511E-3	1.54714E-3	1.53886E-3	1.46165E-3	1.59067E-3	1.75329E-3	1.47465E-3	1.46049E-3	1.23073E-3	1.33700E-3	1.33086E-3	1.34537E-3	1.35991E-3	1.14368E-3	1.19283E-3	1.27919E-3	1.14470E-3	1.03610E-3	9.97045E-4	1.10159E-3	8.83768E-4	9.40045E-4	9.05649E-4
7.78572E+2	4.12729E-5	5.29728E-6	-1.40548E-4	-9.37618E-6	5.96242E-6	7.13291E-5	1.04904E-4	6.24296E-5	1.49382E-4	-7.94690E-5	-6.57065E-5	-4.71350E-5	-2.02048E-4	-1.22469E-4	-3.54433E-5	1.40051E-4	1.41282E-4	4.89781E-6	-1.81594E-6	-2.27946E-5	9.01457E-4	9.01457E-4	9.01457E-4	1.64898E-3	1.78432E-3	1.67838E-3	1.79033E-3	1.53275E-3	1.40268E-3	1.43786E-3	1.53872E-3	1.64692E-3	1.59785E-3	1.46611E-3	1.21312E-3	1.36014E-3	1.36665E-3	1.25216E-3	1.33624E-3	1.06830E-3	1.15953E-3	1.24660E-3	1.12719E-3	1.06402E-3	1.09582E-3	1.05869E-3	9.25783E-4	9.39524E-4	9.23627E-4
7.79179E+2	6.45054E-5	1.02367E-4	-1.28891E-4	6.31686E-6	1.09799E-5	6.21213E-5	1.76966E-5	1.61768E-5	9.81396E-5	-7.05031E-5	-2.68907E-5	-2.81565E-5	-1.54555E-4	2.45218E-5	-5.13014E-5	5.47368E-5	3.30416E-5	4.97900E-8	-4.09954E-7	-2.99454E-5	8.73903E-4	8.73903E-4	8.73903E-4	1.63375E-3	1.82866E-3	1.66681E-3	1.70930E-3	1.50519E-3	1.33287E-3	1.46874E-3	1.47461E-3	1.49654E-3	1.69204E-3	1.37287E-3	1.23054E-3	1.39048E-3	1.39018E-3	1.20771E-3	1.28163E-3	1.05119E-3	1.16553E-3	1.19656E-3	1.04472E-3	1.09930E-3	1.13937E-3	1.01076E-3	9.50593E-4	9.44566E-4	9.69016E-4
7.79786E+2	1.71817E-5	1.75062E-4	-1.48697E-4	-9.99356E-6	1.82066E-6	5.26844E-5	-2.79544E-5	3.94290E-5	2.27866E-6	-7.39322E-5	3.12669E-5	1.31377E-5	-8.76616E-5	8.94929E-5	-5.64965E-5	3.86051E-5	-1.18837E-5	3.20669E-6	-6.02875E-6	-4.15174E-5	8.60335E-4	8.60335E-4	8.60335E-4	1.62256E-3	1.80028E-3	1.70540E-3	1.68277E-3	1.55273E-3	1.33044E-3	1.50758E-3	1.40232E-3	1.35899E-3	1.70603E-3	1.35422E-3	1.25286E-3	1.36492E-3	1.38510E-3	1.16083E-3	1.21887E-3	1.09416E-3	1.18804E-3	1.17548E-3	1.00495E-3	1.11077E-3	1.14106E-3	1.00070E-3	9.57980E-4	9.59000E-4	9.71089E-4
7.80393E+2	-2.69270E-5	1.52564E-4	-1.31705E-4	-6.99316E-6	-3.92654E-5	4.75087E-5	-1.59743E-5	5.06467E-5	-4.76187E-5	-6.53348E-5	5.36964E-5	1.70758E-5	-3.38336E-5	1.30331E-4	-2.11208E-5	1.91194E-5	-7.10409E-5	2.07494E-5	2.15521E-6	-3.40318E-5	8.58670E-4	8.58670E-4	8.58670E-4	1.57538E-3	1.73916E-3	1.77592E-3	1.66148E-3	1.63091E-3	1.35750E-3	1.56973E-3	1.35500E-3	1.31540E-3	1.65440E-3	1.36139E-3	1.29576E-3	1.37818E-3	1.39762E-3	1.12472E-3	1.19472E-3	1.12428E-3	1.22438E-3	1.17467E-3	1.00379E-3	1.11914E-3	1.16812E-3	1.01012E-3	9.85766E-4	9.87668E-4	9.45783E-4
7.81000E+2	-7.27288E-5	1.00966E-4	-8.76399E-5	-4.87916E-5	-7.20064E-5	2.97545E-5	-5.18857E-5	2.81705E-5	-5.49538E-5	-5.63357E-5	4.46296E-5	5.79817E-5	2.55612E-6	1.67922E-4	3.66789E-6	3.50191E-5	-4.66742E-5	4.15465E-5	9.07354E-6	-3.02711E-5	8.48296E-4	8.48296E-4	8.48296E-4	1.51872E-3	1.69491E-3	1.79978E-3	1.63597E-3	1.57035E-3	1.31767E-3	1.58705E-3	1.34005E-3	1.38027E-3	1.62383E-3	1.36721E-3	1.30114E-3	1.37983E-3	1.36999E-3	1.11162E-3	1.17683E-3	1.16194E-3	1.19585E-3	1.16955E-3	9.95005E-4	1.08528E-3	1.18265E-3	1.00182E-3	9.94108E-4	9.54769E-4	8.95943E-4
7.81607E+2	-1.24358E-4	1.10071E-4	2.51115E-5	-1.11598E-4	-6.66078E-5	3.47769E-5	-7.18327E-5	4.68904E-6	-4.93305E-5	-5.74455E-5	2.20283E-5	6.35504E-5	-3.86505E-6	1.57706E-4	2.12170E-5	3.80361E-5	1.33312E-5	2.66310E-5	-2.03038E-6	-3.00805E-5	8.38392E-4	8.38392E-4	8.38392E-4	1.39834E-3	1.58258E-3	1.71261E-3	1.54626E-3	1.46704E-3	1.31592E-3	1.56497E-3	1.41963E-3	1.44840E-3	1.55812E-3	1.31036E-3	1.31024E-3	1.31998E-3	1.27752E-3	1.14710E-3	1.15330E-3	1.18308E-3	1.11635E-3	1.19526E-3	1.02497E-3	1.02951E-3	1.16748E-3	9.48534E-4	9.72471E-4	9.30732E-4	8.50583E-4
7.82214E+2	-1.12466E-4	1.18832E-4	8.85618E-5	-1.43348E-4	-4.56925E-5	5.59624E-5	-6.33009E-5	-4.92351E-6	-6.06734E-5	-6.66616E-5	3.36280E-5	4.21807E-5	1.46963E-5	9.21385E-5	2.08586E-6	2.71538E-5	1.70138E-5	3.37431E-5	1.35478E-7	-2.90662E-5	8.26166E-4	8.26166E-4	8.26166E-4	1.34115E-3	1.44963E-3	1.63768E-3	1.48639E-3	1.43799E-3	1.43585E-3	1.51796E-3	1.42692E-3	1.46067E-3	1.39353E-3	1.33458E-3	1.32565E-3	1.25151E-3	1.29430E-3	1.16366E-3	1.19573E-3	1.21858E-3	1.09163E-3	1.18615E-3	1.06158E-3	1.01335E-3	1.10060E-3	9.01071E-4	9.59194E-4	9.34343E-4	8.34980E-4
7.82822E+2	-6.81691E-5	1.14239E-4	1.01471E-4	-1.51503E-4	5.17124E-6	5.53829E-6	-4.41194E-5	2.94550E-5	-6.48778E-5	-6.94173E-5	5.21766E-5	4.84492E-5	4.13154E-5	9.80977E-6	-5.05661E-5	1.23541E-5	7.46450E-6	4.20055E-5	2.57995E-6	-2.33770E-5	8.41838E-4	8.41838E-4	8.41838E-4	1.46687E-3	1.36520E-3	1.66033E-3	1.49901E-3	1.48689E-3	1.60152E-3	1.51058E-3	1.43096E-3	1.46083E-3	1.31519E-3	1.38833E-3	1.32501E-3	1.19618E-3	1.39584E-3	1.18844E-3	1.19737E-3	1.27202E-3	1.11823E-3	1.17701E-3	1.08867E-3	1.06647E-3	1.00619E-3	8.99432E-4	9.44520E-4	9.18741E-4	8.26923E-4
7.83429E+2	3.18698E-5	7.92454E-5	1.03054E-4	-1.31150E-4	1.86377E-5	-1.40288E-5	-7.39704E-5	1.41014E-5	-2.55867E-5	-4.72274E-5	6.85376E-5	1.26763E-5	5.56256E-5	-8.26161E-5	-5.55930E-5	-1.39598E-5	2.69704E-5	3.14527E-5	3.45657E-6	-1.49582E-6	8.76337E-4	8.76337E-4	8.76337E-4	1.60708E-3	1.38163E-3	1.74867E-3	1.50946E-3	1.53883E-3	1.71072E-3	1.45875E-3	1.49270E-3	1.41197E-3	1.32902E-3	1.48001E-3	1.31521E-3	1.20318E-3	1.50071E-3	1.21571E-3	1.27840E-3	1.32123E-3	1.12808E-3	1.18209E-3	1.16401E-3	1.10736E-3	9.74131E-4	9.24701E-4	9.26704E-4	8.98773E-4	8.29221E-4
7.84036E+2	1.48163E-4	2.67901E-5	1.07726E-4	-1.05807E-4	2.52400E-5	-3.72764E-5	-9.93148E-5	1.59474E-6	2.24389E-5	8.74213E-6	8.06001E-5	-3.20301E-5	1.76776E-5	-1.23324E-4	-7.67516E-5	-4.48560E-6	-8.12980E-6	2.34759E-5	9.21016E-6	1.54615E-5	9.04613E-4	9.04613E-4	9.04613E-4	1.63274E-3	1.44837E-3	1.75824E-3	1.46112E-3	1.56374E-3	1.67442E-3	1.39287E-3	1.54304E-3	1.44254E-3	1.39373E-3	1.48771E-3	1.38353E-3	1.25085E-3	1.50675E-3	1.25534E-3	1.37381E-3	1.37297E-3	1.13510E-3	1.19610E-3	1.22216E-3	1.14152E-3	9.75278E-4	9.51764E-4	8.96739E-4	8.85558E-4	8.37704E-4
7.84643E+2	1.61032E-4	-4.57873E-6	9.43592E-5	-1.21831E-5	8.45092E-6	-7.15871E-5	-9.97915E-5	-4.64888E-5	2.71459E-5	3.16531E-5	1.03904E-4	-2.97030E-5	-1.72194E-5	-1.82199E-4	-7.13681E-5	4.46607E-5	-1.86059E-6	9.18096E-6	2.06705E-5	3.59223E-5	9.13987E-4	9.13987E-4	9.13987E-4	1.63170E-3	1.46642E-3	1.67912E-3	1.44228E-3	1.64867E-3	1.62762E-3	1.35459E-3	1.49043E-3	1.50126E-3	1.40232E-3	1.49912E-3	1.42372E-3	1.25561E-3	1.41929E-3	1.24680E-3	1.43327E-3	1.41478E-3	1.22592E-3	1.19212E-3	1.26600E-3	1.19717E-3	1.01322E-3	9.48716E-4	8.90479E-4	8.88649E-4	8.60445E-4
7.85251E+2	1.39891E-4	-2.03673E-5	2.78138E-5	6.75064E-5	-2.39144E-5	-5.88119E-5	-1.06718E-4	-2.56805E-5	2.08605E-5	4.22374E-5	1.04392E-4	-1.96002E-5	-5.86349E-5	-1.74356E-4	-4.22032E-5	1.00687E-4	-2.85426E-5	-4.95261E-6	2.53747E-5	3.50181E-5	9.23018E-4	9.23018E-4	9.23018E-4	1.77744E-3	1.47876E-3	1.64154E-3	1.40349E-3	1.63866E-3	1.68933E-3	1.28961E-3	1.43141E-3	1.51420E-3	1.42720E-3	1.47927E-3	1.38892E-3	1.30452E-3	1.39313E-3	1.24978E-3	1.43620E-3	1.38042E-3	1.32906E-3	1.15779E-3	1.25682E-3	1.23683E-3	1.02111E-3	9.15078E-4	8.60556E-4	9.05486E-4	8.90198E-4
7.85858E+2	1.14971E-4	-3.51205E-5	-1.68996E-5	1.04532E-4	-2.02688E-5	-7.88167E-5	-8.36390E-5	-1.25414E-5	-2.02761E-7	5.74762E-5	8.14984E-5	3.41150E-5	-8.04018E-5	-1.48963E-4	-4.07808E-5	1.17510E-4	-8.42720E-5	8.66369E-6	4.22074E-5	4.09333E-5	9.42092E-4	9.42092E-4	9.42092E-4	1.88211E-3	1.44588E-3	1.63643E-3	1.47633E-3	1.64345E-3	1.67463E-3	1.26155E-3	1.50119E-3	1.54801E-3	1.47839E-3	1.51323E-3	1.41290E-3	1.29244E-3	1.40584E-3	1.22875E-3	1.36623E-3	1.36929E-3	1.32604E-3	1.12319E-3	1.21019E-3	1.23927E-3	1.04473E-3	9.25938E-4	8.68765E-4	9.35837E-4	8.86195E-4
7.86466E+2	4.51391E-5	-4.22791E-5	-2.89655E-5	1.29638E-4	-2.23502E-5	-7.61048E-5	-4.09031E-5	-5.71429E-5	-5.41847E-5	4.26530E-5	6.99533E-5	9.49695E-5	-7.25796E-5	-9.11315E-5	2.33450E-5	7.85357E-5	-8.63933E-5	9.94949E-7	3.83027E-5	4.85032E-5	9.41221E-4	9.41221E-4	9.41221E-4	1.86594E-3	1.49824E-3	1.59062E-3	1.69997E-3	1.58513E-3	1.57571E-3	1.29119E-3	1.56056E-3	1.61830E-3	1.54428E-3	1.55187E-3	1.44638E-3	1.35785E-3	1.37857E-3	1.22366E-3	1.26820E-3	1.33935E-3	1.27571E-3	1.10988E-3	1.17058E-3	1.20598E-3	1.06813E-3	9.84287E-4	8.95403E-4	9.64792E-4	8.72695E-4
7.87073E+2	-7.84300E-5	-8.70263E-5	-1.05060E-5	1.47464E-4	-3.31226E-5	-2.64854E-5	3.87347E-6	-1.00323E-4	-3.86788E-5	2.55321E-5	7.15605E-5	6.14372E-5	-2.37164E-5	-3.16556E-5	6.33543E-5	4.12266E-5	-3.14356E-5	-2.05223E-5	3.18093E-5	3.56444E-5	9.46643E-4	9.46643E-4	9.46643E-4	1.83882E-3	1.61445E-3	1.54141E-3	1.76128E-3	1.59104E-3	1.47864E-3	1.32796E-3	1.54997E-3	1.68605E-3	1.58100E-3	1.52687E-3	1.47553E-3	1.41553E-3	1.36399E-3	1.24657E-3	1.20497E-3	1.30156E-3	1.30260E-3	1.12616E-3	1.14816E-3	1.17152E-3	1.10595E-3	1.03888E-3	9.23060E-4	9.75884E-4	8.73643E-4
7.87681E+2	-1.48104E-4	-1.29521E-4	-1.38575E-5	1.57980E-4	-8.85363E-7	5.03493E-5	6.09055E-5	-1.29850E-4	-1.97926E-5	-3.23940E-6	6.08235E-5	-1.17737E-6	1.14038E-5	1.21918E-5	1.10240E-4	-1.22175E-5	1.55169E-5	-4.47780E-5	1.32388E-5	1.07738E-5	9.16624E-4	9.16624E-4	9.16624E-4	1.86919E-3	1.75764E-3	1.52606E-3	1.68845E-3	1.58311E-3	1.45442E-3	1.41856E-3	1.52612E-3	1.71477E-3	1.51394E-3	1.49040E-3	1.46139E-3	1.39140E-3	1.35944E-3	1.22162E-3	1.15723E-3	1.21910E-3	1.32885E-3	1.10477E-3	1.10978E-3	1.10765E-3	1.10782E-3	1.03720E-3	9.30111E-4	1.00052E-3	8.53540E-4
7.88289E+2	-1.89129E-4	-1.09739E-4	2.68243E-5	1.20088E-4	3.31603E-5	1.21572E-4	1.03669E-4	-1.18464E-4	1.03823E-5	-2.67358E-5	6.86254E-5	-7.67210E-5	3.67044E-5	6.36464E-5	8.09635E-5	-5.78729E-5	-2.80488E-5	-4.79689E-5	-3.09376E-6	-7.86077E-6	8.73092E-4	8.73092E-4	8.73092E-4	1.77680E-3	1.75244E-3	1.46906E-3	1.58778E-3	1.59712E-3	1.40839E-3	1.47893E-3	1.49912E-3	1.65254E-3	1.39638E-3	1.40164E-3	1.42799E-3	1.34035E-3	1.34065E-3	1.18557E-3	1.14888E-3	1.10405E-3	1.27491E-3	1.05430E-3	1.07486E-3	1.05928E-3	1.04919E-3	1.00782E-3	9.32647E-4	9.48784E-4	8.17880E-4
7.88896E+2	-1.78972E-4	-6.26445E-5	6.53507E-5	5.94057E-5	4.11497E-5	1.61769E-4	4.66737E-5	-9.83166E-5	1.45136E-5	-2.69965E-5	4.24357E-5	-1.26961E-4	5.32167E-5	6.07107E-5	7.87348E-5	-7.34285E-5	-1.17044E-5	-2.56504E-5	-6.11041E-6	-1.31764E-5	8.45862E-4	8.45862E-4	8.45862E-4	1.61063E-3	1.61150E-3	1.44131E-3	1.53246E-3	1.73943E-3	1.38137E-3	1.50883E-3	1.45748E-3	1.56305E-3	1.31731E-3	1.37994E-3	1.39317E-3	1.27876E-3	1.40445E-3	1.19225E-3	1.12851E-3	1.07130E-3	1.23164E-3	1.04992E-3	1.07376E-3	1.02767E-3	9.93816E-4	9.92276E-4	9.30988E-4	9.03516E-4	7.93654E-4
7.89504E+2	-1.95939E-4	-1.59084E-5	7.84224E-5	-9.24588E-7	4.39968E-5	1.63600E-4	5.87933E-6	-7.82716E-5	3.57309E-5	-3.67541E-5	-9.02249E-6	-1.35838E-4	6.24236E-5	3.66419E-5	1.06763E-4	-4.51790E-5	2.67711E-5	3.08036E-6	-1.54134E-5	-3.00592E-5	8.37039E-4	8.37039E-4	8.37039E-4	1.45221E-3	1.51987E-3	1.32688E-3	1.45660E-3	1.78357E-3	1.40702E-3	1.48955E-3	1.43360E-3	1.45618E-3	1.29657E-3	1.33853E-3	1.32793E-3	1.25479E-3	1.45780E-3	1.20983E-3	1.10807E-3	1.07449E-3	1.25719E-3	1.08082E-3	1.08562E-3	1.01705E-3	9.64500E-4	1.02290E-3	9.37249E-4	8.61964E-4	8.11661E-4
7.90112E+2	-1.93064E-4	4.57439E-5	3.72522E-5	-3.38689E-5	4.59299E-5	1.63122E-4	1.72268E-6	-4.43974E-5	4.72398E-5	-2.17184E-5	-2.28043E-5	-1.13863E-4	3.64203E-5	3.28034E-5	5.26266E-5	2.64397E-5	2.90986E-5	1.28272E-5	-4.27415E-5	-5.87688E-5	8.18665E-4	8.18665E-4	8.18665E-4	1.32189E-3	1.52204E-3	1.31926E-3	1.33536E-3	1.75500E-3	1.40441E-3	1.46128E-3	1.49293E-3	1.38053E-3	1.26603E-3	1.25590E-3	1.24517E-3	1.27112E-3	1.36298E-3	1.21107E-3	1.09321E-3	1.07916E-3	1.25504E-3	1.11046E-3	1.08902E-3	1.04469E-3	9.54993E-4	9.86092E-4	9.36650E-4	8.24132E-4	8.22335E-4
7.90720E+2	-1.23470E-4	8.43063E-5	5.36087E-6	-2.60149E-5	3.07381E-5	1.23303E-4	-1.95737E-7	4.09054E-5	-1.41078E-5	-5.48219E-5	-3.70641E-5	-4.01439E-5	1.85289E-5	3.07591E-5	3.09191E-5	4.41591E-5	1.14194E-5	4.63992E-6	-6.41942E-5	-6.50262E-5	7.99566E-4	7.99566E-4	7.99566E-4	1.31116E-3	1.45047E-3	1.37714E-3	1.33271E-3	1.75463E-3	1.36828E-3	1.43096E-3	1.49578E-3	1.26940E-3	1.27504E-3	1.22957E-3	1.24105E-3	1.25077E-3	1.20781E-3	1.15999E-3	1.10519E-3	1.07585E-3	1.21799E-3	1.08736E-3	1.05264E-3	1.06068E-3	9.72010E-4	9.07711E-4	9.20432E-4	7.92839E-4	8.12951E-4
7.91328E+2	9.42935E-6	9.10686E-5	-3.02059E-5	2.52949E-5	-3.06998E-5	1.65967E-5	-1.63932E-5	9.26445E-5	-2.90100E-5	-7.27618E-5	-6.32188E-5	2.26231E-5	8.06049E-6	4.64998E-5	-7.69202E-6	4.62639E-5	1.64037E-5	1.78806E-5	-7.34368E-5	-6.93472E-5	7.87946E-4	7.87946E-4	7.87946E-4	1.38294E-3	1.45054E-3	1.44482E-3	1.34188E-3	1.69221E-3	1.41304E-3	1.35030E-3	1.45031E-3	1.17872E-3	1.30994E-3	1.25491E-3	1.23014E-3	1.22091E-3	1.13524E-3	1.19555E-3	1.16330E-3	1.12854E-3	1.14223E-3	1.05468E-3	1.02829E-3	1.06896E-3	9.56225E-4	8.45599E-4	8.99261E-4	8.24088E-4	7.83043E-4
7.91936E+2	9.35298E-5	4.74775E-5	-7.64781E-6	6.19010E-5	-6.45319E-5	-1.08790E-4	-5.00064E-5	1.52143E-4	-3.84446E-5	-4.98605E-5	-7.12172E-5	2.98993E-5	-2.68588E-5	6.45937E-5	-2.01405E-5	7.11950E-5	6.44073E-6	5.07152E-5	-7.10493E-5	-6.93474E-5	7.87756E-4	7.87756E-4	7.87756E-4	1.39355E-3	1.46862E-3	1.53110E-3	1.35723E-3	1.63496E-3	1.45021E-3	1.39835E-3	1.46859E-3	1.15104E-3	1.41049E-3	1.33831E-3	1.21100E-3	1.27514E-3	1.13095E-3	1.22863E-3	1.19269E-3	1.18076E-3	1.05030E-3	1.11964E-3	1.06541E-3	1.08660E-3	9.50281E-4	8.60150E-4	8.75365E-4	8.33614E-4	7.59716E-4
7.92544E+2	1.21541E-4	6.25467E-5	-1.94135E-5	8.00233E-5	-6.67026E-5	-1.28738E-4	-7.29261E-5	1.74680E-4	7.43728E-6	-2.37991E-5	-3.82619E-5	-4.60472E-6	-8.46061E-5	5.10757E-5	-6.47058E-5	4.91718E-5	1.84034E-5	5.76271E-5	-6.20490E-5	-5.66994E-5	7.98393E-4	7.98393E-4	7.98393E-4	1.47163E-3	1.54643E-3	1.61514E-3	1.38063E-3	1.53504E-3	1.50573E-3	1.46716E-3	1.47478E-3	1.22975E-3	1.46163E-3	1.36172E-3	1.19680E-3	1.32904E-3	1.15887E-3	1.24564E-3	1.24810E-3	1.21169E-3	1.04018E-3	1.19931E-3	1.09679E-3	1.09466E-3	9.65707E-4	9.33741E-4	8.40066E-4	8.70280E-4	7.94931E-4
7.93152E+2	9.51584E-5	7.45043E-5	-5.50870E-5	1.15412E-4	-8.52206E-5	-7.87969E-5	-7.35782E-5	1.53697E-4	3.77599E-5	-4.93502E-5	-1.60717E-5	2.69584E-5	-1.13010E-4	4.45826E-5	-1.01789E-4	7.99225E-6	5.53532E-5	4.04468E-5	-4.63924E-5	-3.25680E-5	8.27374E-4	8.27374E-4	8.27374E-4	1.59846E-3	1.64220E-3	1.66840E-3	1.44694E-3	1.36322E-3	1.60275E-3	1.57725E-3	1.47770E-3	1.37741E-3	1.50515E-3	1.34529E-3	1.23007E-3	1.33717E-3	1.19112E-3	1.27966E-3	1.30463E-3	1.22458E-3	1.06646E-3	1.21980E-3	1.08857E-3	1.12184E-3	9.72645E-4	9.94630E-4	8.62695E-4	9.16476E-4	8.65343E-4
7.93760E+2	1.22836E-4	6.57231E-5	-1.57724E-6	1.07846E-4	-7.44083E-5	-4.97343E-5	-9.07627E-5	1.11283E-4	2.75786E-5	-3.79515E-6	-8.35296E-6	1.07213E-5	-8.35149E-5	1.03873E-5	-1.18965E-4	-2.06495E-5	4.68658E-5	-6.64903E-6	-3.06751E-5	-1.41577E-5	8.18592E-4	8.18592E-4	8.18592E-4	1.68365E-3	1.76840E-3	1.72639E-3	1.45746E-3	1.25764E-3	1.63067E-3	1.63073E-3	1.41107E-3	1.48453E-3	1.55080E-3	1.29000E-3	1.31101E-3	1.35616E-3	1.24338E-3	1.33070E-3	1.31652E-3	1.22226E-3	1.08923E-3	1.22514E-3	1.05819E-3	1.12450E-3	9.74966E-4	1.05384E-3	9.19194E-4	8.90664E-4	9.11370E-4
7.94368E+2	1.15336E-4	4.09809E-5	7.60134E-5	8.26153E-5	-3.02480E-5	-3.77009E-5	-1.31966E-4	4.23729E-5	3.79749E-6	6.74235E-5	3.51630E-5	-6.45715E-5	-5.63776E-5	-8.37532E-6	-9.46680E-5	-3.24360E-5	1.73253E-5	-2.94740E-5	-1.17773E-5	1.65673E-5	8.18214E-4	8.18214E-4	8.18214E-4	1.64963E-3	1.84442E-3	1.67682E-3	1.56130E-3	1.30259E-3	1.69706E-3	1.60884E-3	1.38390E-3	1.53441E-3	1.60696E-3	1.35727E-3	1.31675E-3	1.38714E-3	1.29538E-3	1.36320E-3	1.31218E-3	1.25684E-3	1.11868E-3	1.20238E-3	1.09149E-3	1.10047E-3	9.64978E-4	1.09345E-3	9.64063E-4	8.43200E-4	9.68733E-4
7.94976E+2	6.68284E-5	4.77284E-5	1.13623E-4	5.82004E-5	-6.35143E-6	-3.08484E-5	-1.21763E-4	-3.88013E-5	-3.58204E-5	8.33943E-5	7.31934E-5	-1.12896E-4	-4.69093E-5	-4.96803E-5	-6.41963E-5	1.78355E-5	4.89984E-5	-1.64864E-5	3.10454E-6	1.08465E-5	8.21698E-4	8.21698E-4	8.21698E-4	1.58118E-3	1.80925E-3	1.68050E-3	1.65205E-3	1.30607E-3	1.73954E-3	1.61783E-3	1.33295E-3	1.56449E-3	1.58211E-3	1.42169E-3	1.33852E-3	1.31809E-3	1.28680E-3	1.35539E-3	1.31490E-3	1.25740E-3	1.10229E-3	1.17436E-3	1.11115E-3	1.06634E-3	9.41509E-4	1.08225E-3	1.00053E-3	8.22188E-4	1.02012E-3
7.95584E+2	5.66732E-5	6.65471E-5	9.42697E-5	1.91767E-5	3.36145E-5	5.47892E-7	-8.46280E-5	-7.14952E-5	-9.16429E-5	8.60638E-5	5.46182E-5	-1.31348E-4	-5.28354E-5	-7.37812E-5	-4.42635E-5	3.67364E-5	1.43262E-4	-4.40235E-5	4.51684E-6	-2.00808E-6	8.29422E-4	8.29422E-4	8.29422E-4	1.53237E-3	1.72919E-3	1.76256E-3	1.58647E-3	1.30911E-3	1.66525E-3	1.61336E-3	1.27617E-3	1.61078E-3	1.54294E-3	1.41709E-3	1.33535E-3	1.26329E-3	1.30549E-3	1.39026E-3	1.26109E-3	1.27900E-3	1.07896E-3	1.11864E-3	1.11143E-3	1.03036E-3	9.24100E-4	1.07324E-3	1.03097E-3	8.32493E-4	1.01065E-3
7.96193E+2	1.04143E-4	5.50360E-5	6.63226E-5	3.20057E-5	-1.38149E-5	5.38070E-5	-4.37649E-5	-7.91288E-5	-1.38005E-4	8.53410E-5	6.27557E-5	-6.74932E-5	-8.62956E-5	-8.86165E-5	-5.86811E-6	1.68532E-5	1.52301E-4	-8.43316E-5	-9.74699E-6	-1.14999E-5	8.35400E-4	8.35400E-4	8.35400E-4	1.53602E-3	1.66241E-3	1.71208E-3	1.47173E-3	1.37192E-3	1.60066E-3	1.48763E-3	1.33126E-3	1.59698E-3	1.50094E-3	1.36855E-3	1.36158E-3	1.29140E-3	1.33503E-3	1.45183E-3	1.16889E-3	1.25562E-3	1.09021E-3	1.00954E-3	1.10291E-3	9.95415E-4	9.45072E-4	1.06200E-3	1.01005E-3	8.49377E-4	9.78797E-4
7.96801E+2	1.50537E-4	1.86802E-5	1.73103E-5	7.57312E-5	-1.12306E-4	9.29716E-5	2.76759E-5	-4.61715E-5	-1.25192E-4	2.87089E-5	7.73262E-5	-2.79211E-5	-1.16456E-4	-8.73140E-5	3.42487E-5	1.25545E-5	1.09303E-4	-1.07551E-4	-1.58565E-5	-6.27888E-6	8.54400E-4	8.54400E-4	8.54400E-4	1.60846E-3	1.68466E-3	1.64348E-3	1.38755E-3	1.35745E-3	1.51075E-3	1.38154E-3	1.44012E-3	1.58948E-3	1.42868E-3	1.32188E-3	1.43188E-3	1.30009E-3	1.34172E-3	1.46013E-3	1.13248E-3	1.18984E-3	1.10901E-3	9.96246E-4	1.03522E-3	9.92663E-4	9.81516E-4	1.01855E-3	9.69663E-4	8.51232E-4	9.37297E-4
7.97409E+2	1.07862E-4	2.95362E-5	-1.66544E-5	1.12567E-4	-1.62920E-4	9.86392E-5	2.23954E-5	-6.51520E-5	-1.05667E-4	-1.79674E-5	9.30604E-5	2.45603E-6	-8.74643E-5	-8.49254E-5	6.82791E-5	2.07105E-5	8.74625E-5	-1.03690E-4	-8.92764E-6	1.03998E-5	8.68309E-4	8.68309E-4	8.68309E-4	1.67506E-3	1.71455E-3	1.56319E-3	1.32465E-3	1.39360E-3	1.50397E-3	1.33399E-3	1.47180E-3	1.60768E-3	1.41080E-3	1.31882E-3	1.43306E-3	1.31281E-3	1.34623E-3	1.42948E-3	1.08119E-3	1.11592E-3	1.13769E-3	1.01193E-3	1.02233E-3	9.79130E-4	9.60680E-4	1.00362E-3	9.62350E-4	8.65041E-4	8.67133E-4
7.98018E+2	6.91258E-5	4.64137E-5	-4.76532E-6	9.93447E-5	-1.85535E-4	6.01212E-5	-4.70277E-5	-9.09600E-5	-8.36933E-5	-3.01793E-5	1.35208E-4	1.66119E-5	-3.70081E-5	-1.25780E-5	6.82899E-5	3.50941E-5	4.60687E-5	-8.57372E-5	-7.87120E-6	9.07715E-6	8.72442E-4	8.72442E-4	8.72442E-4	1.58692E-3	1.67481E-3	1.58896E-3	1.25091E-3	1.47170E-3	1.52933E-3	1.31030E-3	1.44059E-3	1.56447E-3	1.35771E-3	1.32681E-3	1.40033E-3	1.28838E-3	1.34279E-3	1.36515E-3	1.05163E-3	1.11484E-3	1.17099E-3	1.05650E-3	1.02658E-3	1.02308E-3	9.51577E-4	9.81961E-4	9.14540E-4	8.94448E-4	7.99944E-4
7.98626E+2	4.06421E-5	4.78121E-6	3.77324E-6	5.34207E-5	-1.84325E-4	6.36104E-5	-1.15755E-4	-7.50864E-5	-2.99087E-5	-5.63459E-5	1.71331E-4	4.20921E-5	-5.86229E-5	6.71613E-5	4.84569E-5	2.84995E-5	5.89756E-5	-4.97161E-5	-1.18573E-5	-1.12662E-6	8.62968E-4	8.62968E-4	8.62968E-4	1.63644E-3	1.69456E-3	1.70863E-3	1.19609E-3	1.54519E-3	1.52785E-3	1.25013E-3	1.41358E-3	1.53462E-3	1.34882E-3	1.29819E-3	1.36398E-3	1.29420E-3	1.35699E-3	1.33239E-3	1.09262E-3	1.10605E-3	1.19816E-3	1.10257E-3	1.02465E-3	1.12046E-3	9.65618E-4	9.21898E-4	8.59836E-4	9.43754E-4	7.77901E-4
7.99235E+2	5.50688E-5	-6.07027E-5	4.10340E-5	4.36440E-5	-1.53633E-4	1.62563E-5	-9.68833E-5	-7.57276E-5	-1.32499E-7	-1.04020E-4	1.51720E-4	5.02279E-5	-5.23278E-5	1.05199E-4	6.65837E-5	-1.16924E-5	6.12477E-5	-2.36762E-5	-8.23140E-6	-3.95445E-6	8.53658E-4	8.53658E-4	8.53658E-4	1.70536E-3	1.63314E-3	1.67903E-3	1.25109E-3	1.57060E-3	1.50482E-3	1.24481E-3	1.46061E-3	1.48891E-3	1.24973E-3	1.25807E-3	1.36191E-3	1.36781E-3	1.38674E-3	1.31754E-3	1.17185E-3	1.06263E-3	1.23350E-3	1.13139E-3	9.86226E-4	1.14269E-3	9.48587E-4	8.93840E-4	8.25430E-4	9.56782E-4	8.31368E-4
7.99843E+2	6.86966E-5	-8.21435E-5	4.25772E-5	4.72333E-5	-9.89648E-5	-6.23149E-6	-9.55177E-5	-7.66195E-5	6.22355E-5	-1.04298E-4	8.91888E-5	-1.54606E-5	-5.01047E-6	1.35543E-4	2.58720E-5	2.62164E-6	-1.92477E-5	6.02068E-6	1.08928E-5	1.26118E-5	8.59449E-4	8.59449E-4	8.59449E-4	1.72491E-3	1.56066E-3	1.65952E-3	1.36278E-3	1.59739E-3	1.55133E-3	1.28290E-3	1.48490E-3	1.44277E-3	1.22121E-3	1.27080E-3	1.35395E-3	1.37163E-3	1.36667E-3	1.31311E-3	1.24890E-3	1.06534E-3	1.21668E-3	1.15159E-3	9.89671E-4	1.10317E-3	9.61795E-4	8.77914E-4	8.46778E-4	9.64074E-4	8.91524E-4
8.00452E+2	5.00652E-5	-4.56412E-5	3.42266E-5	2.85914E-5	-1.62812E-5	-5.86337E-5	-1.17497E-4	-1.14541E-4	6.56407E-5	-8.98417E-5	7.53760E-5	-2.80476E-5	9.90175E-6	1.32924E-4	6.65763E-6	3.06575E-5	-4.89143E-5	3.25075E-5	2.27752E-5	3.00735E-5	8.77320E-4	8.77320E-4	8.77320E-4	1.74763E-3	1.43530E-3	1.63117E-3	1.43478E-3	1.63327E-3	1.61566E-3	1.35290E-3	1.52077E-3	1.38069E-3	1.26720E-3	1.36188E-3	1.29141E-3	1.30001E-3	1.38401E-3	1.30526E-3	1.29759E-3	1.11517E-3	1.13897E-3	1.17899E-3	1.06350E-3	1.10666E-3	9.74186E-4	8.55688E-4	8.85114E-4	9.69751E-4	9.08871E-4
8.01060E+2	-1.24090E-5	-2.12847E-5	5.85270E-5	6.94435E-6	5.10905E-5	-8.43792E-5	-1.09422E-4	-9.71761E-5	1.41739E-5	-6.90661E-5	4.25619E-5	-9.87286E-6	-4.92050E-6	1.14151E-4	-6.09859E-6	3.06831E-5	-4.61005E-5	6.54295E-5	3.10151E-5	4.61532E-5	8.99357E-4	8.99357E-4	8.99357E-4	1.73998E-3	1.42879E-3	1.59506E-3	1.52896E-3	1.64371E-3	1.65983E-3	1.41833E-3	1.55273E-3	1.34025E-3	1.36452E-3	1.48228E-3	1.28040E-3	1.29571E-3	1.37571E-3	1.28332E-3	1.35149E-3	1.19114E-3	1.09131E-3	1.19100E-3	1.11495E-3	1.12243E-3	9.82436E-4	8.31457E-4	9.21682E-4	9.77925E-4	9.48258E-4
8.01669E+2	-2.42284E-5	8.22249E-6	4.03924E-5	-5.39582E-5	5.50593E-5	1.06956E-5	-9.08764E-5	-3.89013E-5	-6.89241E-6	-4.08034E-5	-7.23643E-6	-5.77534E-6	-1.86921E-5	7.16743E-5	-2.93728E-5	5.27431E-6	-3.71602E-5	9.27935E-5	2.84987E-5	4.12865E-5	8.90450E-4	8.90450E-4	8.90450E-4	1.67067E-3	1.45434E-3	1.67478E-3	1.59434E-3	1.58781E-3	1.60637E-3	1.42400E-3	1.50169E-3	1.29745E-3	1.47192E-3	1.47425E-3	1.26464E-3	1.33781E-3	1.31290E-3	1.26166E-3	1.36014E-3	1.25638E-3	1.04286E-3	1.12902E-3	1.17210E-3	1.12856E-3	9.90077E-4	8.12107E-4	9.72081E-4	9.65621E-4	9.56337E-4
8.02278E+2	-3.79380E-5	-3.27909E-5	-1.49934E-5	-2.67237E-5	8.01232E-5	1.03693E-4	-7.05239E-5	-1.94125E-5	-1.53874E-5	1.86105E-6	-3.84450E-5	6.31317E-6	-1.57444E-5	-2.51727E-5	-2.54787E-5	1.70515E-5	2.99058E-5	5.11934E-5	5.84916E-6	2.66207E-5	8.62244E-4	8.62244E-4	8.62244E-4	1.61618E-3	1.47558E-3	1.69397E-3	1.58377E-3	1.53785E-3	1.49870E-3	1.38126E-3	1.44387E-3	1.28994E-3	1.47001E-3	1.41810E-3	1.23245E-3	1.30740E-3	1.30722E-3	1.22545E-3	1.33592E-3	1.26373E-3	9.92885E-4	1.07796E-3	1.14725E-3	1.09794E-3	9.53830E-4	8.04297E-4	1.01074E-3	9.46630E-4	9.29993E-4
8.02887E+2	-2.46469E-5	-5.77789E-5	-5.84559E-5	-1.06065E-5	9.91386E-5	1.52136E-4	-2.83510E-5	-1.22696E-5	-3.26229E-6	4.99282E-5	-4.41555E-5	3.15197E-5	3.58048E-5	-9.81740E-5	-5.91049E-5	2.31305E-5	-5.64236E-6	-2.93728E-6	-7.82742E-6	2.15544E-5	8.49085E-4	8.49085E-4	8.49085E-4	1.62950E-3	1.49847E-3	1.64039E-3	1.54107E-3	1.55362E-3	1.39235E-3	1.36015E-3	1.40508E-3	1.33149E-3	1.45468E-3	1.41573E-3	1.25130E-3	1.29967E-3	1.31760E-3	1.20797E-3	1.30786E-3	1.25612E-3	1.00670E-3	1.05260E-3	1.11409E-3	1.09395E-3	9.82432E-4	8.37671E-4	1.01558E-3	9.11312E-4	8.59045E-4
8.03496E+2	-5.59419E-6	-6.09421E-6	-6.84633E-5	-4.18434E-5	8.25938E-5	1.35914E-4	1.18734E-5	-2.94710E-5	-1.98317E-5	5.58019E-5	-4.80526E-5	4.83446E-5	7.38495E-5	-1.01201E-4	-3.34701E-5	1.34085E-5	-5.30758E-5	-2.36058E-5	-7.43125E-6	1.63496E-5	8.35050E-4	8.35050E-4	8.35050E-4	1.61088E-3	1.60527E-3	1.52616E-3	1.46810E-3	1.57648E-3	1.45179E-3	1.38938E-3	1.35517E-3	1.43693E-3	1.51498E-3	1.44286E-3	1.24247E-3	1.27764E-3	1.32117E-3	1.20582E-3	1.21271E-3	1.26140E-3	1.05857E-3	1.08007E-3	1.09964E-3	1.16168E-3	1.03650E-3	9.10133E-4	1.01114E-3	9.05970E-4	8.36912E-4
8.04105E+2	5.43856E-5	-4.02867E-6	-2.44808E-5	-5.43779E-5	6.32837E-5	1.24653E-4	2.86025E-5	-1.77837E-5	-6.15230E-5	4.89306E-5	-6.09319E-5	2.59215E-5	2.87105E-5	-9.11461E-5	5.83238E-6	2.81295E-5	-3.18768E-5	-4.18919E-5	-1.25997E-5	-7.80869E-6	8.02968E-4	8.02968E-4	8.02968E-4	1.56222E-3	1.73387E-3	1.50244E-3	1.48655E-3	1.62700E-3	1.45331E-3	1.37850E-3	1.36361E-3	1.49226E-3	1.50378E-3	1.42990E-3	1.26346E-3	1.28312E-3	1.31186E-3	1.19622E-3	1.15096E-3	1.18986E-3	1.09408E-3	1.09000E-3	1.07910E-3	1.14171E-3	1.05754E-3	9.62812E-4	9.76627E-4	9.40543E-4	8.12841E-4
8.04714E+2	8.30350E-5	-5.37854E-5	3.52799E-5	-7.72989E-5	6.31064E-5	8.65360E-5	4.23078E-5	-7.35970E-5	-6.19262E-5	7.98091E-5	-1.17492E-5	-9.29823E-6	-4.56035E-5	-2.81969E-5	6.05595E-5	2.47031E-5	-2.18536E-6	-5.84303E-5	-1.95790E-5	-3.36868E-5	7.91124E-4	7.91124E-4	7.91124E-4	1.44917E-3	1.84906E-3	1.43744E-3	1.47504E-3	1.60300E-3	1.41838E-3	1.36730E-3	1.41860E-3	1.51870E-3	1.45344E-3	1.34357E-3	1.28073E-3	1.28675E-3	1.32908E-3	1.20524E-3	1.15135E-3	1.18882E-3	1.15325E-3	1.12633E-3	1.04005E-3	1.08839E-3	1.06311E-3	1.01054E-3	9.27725E-4	9.57224E-4	7.98214E-4
8.05323E+2	5.17604E-6	-4.69088E-5	8.81137E-5	-4.75438E-5	9.02886E-5	4.08586E-5	2.21344E-5	-1.38878E-4	-3.91172E-5	7.76841E-5	-3.29444E-5	-5.05355E-6	-3.21764E-5	2.39815E-6	9.44714E-5	2.64752E-5	-1.81668E-6	-3.08585E-5	-1.62401E-5	-5.60625E-5	7.74153E-4	7.74153E-4	7.74153E-4	1.43228E-3	1.85901E-3	1.40354E-3	1.45925E-3	1.55054E-3	1.33687E-3	1.36305E-3	1.38579E-3	1.52395E-3	1.37532E-3	1.28173E-3	1.23234E-3	1.28211E-3	1.30250E-3	1.22629E-3	1.19561E-3	1.26712E-3	1.19681E-3	1.12433E-3	1.00091E-3	1.07187E-3	1.02098E-3	1.02962E-3	9.14745E-4	9.29035E-4	7.75153E-4
[truncated: 189 more rows]
[truncated: 152 more columns]
