# Supplementary material for: High-pressure pump–probe experiments reveal the mechanism of excited-state proton-coupled electron transfer and a shift from stepwise to concerted pathways
Source: Nat Chem. 2025 Mar 20;17(6):847–55. doi: 10.1038/s41557-025-01772-5 (PMC12141043; doi:10.1038/s41557-025-01772-5)
Supplement: Supplementary file 4 — Datasets for TAS spectra, time-resolved population profiles with residual traces of ns-TAS spectra, kinetic trace (Abs versus time) and kinetic data (rate constants) as a function of concentration. [file 41557_2025_1772_MOESM4_ESM.zip › Source Data File Figure 5/ns-TA_Ru_2E-4_phos_50mM_MQ_10mM_50bar.csv]

0.00000E+0	-1.12000E-1	-1.06400E-1	-1.00800E-1	-9.52000E-2	-8.96000E-2	-8.40000E-2	-7.84000E-2	-7.28000E-2	-6.72000E-2	-6.16000E-2	-5.60000E-2	-5.04000E-2	-4.48000E-2	-3.92000E-2	-3.36000E-2	-2.80000E-2	-2.24000E-2	-1.68000E-2	-1.12000E-2	-5.60000E-3	0.00000E+0	0.00000E+0	-0.00000E+0	1.00000E-4	2.07241E-4	3.22248E-4	4.45584E-4	5.77850E-4	7.19694E-4	8.71810E-4	1.03494E-3	1.20988E-3	1.39750E-3	1.59869E-3	1.81446E-3	2.04585E-3	2.29400E-3	2.56012E-3	2.84550E-3	3.15156E-3	3.47977E-3	3.83175E-3	4.20922E-3	4.61403E-3	5.04815E-3	5.51370E-3	6.01297E-3	6.54839E-3	7.12258E-3
3.94937E+2	-6.33935E-5	3.75689E-4	3.27608E-5	2.42736E-5	3.62319E-5	-1.67482E-4	4.17611E-5	9.61967E-5	2.70292E-5	8.97947E-5	1.06932E-4	-2.16485E-4	3.23506E-8	-1.31948E-4	1.23275E-4	-1.44728E-4	-1.94084E-4	5.79509E-6	-4.22465E-5	5.96539E-7	2.22875E-4	2.22875E-4	2.22875E-4	9.77058E-5	6.86768E-5	4.57867E-4	1.85400E-4	4.85549E-5	-4.68769E-5	7.13813E-5	2.88120E-4	4.09172E-4	4.76461E-4	3.56808E-4	1.22900E-4	1.57597E-4	3.96926E-4	7.14545E-5	4.42731E-4	7.76836E-4	2.53665E-4	2.29420E-4	-1.88580E-5	1.24996E-4	2.45879E-4	1.09562E-4	-3.29536E-5	1.12645E-4	-5.75316E-5
3.95512E+2	-1.92763E-5	2.40864E-4	1.80886E-4	4.79747E-6	5.74461E-5	4.81146E-5	6.80280E-5	2.71362E-5	1.52291E-4	-2.57389E-4	9.52504E-5	2.28401E-6	2.65552E-5	-1.76277E-4	-8.59650E-5	-1.13310E-4	-3.01035E-4	2.69559E-5	-1.45549E-5	3.71991E-5	2.93177E-4	2.93177E-4	2.93177E-4	1.20153E-5	3.35467E-4	1.89531E-4	3.86848E-4	4.06881E-4	-1.54527E-4	1.59235E-4	3.14058E-4	7.28307E-4	1.88247E-4	1.88327E-4	3.04936E-4	3.24005E-4	3.51838E-4	-1.92570E-4	5.83418E-4	5.14835E-4	1.80001E-4	2.27508E-4	1.93607E-4	2.28383E-4	3.56563E-4	4.03177E-5	1.88069E-4	1.59517E-4	2.71807E-4
3.96087E+2	-1.07306E-4	9.79153E-5	8.61389E-5	1.27591E-4	-2.11431E-4	1.98071E-4	8.37540E-5	1.51731E-4	8.17597E-5	-4.12921E-4	-1.88575E-4	9.96853E-5	-9.51935E-5	-6.03650E-5	3.47511E-5	4.08681E-5	4.56921E-6	-1.90669E-5	7.03899E-5	1.76338E-5	2.47841E-4	2.47841E-4	2.47841E-4	4.22128E-4	3.51002E-4	9.08317E-5	1.13154E-4	7.93760E-4	1.06809E-4	7.43922E-4	1.29594E-4	2.73970E-4	2.27376E-4	1.49109E-4	4.02403E-4	1.81920E-4	4.51830E-4	-8.21259E-5	4.61409E-4	3.94059E-4	2.70115E-4	2.69096E-4	-5.58525E-5	1.67586E-4	4.38978E-4	3.65813E-4	2.08578E-4	5.77470E-5	1.30320E-4
3.96663E+2	-4.32929E-4	-2.04246E-4	6.94762E-5	2.17775E-4	-5.63021E-6	-6.90138E-5	-2.15195E-4	2.82736E-4	1.33093E-4	-2.82538E-7	1.23382E-4	8.84548E-6	1.46076E-4	2.41343E-5	3.63629E-5	5.42004E-5	-9.06107E-5	-1.94988E-4	7.39827E-5	4.28311E-5	2.63875E-4	2.63875E-4	2.63875E-4	8.87388E-5	6.24209E-4	-1.23031E-4	2.89525E-4	8.20278E-4	3.96566E-4	4.62188E-4	3.80769E-4	2.37829E-4	3.89249E-4	4.53820E-4	4.28196E-4	3.02914E-4	1.34740E-4	-5.87822E-5	3.76343E-4	2.28598E-4	3.59907E-4	2.43227E-4	-5.16230E-5	2.52973E-4	1.76916E-4	2.67939E-4	2.37684E-4	3.99810E-5	2.15612E-4
3.97238E+2	-3.86938E-5	-2.64189E-5	-1.22451E-4	2.22039E-4	-8.09020E-5	-1.54328E-4	-1.26039E-5	1.26835E-4	1.25238E-4	9.80417E-5	7.40166E-5	-2.47529E-4	2.16788E-4	9.31860E-5	-7.57459E-5	-5.06693E-5	-1.27223E-4	-1.61838E-4	6.82356E-5	7.40226E-5	2.87946E-4	2.87946E-4	2.87946E-4	4.94221E-4	6.87023E-4	1.06333E-4	2.20680E-4	4.63065E-4	4.17945E-4	4.65381E-4	1.34931E-4	2.53026E-4	3.09099E-4	1.19679E-4	2.60026E-4	3.47311E-4	7.13058E-5	-1.04569E-5	-7.17204E-5	4.32917E-4	1.11648E-4	3.54185E-4	1.50004E-4	3.52322E-4	1.05705E-4	7.05447E-5	1.92379E-4	6.37724E-5	2.18521E-4
3.97814E+2	-4.23767E-5	-8.33576E-5	-2.32183E-5	1.18622E-4	-2.89943E-4	-3.69163E-5	-4.81873E-6	-1.68722E-4	9.33051E-5	3.42902E-4	1.25713E-4	-5.97059E-5	-1.23652E-6	-5.75995E-5	1.38499E-4	-1.40440E-4	1.22574E-4	-1.27912E-4	2.84652E-5	6.61673E-5	3.30259E-4	3.30259E-4	3.30259E-4	2.35966E-4	2.09215E-4	5.39672E-4	1.59652E-4	1.77641E-4	3.25941E-4	4.66760E-4	3.84528E-4	4.38026E-4	3.02318E-4	-4.12053E-5	-1.39557E-4	2.92837E-4	9.99038E-5	-1.47651E-4	1.11532E-4	2.89369E-4	3.30426E-4	4.24820E-4	2.54338E-4	2.30210E-4	1.32101E-4	2.17715E-4	2.06132E-4	5.51294E-5	2.47617E-4
3.98389E+2	-7.67984E-5	-1.02603E-4	-1.81663E-4	2.17026E-5	-1.63245E-4	8.24909E-5	-1.67874E-4	-4.21613E-5	1.66353E-4	2.37372E-4	1.28613E-5	-3.86543E-5	9.27948E-5	1.99758E-4	3.36143E-5	-1.81507E-4	1.53883E-4	-1.32562E-4	2.16875E-5	6.45521E-5	3.19113E-4	3.19113E-4	3.19113E-4	2.24590E-4	1.41683E-4	1.71109E-4	2.38242E-4	2.12235E-4	2.28076E-4	3.32011E-4	3.08818E-4	3.55504E-4	4.34662E-4	-5.60264E-5	7.08384E-5	2.83726E-4	2.78863E-4	2.38268E-4	1.99866E-5	1.42058E-4	2.77057E-4	1.89522E-4	2.74585E-4	1.86133E-4	1.86496E-4	2.48986E-4	2.81760E-4	1.48823E-4	2.33377E-4
3.98965E+2	1.19531E-4	-9.70141E-5	-7.23115E-5	-5.69396E-5	-1.03574E-4	3.01089E-5	-8.18204E-5	-1.18167E-5	-6.04732E-5	-5.59515E-5	1.91241E-4	-4.57249E-5	6.54986E-5	9.84238E-5	7.04908E-5	-8.07402E-5	9.33325E-5	-5.64140E-5	2.19364E-5	3.22171E-5	3.29592E-4	3.29592E-4	3.29592E-4	4.41331E-4	4.76497E-4	-1.33378E-6	2.81156E-4	4.62263E-4	4.30072E-4	4.20059E-4	2.92440E-4	2.05339E-4	5.65090E-4	3.70014E-4	1.98098E-4	1.31766E-4	1.00828E-4	2.07803E-4	1.68714E-4	3.39257E-4	3.90562E-4	2.50935E-4	2.59330E-4	1.48988E-4	2.93995E-4	1.32258E-4	2.16881E-4	3.18714E-4	6.31842E-5
3.99541E+2	2.86693E-5	5.09627E-5	1.47804E-4	-1.43859E-4	-1.41092E-4	7.47568E-5	-7.13465E-5	1.02125E-4	-8.49084E-5	8.17545E-5	7.23382E-5	-2.30535E-5	-6.01702E-5	1.06114E-5	1.18800E-4	-8.62208E-5	-4.63261E-5	-7.37781E-5	3.51694E-5	7.76333E-6	3.33777E-4	3.33777E-4	3.33777E-4	2.93178E-4	2.30786E-4	1.62242E-4	3.25974E-4	5.10305E-4	3.92148E-4	1.93709E-4	2.58041E-4	1.78619E-4	4.88784E-4	3.20392E-4	1.95439E-4	-1.40146E-5	3.11149E-4	3.08212E-4	1.23052E-4	2.52222E-4	4.03140E-4	1.57728E-4	6.99215E-5	1.25827E-4	3.23156E-4	2.19819E-4	1.77479E-4	3.34960E-4	9.68561E-5
4.00117E+2	-6.88440E-5	8.53155E-5	8.95286E-5	-1.61049E-4	-6.76879E-5	5.14014E-5	-1.17226E-4	1.17240E-4	1.70839E-5	3.00729E-4	-1.48292E-4	-3.74954E-5	-3.89708E-5	-3.52502E-5	-8.40548E-5	-4.94911E-5	7.38213E-5	-5.75842E-6	5.25545E-5	2.64460E-5	3.19371E-4	3.19371E-4	3.19371E-4	5.16214E-4	1.79982E-4	3.35947E-4	3.46142E-4	3.64223E-4	1.68673E-4	3.18318E-4	3.23240E-4	1.02637E-4	5.55054E-5	2.18587E-4	1.83345E-4	1.55183E-4	2.69417E-4	1.17829E-4	1.30516E-4	9.64734E-5	3.24663E-4	4.27359E-5	7.99683E-5	2.67021E-4	3.18634E-4	2.52595E-4	1.19591E-4	1.55394E-4	2.78594E-4
4.00692E+2	-9.31138E-5	-4.27462E-5	9.37462E-5	3.42871E-5	-1.99993E-4	-4.17923E-5	9.08645E-5	-1.00819E-5	1.18191E-4	-2.39348E-5	4.13477E-5	-8.29624E-5	-4.97336E-5	-8.19395E-5	4.72341E-5	-2.97542E-5	1.37175E-4	9.30602E-6	4.85444E-5	3.53551E-5	2.64804E-4	2.64804E-4	2.64804E-4	7.15710E-4	5.09312E-4	2.02431E-4	5.53437E-4	2.14653E-5	2.66848E-4	2.17288E-4	3.29742E-4	2.57839E-4	2.17364E-4	2.54402E-4	9.95506E-5	2.93859E-4	1.79695E-4	-1.31039E-4	1.54645E-4	1.06232E-4	1.77242E-4	1.68371E-4	1.49174E-4	1.93353E-4	1.26838E-4	1.60132E-5	1.00090E-4	4.26209E-5	2.28601E-4
4.01268E+2	-1.41126E-4	-1.71867E-4	-4.80343E-5	7.87288E-5	-5.59059E-5	6.35912E-5	-1.51238E-5	-2.91725E-5	4.66800E-5	-1.14603E-4	1.41421E-4	1.58288E-4	-2.22968E-5	4.08241E-5	9.85765E-5	-7.76941E-5	3.63198E-7	-1.14947E-5	2.85298E-5	3.03153E-5	2.43800E-4	2.43800E-4	2.43800E-4	5.52069E-4	2.25492E-4	1.58632E-4	1.18903E-4	1.86759E-4	3.12277E-4	-2.04312E-5	2.54397E-4	2.65652E-4	2.11562E-4	2.87675E-4	6.81009E-5	1.41126E-4	2.45126E-4	-1.36178E-4	-4.37127E-5	1.83991E-4	3.11220E-5	1.20269E-4	2.25896E-4	-1.09032E-5	1.91410E-4	1.06383E-4	1.20169E-4	8.39612E-5	1.70135E-4
4.01844E+2	-2.72890E-4	-2.62352E-4	4.05172E-5	1.20063E-4	-7.66059E-5	2.97135E-5	1.02327E-4	2.47030E-5	1.29154E-5	-1.72307E-5	1.09211E-4	3.77196E-5	3.06873E-5	-4.01352E-5	7.75254E-5	4.70903E-6	-2.04375E-5	5.42715E-5	2.41485E-5	2.11408E-5	2.17664E-4	2.17664E-4	2.17664E-4	4.96694E-4	2.68345E-4	-8.44120E-5	1.96258E-4	2.35770E-4	1.78489E-4	5.18113E-5	-6.29096E-5	9.02028E-5	3.04996E-4	8.87254E-5	1.67383E-4	1.67800E-4	2.25178E-4	1.31476E-5	-7.55897E-6	1.73288E-4	1.37926E-4	1.11418E-4	4.21306E-5	4.14670E-5	1.40261E-4	1.76548E-4	1.17137E-4	-3.98950E-5	1.53981E-4
4.02420E+2	-1.17308E-4	-2.12239E-4	-4.31920E-6	3.53977E-5	-1.22978E-4	2.25558E-5	1.05485E-5	7.92312E-5	-3.00952E-5	-3.68230E-5	2.73248E-5	9.49046E-5	2.27009E-5	9.42270E-5	8.31365E-5	-6.18378E-6	2.61673E-6	-2.77552E-5	2.89122E-5	5.61445E-5	2.17722E-4	2.17722E-4	2.17722E-4	2.86349E-4	2.49089E-4	-9.03457E-5	2.11884E-4	2.15748E-4	2.68153E-4	5.48674E-5	2.53742E-5	2.23147E-4	3.25043E-4	1.32772E-4	1.26324E-4	2.79555E-4	2.39740E-4	-6.07054E-5	-2.16240E-5	7.99318E-5	1.88703E-4	1.46169E-4	-2.88481E-5	-1.32370E-4	1.83535E-4	8.35279E-5	1.07516E-4	1.15363E-4	1.52753E-4
4.02996E+2	-1.25166E-4	-5.85208E-5	-4.17969E-5	1.39143E-5	-1.18594E-4	-8.39719E-5	-5.73869E-5	1.28484E-4	4.66855E-5	1.47557E-4	-7.00934E-5	9.29599E-5	-2.13804E-4	7.78494E-5	1.32872E-4	6.41870E-5	9.78189E-5	-4.03217E-5	5.49730E-6	1.82927E-6	2.10536E-4	2.10536E-4	2.10536E-4	1.81765E-4	1.40900E-4	2.95813E-5	-4.60755E-5	-1.85060E-4	1.81805E-4	-8.89601E-5	-1.17820E-5	1.46485E-4	1.13961E-4	-3.07778E-5	1.51088E-4	2.26205E-5	-1.89580E-5	8.47452E-7	-3.34400E-5	-2.26861E-5	-1.32599E-4	-4.13367E-6	-6.01231E-5	-1.32355E-4	5.42908E-5	5.74174E-5	-8.30862E-5	-1.68182E-5	1.34339E-5
4.03572E+2	-7.94573E-5	-1.02243E-4	-1.36408E-4	7.94722E-5	-8.39749E-5	-2.02657E-4	1.22893E-5	9.82223E-7	8.80190E-5	1.35373E-4	4.18550E-5	-1.20892E-5	3.69711E-5	1.72803E-5	1.96156E-4	8.00426E-5	-8.13607E-6	-3.61675E-5	-2.05520E-5	-6.75597E-6	1.68466E-4	1.68466E-4	1.68466E-4	2.15878E-4	-1.12957E-4	1.42702E-4	4.49775E-5	1.99466E-4	4.82291E-5	3.94321E-5	-4.09634E-5	-5.97845E-5	1.99955E-5	-4.43481E-5	6.73224E-5	1.00171E-4	4.43950E-5	-1.90986E-4	5.09573E-5	-9.30800E-6	-1.90561E-4	-3.42600E-5	-7.13427E-6	-2.67460E-5	7.12666E-5	-5.10875E-5	-9.53540E-5	6.44151E-5	-9.07484E-6
4.04148E+2	-8.70336E-5	-2.09727E-5	2.55331E-5	-4.28846E-5	-3.76175E-5	-1.17294E-4	1.09920E-4	8.04414E-5	1.35149E-4	6.99143E-5	1.01065E-4	-5.40802E-5	1.99999E-5	3.13906E-5	-1.51963E-5	2.25518E-6	-7.81427E-5	-8.86408E-5	-2.84144E-5	-5.39169E-6	8.65231E-5	8.65231E-5	8.65231E-5	1.79099E-4	1.38992E-5	-2.12143E-4	1.90741E-5	-6.68650E-5	4.28454E-5	-2.28602E-5	-2.00215E-4	-2.88375E-4	-1.52245E-4	-1.09105E-4	-1.17144E-4	-1.73159E-5	-3.15098E-5	-2.36886E-4	-2.63308E-5	-4.04766E-6	-9.08895E-5	-1.27002E-4	-2.14622E-4	-1.50264E-4	-5.55963E-5	-1.47200E-4	-9.63807E-5	2.43012E-5	-2.08556E-5
4.04724E+2	-1.60052E-4	-1.57462E-5	2.44280E-5	-1.47091E-4	-4.00677E-5	-4.55664E-5	5.86992E-5	9.24510E-5	1.89830E-4	-4.69574E-6	2.02432E-5	2.59770E-5	2.08926E-5	5.93476E-5	9.26202E-5	5.07118E-5	-7.10336E-5	-1.11047E-4	4.48249E-6	-4.43836E-5	4.70363E-5	4.70363E-5	4.70363E-5	-1.08554E-4	-3.34772E-5	1.68839E-5	-1.34154E-4	-1.93238E-4	9.55071E-5	-1.40932E-4	-1.69143E-4	-1.14941E-4	-1.46236E-4	-2.45221E-6	-4.60848E-5	-2.59730E-4	9.42784E-6	-1.72132E-4	-1.95586E-4	-1.52241E-4	-2.45724E-4	-1.07593E-4	-2.72009E-4	-1.13383E-4	-1.48186E-5	-1.34911E-4	-1.89557E-4	-7.60130E-5	-2.05624E-4
4.05301E+2	2.41695E-5	-1.39625E-5	-4.54035E-6	-1.36069E-4	-9.39293E-5	-8.70731E-5	-4.66684E-5	7.18258E-5	1.40048E-5	1.88592E-4	7.54775E-5	5.26552E-5	-9.17967E-5	6.90096E-5	2.54905E-5	-3.78607E-5	3.00209E-5	-6.15457E-5	-1.51114E-5	3.73125E-5	7.66234E-5	7.66234E-5	7.66234E-5	3.52980E-5	-2.22680E-4	-3.80478E-5	-1.47292E-4	-1.13682E-4	1.21424E-4	-1.96407E-4	-1.15062E-4	-2.68915E-4	-2.13454E-4	-1.07854E-4	-6.34311E-5	-6.93967E-5	-7.75599E-5	-2.43954E-4	-7.73177E-5	-1.42825E-4	-2.95504E-4	8.11304E-9	-1.68684E-4	-1.26689E-4	-1.48720E-4	-1.62425E-4	-2.75646E-4	-1.60724E-4	-3.69842E-4
4.05877E+2	-4.07198E-5	-3.59148E-5	-2.80508E-5	-5.63136E-5	3.15290E-6	-9.50621E-5	-1.00850E-4	9.63667E-5	-3.59236E-6	2.19198E-4	1.25723E-4	3.10125E-5	-7.67085E-5	1.41158E-5	-9.14298E-5	8.49105E-5	5.39059E-5	-8.73382E-5	-3.12168E-5	1.88108E-5	3.63138E-5	3.63138E-5	3.63138E-5	5.45953E-5	-4.36464E-4	-2.35246E-4	-1.94178E-4	-7.94112E-5	5.97806E-5	-1.62744E-4	-1.79532E-4	-3.34634E-4	-1.68025E-4	-3.69662E-4	-2.97188E-4	-1.45015E-4	-1.72493E-4	-3.20847E-4	-7.71738E-5	-1.91447E-4	-1.70253E-4	-1.06534E-4	-2.79234E-4	-1.37457E-4	-1.90370E-4	-2.80848E-4	-3.16877E-4	-2.40341E-4	-2.86676E-4
4.06453E+2	1.22719E-5	1.97754E-5	-6.46630E-5	-2.04800E-4	-1.11280E-6	1.37960E-5	-7.50075E-5	1.08342E-4	5.25712E-5	-2.07171E-5	7.53047E-5	-8.71583E-5	4.61125E-5	1.58767E-4	-1.01994E-4	1.42755E-4	3.97149E-5	-1.34882E-4	7.74263E-6	1.31816E-5	2.95645E-5	2.95645E-5	2.95645E-5	-4.69811E-5	-1.32084E-4	-3.01754E-4	-1.84067E-4	-1.14974E-4	-4.43793E-5	-2.24406E-4	-2.02542E-4	-1.44923E-4	2.45378E-5	-2.40900E-4	-3.32219E-4	-4.62169E-4	-2.07781E-4	-2.84053E-4	-2.58657E-4	-2.13857E-4	-1.86334E-4	-1.94232E-4	-2.18813E-4	-2.19325E-4	-2.68230E-4	-3.54580E-4	-3.47014E-4	-3.20308E-4	-1.31766E-4
4.07029E+2	-1.55556E-6	-8.09301E-5	6.89225E-6	-5.89750E-5	-1.96620E-5	1.57903E-5	-1.11727E-6	4.99448E-5	2.42342E-5	2.58843E-5	-1.04247E-5	-2.46184E-5	2.17985E-5	1.47798E-4	-6.99916E-5	-4.30371E-5	6.16969E-5	-6.73438E-5	-8.94564E-6	3.25619E-5	-4.53186E-5	-4.53186E-5	-4.53186E-5	-2.72750E-4	-2.78214E-4	-2.07086E-4	-5.35583E-5	-1.11234E-4	-1.14170E-4	-3.66116E-4	-4.16866E-4	-3.94187E-4	5.28848E-5	-3.51947E-4	-3.20325E-4	-5.02813E-4	-4.18574E-4	-4.23013E-4	-2.93239E-4	-2.25217E-4	-3.74760E-4	-1.81399E-4	-3.88537E-4	-2.57061E-4	-2.62318E-4	-3.58158E-4	-2.65962E-4	-3.14664E-4	-2.50425E-4
4.07606E+2	-1.17283E-5	-8.33073E-5	6.52045E-5	-4.50575E-5	-4.48964E-5	1.06453E-4	1.02318E-4	-5.09627E-5	7.39817E-5	2.14359E-5	-7.27539E-5	-2.36070E-6	-7.13359E-5	-4.14694E-6	-1.29571E-5	5.54107E-5	3.52426E-5	-9.22195E-5	-1.53112E-6	3.32102E-5	-9.09746E-5	-9.09746E-5	-9.09746E-5	-4.23389E-4	-4.38946E-4	-1.94238E-4	-3.04252E-4	-3.00199E-4	-2.89769E-4	-3.45450E-4	-6.00500E-4	-3.49344E-4	-1.86477E-4	-3.38976E-4	-2.86278E-4	-2.80717E-4	-4.18805E-4	-4.15902E-4	-4.17572E-4	-2.41347E-4	-4.36487E-4	-2.14604E-4	-3.63043E-4	-4.25499E-4	-4.07818E-4	-4.27140E-4	-2.36544E-4	-2.79664E-4	-4.19718E-4
4.08182E+2	-2.71669E-5	-8.91750E-5	7.06811E-5	-7.03651E-6	-2.71018E-5	-6.96000E-5	3.00421E-5	-3.04661E-5	1.15012E-4	2.10201E-5	3.57158E-5	-4.45524E-5	-9.12564E-5	-5.85827E-5	5.85560E-5	4.84093E-5	-1.34598E-5	-8.40743E-6	5.04686E-5	3.68996E-5	-1.44835E-4	-1.44835E-4	-1.44835E-4	-5.05955E-4	-3.21076E-4	-4.19375E-4	-3.40598E-4	-4.88810E-4	-3.35613E-4	-5.04434E-4	-4.82648E-4	-3.48632E-4	-5.01502E-4	-3.19717E-4	-4.74643E-4	-2.06613E-4	-4.00327E-4	-3.97938E-4	-5.24610E-4	-3.72770E-4	-4.44979E-4	-3.03539E-4	-3.97246E-4	-3.80314E-4	-4.58132E-4	-4.86982E-4	-3.80234E-4	-3.98269E-4	-3.74552E-4
4.08759E+2	3.59528E-6	-8.80401E-5	7.39579E-5	7.30853E-5	-1.90624E-5	-5.29083E-5	-8.42967E-5	1.70450E-5	-5.50687E-5	-2.06214E-5	3.83418E-5	-2.51263E-5	1.39580E-5	-3.14444E-5	2.18781E-5	6.92769E-5	3.80376E-5	-2.72267E-5	4.58066E-5	8.81267E-6	-1.64553E-4	-1.64553E-4	-1.64553E-4	-4.64242E-4	-3.26614E-4	-3.83889E-4	-5.33481E-4	-6.28942E-4	-3.81554E-4	-5.83271E-4	-5.68755E-4	-4.37600E-4	-5.65419E-4	-4.49352E-4	-6.07151E-4	-3.93314E-4	-4.17917E-4	-5.10423E-4	-4.38916E-4	-3.72788E-4	-5.58626E-4	-4.14355E-4	-3.81370E-4	-4.97717E-4	-5.48301E-4	-5.60134E-4	-4.85743E-4	-4.71728E-4	-5.34617E-4
4.09335E+2	4.22412E-5	4.65879E-5	4.00018E-5	-7.13694E-5	-5.56166E-5	-3.54301E-5	-1.13696E-4	5.85493E-5	2.32194E-5	4.86882E-5	2.54097E-7	5.79299E-5	-6.83775E-5	-2.27562E-5	-3.54571E-5	3.60774E-5	-4.08494E-5	1.53389E-6	3.79665E-5	5.05023E-5	-2.12179E-4	-2.12179E-4	-2.12179E-4	-4.38952E-4	-4.80123E-4	-5.02585E-4	-6.29051E-4	-4.38293E-4	-5.81666E-4	-5.07632E-4	-6.76992E-4	-4.83198E-4	-6.55651E-4	-6.52387E-4	-6.36141E-4	-4.84696E-4	-6.47124E-4	-6.48671E-4	-4.39379E-4	-5.28747E-4	-4.58080E-4	-5.48881E-4	-4.67978E-4	-6.67001E-4	-5.39043E-4	-5.71338E-4	-5.77972E-4	-5.36609E-4	-5.44148E-4
4.09912E+2	4.45728E-5	-4.43989E-6	7.12979E-5	-5.69026E-5	-4.46491E-6	-3.39517E-5	-1.65882E-5	1.91404E-5	-5.33805E-5	5.19802E-5	-3.49093E-5	1.16395E-4	-9.33016E-5	-2.63781E-5	3.06563E-5	3.18070E-5	-5.15364E-5	-4.26970E-5	2.57344E-5	2.69661E-5	-3.19770E-4	-3.19770E-4	-3.19770E-4	-6.28195E-4	-5.17071E-4	-7.02014E-4	-5.93483E-4	-4.95870E-4	-6.24304E-4	-5.93209E-4	-7.19412E-4	-5.98744E-4	-6.27092E-4	-8.07171E-4	-6.09136E-4	-6.87376E-4	-7.99465E-4	-6.64208E-4	-6.64972E-4	-6.94996E-4	-5.15912E-4	-5.84446E-4	-5.46244E-4	-7.49396E-4	-6.00189E-4	-5.82004E-4	-6.80293E-4	-5.96210E-4	-5.52283E-4
4.10488E+2	6.42606E-5	-4.75545E-5	2.33445E-5	-8.25328E-5	1.16271E-4	-5.09622E-5	4.16045E-5	-1.99199E-5	-6.08971E-5	2.55986E-5	-2.94366E-5	5.33463E-5	-6.97114E-5	6.06218E-5	-4.30003E-5	-4.67135E-6	7.01396E-5	-1.67553E-5	-6.32918E-6	-2.34166E-5	-3.98526E-4	-3.98526E-4	-3.98526E-4	-6.87069E-4	-8.51970E-4	-9.62066E-4	-7.00434E-4	-7.16565E-4	-7.36418E-4	-6.13159E-4	-8.34459E-4	-7.29840E-4	-6.12214E-4	-6.41552E-4	-8.71289E-4	-7.68265E-4	-9.17292E-4	-7.86762E-4	-7.93239E-4	-7.51727E-4	-7.52908E-4	-6.64683E-4	-6.67052E-4	-7.50223E-4	-7.35192E-4	-7.43001E-4	-7.16900E-4	-7.50015E-4	-7.20043E-4
4.11065E+2	7.60435E-5	-2.14061E-7	5.50121E-5	-2.35278E-5	1.88383E-5	-1.63861E-4	-5.24796E-5	6.78451E-5	-2.63033E-5	2.00720E-5	1.57807E-5	3.57245E-5	-8.11002E-5	2.59862E-5	9.43885E-5	4.01690E-5	-4.48334E-5	-7.60864E-5	5.72217E-6	1.28240E-5	-4.22734E-4	-4.22734E-4	-4.22734E-4	-8.85945E-4	-9.36020E-4	-1.10983E-3	-9.05766E-4	-8.15331E-4	-7.59758E-4	-7.45239E-4	-7.43278E-4	-7.77809E-4	-8.13786E-4	-6.14269E-4	-8.65453E-4	-7.99202E-4	-8.78820E-4	-7.78459E-4	-8.74308E-4	-8.79404E-4	-7.99486E-4	-8.43201E-4	-8.27764E-4	-8.47115E-4	-8.03698E-4	-8.29109E-4	-7.86940E-4	-8.58578E-4	-7.89999E-4
4.11642E+2	1.11595E-5	1.37903E-4	7.39222E-5	-2.28736E-5	-9.36871E-5	-1.33355E-4	-7.00289E-5	4.26814E-5	5.87050E-5	4.56308E-5	3.76630E-5	1.28697E-4	1.38928E-5	-3.30436E-6	2.80455E-5	-4.36534E-5	-1.06324E-4	-8.30321E-5	-1.12941E-5	-1.07479E-5	-5.14656E-4	-5.14656E-4	-5.14656E-4	-1.11018E-3	-9.48005E-4	-1.14313E-3	-1.09008E-3	-9.31468E-4	-1.01415E-3	-9.02783E-4	-9.80812E-4	-9.24775E-4	-8.67992E-4	-1.00964E-3	-9.42867E-4	-8.93531E-4	-8.58940E-4	-9.49222E-4	-9.49505E-4	-9.03337E-4	-1.02625E-3	-9.47179E-4	-9.22203E-4	-8.99708E-4	-8.82544E-4	-9.66620E-4	-9.56531E-4	-8.95967E-4	-7.53716E-4
4.12219E+2	-8.54461E-5	9.47801E-5	5.86234E-5	-2.50836E-5	-8.16542E-5	-9.26566E-5	-6.20833E-6	2.19024E-5	4.88616E-5	-4.64880E-5	-7.42356E-5	1.05758E-4	1.18912E-4	9.46730E-5	2.92140E-5	-4.99717E-5	-5.14284E-5	-4.74725E-5	-5.75712E-6	-6.32239E-6	-5.61671E-4	-5.61671E-4	-5.61671E-4	-1.09229E-3	-1.01272E-3	-1.09018E-3	-1.08096E-3	-1.02837E-3	-1.15698E-3	-9.99220E-4	-1.09957E-3	-1.03238E-3	-9.15905E-4	-1.15544E-3	-1.06000E-3	-9.38792E-4	-9.76498E-4	-9.92040E-4	-1.03474E-3	-9.79905E-4	-1.02156E-3	-1.02622E-3	-1.06417E-3	-9.79320E-4	-1.08554E-3	-9.42524E-4	-9.19628E-4	-1.02482E-3	-9.16307E-4
4.12796E+2	1.17405E-5	-2.82801E-5	-3.87636E-6	-1.03132E-5	7.53565E-6	-3.21828E-5	-6.73182E-5	1.45796E-4	5.98106E-5	-1.07614E-5	-1.37350E-4	-7.13070E-5	9.52653E-6	3.53919E-5	1.49157E-4	7.73013E-5	-4.75595E-5	-7.30067E-5	-1.42119E-5	-9.26947E-8	-6.23649E-4	-6.23649E-4	-6.23649E-4	-1.11101E-3	-1.05826E-3	-1.15938E-3	-1.14204E-3	-1.15864E-3	-1.18108E-3	-1.36766E-3	-1.31622E-3	-1.24583E-3	-1.11221E-3	-1.18351E-3	-1.16360E-3	-1.15425E-3	-1.20063E-3	-1.14789E-3	-1.19203E-3	-1.11159E-3	-1.14701E-3	-1.14918E-3	-1.08167E-3	-1.16143E-3	-1.11424E-3	-1.08954E-3	-1.08589E-3	-1.13710E-3	-1.03036E-3
4.13372E+2	2.32124E-6	9.25352E-6	3.04855E-5	1.20290E-4	-5.28267E-5	4.15487E-5	-2.32438E-5	-8.31977E-6	1.23942E-4	5.11182E-5	-6.45702E-5	1.56765E-5	-3.88772E-5	-6.83641E-5	-1.20405E-5	4.01090E-5	-7.03860E-5	-5.45646E-5	-1.64676E-5	-2.50837E-5	-7.11120E-4	-7.11120E-4	-7.11120E-4	-1.28772E-3	-1.20768E-3	-1.44067E-3	-1.34983E-3	-1.20735E-3	-1.16528E-3	-1.29613E-3	-1.53158E-3	-1.33645E-3	-1.17839E-3	-1.23798E-3	-1.31135E-3	-1.36408E-3	-1.24511E-3	-1.29035E-3	-1.23529E-3	-1.21590E-3	-1.17484E-3	-1.19721E-3	-1.18099E-3	-1.21531E-3	-1.19942E-3	-1.19021E-3	-1.25381E-3	-1.22127E-3	-1.12414E-3
4.13949E+2	-8.98373E-5	6.86178E-5	-6.30391E-5	1.25673E-5	-9.80792E-6	5.22692E-6	2.59914E-5	-5.56248E-5	1.23332E-4	7.47826E-5	7.37091E-5	-1.63609E-5	-7.95927E-5	3.05595E-5	-1.04293E-6	-3.20661E-5	1.33967E-5	-5.90143E-5	-1.41610E-6	-2.03807E-5	-8.04231E-4	-8.04231E-4	-8.04231E-4	-1.59902E-3	-1.33472E-3	-1.50979E-3	-1.44911E-3	-1.38150E-3	-1.46720E-3	-1.38124E-3	-1.59963E-3	-1.50046E-3	-1.27307E-3	-1.39422E-3	-1.36092E-3	-1.29684E-3	-1.39529E-3	-1.43114E-3	-1.35372E-3	-1.33507E-3	-1.25178E-3	-1.25574E-3	-1.29024E-3	-1.30067E-3	-1.26665E-3	-1.33748E-3	-1.27245E-3	-1.31646E-3	-1.17025E-3
4.14526E+2	-5.71617E-5	7.20183E-6	-1.44778E-5	-7.08897E-5	5.70189E-5	-4.07324E-5	1.13233E-4	-8.20298E-6	1.23711E-5	3.49841E-5	2.36391E-5	-2.83669E-5	-1.23667E-4	-2.71984E-5	5.45848E-5	1.27303E-5	1.32808E-4	-1.20187E-5	-3.60953E-5	-2.97605E-5	-8.90937E-4	-8.90937E-4	-8.90937E-4	-1.65137E-3	-1.40623E-3	-1.70042E-3	-1.52060E-3	-1.53215E-3	-1.58628E-3	-1.46142E-3	-1.51754E-3	-1.47120E-3	-1.50592E-3	-1.65018E-3	-1.45303E-3	-1.53383E-3	-1.43073E-3	-1.54716E-3	-1.41075E-3	-1.45864E-3	-1.47150E-3	-1.44985E-3	-1.43069E-3	-1.37026E-3	-1.33068E-3	-1.38754E-3	-1.29510E-3	-1.42724E-3	-1.25636E-3
4.15103E+2	-1.01354E-4	4.82491E-5	3.03789E-5	-4.78620E-5	-2.57430E-5	-1.04756E-4	1.12170E-4	7.75966E-6	4.50058E-5	1.21614E-4	4.43626E-5	-3.36662E-5	-2.71866E-5	-5.19096E-5	7.29692E-5	-1.00198E-4	2.74737E-5	1.05638E-5	-4.92850E-6	-2.29428E-5	-9.86389E-4	-9.86389E-4	-9.86389E-4	-1.79059E-3	-1.55057E-3	-1.65394E-3	-1.55111E-3	-1.61828E-3	-1.68521E-3	-1.60845E-3	-1.59072E-3	-1.68589E-3	-1.58868E-3	-1.65598E-3	-1.60619E-3	-1.65286E-3	-1.65137E-3	-1.53840E-3	-1.48773E-3	-1.52088E-3	-1.58149E-3	-1.52428E-3	-1.59887E-3	-1.53206E-3	-1.53711E-3	-1.52029E-3	-1.42452E-3	-1.50239E-3	-1.37048E-3
4.15680E+2	-1.03717E-4	4.85862E-5	1.57071E-5	-5.57627E-5	-4.86104E-5	-5.27093E-5	4.24284E-5	-5.51463E-6	5.73652E-6	8.88357E-5	7.42239E-5	3.14964E-5	8.67447E-5	2.82539E-5	2.27223E-5	-1.76051E-4	3.06690E-5	-5.07224E-5	1.04577E-5	7.22521E-6	-1.02972E-3	-1.02972E-3	-1.02972E-3	-1.82551E-3	-1.76070E-3	-1.73395E-3	-1.62712E-3	-1.65750E-3	-1.74089E-3	-1.79365E-3	-1.68486E-3	-1.82418E-3	-1.73259E-3	-1.66851E-3	-1.67524E-3	-1.65865E-3	-1.77218E-3	-1.64072E-3	-1.66837E-3	-1.62081E-3	-1.71229E-3	-1.77948E-3	-1.65922E-3	-1.55854E-3	-1.69466E-3	-1.58162E-3	-1.56392E-3	-1.63767E-3	-1.45668E-3
4.16257E+2	-1.42022E-4	4.60378E-5	2.12934E-5	-2.02307E-5	-4.49871E-5	6.17170E-5	3.57501E-5	6.33798E-5	-8.87343E-5	9.36998E-5	2.20948E-5	1.50255E-5	7.37876E-5	-3.54017E-5	-4.10923E-5	-7.03558E-5	-4.79361E-6	-4.33814E-5	2.72712E-5	3.09419E-5	-1.10526E-3	-1.10526E-3	-1.10526E-3	-1.90905E-3	-1.80561E-3	-1.91343E-3	-1.79516E-3	-1.94452E-3	-1.76555E-3	-1.95396E-3	-1.96610E-3	-1.86523E-3	-1.82264E-3	-1.93533E-3	-1.81469E-3	-1.79010E-3	-1.86446E-3	-1.70592E-3	-1.70969E-3	-1.69824E-3	-1.72159E-3	-1.80349E-3	-1.78279E-3	-1.68303E-3	-1.70632E-3	-1.69833E-3	-1.59335E-3	-1.65109E-3	-1.50087E-3
4.16835E+2	-1.88496E-4	-3.96142E-6	-2.80624E-5	1.06819E-5	-6.73258E-5	-3.59923E-6	5.61484E-5	4.95881E-5	-4.64635E-5	9.68986E-5	1.21749E-4	-1.93000E-5	-9.57420E-6	4.07728E-5	3.40374E-5	-1.64196E-5	-5.84174E-5	-2.38463E-5	2.29409E-5	3.26487E-5	-1.16937E-3	-1.16937E-3	-1.16937E-3	-1.86994E-3	-1.84891E-3	-2.02025E-3	-1.88100E-3	-2.01036E-3	-1.85955E-3	-1.96412E-3	-1.95083E-3	-1.92602E-3	-2.02394E-3	-1.91310E-3	-1.91571E-3	-1.94130E-3	-1.85219E-3	-1.82417E-3	-1.88606E-3	-1.78674E-3	-1.69464E-3	-1.81962E-3	-1.81368E-3	-1.92184E-3	-1.76766E-3	-1.77807E-3	-1.67781E-3	-1.68197E-3	-1.55549E-3
4.17412E+2	-1.30999E-4	-3.69910E-5	4.13790E-6	8.04530E-6	5.43260E-5	-1.61424E-5	4.30290E-5	-3.79863E-5	-4.93939E-6	1.10101E-4	8.20491E-5	-6.91466E-5	6.08244E-5	4.51297E-5	-3.39884E-6	-1.76690E-5	-3.34547E-5	-4.47958E-5	-2.20576E-5	9.93800E-6	-1.29580E-3	-1.29580E-3	-1.29580E-3	-2.18300E-3	-2.19325E-3	-2.35196E-3	-2.08572E-3	-2.14384E-3	-2.16086E-3	-2.13116E-3	-2.24958E-3	-2.14047E-3	-2.06591E-3	-2.04797E-3	-2.06654E-3	-2.10116E-3	-1.97201E-3	-1.99017E-3	-2.03164E-3	-1.90804E-3	-1.97994E-3	-1.89847E-3	-1.92620E-3	-1.94248E-3	-1.86359E-3	-1.85105E-3	-1.81024E-3	-1.83523E-3	-1.81948E-3
4.17989E+2	-6.84730E-5	-1.27590E-5	1.44182E-5	7.40110E-5	-1.53882E-5	-5.44828E-5	6.14704E-5	4.48539E-5	2.12193E-5	3.02534E-5	2.66494E-6	-1.02198E-4	4.72750E-5	3.37819E-5	4.73941E-5	-1.16527E-4	-3.19816E-5	-7.32554E-6	1.46273E-5	1.71655E-5	-1.35019E-3	-1.35019E-3	-1.35019E-3	-2.10008E-3	-2.29611E-3	-2.25390E-3	-2.19908E-3	-2.22056E-3	-2.21527E-3	-2.40410E-3	-2.31657E-3	-2.19270E-3	-2.00947E-3	-2.19187E-3	-2.22906E-3	-2.14045E-3	-2.23416E-3	-2.05375E-3	-2.18383E-3	-2.04766E-3	-2.01828E-3	-2.06062E-3	-2.04564E-3	-1.96961E-3	-1.90315E-3	-1.88551E-3	-1.90880E-3	-1.87306E-3	-1.82850E-3
4.18566E+2	-9.25182E-5	-5.58246E-5	-3.88024E-5	4.16007E-5	5.31456E-5	-7.39408E-6	6.80069E-5	1.71383E-5	-1.02883E-5	7.79571E-5	-2.86671E-5	-9.35116E-5	5.54425E-5	1.45005E-4	1.30486E-5	-8.37755E-5	-2.66232E-5	-8.28150E-5	2.54979E-5	2.33780E-5	-1.42451E-3	-1.42451E-3	-1.42451E-3	-2.28581E-3	-2.39496E-3	-2.46302E-3	-2.20389E-3	-2.31502E-3	-2.22407E-3	-2.45774E-3	-2.37512E-3	-2.31912E-3	-2.30778E-3	-2.31883E-3	-2.40286E-3	-2.27052E-3	-2.31150E-3	-2.15509E-3	-2.26807E-3	-2.22578E-3	-2.11375E-3	-2.06080E-3	-2.17628E-3	-2.18965E-3	-1.97658E-3	-2.02022E-3	-1.99253E-3	-2.01868E-3	-1.90657E-3
4.19144E+2	-1.12178E-4	2.60261E-5	1.53365E-5	-6.10424E-5	5.04386E-5	-1.39331E-5	2.75448E-5	-1.54107E-5	1.67211E-5	5.57609E-5	5.18462E-5	6.76082E-6	8.34178E-5	6.05351E-6	7.75533E-5	-1.13080E-4	-6.10784E-5	-6.73211E-5	6.65277E-6	1.99315E-5	-1.51693E-3	-1.51693E-3	-1.51693E-3	-2.52345E-3	-2.48430E-3	-2.53809E-3	-2.32648E-3	-2.50400E-3	-2.54063E-3	-2.64167E-3	-2.48285E-3	-2.38966E-3	-2.40807E-3	-2.43975E-3	-2.46544E-3	-2.48585E-3	-2.37702E-3	-2.34618E-3	-2.37600E-3	-2.28181E-3	-2.27869E-3	-2.27593E-3	-2.24195E-3	-2.25085E-3	-2.12334E-3	-2.19738E-3	-2.19595E-3	-2.16433E-3	-1.99628E-3
4.19721E+2	-9.34919E-5	3.55540E-5	2.26464E-5	-3.78400E-6	1.12497E-4	-7.42161E-5	-4.45235E-5	-1.60734E-5	2.82264E-5	3.99066E-5	-6.00778E-6	4.79654E-5	8.54888E-5	6.58528E-5	4.03237E-5	-9.88368E-5	-6.81909E-5	-8.10495E-5	3.65065E-6	4.06180E-6	-1.65062E-3	-1.65062E-3	-1.65062E-3	-2.73346E-3	-2.72109E-3	-2.87702E-3	-2.62335E-3	-2.58362E-3	-2.63923E-3	-2.56755E-3	-2.69133E-3	-2.51327E-3	-2.53220E-3	-2.60403E-3	-2.63532E-3	-2.55482E-3	-2.41797E-3	-2.58588E-3	-2.57944E-3	-2.30978E-3	-2.33912E-3	-2.40654E-3	-2.37350E-3	-2.32307E-3	-2.23699E-3	-2.38854E-3	-2.27455E-3	-2.31812E-3	-2.17436E-3
4.20299E+2	-5.89389E-5	4.69290E-5	-9.01766E-5	5.38506E-5	3.65268E-6	-3.13535E-5	-3.35603E-5	3.87976E-6	-2.36126E-5	1.41027E-4	-5.03047E-5	8.55335E-5	4.89677E-5	2.34681E-5	-1.58287E-5	-8.10075E-6	-3.40575E-5	-8.50207E-5	3.93179E-6	1.97137E-5	-1.74900E-3	-1.74900E-3	-1.74900E-3	-2.87261E-3	-2.92001E-3	-2.74899E-3	-2.55558E-3	-2.52540E-3	-2.67205E-3	-2.62979E-3	-2.73861E-3	-2.62664E-3	-2.58167E-3	-2.64069E-3	-2.72905E-3	-2.64960E-3	-2.60495E-3	-2.64477E-3	-2.58023E-3	-2.46370E-3	-2.40544E-3	-2.47705E-3	-2.57211E-3	-2.38812E-3	-2.39262E-3	-2.41482E-3	-2.38639E-3	-2.34304E-3	-2.25867E-3
4.20876E+2	1.09133E-6	9.89291E-5	-3.35647E-5	-1.16941E-5	-7.47949E-5	-1.12262E-4	-4.96392E-5	6.69431E-5	1.92096E-5	9.56130E-5	-4.69013E-5	1.43479E-5	7.34854E-5	3.67687E-5	3.99588E-5	1.22382E-5	-8.07300E-5	-8.52195E-5	8.58292E-6	2.76375E-5	-1.82452E-3	-1.82452E-3	-1.82452E-3	-2.93113E-3	-3.03899E-3	-2.97708E-3	-2.89958E-3	-2.82350E-3	-2.97132E-3	-2.78287E-3	-2.73384E-3	-2.81480E-3	-2.84538E-3	-2.74114E-3	-2.80513E-3	-2.73409E-3	-2.71067E-3	-2.72567E-3	-2.62161E-3	-2.56376E-3	-2.63744E-3	-2.56673E-3	-2.64555E-3	-2.45787E-3	-2.53153E-3	-2.46420E-3	-2.48105E-3	-2.37181E-3	-2.20350E-3
4.21454E+2	-7.27545E-5	6.70167E-5	7.48999E-5	-9.96726E-5	-5.07055E-5	-3.89377E-5	1.43351E-5	1.50595E-4	3.84840E-5	-7.38978E-6	-9.25955E-6	-7.82998E-5	3.27987E-5	-5.51824E-5	6.36483E-5	-8.97123E-7	-4.05574E-5	-5.27344E-5	1.92081E-5	4.54049E-5	-1.90700E-3	-1.90700E-3	-1.90700E-3	-3.01496E-3	-3.02785E-3	-3.16972E-3	-2.95872E-3	-3.12319E-3	-3.05789E-3	-2.87224E-3	-2.96874E-3	-2.94552E-3	-3.00771E-3	-2.86682E-3	-2.91060E-3	-2.89455E-3	-2.75841E-3	-2.88062E-3	-2.71606E-3	-2.73273E-3	-2.74162E-3	-2.67322E-3	-2.66673E-3	-2.61935E-3	-2.56641E-3	-2.56257E-3	-2.49611E-3	-2.43651E-3	-2.38257E-3
4.22031E+2	6.88883E-5	2.26576E-5	3.66463E-5	-1.23686E-4	-2.62121E-5	8.01731E-5	-2.50897E-5	3.32398E-6	5.54017E-5	-5.58531E-5	-3.25525E-6	-9.18754E-5	1.00923E-5	-5.94113E-5	7.32257E-5	2.52584E-5	8.57776E-6	-2.83238E-5	1.06965E-5	1.87652E-5	-1.96945E-3	-1.96945E-3	-1.96945E-3	-3.15464E-3	-3.27690E-3	-3.21001E-3	-3.14016E-3	-3.13671E-3	-3.17822E-3	-2.78691E-3	-3.11493E-3	-3.08007E-3	-3.03726E-3	-3.05703E-3	-2.99733E-3	-3.04699E-3	-2.89084E-3	-3.09070E-3	-2.77485E-3	-2.92835E-3	-2.80092E-3	-2.79786E-3	-2.86845E-3	-2.70544E-3	-2.66139E-3	-2.70856E-3	-2.55687E-3	-2.62689E-3	-2.49279E-3
4.22609E+2	3.63242E-5	6.04789E-5	1.00395E-4	-8.24537E-5	-1.16437E-7	-1.38968E-5	-7.24245E-5	4.17779E-5	3.61031E-5	1.75652E-5	3.58210E-5	-5.93313E-5	6.91281E-6	-1.89455E-5	-1.80392E-5	-3.83997E-5	1.75316E-6	-2.53895E-5	7.02685E-6	-1.51612E-5	-2.10686E-3	-2.10686E-3	-2.10686E-3	-3.38206E-3	-3.34654E-3	-3.28552E-3	-3.34109E-3	-3.32562E-3	-3.19451E-3	-2.84763E-3	-3.21794E-3	-3.26728E-3	-3.27933E-3	-3.14414E-3	-3.07373E-3	-3.03174E-3	-3.06288E-3	-3.15442E-3	-2.89319E-3	-2.98520E-3	-2.96441E-3	-2.94473E-3	-2.94070E-3	-2.87257E-3	-2.77078E-3	-2.74444E-3	-2.68803E-3	-2.70557E-3	-2.56605E-3
4.23187E+2	-1.35912E-4	8.78613E-5	-1.63128E-5	4.96223E-5	8.27978E-5	-1.60827E-5	-2.72090E-5	4.93232E-5	-2.16244E-5	-2.50013E-5	4.79329E-6	1.02633E-4	3.37687E-5	-5.36765E-6	-5.76548E-5	-6.61302E-6	-5.36765E-6	-8.11326E-5	8.47145E-7	-1.33680E-5	-2.19321E-3	-2.19321E-3	-2.19321E-3	-3.44290E-3	-3.39990E-3	-3.44577E-3	-3.38220E-3	-3.46382E-3	-3.52182E-3	-3.19319E-3	-3.37020E-3	-3.47960E-3	-3.32486E-3	-3.29075E-3	-3.23426E-3	-3.11401E-3	-3.29143E-3	-3.14312E-3	-3.05736E-3	-3.09659E-3	-3.10986E-3	-3.13407E-3	-3.02009E-3	-2.88297E-3	-2.91395E-3	-2.93658E-3	-2.76030E-3	-2.74499E-3	-2.61445E-3
4.23764E+2	-7.36411E-5	7.26942E-5	4.96404E-5	-8.75988E-5	1.88320E-5	2.72139E-5	-4.48384E-5	6.03310E-5	-2.71324E-5	-5.57241E-5	8.89869E-6	1.07549E-4	1.46642E-4	-1.69340E-5	-1.30365E-4	-2.35562E-5	-1.34351E-7	-5.77437E-5	5.52890E-7	2.53142E-5	-2.25389E-3	-2.25389E-3	-2.25389E-3	-3.67419E-3	-3.65558E-3	-3.59642E-3	-3.56409E-3	-3.38431E-3	-3.40832E-3	-3.45379E-3	-3.53451E-3	-3.47094E-3	-3.32841E-3	-3.44387E-3	-3.34197E-3	-3.24567E-3	-3.33740E-3	-3.21807E-3	-3.19096E-3	-3.17453E-3	-3.13742E-3	-3.13029E-3	-3.13000E-3	-2.99481E-3	-2.96818E-3	-2.98945E-3	-2.87620E-3	-2.86872E-3	-2.63240E-3
4.24342E+2	2.69867E-5	4.67989E-5	4.80622E-5	1.45994E-5	-5.42816E-5	-7.69600E-7	-8.20399E-5	3.42246E-5	4.38311E-5	-5.22361E-5	-2.63909E-6	1.61258E-5	7.96575E-5	-3.55757E-5	-5.90119E-5	5.83909E-5	2.21854E-5	-7.80449E-5	-3.29900E-5	6.72636E-6	-2.33828E-3	-2.33828E-3	-2.33828E-3	-3.78022E-3	-3.67085E-3	-3.55779E-3	-3.73423E-3	-3.50129E-3	-3.68517E-3	-3.62105E-3	-3.59250E-3	-3.47937E-3	-3.46185E-3	-3.66373E-3	-3.48903E-3	-3.61789E-3	-3.42768E-3	-3.39105E-3	-3.33100E-3	-3.27541E-3	-3.19048E-3	-3.20939E-3	-3.18842E-3	-3.14502E-3	-3.07213E-3	-2.98490E-3	-2.96590E-3	-2.98520E-3	-2.76542E-3
4.24920E+2	1.85251E-5	4.49463E-5	1.58953E-5	2.11039E-5	-2.60786E-5	1.05297E-5	1.26293E-5	-2.94066E-5	-1.15990E-6	-2.30186E-5	1.89604E-6	7.45914E-5	6.80754E-6	2.77370E-5	-4.34849E-5	6.31178E-5	-1.03813E-4	-7.31630E-5	-7.94099E-6	1.02866E-5	-2.39261E-3	-2.39261E-3	-2.39261E-3	-3.94240E-3	-3.83387E-3	-3.72846E-3	-3.79615E-3	-3.60909E-3	-3.75945E-3	-3.84637E-3	-3.83630E-3	-3.60640E-3	-3.48589E-3	-3.61905E-3	-3.63965E-3	-3.50445E-3	-3.50323E-3	-3.44542E-3	-3.46034E-3	-3.29750E-3	-3.39691E-3	-3.33947E-3	-3.27862E-3	-3.21030E-3	-3.15907E-3	-3.09398E-3	-2.98227E-3	-3.01214E-3	-2.87140E-3
4.25498E+2	4.59290E-5	-1.39992E-6	-5.24419E-5	7.83185E-5	-6.98260E-5	-1.84079E-5	3.86569E-5	-7.39167E-6	3.72595E-5	-2.00974E-5	1.43117E-5	3.61131E-5	7.43468E-6	3.99382E-5	-5.40644E-5	4.57079E-5	-5.10765E-5	-9.18505E-5	7.66726E-7	2.21200E-5	-2.49991E-3	-2.49991E-3	-2.49991E-3	-3.94122E-3	-3.97782E-3	-3.74581E-3	-3.91500E-3	-3.71825E-3	-3.83199E-3	-3.89557E-3	-3.77575E-3	-3.87784E-3	-3.74831E-3	-3.80959E-3	-3.80082E-3	-3.57738E-3	-3.60467E-3	-3.59992E-3	-3.55765E-3	-3.45044E-3	-3.46560E-3	-3.34933E-3	-3.39765E-3	-3.27280E-3	-3.25950E-3	-3.14475E-3	-3.12054E-3	-3.06647E-3	-2.90628E-3
4.26076E+2	1.32966E-4	-1.50690E-5	2.64289E-5	-1.03699E-5	2.79673E-5	5.07847E-5	7.71781E-5	-2.69889E-5	-4.91772E-5	-2.69278E-5	1.24036E-5	-2.67378E-5	4.42782E-5	-7.12734E-5	-4.91872E-5	6.70796E-5	-2.46073E-5	-1.00968E-4	-3.53088E-5	-2.47199E-6	-2.61831E-3	-2.61831E-3	-2.61831E-3	-4.07491E-3	-4.07998E-3	-3.93456E-3	-4.05314E-3	-3.99691E-3	-3.95573E-3	-3.93493E-3	-3.93498E-3	-4.05132E-3	-3.88038E-3	-3.87844E-3	-3.98756E-3	-3.94603E-3	-3.68829E-3	-3.77515E-3	-3.61571E-3	-3.72044E-3	-3.46263E-3	-3.37241E-3	-3.46526E-3	-3.46010E-3	-3.38069E-3	-3.26147E-3	-3.29656E-3	-3.20407E-3	-2.99043E-3
4.26654E+2	9.94937E-5	-2.77697E-5	1.70948E-4	-1.23115E-4	-2.92441E-5	4.24492E-5	4.79358E-6	2.16479E-5	-1.09825E-4	7.40962E-5	8.44099E-5	-1.80803E-5	-3.70059E-6	-8.12414E-5	2.57939E-5	-1.85924E-5	-4.33847E-5	-8.28918E-5	8.26246E-6	5.94987E-6	-2.67132E-3	-2.67132E-3	-2.67132E-3	-4.25328E-3	-4.20898E-3	-4.04910E-3	-4.06539E-3	-4.16448E-3	-4.06749E-3	-4.01236E-3	-3.87815E-3	-4.16088E-3	-3.94567E-3	-3.87088E-3	-3.98852E-3	-4.00721E-3	-3.75671E-3	-3.83983E-3	-3.66822E-3	-3.71105E-3	-3.61061E-3	-3.55136E-3	-3.49738E-3	-3.45964E-3	-3.50331E-3	-3.34489E-3	-3.37430E-3	-3.30556E-3	-3.06625E-3
4.27232E+2	-1.30590E-4	6.33082E-6	1.37874E-4	-6.17233E-5	-9.88807E-5	9.74994E-5	1.21053E-4	5.85375E-5	-3.14628E-5	-2.43148E-5	9.47317E-5	8.32604E-5	-4.33901E-5	-8.33664E-5	5.89856E-5	-4.68471E-5	-4.79314E-5	-5.07272E-5	-3.79176E-5	-1.12126E-6	-2.74461E-3	-2.74461E-3	-2.74461E-3	-4.41102E-3	-4.41523E-3	-4.17378E-3	-4.20974E-3	-4.25100E-3	-4.24369E-3	-4.18071E-3	-4.14806E-3	-4.31312E-3	-4.05147E-3	-4.08426E-3	-3.96255E-3	-4.02838E-3	-3.76706E-3	-3.96703E-3	-3.80709E-3	-3.72299E-3	-3.62564E-3	-3.62660E-3	-3.67322E-3	-3.50324E-3	-3.51729E-3	-3.40664E-3	-3.43049E-3	-3.32033E-3	-3.18316E-3
4.27810E+2	-9.12363E-7	-3.13946E-5	5.30714E-5	-9.22233E-6	-6.93685E-5	1.25954E-4	1.27182E-4	-2.72579E-6	-6.41366E-6	-1.17359E-5	-3.74860E-5	8.90909E-5	2.42076E-5	-8.84730E-5	-1.50327E-5	1.74026E-6	-9.89275E-5	-3.15716E-5	-2.46450E-5	6.66342E-6	-2.84573E-3	-2.84573E-3	-2.84573E-3	-4.56859E-3	-4.41152E-3	-4.47509E-3	-4.41289E-3	-4.33306E-3	-4.34149E-3	-4.35240E-3	-4.29429E-3	-4.30718E-3	-4.10966E-3	-4.21859E-3	-4.01521E-3	-4.04323E-3	-4.04585E-3	-4.03823E-3	-3.98477E-3	-3.75543E-3	-3.69301E-3	-3.70297E-3	-3.64144E-3	-3.56591E-3	-3.63713E-3	-3.38873E-3	-3.46677E-3	-3.40914E-3	-3.33818E-3
4.28388E+2	1.47057E-4	-5.90494E-5	3.27016E-5	-1.54740E-5	-8.40010E-5	-2.80269E-6	1.45919E-5	2.92927E-5	-8.34814E-6	1.59062E-5	8.89134E-5	-2.62064E-6	6.78158E-5	-5.62357E-5	-1.05266E-4	-2.97798E-5	5.10194E-5	-6.84309E-5	-9.84053E-6	-5.44938E-6	-2.93223E-3	-2.93223E-3	-2.93223E-3	-4.64465E-3	-4.44792E-3	-4.51342E-3	-4.60644E-3	-4.50832E-3	-4.29945E-3	-4.42626E-3	-4.21420E-3	-4.34886E-3	-4.35403E-3	-4.30010E-3	-4.15481E-3	-4.26132E-3	-4.21238E-3	-4.08223E-3	-4.02286E-3	-3.98133E-3	-3.82782E-3	-3.84252E-3	-3.72023E-3	-3.73609E-3	-3.66227E-3	-3.55409E-3	-3.45890E-3	-3.45464E-3	-3.41465E-3
4.28966E+2	1.73236E-4	-9.27928E-5	4.26821E-5	9.83432E-6	-1.23325E-4	-3.73346E-6	4.20889E-5	5.69430E-5	-1.80094E-5	3.98205E-5	5.78272E-5	4.02976E-5	7.87985E-5	-9.09754E-5	-1.31064E-4	5.19460E-5	-3.75954E-5	-5.59482E-5	-2.58200E-5	-1.42106E-5	-3.00614E-3	-3.00614E-3	-3.00614E-3	-4.68349E-3	-4.81969E-3	-4.65644E-3	-4.61909E-3	-4.57285E-3	-4.44734E-3	-4.64927E-3	-4.39459E-3	-4.43023E-3	-4.36400E-3	-4.33338E-3	-4.19891E-3	-4.24568E-3	-4.30237E-3	-4.22480E-3	-4.14064E-3	-4.05446E-3	-4.01457E-3	-3.97694E-3	-3.84030E-3	-3.70487E-3	-3.79821E-3	-3.72548E-3	-3.56112E-3	-3.57730E-3	-3.39449E-3
4.29545E+2	3.71849E-5	-3.91042E-5	1.06161E-4	7.57261E-5	-5.48118E-5	-1.34578E-5	1.12755E-4	-1.87183E-5	-7.66591E-5	2.15794E-5	-4.31815E-6	-7.66181E-5	-4.25212E-5	3.71817E-6	-2.70437E-5	-3.23993E-5	1.17685E-5	7.37524E-6	-5.97463E-6	1.53586E-5	-3.03315E-3	-3.03315E-3	-3.03315E-3	-4.91027E-3	-5.02153E-3	-4.84029E-3	-4.62842E-3	-4.66343E-3	-4.70011E-3	-4.68768E-3	-4.51308E-3	-4.52157E-3	-4.52121E-3	-4.43297E-3	-4.38509E-3	-4.28852E-3	-4.32715E-3	-4.22078E-3	-4.13028E-3	-4.15214E-3	-4.11150E-3	-4.00768E-3	-3.95807E-3	-3.83398E-3	-3.74088E-3	-3.81728E-3	-3.62276E-3	-3.58486E-3	-3.48044E-3
4.30123E+2	-3.87623E-5	4.29286E-5	8.34820E-5	8.12335E-5	-2.57523E-5	1.38389E-5	4.26705E-5	-4.06938E-5	-1.03411E-4	-2.04721E-5	4.45268E-6	-3.46434E-5	7.87148E-6	-3.00403E-5	3.05417E-5	-5.91091E-5	5.86713E-5	-3.88114E-5	9.22579E-6	1.67795E-5	-3.14226E-3	-3.14226E-3	-3.14226E-3	-5.04398E-3	-5.03644E-3	-4.79855E-3	-4.79064E-3	-4.89739E-3	-4.68585E-3	-4.71810E-3	-4.64451E-3	-4.59232E-3	-4.55657E-3	-4.62873E-3	-4.45319E-3	-4.35847E-3	-4.35982E-3	-4.43022E-3	-4.29848E-3	-4.22667E-3	-4.12779E-3	-4.16006E-3	-3.90273E-3	-3.92418E-3	-3.79333E-3	-3.87734E-3	-3.63741E-3	-3.66742E-3	-3.59174E-3
4.30701E+2	-1.13414E-4	1.58562E-6	6.89109E-5	9.21675E-5	-4.35773E-5	4.88800E-5	1.89420E-5	1.00383E-5	1.70947E-5	3.80098E-5	5.41637E-6	-9.88443E-5	9.36298E-5	-2.78842E-5	-3.25761E-5	-7.46615E-5	5.64735E-5	-5.83962E-5	-9.69962E-6	7.90486E-6	-3.25443E-3	-3.25443E-3	-3.25443E-3	-5.09215E-3	-5.22462E-3	-5.10263E-3	-4.88131E-3	-4.98911E-3	-4.68564E-3	-4.80556E-3	-4.75154E-3	-4.60028E-3	-4.65747E-3	-4.75218E-3	-4.66818E-3	-4.40240E-3	-4.51345E-3	-4.59587E-3	-4.43227E-3	-4.34372E-3	-4.25239E-3	-4.24893E-3	-3.99555E-3	-4.03259E-3	-3.99480E-3	-3.89900E-3	-3.75086E-3	-3.80678E-3	-3.65988E-3
4.31280E+2	-3.15367E-5	-3.63256E-5	-2.21728E-5	1.97964E-5	-6.38730E-5	1.85091E-6	-3.63326E-5	-2.18388E-6	9.39670E-5	9.78508E-5	-7.80099E-6	-4.16406E-5	1.36592E-5	-3.36851E-5	7.23688E-5	-2.75619E-5	-5.81959E-6	-2.58205E-5	8.78028E-6	2.64798E-5	-3.30172E-3	-3.30172E-3	-3.30172E-3	-5.22231E-3	-5.27556E-3	-5.15474E-3	-5.06057E-3	-4.97036E-3	-4.83426E-3	-4.81839E-3	-4.83106E-3	-4.90068E-3	-4.78977E-3	-4.90238E-3	-4.73959E-3	-4.58751E-3	-4.61500E-3	-4.60156E-3	-4.40465E-3	-4.42806E-3	-4.37304E-3	-4.24713E-3	-4.12966E-3	-4.13248E-3	-4.05203E-3	-3.94057E-3	-3.82727E-3	-3.87852E-3	-3.63801E-3
4.31858E+2	-4.88218E-5	-4.76004E-5	-1.59441E-5	-8.22896E-5	-3.14222E-5	4.53761E-5	9.23886E-5	6.51274E-5	8.00073E-5	1.10881E-4	-5.98327E-5	2.75324E-5	-5.17655E-5	-3.53962E-5	-8.83162E-5	-1.09107E-5	2.34443E-5	-3.12031E-5	1.08040E-5	4.79408E-5	-3.37917E-3	-3.37917E-3	-3.37917E-3	-5.26309E-3	-5.26358E-3	-5.17018E-3	-5.10207E-3	-5.02925E-3	-5.05419E-3	-4.95690E-3	-5.01920E-3	-4.97700E-3	-4.84317E-3	-5.12589E-3	-4.84639E-3	-4.57766E-3	-4.62912E-3	-4.60718E-3	-4.62245E-3	-4.46546E-3	-4.36035E-3	-4.32149E-3	-4.22087E-3	-4.16937E-3	-4.17092E-3	-3.99707E-3	-3.97461E-3	-3.89277E-3	-3.73118E-3
4.32436E+2	2.58241E-5	3.31181E-5	-9.06530E-5	1.41575E-5	-9.32323E-5	-7.50518E-5	6.98362E-5	6.23092E-5	4.40806E-5	1.35348E-4	-1.18723E-4	1.12717E-4	4.61349E-5	2.59341E-5	-1.04592E-4	-7.00991E-5	6.53886E-5	-5.32928E-5	-3.22029E-5	2.99796E-6	-3.46561E-3	-3.46561E-3	-3.46561E-3	-5.38883E-3	-5.52757E-3	-5.32598E-3	-5.18018E-3	-5.12391E-3	-5.31313E-3	-5.28092E-3	-5.24362E-3	-5.11958E-3	-5.08813E-3	-5.13228E-3	-5.01294E-3	-4.80349E-3	-4.77857E-3	-4.73743E-3	-4.68354E-3	-4.61726E-3	-4.47849E-3	-4.40253E-3	-4.36912E-3	-4.25633E-3	-4.28630E-3	-4.15985E-3	-4.02858E-3	-4.05768E-3	-3.86526E-3
4.33015E+2	8.75528E-5	1.55165E-5	-6.42200E-5	-9.10265E-6	2.19536E-5	-1.03043E-4	-4.46527E-5	3.95776E-5	2.23057E-5	8.18338E-5	-1.47538E-4	1.08497E-5	1.10709E-4	-1.63039E-5	1.87981E-5	-2.90460E-5	2.01624E-6	1.90361E-5	-1.55968E-5	-6.46206E-7	-3.48580E-3	-3.48580E-3	-3.48580E-3	-5.50110E-3	-5.60710E-3	-5.47284E-3	-5.37215E-3	-5.30034E-3	-5.26112E-3	-5.36683E-3	-5.37206E-3	-5.14478E-3	-5.25846E-3	-5.15221E-3	-4.97726E-3	-4.95576E-3	-4.99259E-3	-4.90154E-3	-4.74551E-3	-4.61931E-3	-4.56135E-3	-4.48676E-3	-4.50781E-3	-4.33388E-3	-4.32657E-3	-4.32990E-3	-4.07755E-3	-3.96716E-3	-3.90689E-3
4.33594E+2	5.10925E-5	9.24710E-6	4.65641E-6	-3.59648E-5	-3.63728E-5	-4.89817E-5	-6.23428E-5	9.73515E-5	8.33314E-5	8.99334E-5	-1.95893E-5	-8.37630E-5	1.06863E-5	-3.71109E-5	5.45700E-5	-5.59998E-5	3.53841E-5	-4.59383E-5	7.10806E-7	-1.09000E-5	-3.61274E-3	-3.61274E-3	-3.61274E-3	-5.84472E-3	-5.67446E-3	-5.72503E-3	-5.43410E-3	-5.48486E-3	-5.24440E-3	-5.42541E-3	-5.39645E-3	-5.29158E-3	-5.19540E-3	-5.20296E-3	-5.14246E-3	-5.02143E-3	-4.97371E-3	-4.77974E-3	-4.81224E-3	-4.71158E-3	-4.59248E-3	-4.61770E-3	-4.58655E-3	-4.55789E-3	-4.36381E-3	-4.22894E-3	-4.14940E-3	-4.12095E-3	-3.95019E-3
4.34172E+2	1.07128E-5	3.53856E-5	4.79736E-5	2.70143E-5	-7.00757E-5	-2.12021E-5	-7.18190E-5	2.46140E-5	5.60788E-5	-1.81037E-5	5.10841E-5	6.01925E-5	-8.72383E-5	1.12509E-5	1.34535E-4	-5.37802E-5	-2.47523E-6	-1.06359E-4	-1.72335E-5	-1.05545E-5	-3.67829E-3	-3.67829E-3	-3.67829E-3	-5.95985E-3	-5.85840E-3	-5.67029E-3	-5.61256E-3	-5.60640E-3	-5.51063E-3	-5.41245E-3	-5.46949E-3	-5.45500E-3	-5.22990E-3	-5.35174E-3	-5.09878E-3	-5.08852E-3	-5.08869E-3	-4.92702E-3	-4.94666E-3	-4.77535E-3	-4.77846E-3	-4.73413E-3	-4.68596E-3	-4.59289E-3	-4.36863E-3	-4.45915E-3	-4.22657E-3	-4.18247E-3	-3.97432E-3
4.34751E+2	5.27317E-5	1.60936E-5	1.13441E-4	-6.40943E-5	-1.19482E-4	-1.24865E-5	-4.94370E-6	3.06893E-5	-2.25917E-5	-3.78904E-5	5.31128E-5	5.08735E-5	-5.00988E-5	2.78480E-5	7.55763E-5	-4.10787E-5	-2.84883E-5	-3.94716E-5	-8.26107E-6	8.52080E-6	-3.75000E-3	-3.75000E-3	-3.75000E-3	-5.90657E-3	-5.89082E-3	-5.87570E-3	-5.64193E-3	-5.73563E-3	-5.64949E-3	-5.48276E-3	-5.59792E-3	-5.34834E-3	-5.41065E-3	-5.37456E-3	-5.14528E-3	-5.16201E-3	-5.12665E-3	-5.13138E-3	-4.93177E-3	-4.80104E-3	-4.83852E-3	-4.70705E-3	-4.78771E-3	-4.66812E-3	-4.47308E-3	-4.47707E-3	-4.20465E-3	-4.23253E-3	-4.05940E-3
4.35330E+2	-9.40309E-5	4.17364E-5	1.05048E-4	-4.04365E-5	-1.30635E-4	2.56365E-5	6.83623E-6	2.23861E-5	-7.69694E-7	-3.97808E-6	6.12018E-5	-4.69563E-5	-4.13536E-5	5.42269E-5	3.67848E-5	2.75447E-5	-2.62808E-5	3.26479E-6	-3.64904E-6	3.42381E-6	-3.79956E-3	-3.79956E-3	-3.79956E-3	-6.07213E-3	-6.00460E-3	-6.04816E-3	-5.81351E-3	-5.78761E-3	-5.77862E-3	-5.58852E-3	-5.71626E-3	-5.62835E-3	-5.45655E-3	-5.48897E-3	-5.34302E-3	-5.32392E-3	-5.16043E-3	-5.16532E-3	-5.18530E-3	-4.93995E-3	-4.86315E-3	-4.84550E-3	-4.81348E-3	-4.69702E-3	-4.56468E-3	-4.50365E-3	-4.38815E-3	-4.30884E-3	-4.08491E-3
4.35908E+2	-3.44433E-5	7.24036E-5	2.29634E-5	-3.80287E-6	-6.48447E-5	2.07003E-5	-1.20933E-5	-6.14875E-5	1.94572E-5	-5.66696E-6	-2.74170E-5	-7.06733E-7	5.72299E-5	8.04050E-5	8.18281E-5	-1.03482E-5	-1.02213E-4	-5.25594E-6	-3.56863E-5	8.97871E-6	-3.88888E-3	-3.88888E-3	-3.88888E-3	-6.30364E-3	-6.09610E-3	-6.28270E-3	-6.06448E-3	-5.84896E-3	-5.90587E-3	-5.63329E-3	-5.77650E-3	-5.72782E-3	-5.60533E-3	-5.59359E-3	-5.42991E-3	-5.40746E-3	-5.31676E-3	-5.16340E-3	-5.28158E-3	-5.10333E-3	-5.01555E-3	-4.90681E-3	-4.92011E-3	-4.73785E-3	-4.57838E-3	-4.58712E-3	-4.49208E-3	-4.39024E-3	-4.15486E-3
4.36487E+2	1.51003E-4	3.78458E-5	5.41006E-5	3.32045E-5	-9.50460E-5	3.98499E-5	5.09265E-5	-5.11658E-5	4.82713E-5	1.57407E-5	-1.12418E-4	4.37411E-5	-3.79634E-6	4.07799E-5	5.30406E-5	-2.44664E-5	-1.28052E-4	-7.45540E-5	-4.22273E-5	-3.67780E-5	-3.96741E-3	-3.96741E-3	-3.96741E-3	-6.32733E-3	-6.33509E-3	-6.46528E-3	-6.08172E-3	-5.94951E-3	-6.04858E-3	-5.91816E-3	-5.85832E-3	-5.85160E-3	-5.77899E-3	-5.67785E-3	-5.53414E-3	-5.42012E-3	-5.42582E-3	-5.35188E-3	-5.25922E-3	-5.22030E-3	-5.01771E-3	-4.96653E-3	-4.94060E-3	-4.84300E-3	-4.60955E-3	-4.56101E-3	-4.55584E-3	-4.49566E-3	-4.31054E-3
4.37066E+2	5.36244E-5	-6.89406E-6	1.11093E-4	3.33509E-5	-8.33116E-5	-6.81375E-5	1.01582E-4	2.32352E-5	6.37191E-5	5.93492E-7	-5.00412E-5	3.77532E-5	5.41585E-6	-6.28882E-5	4.47517E-5	-2.31272E-5	-6.68744E-5	-7.26979E-5	-2.76406E-5	-1.35055E-5	-4.01930E-3	-4.01930E-3	-4.01930E-3	-6.47425E-3	-6.46659E-3	-6.45247E-3	-6.18445E-3	-5.86531E-3	-6.02096E-3	-5.94886E-3	-5.81955E-3	-5.98730E-3	-5.88275E-3	-5.67343E-3	-5.63853E-3	-5.40768E-3	-5.41512E-3	-5.41056E-3	-5.32489E-3	-5.26457E-3	-5.10142E-3	-4.98702E-3	-5.00204E-3	-4.88510E-3	-4.74242E-3	-4.61723E-3	-4.56148E-3	-4.49285E-3	-4.40578E-3
4.37645E+2	-6.67827E-5	-3.27772E-5	5.09727E-5	1.54825E-6	-1.12464E-5	-3.58336E-5	9.40173E-5	4.85014E-5	5.59623E-5	1.14805E-4	-2.35880E-5	-2.95978E-5	-5.92687E-5	-2.31820E-5	3.09945E-6	-1.59840E-5	-4.60469E-5	-5.85766E-5	6.51290E-6	2.74646E-5	-4.07904E-3	-4.07904E-3	-4.07904E-3	-6.54193E-3	-6.23315E-3	-6.35181E-3	-6.42071E-3	-6.03182E-3	-6.14858E-3	-6.02178E-3	-5.96775E-3	-6.05494E-3	-5.88240E-3	-5.71854E-3	-5.75446E-3	-5.55606E-3	-5.41597E-3	-5.41494E-3	-5.44067E-3	-5.33690E-3	-5.33569E-3	-5.08047E-3	-5.05767E-3	-4.98057E-3	-4.74724E-3	-4.68862E-3	-4.55087E-3	-4.48058E-3	-4.43176E-3
4.38224E+2	3.79811E-5	1.02520E-4	-5.22752E-5	-9.30155E-7	-8.44401E-5	-7.02043E-5	2.17742E-5	-3.90354E-5	-3.29629E-6	5.91844E-5	1.72700E-6	3.35069E-5	5.15249E-5	1.78130E-5	-2.06653E-5	4.61816E-5	-8.65322E-5	-4.25556E-5	1.05175E-5	1.72039E-5	-4.14283E-3	-4.14283E-3	-4.14283E-3	-6.61079E-3	-6.37939E-3	-6.35082E-3	-6.45201E-3	-6.26883E-3	-6.17471E-3	-6.12696E-3	-6.21059E-3	-6.15178E-3	-5.95440E-3	-5.82719E-3	-5.83009E-3	-5.60937E-3	-5.41921E-3	-5.59285E-3	-5.42460E-3	-5.44884E-3	-5.36819E-3	-5.11296E-3	-5.12987E-3	-5.06009E-3	-4.77507E-3	-4.90260E-3	-4.64868E-3	-4.52481E-3	-4.52855E-3
4.38803E+2	8.77752E-5	2.44489E-5	4.83633E-5	-5.98559E-7	-4.71697E-6	-3.49930E-5	-1.81273E-5	1.76422E-5	7.36223E-6	4.43429E-5	-7.01434E-5	7.00054E-5	8.56835E-6	-1.30263E-6	-7.62200E-5	-1.57801E-5	-5.61991E-5	-4.44859E-5	1.42964E-6	1.26287E-5	-4.22007E-3	-4.22007E-3	-4.22007E-3	-6.47434E-3	-6.44176E-3	-6.47977E-3	-6.56510E-3	-6.47771E-3	-6.23078E-3	-6.06507E-3	-6.20119E-3	-6.11799E-3	-5.95960E-3	-5.90476E-3	-5.82935E-3	-5.69129E-3	-5.61322E-3	-5.59573E-3	-5.45544E-3	-5.42244E-3	-5.25921E-3	-5.15048E-3	-5.14264E-3	-5.09490E-3	-4.87537E-3	-4.88776E-3	-4.70721E-3	-4.58668E-3	-4.51205E-3
4.39382E+2	-5.12164E-5	1.06048E-4	-3.15848E-6	9.45024E-5	-8.53757E-5	9.57687E-7	-5.82158E-6	-5.31856E-6	7.04793E-6	-2.69274E-5	-4.82283E-5	3.96322E-5	5.86250E-5	8.78231E-5	-1.36497E-4	-5.67458E-6	8.77500E-6	-5.26964E-5	-1.51420E-5	3.26449E-5	-4.25752E-3	-4.25752E-3	-4.25752E-3	-6.68626E-3	-6.38661E-3	-6.51252E-3	-6.53852E-3	-6.37748E-3	-6.30488E-3	-6.32373E-3	-6.18374E-3	-6.33060E-3	-6.14155E-3	-6.10512E-3	-5.78071E-3	-5.90400E-3	-5.89441E-3	-5.65805E-3	-5.55781E-3	-5.53458E-3	-5.40942E-3	-5.29280E-3	-5.22390E-3	-5.11638E-3	-5.02320E-3	-4.98201E-3	-4.86449E-3	-4.64670E-3	-4.58726E-3
4.39961E+2	-7.61984E-5	1.07636E-5	-6.39194E-6	1.14406E-4	-2.84150E-5	1.81053E-5	6.89930E-5	-5.52365E-5	-3.11232E-5	7.98300E-5	3.17694E-6	-8.50414E-6	9.46144E-5	5.68489E-5	-7.11729E-5	-3.41815E-5	-6.80346E-5	-9.72633E-5	9.38452E-6	2.03985E-5	-4.34567E-3	-4.34567E-3	-4.34567E-3	-6.90136E-3	-6.45224E-3	-6.67099E-3	-6.60036E-3	-6.58994E-3	-6.21095E-3	-6.44797E-3	-6.23817E-3	-6.30214E-3	-6.16562E-3	-6.15629E-3	-5.96987E-3	-5.94379E-3	-5.87331E-3	-5.74133E-3	-5.65061E-3	-5.55473E-3	-5.48062E-3	-5.33271E-3	-5.33563E-3	-5.17814E-3	-5.05574E-3	-4.98962E-3	-4.91174E-3	-4.66916E-3	-4.60950E-3
4.40540E+2	-5.34197E-5	-9.94695E-6	-2.82985E-5	3.20066E-5	4.24445E-5	-7.89689E-5	7.06680E-5	-6.48737E-5	-2.33141E-5	1.16339E-4	4.07954E-5	-4.12686E-5	-5.17054E-6	4.85641E-5	-9.52192E-6	6.44314E-5	-9.11959E-5	-4.46779E-5	7.92058E-6	2.74873E-5	-4.34116E-3	-4.34116E-3	-4.34116E-3	-6.71943E-3	-6.63894E-3	-6.73514E-3	-6.77618E-3	-6.55486E-3	-6.34213E-3	-6.36211E-3	-6.35283E-3	-6.39556E-3	-6.13198E-3	-6.19370E-3	-5.94113E-3	-5.88707E-3	-5.98385E-3	-5.85180E-3	-5.73490E-3	-5.59078E-3	-5.47374E-3	-5.38885E-3	-5.32824E-3	-5.23114E-3	-5.06130E-3	-5.06743E-3	-4.90071E-3	-4.74209E-3	-4.68723E-3
4.41119E+2	-8.66849E-6	8.20782E-5	-6.45730E-5	6.88283E-5	-3.49971E-5	2.73488E-5	-3.61522E-5	-3.45931E-5	1.05444E-4	-2.17993E-5	4.43333E-6	6.27444E-6	-4.19866E-5	4.05636E-5	8.48293E-5	-4.02705E-5	-7.94389E-5	-4.45277E-5	-1.70170E-5	4.22431E-6	-4.40018E-3	-4.40018E-3	-4.40018E-3	-6.79535E-3	-7.02262E-3	-6.68951E-3	-6.81055E-3	-6.68583E-3	-6.54352E-3	-6.50008E-3	-6.46397E-3	-6.53465E-3	-6.21100E-3	-6.35350E-3	-6.17668E-3	-6.01787E-3	-6.06652E-3	-5.97375E-3	-5.88228E-3	-5.65550E-3	-5.59561E-3	-5.44915E-3	-5.38157E-3	-5.17677E-3	-5.15393E-3	-5.10666E-3	-4.93552E-3	-4.87464E-3	-4.78333E-3
4.41699E+2	2.76196E-6	1.23466E-4	4.28038E-5	7.51406E-6	-1.38866E-4	-6.19504E-5	9.69080E-5	-4.07440E-5	6.17662E-5	-3.18298E-5	3.06486E-5	6.91254E-5	-3.44258E-5	1.39632E-5	-5.26021E-6	1.91833E-5	-1.22481E-4	-4.96852E-5	-5.98523E-6	2.30874E-5	-4.49918E-3	-4.49918E-3	-4.49918E-3	-7.11288E-3	-7.11600E-3	-6.86842E-3	-7.01715E-3	-6.75565E-3	-6.60032E-3	-6.56363E-3	-6.55071E-3	-6.41403E-3	-6.35173E-3	-6.43005E-3	-6.11365E-3	-6.21151E-3	-6.04673E-3	-5.99782E-3	-5.90972E-3	-5.75433E-3	-5.74999E-3	-5.62951E-3	-5.41823E-3	-5.28960E-3	-5.23300E-3	-5.11820E-3	-4.99546E-3	-4.90239E-3	-4.81438E-3
4.42278E+2	2.42048E-6	9.65988E-6	-3.39465E-5	2.49207E-5	-1.11157E-4	-1.37469E-4	9.25586E-6	1.71913E-5	1.06441E-6	1.65393E-5	-1.08262E-5	1.93454E-5	3.42912E-5	4.80410E-5	3.12552E-6	1.37649E-4	2.24086E-5	-6.83904E-5	-7.31905E-6	2.31956E-5	-4.53836E-3	-4.53836E-3	-4.53836E-3	-7.14793E-3	-7.21909E-3	-7.05735E-3	-6.99384E-3	-6.86025E-3	-6.59682E-3	-6.67481E-3	-6.63704E-3	-6.69830E-3	-6.26013E-3	-6.47430E-3	-6.14036E-3	-6.20572E-3	-6.07010E-3	-6.05401E-3	-5.81532E-3	-5.77358E-3	-5.65630E-3	-5.55662E-3	-5.41559E-3	-5.33217E-3	-5.27488E-3	-5.11463E-3	-5.03913E-3	-4.89908E-3	-4.87681E-3
4.42857E+2	-7.08665E-6	8.47865E-5	8.24221E-6	-2.59197E-5	-1.22933E-4	3.88189E-5	-2.06834E-5	-3.27531E-5	-1.48821E-5	6.58624E-5	-3.80334E-5	2.27388E-6	2.77323E-5	1.14882E-6	2.47081E-5	4.78202E-6	-5.55956E-6	-1.38160E-5	1.58316E-5	7.48017E-6	-4.56520E-3	-4.56520E-3	-4.56520E-3	-7.04245E-3	-7.27148E-3	-7.24298E-3	-7.03292E-3	-6.90468E-3	-6.75882E-3	-6.65372E-3	-6.84776E-3	-6.59678E-3	-6.30847E-3	-6.35759E-3	-6.19339E-3	-6.23976E-3	-5.98584E-3	-6.16032E-3	-5.89619E-3	-5.78319E-3	-5.61144E-3	-5.64174E-3	-5.47687E-3	-5.53785E-3	-5.27728E-3	-5.20068E-3	-5.15742E-3	-4.98968E-3	-4.78444E-3
4.43437E+2	-5.69817E-5	-1.90727E-5	5.29259E-5	-2.26280E-5	-7.84744E-5	1.02634E-4	2.90298E-6	-3.86913E-5	-4.67209E-5	1.98592E-4	-2.18740E-5	8.96728E-5	4.48113E-5	-9.27465E-5	2.95398E-6	-2.04919E-5	-1.63747E-4	1.07586E-5	2.87020E-5	2.74749E-5	-4.61159E-3	-4.61159E-3	-4.61159E-3	-7.15381E-3	-7.06491E-3	-7.23573E-3	-7.11455E-3	-7.00395E-3	-6.81328E-3	-6.73409E-3	-6.95767E-3	-6.80019E-3	-6.44449E-3	-6.56317E-3	-6.39597E-3	-6.20074E-3	-6.12116E-3	-6.27805E-3	-5.92171E-3	-5.81035E-3	-5.78375E-3	-5.71710E-3	-5.56372E-3	-5.46386E-3	-5.29522E-3	-5.20522E-3	-5.08895E-3	-5.00857E-3	-4.86044E-3
4.44016E+2	-5.96840E-5	-6.57461E-5	7.93665E-5	4.68837E-5	-1.98090E-5	-4.15475E-5	-3.16458E-6	-5.26948E-5	7.24568E-6	1.82841E-4	3.29453E-5	1.33910E-4	1.06108E-5	-1.44540E-4	8.06285E-5	1.77379E-5	-2.16306E-4	-9.99475E-6	1.16268E-5	9.69074E-6	-4.68298E-3	-4.68298E-3	-4.68298E-3	-7.23707E-3	-7.31400E-3	-7.25987E-3	-6.99520E-3	-7.13956E-3	-6.94901E-3	-6.80138E-3	-6.89822E-3	-6.77637E-3	-6.48381E-3	-6.60557E-3	-6.41700E-3	-6.37992E-3	-6.29460E-3	-6.18513E-3	-6.04905E-3	-5.81032E-3	-5.84551E-3	-5.70111E-3	-5.64963E-3	-5.45527E-3	-5.50537E-3	-5.26913E-3	-5.24437E-3	-5.06248E-3	-4.93899E-3
4.44596E+2	6.01145E-5	2.42321E-5	5.07347E-5	-3.58078E-5	-3.05519E-5	-1.13071E-4	-6.87233E-6	-7.88591E-5	2.14992E-5	5.84585E-5	5.94605E-5	3.79689E-5	-1.63642E-6	-7.59601E-5	1.03826E-4	8.66690E-5	-9.40668E-5	-2.98539E-5	-2.37580E-5	-1.25252E-5	-4.75599E-3	-4.75599E-3	-4.75599E-3	-7.31983E-3	-7.39736E-3	-7.33286E-3	-7.19012E-3	-7.23478E-3	-7.12108E-3	-7.08899E-3	-6.93290E-3	-6.88473E-3	-6.63220E-3	-6.74373E-3	-6.56227E-3	-6.38432E-3	-6.44904E-3	-6.23945E-3	-6.26827E-3	-5.99901E-3	-5.86549E-3	-5.83455E-3	-5.78204E-3	-5.48195E-3	-5.52965E-3	-5.37191E-3	-5.29184E-3	-5.17141E-3	-5.08382E-3
4.45175E+2	4.01985E-5	7.69236E-7	1.45340E-5	-5.22878E-5	1.07690E-4	-1.41869E-4	2.58748E-5	-3.56211E-5	-4.65979E-5	8.35407E-5	4.77364E-5	-6.77855E-5	2.10679E-5	1.62390E-5	1.18719E-4	4.50584E-5	-8.42542E-5	-6.84345E-5	-2.06424E-5	-3.93568E-6	-4.78453E-3	-4.78453E-3	-4.78453E-3	-7.52828E-3	-7.53005E-3	-7.32608E-3	-7.29887E-3	-7.07979E-3	-6.98964E-3	-7.10097E-3	-7.01949E-3	-6.94608E-3	-6.79122E-3	-6.70678E-3	-6.61248E-3	-6.40376E-3	-6.50443E-3	-6.36045E-3	-6.30138E-3	-6.10401E-3	-5.83228E-3	-5.91777E-3	-5.81648E-3	-5.54998E-3	-5.49649E-3	-5.46114E-3	-5.34342E-3	-5.24933E-3	-5.05923E-3
4.45755E+2	-9.25062E-5	1.56539E-5	-7.19364E-5	7.89563E-5	8.11274E-5	-1.10614E-4	-4.89186E-5	1.80940E-5	-6.21510E-5	3.84448E-5	6.07516E-5	1.67859E-5	-4.21323E-5	6.97756E-6	1.32835E-4	6.96456E-6	-1.92504E-5	-2.98558E-5	6.00853E-6	1.47649E-5	-4.84572E-3	-4.84572E-3	-4.84572E-3	-7.66641E-3	-7.58001E-3	-7.39211E-3	-7.34633E-3	-7.15634E-3	-7.16988E-3	-7.01311E-3	-7.15227E-3	-7.03945E-3	-6.85002E-3	-6.82734E-3	-6.76376E-3	-6.42970E-3	-6.46083E-3	-6.42518E-3	-6.35233E-3	-6.14984E-3	-6.09301E-3	-5.97564E-3	-5.90507E-3	-5.64882E-3	-5.60010E-3	-5.50850E-3	-5.40570E-3	-5.35648E-3	-5.02572E-3
4.46335E+2	-1.55064E-5	4.76433E-5	-7.42650E-5	9.40786E-5	-9.10525E-6	3.26009E-6	-1.08572E-4	-1.86905E-5	-2.07896E-5	1.39278E-4	-1.57534E-5	4.14851E-5	-6.69698E-5	-4.95634E-5	9.32176E-5	4.18311E-6	-4.91333E-5	-3.09619E-5	1.10133E-5	2.51517E-5	-4.86824E-3	-4.86824E-3	-4.86824E-3	-7.72189E-3	-7.68772E-3	-7.41991E-3	-7.45456E-3	-7.44087E-3	-7.25290E-3	-6.95843E-3	-6.99273E-3	-6.94739E-3	-6.88925E-3	-6.74197E-3	-6.75671E-3	-6.51748E-3	-6.56178E-3	-6.41888E-3	-6.24963E-3	-6.19445E-3	-6.14159E-3	-6.03313E-3	-5.95630E-3	-5.72388E-3	-5.61504E-3	-5.49955E-3	-5.42172E-3	-5.39154E-3	-5.04657E-3
4.46914E+2	8.36696E-5	-6.91435E-5	-5.05450E-5	-5.28150E-5	2.27360E-5	1.29384E-4	1.59039E-6	-8.46699E-5	-3.37045E-5	1.04833E-4	-4.95340E-5	5.43358E-5	-2.28703E-5	3.04572E-5	5.23687E-5	-8.82460E-5	-4.46418E-5	-3.52016E-5	2.43710E-5	2.76261E-5	-4.92951E-3	-4.92951E-3	-4.92951E-3	-7.62094E-3	-7.62951E-3	-7.54888E-3	-7.42025E-3	-7.44949E-3	-7.32379E-3	-6.94743E-3	-7.07534E-3	-6.80953E-3	-6.94844E-3	-6.88281E-3	-6.75479E-3	-6.56279E-3	-6.53112E-3	-6.34956E-3	-6.31216E-3	-6.23996E-3	-6.14524E-3	-6.05165E-3	-5.91988E-3	-5.68116E-3	-5.72267E-3	-5.55037E-3	-5.38775E-3	-5.43662E-3	-5.14639E-3
4.47494E+2	-3.87212E-5	-2.47776E-5	3.67369E-5	-7.65301E-6	-2.83913E-6	2.56902E-5	-2.39586E-5	-2.68985E-5	3.91208E-5	1.09519E-4	1.97213E-5	3.61439E-5	-1.21210E-4	1.01189E-4	-3.52253E-5	-5.95987E-5	-4.93940E-5	1.89593E-5	-8.11500E-6	1.13105E-5	-4.99723E-3	-4.99723E-3	-4.99723E-3	-7.76255E-3	-7.62646E-3	-7.69740E-3	-7.58096E-3	-7.38903E-3	-7.37904E-3	-7.19946E-3	-7.22761E-3	-6.92126E-3	-6.97099E-3	-7.14121E-3	-6.92281E-3	-6.64464E-3	-6.68329E-3	-6.60008E-3	-6.35117E-3	-6.37744E-3	-6.29435E-3	-6.06829E-3	-6.03153E-3	-5.87219E-3	-5.68287E-3	-5.53038E-3	-5.40309E-3	-5.42996E-3	-5.17816E-3
4.48074E+2	2.08814E-5	-1.49546E-5	2.55643E-5	-3.66479E-5	9.94611E-5	-9.35693E-5	-2.68382E-5	9.53702E-5	-2.23604E-5	-5.41084E-6	5.08705E-5	5.10535E-5	4.01788E-6	4.82076E-5	-4.19618E-5	-2.97321E-5	-6.09502E-5	-3.49140E-5	-3.65219E-5	8.43476E-6	-5.02574E-3	-5.02574E-3	-5.02574E-3	-7.89887E-3	-7.85691E-3	-7.69456E-3	-7.62261E-3	-7.62099E-3	-7.43724E-3	-7.05101E-3	-7.25906E-3	-7.10626E-3	-7.03220E-3	-7.13569E-3	-6.97726E-3	-6.70741E-3	-6.76054E-3	-6.72256E-3	-6.47586E-3	-6.39248E-3	-6.25463E-3	-6.16730E-3	-6.00759E-3	-6.00497E-3	-5.87703E-3	-5.59433E-3	-5.55971E-3	-5.46111E-3	-5.19584E-3
4.48654E+2	4.81250E-5	2.69909E-5	-4.29078E-5	-5.59587E-5	2.39901E-5	-1.27875E-5	-2.36546E-5	5.72471E-5	5.02285E-6	3.91748E-5	6.79052E-5	7.15328E-5	-4.36688E-5	8.12420E-5	4.33504E-5	-5.45298E-5	-6.92635E-5	-1.09122E-4	-3.28597E-5	-1.98289E-5	-5.09736E-3	-5.09736E-3	-5.09736E-3	-8.09082E-3	-7.81410E-3	-7.87012E-3	-7.74346E-3	-7.67861E-3	-7.31590E-3	-7.39292E-3	-7.31587E-3	-7.27894E-3	-7.08584E-3	-7.16427E-3	-6.94740E-3	-6.71223E-3	-6.92772E-3	-6.68450E-3	-6.55591E-3	-6.42302E-3	-6.23870E-3	-6.12860E-3	-6.14944E-3	-5.95994E-3	-5.95634E-3	-5.70478E-3	-5.51318E-3	-5.48106E-3	-5.32602E-3
4.49233E+2	-1.80487E-7	3.88268E-5	3.29162E-5	-4.60973E-5	-1.69603E-5	2.62817E-5	-6.54489E-5	1.15929E-4	-4.30835E-5	3.19713E-5	-1.03238E-5	-5.99143E-5	-6.73228E-5	1.09355E-4	9.35739E-5	2.26199E-5	-7.30699E-6	-1.06338E-4	-2.20100E-5	-2.64876E-5	-5.16037E-3	-5.16037E-3	-5.16037E-3	-8.24054E-3	-7.94251E-3	-8.01025E-3	-7.72953E-3	-7.63324E-3	-7.67048E-3	-7.47207E-3	-7.60029E-3	-7.38905E-3	-7.22086E-3	-7.19134E-3	-7.02749E-3	-6.83852E-3	-6.86010E-3	-6.76079E-3	-6.53712E-3	-6.44760E-3	-6.33410E-3	-6.23863E-3	-6.15429E-3	-6.01482E-3	-5.97074E-3	-5.74471E-3	-5.70637E-3	-5.56639E-3	-5.43545E-3
4.49813E+2	-1.31301E-4	-3.50093E-5	9.44935E-5	4.07421E-5	5.19365E-5	-5.25664E-5	-6.62638E-5	3.62073E-5	6.54219E-5	-5.53468E-6	8.82762E-6	-6.74127E-5	-4.45858E-5	1.17492E-4	1.09355E-4	3.17795E-5	-1.03340E-4	-6.47378E-5	-8.00756E-6	2.25030E-5	-5.18617E-3	-5.18617E-3	-5.18617E-3	-8.24967E-3	-8.08799E-3	-7.93823E-3	-7.75072E-3	-7.80868E-3	-7.69549E-3	-7.43005E-3	-7.60683E-3	-7.21128E-3	-7.28590E-3	-7.28442E-3	-7.18554E-3	-6.94961E-3	-6.89709E-3	-6.65568E-3	-6.57780E-3	-6.57293E-3	-6.34080E-3	-6.24917E-3	-6.23553E-3	-6.09152E-3	-5.89087E-3	-5.78566E-3	-5.65098E-3	-5.50803E-3	-5.34580E-3
4.50393E+2	-2.94696E-4	-6.77215E-5	5.22144E-5	-6.01005E-5	5.77165E-5	2.31842E-5	1.17663E-4	1.09199E-4	7.67596E-5	-2.20452E-5	2.59922E-5	-3.91453E-5	9.33018E-5	6.39025E-5	-6.36405E-6	-3.43163E-5	-5.87415E-5	-5.43594E-5	-1.46061E-5	3.21633E-5	-5.19440E-3	-5.19440E-3	-5.19440E-3	-8.37704E-3	-8.01777E-3	-8.06934E-3	-7.94027E-3	-7.94399E-3	-7.65822E-3	-7.59222E-3	-7.57034E-3	-7.55195E-3	-7.21924E-3	-7.34731E-3	-7.18340E-3	-6.97465E-3	-7.05177E-3	-6.70386E-3	-6.61054E-3	-6.63054E-3	-6.37573E-3	-6.25933E-3	-6.28056E-3	-6.12537E-3	-5.94962E-3	-5.84466E-3	-5.68798E-3	-5.54436E-3	-5.40182E-3
4.50973E+2	-1.26210E-4	2.88970E-5	-3.90647E-6	3.77417E-6	3.79836E-5	3.91475E-5	6.40624E-5	7.92847E-5	-1.18481E-5	6.25385E-5	-7.90028E-6	-9.11134E-5	2.87740E-5	-5.01103E-5	4.86361E-5	3.99417E-6	-1.26711E-5	-8.68576E-5	-1.27641E-5	6.28906E-6	-5.24663E-3	-5.24663E-3	-5.24663E-3	-8.32405E-3	-7.97195E-3	-8.17932E-3	-8.06782E-3	-7.98084E-3	-7.74185E-3	-7.59935E-3	-7.44418E-3	-7.47531E-3	-7.14401E-3	-7.19491E-3	-7.12867E-3	-7.03054E-3	-7.05773E-3	-6.65649E-3	-6.67767E-3	-6.59180E-3	-6.52416E-3	-6.34551E-3	-6.27644E-3	-6.14614E-3	-5.87804E-3	-5.87742E-3	-5.75718E-3	-5.62304E-3	-5.39816E-3
4.51553E+2	-5.13624E-5	4.06439E-5	-6.05144E-5	-1.06197E-5	5.23208E-5	-1.80957E-5	1.38886E-4	1.22199E-7	-1.73267E-5	-1.50447E-5	-6.47053E-5	-5.70914E-5	1.79351E-5	-4.59135E-5	-1.57967E-5	1.35376E-4	4.59869E-5	-6.78803E-5	-5.75476E-6	-1.16579E-6	-5.29823E-3	-5.29823E-3	-5.29823E-3	-8.17573E-3	-8.32055E-3	-8.17332E-3	-8.09737E-3	-7.82086E-3	-7.97731E-3	-7.57931E-3	-7.42850E-3	-7.40997E-3	-7.41871E-3	-7.27806E-3	-7.16869E-3	-7.02270E-3	-6.84571E-3	-6.89548E-3	-6.70501E-3	-6.61847E-3	-6.53800E-3	-6.37933E-3	-6.34693E-3	-6.10971E-3	-5.91740E-3	-5.90425E-3	-5.80463E-3	-5.70640E-3	-5.42753E-3
4.52134E+2	-2.44358E-5	1.75718E-5	-1.05303E-5	3.76491E-5	-7.65625E-7	-2.16859E-5	1.01751E-4	-3.36575E-5	1.25120E-4	2.64795E-5	1.15140E-5	-1.11934E-4	4.92377E-5	-5.56918E-5	-2.86317E-5	7.00390E-5	-1.05636E-4	-5.26969E-5	-3.39554E-6	9.69903E-6	-5.35858E-3	-5.35858E-3	-5.35858E-3	-8.36189E-3	-8.23374E-3	-8.15602E-3	-8.20937E-3	-7.77909E-3	-7.83476E-3	-7.87176E-3	-7.68020E-3	-7.62875E-3	-7.44462E-3	-7.31623E-3	-7.25051E-3	-7.01788E-3	-6.90216E-3	-6.94561E-3	-6.77940E-3	-6.65872E-3	-6.55092E-3	-6.45245E-3	-6.50175E-3	-6.19208E-3	-5.93059E-3	-6.03338E-3	-5.77026E-3	-5.71720E-3	-5.51759E-3
4.52714E+2	-3.80848E-5	-5.97201E-5	-1.26095E-5	2.85760E-5	-9.06905E-5	-5.83042E-6	-4.09040E-6	7.73526E-5	1.07121E-4	-4.04168E-5	9.36778E-5	-8.70614E-5	-3.13437E-5	-3.26353E-7	1.66919E-5	2.16869E-5	3.96191E-5	-3.10097E-5	-2.82238E-6	1.92809E-5	-5.36551E-3	-5.36551E-3	-5.36551E-3	-8.59100E-3	-8.24437E-3	-8.20990E-3	-8.15263E-3	-8.09431E-3	-7.94657E-3	-7.94754E-3	-7.69647E-3	-7.59674E-3	-7.43751E-3	-7.25900E-3	-7.33781E-3	-7.26345E-3	-6.92014E-3	-6.84182E-3	-6.79176E-3	-6.64286E-3	-6.62296E-3	-6.54105E-3	-6.34392E-3	-6.16050E-3	-6.00307E-3	-5.90949E-3	-5.84973E-3	-5.76884E-3	-5.53978E-3
4.53294E+2	-1.05036E-5	-1.01306E-4	-4.12527E-5	-1.12480E-4	2.60059E-5	3.71309E-5	-7.89891E-5	-6.21101E-6	8.58683E-5	2.84157E-5	1.24799E-4	-5.09938E-5	2.29312E-5	7.21606E-5	4.59951E-5	8.11007E-5	-2.02817E-5	-6.86241E-5	-3.66371E-5	2.87213E-6	-5.44133E-3	-5.44133E-3	-5.44133E-3	-8.54385E-3	-8.42475E-3	-8.37647E-3	-8.27231E-3	-8.05406E-3	-7.98335E-3	-8.05003E-3	-7.81346E-3	-7.66058E-3	-7.61210E-3	-7.51837E-3	-7.41245E-3	-7.29326E-3	-7.05284E-3	-6.95591E-3	-6.97665E-3	-6.76642E-3	-6.71827E-3	-6.64275E-3	-6.43388E-3	-6.30668E-3	-6.09555E-3	-6.05105E-3	-6.00874E-3	-5.75692E-3	-5.53608E-3
4.53874E+2	-3.28254E-5	-1.22475E-4	-3.06917E-6	-1.60648E-4	1.50333E-5	3.67865E-6	3.67765E-6	1.01031E-4	9.82091E-5	-3.34241E-7	-1.49621E-6	9.46282E-5	7.70867E-5	-7.04614E-5	5.43073E-5	1.96692E-5	-3.82292E-5	-7.21493E-5	1.86553E-5	1.57113E-5	-5.49725E-3	-5.49725E-3	-5.49725E-3	-8.71947E-3	-8.58391E-3	-8.42606E-3	-8.22659E-3	-8.18416E-3	-7.98196E-3	-7.98580E-3	-7.79191E-3	-7.73655E-3	-7.62785E-3	-7.40378E-3	-7.55002E-3	-7.20971E-3	-7.19810E-3	-7.04051E-3	-6.93419E-3	-6.75833E-3	-6.67060E-3	-6.63669E-3	-6.46954E-3	-6.37209E-3	-6.18234E-3	-6.09675E-3	-5.87426E-3	-5.78009E-3	-5.60280E-3
4.54455E+2	-6.92643E-5	-1.08111E-4	-4.69789E-5	-1.10010E-4	3.55332E-5	4.02110E-5	-3.90291E-5	3.19252E-5	2.04054E-4	-3.38902E-5	-5.98976E-5	1.00381E-4	6.99723E-5	-1.22131E-4	6.65994E-5	2.14285E-5	5.96466E-5	-9.15888E-5	4.17130E-5	9.43778E-6	-5.51749E-3	-5.51749E-3	-5.51749E-3	-8.60534E-3	-8.62220E-3	-8.51816E-3	-8.32044E-3	-8.19104E-3	-8.20596E-3	-8.00607E-3	-7.77215E-3	-7.93202E-3	-7.55874E-3	-7.51107E-3	-7.54450E-3	-7.20647E-3	-7.31165E-3	-7.08229E-3	-6.95816E-3	-6.78601E-3	-6.66290E-3	-6.69324E-3	-6.42446E-3	-6.30024E-3	-6.33675E-3	-6.07166E-3	-5.91833E-3	-5.83854E-3	-5.70550E-3
4.55035E+2	-9.80250E-6	4.27142E-5	2.16919E-5	-7.63710E-5	3.73346E-5	1.32068E-4	-4.22948E-5	-6.50640E-5	1.85194E-4	-1.71629E-5	-8.70122E-5	7.36247E-5	1.13018E-5	1.74353E-5	-3.69043E-5	-4.91663E-5	2.78147E-6	-8.57763E-5	-2.59102E-5	-2.86810E-5	-5.61130E-3	-5.61130E-3	-5.61130E-3	-8.81232E-3	-8.67679E-3	-8.84448E-3	-8.59988E-3	-8.26058E-3	-8.15653E-3	-8.17435E-3	-8.06465E-3	-7.96238E-3	-7.66197E-3	-7.59255E-3	-7.68078E-3	-7.42029E-3	-7.34385E-3	-7.32829E-3	-7.15456E-3	-6.87587E-3	-6.79681E-3	-6.71230E-3	-6.55474E-3	-6.50189E-3	-6.33466E-3	-6.24563E-3	-6.13716E-3	-5.87377E-3	-5.80842E-3
4.55615E+2	-1.21900E-4	4.76561E-5	2.74598E-5	1.50430E-6	-1.14040E-5	7.37905E-5	-7.53383E-5	-2.09537E-5	1.50172E-4	-8.68368E-5	8.70717E-5	7.23317E-5	2.92116E-5	1.31217E-5	-6.36589E-5	-2.97595E-5	1.02601E-5	-8.64748E-5	-1.32227E-5	-3.03109E-6	-5.65270E-3	-5.65270E-3	-5.65270E-3	-8.99774E-3	-8.88717E-3	-8.70861E-3	-8.50906E-3	-8.35739E-3	-8.12836E-3	-8.17120E-3	-8.23855E-3	-8.12166E-3	-8.02416E-3	-7.79833E-3	-7.59009E-3	-7.33127E-3	-7.35280E-3	-7.28002E-3	-7.17250E-3	-7.05499E-3	-6.88064E-3	-6.83353E-3	-6.64649E-3	-6.54447E-3	-6.25231E-3	-6.21900E-3	-6.16820E-3	-5.99119E-3	-5.84747E-3
4.56196E+2	-5.10716E-5	8.07992E-6	1.98236E-5	1.69130E-5	-5.81138E-5	5.63446E-5	-6.73948E-5	-1.72223E-5	7.65274E-5	3.18953E-5	2.50191E-5	1.51763E-6	5.74705E-5	-5.04837E-5	-4.47013E-5	8.13179E-5	3.82638E-6	-6.58610E-5	-1.68174E-5	-7.06943E-6	-5.69192E-3	-5.69192E-3	-5.69192E-3	-9.15971E-3	-8.80700E-3	-8.76712E-3	-8.62118E-3	-8.56363E-3	-8.25946E-3	-8.32341E-3	-8.28463E-3	-8.15768E-3	-8.03006E-3	-7.91104E-3	-7.72112E-3	-7.55690E-3	-7.50528E-3	-7.48181E-3	-7.18940E-3	-7.17773E-3	-7.00567E-3	-6.86647E-3	-6.68076E-3	-6.53297E-3	-6.43177E-3	-6.27973E-3	-6.15987E-3	-6.00983E-3	-5.86207E-3
4.56776E+2	3.60601E-5	-3.31986E-5	3.19312E-5	-4.73651E-5	6.49011E-5	8.07903E-6	-1.01877E-4	-4.17813E-5	2.05086E-5	4.33919E-5	-2.11650E-5	-4.29093E-5	-3.19316E-5	-4.68954E-6	-2.76878E-5	3.85060E-5	8.65394E-5	-3.47655E-5	9.67698E-6	4.77767E-5	-5.72034E-3	-5.72034E-3	-5.72034E-3	-9.05956E-3	-8.71790E-3	-8.81424E-3	-8.49068E-3	-8.61964E-3	-8.20728E-3	-8.12665E-3	-8.36277E-3	-8.02426E-3	-7.99789E-3	-7.86889E-3	-7.67953E-3	-7.64085E-3	-7.44585E-3	-7.44943E-3	-7.24201E-3	-7.13172E-3	-6.89753E-3	-6.79395E-3	-6.69568E-3	-6.60746E-3	-6.37945E-3	-6.25792E-3	-6.24840E-3	-5.99073E-3	-5.74946E-3
4.57357E+2	3.37840E-5	-6.27936E-5	1.03227E-4	2.63107E-6	8.33569E-6	2.67655E-5	1.55192E-5	2.24907E-5	7.16935E-5	9.71560E-6	4.73381E-5	7.19554E-5	-3.38855E-5	-8.11893E-5	-1.83265E-5	-1.21368E-4	-3.22366E-5	-7.36578E-5	-1.99264E-5	2.99273E-5	-5.79565E-3	-5.79565E-3	-5.79565E-3	-9.17826E-3	-8.82887E-3	-8.93104E-3	-8.51708E-3	-8.82620E-3	-8.24127E-3	-8.25379E-3	-8.44690E-3	-8.10686E-3	-7.93095E-3	-7.92889E-3	-7.66717E-3	-7.74796E-3	-7.56188E-3	-7.34000E-3	-7.31930E-3	-7.16078E-3	-6.92608E-3	-6.84984E-3	-6.69072E-3	-6.62935E-3	-6.45559E-3	-6.35055E-3	-6.26511E-3	-6.06249E-3	-5.82153E-3
4.57938E+2	-3.22008E-5	4.78535E-5	5.29319E-5	-8.54040E-5	7.23338E-5	-8.49570E-5	-2.02221E-5	6.48496E-5	-1.52206E-5	1.77428E-5	-4.73178E-6	-3.06780E-5	8.65543E-5	-6.45153E-5	2.28152E-5	8.16681E-6	-3.12496E-6	-5.48093E-5	-1.14271E-5	3.40430E-5	-5.82133E-3	-5.82133E-3	-5.82133E-3	-9.23515E-3	-8.88771E-3	-9.11184E-3	-8.76206E-3	-8.72817E-3	-8.50260E-3	-8.25130E-3	-8.36817E-3	-8.14741E-3	-7.87086E-3	-8.12428E-3	-7.78890E-3	-7.67178E-3	-7.56071E-3	-7.47046E-3	-7.22711E-3	-7.29572E-3	-7.04111E-3	-6.92241E-3	-6.87603E-3	-6.70433E-3	-6.52884E-3	-6.47396E-3	-6.20631E-3	-6.04324E-3	-5.89883E-3
4.58518E+2	2.05628E-4	-5.19426E-5	3.83502E-5	-1.08669E-4	-6.39423E-6	-1.31448E-4	-3.08383E-5	1.17055E-4	-3.83547E-5	3.51124E-5	8.71022E-5	1.81768E-5	3.77694E-6	-1.34592E-4	4.00090E-5	1.61090E-5	4.27891E-6	-4.31963E-5	-2.99283E-5	9.76546E-6	-5.87198E-3	-5.87198E-3	-5.87198E-3	-9.46838E-3	-9.06320E-3	-9.05667E-3	-8.78115E-3	-8.72306E-3	-8.53623E-3	-8.51485E-3	-8.44224E-3	-8.20620E-3	-8.10683E-3	-8.14169E-3	-7.90637E-3	-7.83970E-3	-7.51958E-3	-7.58402E-3	-7.25992E-3	-7.49512E-3	-7.16457E-3	-7.02376E-3	-6.94451E-3	-6.75640E-3	-6.58127E-3	-6.45358E-3	-6.28065E-3	-5.99022E-3	-5.87272E-3
4.59099E+2	8.98317E-5	-1.71891E-5	6.77918E-6	5.18341E-5	8.48113E-5	-1.14885E-4	-5.45018E-5	1.69899E-4	-4.60852E-6	-2.11606E-5	1.14199E-4	-1.02693E-6	-1.18354E-4	-5.00264E-5	2.84167E-5	-7.58114E-5	-3.25863E-5	-2.05677E-5	-3.04636E-5	-4.58953E-6	-5.90244E-3	-5.90244E-3	-5.90244E-3	-9.15534E-3	-9.27515E-3	-9.10021E-3	-9.09502E-3	-8.86173E-3	-8.57311E-3	-8.50500E-3	-8.60827E-3	-8.17369E-3	-8.36057E-3	-8.15598E-3	-7.88394E-3	-7.86355E-3	-7.62230E-3	-7.57178E-3	-7.44407E-3	-7.52491E-3	-7.23022E-3	-7.04151E-3	-6.97933E-3	-6.89654E-3	-6.67969E-3	-6.33890E-3	-6.30807E-3	-6.17481E-3	-5.99627E-3
4.59680E+2	-4.10996E-5	9.93257E-5	-9.14751E-5	6.62270E-5	-6.97656E-5	-8.30226E-5	-1.88891E-5	1.25603E-4	4.14447E-5	6.38442E-5	1.49986E-5	1.01949E-5	-4.63882E-5	-5.42426E-5	1.90113E-5	1.88173E-5	-1.53823E-5	-3.02453E-5	-1.04337E-5	1.47750E-6	-5.98275E-3	-5.98275E-3	-5.98275E-3	-9.13217E-3	-9.23667E-3	-9.22454E-3	-9.10815E-3	-8.84343E-3	-8.68356E-3	-8.45060E-3	-8.74480E-3	-8.30031E-3	-8.31511E-3	-8.16600E-3	-7.85517E-3	-7.85459E-3	-7.67204E-3	-7.60141E-3	-7.47407E-3	-7.44248E-3	-7.21848E-3	-7.18542E-3	-6.95482E-3	-6.94849E-3	-6.61495E-3	-6.37614E-3	-6.36429E-3	-6.25233E-3	-6.11530E-3
4.60261E+2	-1.33613E-4	2.60976E-5	1.75877E-4	1.57876E-4	-1.65162E-4	1.05303E-5	-1.18147E-6	8.68590E-5	2.37938E-5	2.05102E-5	4.01910E-5	-3.15126E-6	-4.08916E-6	3.27048E-5	-1.35704E-4	-1.14769E-4	-1.31752E-5	-2.68927E-5	9.70834E-6	1.35889E-5	-5.98663E-3	-5.98663E-3	-5.98663E-3	-9.26551E-3	-9.47053E-3	-9.25218E-3	-9.12005E-3	-8.95814E-3	-8.50293E-3	-8.36992E-3	-8.60232E-3	-8.38019E-3	-8.46474E-3	-8.32391E-3	-7.82163E-3	-7.89017E-3	-7.72421E-3	-7.68258E-3	-7.36769E-3	-7.42444E-3	-7.32789E-3	-7.19455E-3	-6.92550E-3	-6.76969E-3	-6.72831E-3	-6.60065E-3	-6.36815E-3	-6.21979E-3	-6.18467E-3
4.60841E+2	-1.74418E-4	3.09987E-5	1.42075E-4	-4.69321E-5	-1.27902E-5	1.80643E-6	2.50213E-5	5.57015E-5	-2.55071E-5	2.67931E-5	5.58209E-6	8.60967E-5	-4.23145E-5	4.85851E-5	1.83879E-5	-9.67085E-5	3.29166E-5	-7.87792E-5	1.14549E-6	2.34038E-6	-6.07469E-3	-6.07469E-3	-6.07469E-3	-9.50232E-3	-9.59606E-3	-9.29283E-3	-9.32263E-3	-8.93180E-3	-8.75703E-3	-8.55131E-3	-8.66176E-3	-8.36145E-3	-8.45683E-3	-8.23422E-3	-8.05257E-3	-8.11236E-3	-7.77979E-3	-7.74256E-3	-7.49602E-3	-7.41446E-3	-7.36368E-3	-7.17916E-3	-7.06909E-3	-6.83099E-3	-6.67193E-3	-6.71602E-3	-6.44461E-3	-6.18539E-3	-6.26183E-3
4.61422E+2	-7.05103E-5	-2.41186E-5	1.04275E-5	-1.31865E-4	3.69305E-5	-1.42791E-4	3.50007E-5	7.31987E-6	-1.10900E-5	1.26440E-4	1.91030E-4	1.29352E-5	-3.20527E-5	8.96965E-5	4.56195E-5	-3.69381E-5	-3.37055E-5	-7.82004E-5	-1.01081E-5	1.59799E-5	-6.08221E-3	-6.08221E-3	-6.08221E-3	-9.58310E-3	-9.57613E-3	-9.20060E-3	-9.33895E-3	-8.98470E-3	-8.78520E-3	-8.85323E-3	-8.88139E-3	-8.43849E-3	-8.35660E-3	-8.26319E-3	-8.19557E-3	-8.20942E-3	-7.81420E-3	-7.66410E-3	-7.55745E-3	-7.40226E-3	-7.30443E-3	-7.24664E-3	-7.12776E-3	-6.94222E-3	-6.64364E-3	-6.59723E-3	-6.43431E-3	-6.40801E-3	-6.18863E-3
4.62003E+2	-1.61691E-4	6.52014E-5	9.18825E-5	-1.43520E-4	1.36210E-5	-4.19650E-5	-1.28721E-5	5.54781E-5	1.74504E-4	-4.64827E-5	4.57278E-5	-5.54081E-5	-2.44803E-5	1.79387E-4	4.76766E-6	-4.60977E-5	-5.00005E-5	-5.29323E-5	-2.51982E-7	5.13164E-6	-6.09232E-3	-6.09232E-3	-6.09232E-3	-9.48208E-3	-9.84667E-3	-9.28443E-3	-9.24993E-3	-9.11523E-3	-9.03583E-3	-9.00871E-3	-8.71280E-3	-8.68830E-3	-8.33394E-3	-8.32818E-3	-8.09557E-3	-8.07407E-3	-7.91288E-3	-7.68576E-3	-7.60049E-3	-7.51290E-3	-7.35504E-3	-7.24558E-3	-7.07721E-3	-6.93707E-3	-6.83756E-3	-6.56114E-3	-6.53453E-3	-6.39060E-3	-6.20306E-3
4.62584E+2	-7.50661E-5	-4.65668E-5	2.81249E-5	1.10973E-4	2.92817E-5	-5.60863E-5	9.72565E-5	-1.86254E-5	7.86865E-5	-1.06091E-4	5.36127E-5	-1.22245E-5	8.66232E-5	2.26908E-5	-1.58583E-4	6.51498E-5	-2.02822E-5	-6.42769E-5	-3.22212E-5	1.76246E-5	-6.13813E-3	-6.13813E-3	-6.13813E-3	-9.43086E-3	-9.80263E-3	-9.36614E-3	-9.39003E-3	-9.18672E-3	-8.99539E-3	-9.17241E-3	-8.66046E-3	-8.63723E-3	-8.45019E-3	-8.30641E-3	-8.27856E-3	-8.03690E-3	-7.98609E-3	-7.81568E-3	-7.62555E-3	-7.59480E-3	-7.28887E-3	-7.11546E-3	-7.25395E-3	-6.90759E-3	-6.88511E-3	-6.71839E-3	-6.58669E-3	-6.34640E-3	-6.25396E-3
4.63165E+2	8.76644E-5	-1.28900E-4	5.24849E-5	6.79234E-5	-1.05143E-4	-8.44014E-5	7.06621E-5	8.42467E-5	9.80654E-5	-4.56633E-5	-2.32362E-6	3.58046E-5	-1.00508E-5	-4.51173E-5	-5.01718E-5	5.21450E-5	-1.15967E-5	-6.69842E-5	-2.10208E-5	2.23769E-5	-6.15613E-3	-6.15613E-3	-6.15613E-3	-9.65268E-3	-9.63608E-3	-9.50269E-3	-9.45549E-3	-9.05881E-3	-9.04383E-3	-8.84560E-3	-8.56786E-3	-8.70988E-3	-8.51236E-3	-8.51966E-3	-8.39222E-3	-8.04913E-3	-8.05645E-3	-7.84151E-3	-7.73379E-3	-7.60079E-3	-7.25108E-3	-7.18745E-3	-7.23759E-3	-6.94472E-3	-6.82295E-3	-6.80418E-3	-6.63260E-3	-6.38060E-3	-6.23225E-3
4.63746E+2	-2.82507E-6	-6.79254E-6	1.23528E-4	1.22009E-5	-1.81678E-4	-1.23675E-4	1.22375E-4	1.14809E-4	8.66289E-5	-8.36222E-5	-1.00351E-4	-6.75813E-5	-5.18855E-5	1.51074E-4	8.60179E-5	7.07410E-5	-1.01241E-4	-3.90672E-5	1.74532E-6	-1.04020E-5	-6.18844E-3	-6.18844E-3	-6.18844E-3	-9.68682E-3	-9.63615E-3	-9.62700E-3	-9.36491E-3	-9.20998E-3	-9.14900E-3	-8.87107E-3	-8.78059E-3	-8.80888E-3	-8.41597E-3	-8.45343E-3	-8.35946E-3	-8.08751E-3	-7.99642E-3	-7.96896E-3	-7.68715E-3	-7.60195E-3	-7.36389E-3	-7.28711E-3	-7.15706E-3	-7.05869E-3	-6.76332E-3	-6.65699E-3	-6.65007E-3	-6.33047E-3	-6.33344E-3
4.64328E+2	-4.89242E-5	9.33957E-5	1.86136E-4	1.69001E-5	-9.28276E-5	-6.50482E-5	-4.13286E-5	1.15500E-4	-7.61751E-6	-8.98598E-5	-4.99391E-5	1.57881E-5	1.14274E-5	-1.22972E-5	5.44909E-5	4.18297E-5	-8.99608E-5	-3.33590E-5	-2.20177E-5	1.77110E-5	-6.19514E-3	-6.19514E-3	-6.19514E-3	-9.67294E-3	-9.74167E-3	-9.50284E-3	-9.46006E-3	-9.26839E-3	-9.08745E-3	-9.01000E-3	-8.72751E-3	-8.76151E-3	-8.49918E-3	-8.42097E-3	-8.24683E-3	-8.09638E-3	-7.92882E-3	-7.97939E-3	-7.63314E-3	-7.56978E-3	-7.37004E-3	-7.34387E-3	-7.15563E-3	-7.00685E-3	-6.77696E-3	-6.65269E-3	-6.56050E-3	-6.40583E-3	-6.25625E-3
4.64909E+2	-1.51925E-4	-4.05170E-5	7.45018E-5	1.02782E-4	8.56791E-6	-5.86459E-5	1.65564E-5	2.57088E-5	4.16808E-5	-4.20479E-5	-3.76572E-5	4.38297E-5	2.39959E-5	-5.68370E-5	3.33404E-5	9.60585E-6	-4.06710E-5	1.45935E-5	-3.77731E-6	3.69151E-5	-6.20030E-3	-6.20030E-3	-6.20030E-3	-9.82083E-3	-9.65124E-3	-9.54877E-3	-9.32681E-3	-9.21809E-3	-9.00743E-3	-9.00855E-3	-8.80832E-3	-8.76065E-3	-8.47759E-3	-8.50164E-3	-8.12300E-3	-8.01728E-3	-7.88212E-3	-8.08195E-3	-7.61146E-3	-7.64051E-3	-7.42168E-3	-7.25558E-3	-7.09216E-3	-6.94988E-3	-6.74940E-3	-6.61867E-3	-6.52865E-3	-6.33897E-3	-6.10908E-3
4.65490E+2	-9.31911E-5	-3.49557E-5	-5.32177E-7	-2.79740E-5	2.62286E-5	-3.65906E-5	9.14598E-5	-5.48068E-5	-5.34348E-5	2.09004E-4	-3.92203E-6	-4.83971E-5	4.36569E-5	3.86011E-5	-6.54383E-5	-4.84981E-5	-3.58916E-5	3.05375E-5	1.13533E-5	5.27915E-5	-6.20699E-3	-6.20699E-3	-6.20699E-3	-9.60618E-3	-9.54770E-3	-9.49966E-3	-9.33596E-3	-9.28991E-3	-9.08575E-3	-8.87146E-3	-8.64037E-3	-8.82443E-3	-8.46327E-3	-8.49075E-3	-8.26611E-3	-8.12769E-3	-8.05215E-3	-8.03622E-3	-7.71999E-3	-7.63430E-3	-7.40983E-3	-7.30998E-3	-7.09060E-3	-7.03334E-3	-6.95680E-3	-6.70957E-3	-6.51464E-3	-6.37217E-3	-6.18035E-3
4.66071E+2	-7.20318E-5	-1.83427E-5	9.68793E-5	-5.39466E-6	7.25948E-6	-2.44909E-6	1.23897E-5	-3.22217E-5	-5.10509E-5	9.05902E-5	1.29675E-4	-1.15640E-4	1.24907E-5	8.82816E-5	1.79859E-5	3.49264E-5	-1.10374E-4	-6.93692E-5	-3.59932E-5	2.23893E-5	-6.23296E-3	-6.23296E-3	-6.23296E-3	-9.70270E-3	-9.84171E-3	-9.60990E-3	-9.39624E-3	-9.54396E-3	-8.97306E-3	-8.91745E-3	-8.82632E-3	-8.86052E-3	-8.59573E-3	-8.39425E-3	-8.37703E-3	-8.19903E-3	-7.99968E-3	-7.79701E-3	-7.71956E-3	-7.59447E-3	-7.61617E-3	-7.23355E-3	-7.14261E-3	-7.05554E-3	-6.87691E-3	-6.68276E-3	-6.54653E-3	-6.45767E-3	-6.25760E-3
4.66653E+2	-3.93003E-5	-1.75864E-5	8.42935E-5	-7.62166E-5	1.94789E-5	3.49650E-6	7.53674E-5	-2.29529E-5	2.01539E-5	3.53743E-5	1.10065E-4	-3.62436E-5	6.91000E-5	2.80041E-5	-4.99702E-5	-1.45807E-5	-1.52399E-4	-3.73835E-5	-6.45951E-6	7.75908E-6	-6.20754E-3	-6.20754E-3	-6.20754E-3	-9.76370E-3	-9.61201E-3	-9.54991E-3	-9.41327E-3	-9.40459E-3	-9.08280E-3	-9.02833E-3	-8.85380E-3	-8.74942E-3	-8.49165E-3	-8.48969E-3	-8.31217E-3	-8.05534E-3	-8.05513E-3	-7.79397E-3	-7.82229E-3	-7.60987E-3	-7.49057E-3	-7.39850E-3	-7.20004E-3	-7.01346E-3	-6.89136E-3	-6.65031E-3	-6.53630E-3	-6.38833E-3	-6.27097E-3
4.67234E+2	1.12303E-4	5.99653E-5	7.98329E-5	-7.30245E-5	-5.30858E-5	-8.19540E-5	8.00796E-6	6.87638E-5	1.17093E-5	6.52534E-5	1.67655E-5	3.06712E-5	-1.48645E-6	2.73107E-5	-7.57543E-6	-7.59370E-5	-1.15489E-4	-4.08909E-5	-1.81987E-5	-1.29405E-5	-6.24273E-3	-6.24273E-3	-6.24273E-3	-9.92386E-3	-9.70346E-3	-9.40193E-3	-9.43559E-3	-9.29670E-3	-9.18645E-3	-9.13823E-3	-9.03274E-3	-8.55776E-3	-8.47574E-3	-8.39482E-3	-8.30466E-3	-8.24141E-3	-8.09593E-3	-7.89545E-3	-7.71276E-3	-7.57372E-3	-7.44289E-3	-7.43010E-3	-7.15538E-3	-7.07773E-3	-6.88380E-3	-6.75199E-3	-6.57241E-3	-6.45000E-3	-6.20951E-3
4.67816E+2	4.27217E-5	2.92935E-5	1.20199E-4	1.82309E-5	3.45885E-6	-3.31824E-5	-3.06930E-6	1.22487E-5	-6.99715E-5	6.70995E-5	-1.00224E-5	3.24051E-5	5.72518E-5	1.70991E-5	-7.39990E-5	-6.90137E-5	-3.06407E-5	-9.78679E-5	4.54770E-6	-1.67885E-5	-6.21919E-3	-6.21919E-3	-6.21919E-3	-9.99073E-3	-9.71815E-3	-9.47536E-3	-9.74062E-3	-9.05557E-3	-9.10042E-3	-9.15216E-3	-8.93794E-3	-8.73318E-3	-8.40828E-3	-8.43580E-3	-8.24295E-3	-8.15477E-3	-8.05522E-3	-7.88145E-3	-7.67801E-3	-7.55939E-3	-7.55104E-3	-7.41010E-3	-7.22516E-3	-6.96794E-3	-6.90270E-3	-6.84129E-3	-6.48466E-3	-6.42221E-3	-6.20393E-3
4.68397E+2	1.24979E-4	-7.23190E-5	1.13317E-5	9.12049E-5	7.88318E-6	-6.05577E-5	-3.58284E-5	-9.26130E-5	-2.52109E-5	9.21599E-6	-1.03778E-4	-3.26508E-5	7.22637E-5	1.09700E-4	2.18211E-5	8.65815E-5	-9.19451E-5	-6.00288E-5	2.00304E-5	1.99204E-5	-6.20796E-3	-6.20796E-3	-6.20796E-3	-9.68217E-3	-9.87476E-3	-9.31692E-3	-9.37751E-3	-9.14393E-3	-9.04390E-3	-9.14638E-3	-8.83878E-3	-8.53337E-3	-8.42536E-3	-8.54040E-3	-8.42485E-3	-8.08213E-3	-7.94228E-3	-7.78091E-3	-7.70929E-3	-7.61359E-3	-7.40943E-3	-7.52656E-3	-7.23022E-3	-6.94757E-3	-6.86385E-3	-6.76994E-3	-6.41116E-3	-6.30673E-3	-6.10959E-3
4.68979E+2	-4.87558E-5	7.19148E-5	-2.48806E-5	1.48816E-5	3.93977E-5	-1.15637E-4	-4.08957E-5	3.45783E-5	-1.00308E-4	-3.57217E-6	8.19186E-5	2.94449E-5	-2.47030E-6	4.65498E-5	4.10395E-5	4.29393E-5	-7.36238E-5	-1.11143E-5	-1.31160E-5	3.17086E-5	-6.22395E-3	-6.22395E-3	-6.22395E-3	-9.74930E-3	-9.63360E-3	-9.52839E-3	-9.28657E-3	-9.18778E-3	-9.04307E-3	-8.95952E-3	-8.76731E-3	-8.51056E-3	-8.53184E-3	-8.48433E-3	-8.45374E-3	-8.10343E-3	-7.94109E-3	-7.69813E-3	-7.75466E-3	-7.44656E-3	-7.31762E-3	-7.46466E-3	-7.07173E-3	-6.89796E-3	-6.88976E-3	-6.68968E-3	-6.51771E-3	-6.37968E-3	-6.05238E-3
4.69560E+2	7.86913E-5	-2.79464E-5	-5.02785E-5	4.89128E-5	2.17687E-5	2.54794E-6	-1.13781E-4	1.24388E-4	-5.87597E-5	-1.45703E-5	1.07717E-4	6.80457E-5	-1.46883E-5	-5.78109E-5	-2.23436E-5	-1.03802E-5	5.03735E-5	-9.03118E-5	-2.73735E-5	-1.42014E-5	-6.22524E-3	-6.22524E-3	-6.22524E-3	-9.91291E-3	-9.61679E-3	-9.34610E-3	-9.27487E-3	-9.34298E-3	-9.00950E-3	-8.89640E-3	-8.74774E-3	-8.68378E-3	-8.46905E-3	-8.42171E-3	-8.33868E-3	-8.09171E-3	-8.14052E-3	-7.80617E-3	-7.70613E-3	-7.46757E-3	-7.33435E-3	-7.43289E-3	-7.09075E-3	-6.79251E-3	-6.89348E-3	-6.68152E-3	-6.47996E-3	-6.30607E-3	-6.07320E-3
4.70142E+2	1.57697E-4	-1.84264E-5	5.26133E-5	1.83163E-5	-9.24776E-5	-2.38516E-5	2.90457E-5	9.72158E-5	2.37615E-5	-8.81192E-5	-3.07436E-5	-4.63937E-6	-1.18690E-4	4.93718E-5	6.81160E-5	3.48744E-6	-2.16229E-5	-6.61084E-5	-2.29217E-5	-1.20243E-5	-6.16206E-3	-6.16206E-3	-6.16206E-3	-9.77085E-3	-9.63314E-3	-9.51591E-3	-9.30750E-3	-9.19511E-3	-8.95781E-3	-8.87131E-3	-8.53641E-3	-8.58432E-3	-8.31759E-3	-8.33720E-3	-8.23569E-3	-7.98154E-3	-8.08111E-3	-7.83104E-3	-7.60686E-3	-7.65562E-3	-7.41618E-3	-7.33400E-3	-7.04639E-3	-6.84301E-3	-6.75382E-3	-6.52515E-3	-6.39485E-3	-6.23312E-3	-6.15051E-3
4.70723E+2	-3.48606E-5	-3.54505E-5	2.18875E-5	2.07877E-5	5.57865E-7	-2.59710E-5	5.78860E-7	1.22598E-4	3.35197E-5	1.92665E-6	-3.31953E-6	-1.51947E-5	-9.13038E-5	1.46007E-4	-6.56602E-6	-2.56340E-5	-2.39263E-5	-3.70623E-5	-3.69793E-5	-1.15952E-5	-6.13068E-3	-6.13068E-3	-6.13068E-3	-9.88754E-3	-9.47873E-3	-9.42417E-3	-9.24072E-3	-9.02871E-3	-9.12758E-3	-8.69007E-3	-8.56238E-3	-8.59006E-3	-8.29570E-3	-8.31726E-3	-8.27736E-3	-8.14383E-3	-7.90134E-3	-7.83944E-3	-7.64370E-3	-7.52584E-3	-7.33067E-3	-7.13544E-3	-7.06715E-3	-6.77946E-3	-6.67195E-3	-6.54766E-3	-6.37671E-3	-6.26305E-3	-6.03858E-3
4.71305E+2	-4.83016E-5	2.02487E-5	8.79111E-5	-1.83179E-5	-4.23652E-5	-5.29221E-5	5.81025E-5	6.42428E-5	-5.36260E-5	9.40864E-5	1.40964E-5	2.91437E-5	-1.62902E-5	-1.07088E-5	6.85873E-5	-7.44856E-5	-4.09274E-5	-4.06964E-5	-2.96587E-5	-8.11909E-6	-6.14083E-3	-6.14083E-3	-6.14083E-3	-9.78910E-3	-9.24925E-3	-9.22233E-3	-9.37117E-3	-9.19670E-3	-9.00033E-3	-8.73737E-3	-8.55210E-3	-8.70324E-3	-8.20646E-3	-8.41360E-3	-8.16542E-3	-8.07361E-3	-7.82200E-3	-7.66977E-3	-7.55117E-3	-7.40915E-3	-7.21989E-3	-7.12298E-3	-6.98226E-3	-6.75356E-3	-6.58174E-3	-6.48079E-3	-6.29423E-3	-6.20207E-3	-5.89310E-3
4.71887E+2	2.25618E-5	1.10018E-4	-2.67541E-5	-2.33712E-6	-7.18009E-5	-5.27628E-5	2.75278E-5	7.23186E-5	3.84185E-5	6.17967E-5	6.28065E-5	2.76177E-5	1.04190E-4	-9.05860E-5	1.58182E-5	-1.00374E-4	-6.00753E-5	-7.23628E-5	-3.84747E-5	-2.75460E-5	-6.14358E-3	-6.14358E-3	-6.14358E-3	-9.75484E-3	-9.32970E-3	-9.45877E-3	-9.34786E-3	-9.19065E-3	-9.06099E-3	-8.65771E-3	-8.46571E-3	-8.74226E-3	-8.34432E-3	-8.22593E-3	-8.12203E-3	-7.93908E-3	-7.76132E-3	-7.67290E-3	-7.53262E-3	-7.41940E-3	-7.28796E-3	-7.15642E-3	-6.97938E-3	-6.78724E-3	-6.59834E-3	-6.39993E-3	-6.30428E-3	-6.10015E-3	-5.92459E-3
4.72469E+2	9.18354E-5	1.17861E-4	7.81166E-5	5.38685E-5	-9.81308E-5	3.80161E-5	-6.90116E-5	-3.88914E-5	5.12439E-5	2.67609E-5	1.11483E-4	-3.49031E-5	-5.05076E-5	8.45255E-5	-4.35917E-5	-9.74330E-5	-7.45437E-5	-9.07250E-5	-1.33436E-5	-4.26298E-5	-6.09152E-3	-6.09152E-3	-6.09152E-3	-9.55800E-3	-9.29510E-3	-9.48224E-3	-9.09712E-3	-8.94899E-3	-8.94861E-3	-8.60793E-3	-8.58982E-3	-8.52006E-3	-8.31775E-3	-8.07059E-3	-8.11215E-3	-7.90425E-3	-7.72529E-3	-7.54228E-3	-7.42809E-3	-7.30672E-3	-7.33065E-3	-7.13893E-3	-6.88191E-3	-6.69616E-3	-6.50050E-3	-6.31611E-3	-6.21800E-3	-6.13313E-3	-5.92102E-3
4.73051E+2	1.03070E-4	3.09645E-5	5.70200E-5	8.12487E-5	-1.24866E-4	1.04466E-4	-1.43585E-5	-6.38709E-5	-4.89075E-5	1.82088E-5	5.10650E-5	4.37283E-5	-2.70993E-5	-6.44228E-5	-2.30030E-5	4.79745E-5	-5.34877E-5	-7.34972E-5	-3.48444E-6	-4.07479E-5	-6.00812E-3	-6.00812E-3	-6.00812E-3	-9.39224E-3	-9.36249E-3	-9.44680E-3	-9.32589E-3	-8.98853E-3	-8.78127E-3	-8.58863E-3	-8.51896E-3	-8.33692E-3	-8.20649E-3	-8.00256E-3	-7.94182E-3	-7.75097E-3	-7.74494E-3	-7.65549E-3	-7.33609E-3	-7.21974E-3	-7.30487E-3	-7.00861E-3	-6.72074E-3	-6.66507E-3	-6.38797E-3	-6.35723E-3	-6.12216E-3	-6.01851E-3	-5.78807E-3
4.73633E+2	-1.81819E-5	5.07729E-5	-2.91094E-5	1.01461E-4	-2.27123E-4	2.63130E-5	6.69622E-5	-4.33588E-5	3.94074E-5	-2.30317E-5	-4.89353E-6	2.98069E-5	-5.50392E-5	-4.30688E-5	1.64575E-4	-3.82257E-6	-1.50391E-5	-5.94630E-5	1.46466E-5	2.81870E-5	-5.93236E-3	-5.93236E-3	-5.93236E-3	-9.22156E-3	-9.18287E-3	-9.23478E-3	-8.99073E-3	-8.92845E-3	-8.58154E-3	-8.54953E-3	-8.40332E-3	-8.29460E-3	-8.08501E-3	-7.87151E-3	-7.98371E-3	-7.72236E-3	-7.55266E-3	-7.54988E-3	-7.18647E-3	-7.29644E-3	-7.17855E-3	-6.85441E-3	-6.71412E-3	-6.68862E-3	-6.27939E-3	-6.19043E-3	-6.08423E-3	-6.02023E-3	-5.70952E-3
4.74215E+2	-6.90758E-5	4.27639E-5	-1.05964E-4	4.50116E-5	-8.37177E-5	-3.80673E-5	7.13778E-5	8.19612E-5	9.22317E-5	-1.59735E-5	8.45549E-5	4.12702E-5	4.63544E-5	2.16570E-5	1.36932E-5	-1.42079E-4	-2.13454E-6	-4.27286E-5	-2.66870E-5	-1.44477E-5	-5.92623E-3	-5.92623E-3	-5.92623E-3	-9.38733E-3	-9.15883E-3	-9.37246E-3	-8.85793E-3	-8.78365E-3	-8.64322E-3	-8.56666E-3	-8.47465E-3	-8.13205E-3	-8.00692E-3	-7.87919E-3	-7.79537E-3	-7.69182E-3	-7.53872E-3	-7.38937E-3	-7.17214E-3	-7.16553E-3	-6.94748E-3	-6.86989E-3	-6.69770E-3	-6.54218E-3	-6.34446E-3	-6.15237E-3	-6.05218E-3	-6.00161E-3	-5.64528E-3
4.74797E+2	1.57412E-6	1.45982E-4	-4.16692E-5	7.16132E-5	-2.27838E-5	2.55911E-5	6.18590E-5	7.44189E-7	-3.45778E-5	1.01527E-4	5.10549E-5	-1.11677E-4	-1.17038E-5	6.10199E-7	3.29875E-5	-1.33763E-4	-8.57735E-5	-4.31931E-5	-1.08966E-6	-7.31113E-6	-5.87396E-3	-5.87396E-3	-5.87396E-3	-9.33324E-3	-9.03599E-3	-9.09490E-3	-8.87743E-3	-8.64401E-3	-8.46302E-3	-8.42383E-3	-8.38597E-3	-8.01650E-3	-8.08400E-3	-7.82674E-3	-7.75687E-3	-7.53408E-3	-7.50280E-3	-7.37801E-3	-7.10258E-3	-6.98756E-3	-6.89845E-3	-6.79772E-3	-6.68663E-3	-6.36038E-3	-6.28479E-3	-6.12194E-3	-5.99848E-3	-5.72139E-3	-5.56699E-3
4.75379E+2	-1.13127E-4	1.00391E-4	4.58835E-5	1.72105E-5	2.94822E-5	1.81834E-5	-1.43593E-5	3.23979E-5	3.14630E-5	8.06960E-5	1.17542E-4	-8.39751E-5	-2.42863E-5	-2.82849E-5	-5.06486E-5	-1.36624E-5	-1.35252E-4	-4.47882E-5	1.18860E-5	2.32479E-5	-5.81338E-3	-5.81338E-3	-5.81338E-3	-9.30718E-3	-8.94400E-3	-8.85439E-3	-8.80051E-3	-8.65703E-3	-8.36411E-3	-8.18554E-3	-8.35838E-3	-8.03718E-3	-7.86004E-3	-7.87215E-3	-7.63801E-3	-7.52199E-3	-7.45062E-3	-7.36106E-3	-7.03020E-3	-6.97222E-3	-6.91914E-3	-6.70116E-3	-6.56526E-3	-6.35972E-3	-6.08449E-3	-6.05549E-3	-5.90484E-3	-5.75381E-3	-5.50190E-3
4.75961E+2	-1.18465E-4	1.59178E-4	5.93867E-5	7.25334E-5	-7.43494E-5	-5.60152E-6	1.36975E-5	4.56162E-5	4.12336E-5	7.23615E-6	7.50721E-5	-3.29527E-5	-4.93470E-5	-6.19167E-5	-7.27296E-5	-1.39986E-5	-4.23857E-5	-3.02290E-5	5.29735E-6	2.27235E-5	-5.79062E-3	-5.79062E-3	-5.79062E-3	-9.01872E-3	-8.82951E-3	-8.85739E-3	-8.86548E-3	-8.65503E-3	-8.27753E-3	-8.32778E-3	-8.16388E-3	-8.12978E-3	-7.71611E-3	-7.88892E-3	-7.48335E-3	-7.40795E-3	-7.33556E-3	-7.27434E-3	-7.00571E-3	-6.91174E-3	-6.89655E-3	-6.54744E-3	-6.47076E-3	-6.32141E-3	-6.09173E-3	-5.89881E-3	-5.87571E-3	-5.68512E-3	-5.40746E-3
4.76543E+2	-9.52194E-5	1.14013E-4	-3.14081E-6	-1.74460E-5	-7.85955E-5	2.63295E-5	-4.32566E-6	9.46251E-5	5.31214E-6	3.83910E-5	-1.33595E-5	3.29777E-5	8.45353E-5	1.01150E-4	-7.32501E-5	-8.82083E-5	-8.00393E-5	-6.73798E-5	-1.09306E-6	2.47237E-5	-5.74523E-3	-5.74523E-3	-5.74523E-3	-8.84424E-3	-8.85245E-3	-8.81037E-3	-8.67135E-3	-8.36097E-3	-8.20353E-3	-8.20340E-3	-8.23414E-3	-8.07513E-3	-7.72726E-3	-7.69567E-3	-7.43434E-3	-7.30242E-3	-7.23392E-3	-7.15673E-3	-6.97466E-3	-6.83327E-3	-6.74489E-3	-6.46356E-3	-6.36065E-3	-6.19983E-3	-6.00544E-3	-5.91673E-3	-5.78763E-3	-5.59320E-3	-5.36342E-3
4.77125E+2	9.18365E-6	5.71435E-5	8.15174E-6	4.82952E-5	-1.14615E-4	3.33445E-5	4.13408E-5	-1.37743E-6	1.82409E-5	7.34300E-5	1.96727E-5	-2.93029E-6	9.81289E-5	-5.40608E-6	-6.53158E-5	-8.52671E-5	-9.19225E-5	-4.70534E-5	-9.15775E-6	1.61130E-5	-5.65472E-3	-5.65472E-3	-5.65472E-3	-8.95444E-3	-8.79419E-3	-8.60613E-3	-8.62299E-3	-8.31049E-3	-8.04558E-3	-8.08729E-3	-8.22173E-3	-7.82088E-3	-7.68624E-3	-7.62541E-3	-7.24603E-3	-7.29314E-3	-7.34095E-3	-7.08833E-3	-6.89180E-3	-6.88186E-3	-6.63904E-3	-6.46896E-3	-6.26291E-3	-6.05424E-3	-6.02156E-3	-5.78922E-3	-5.71315E-3	-5.44920E-3	-5.37549E-3
4.77707E+2	4.65133E-5	1.99894E-5	1.91936E-5	-3.06510E-6	-1.16012E-4	1.18598E-4	1.92266E-5	3.17221E-5	-6.63128E-5	3.25667E-6	7.92619E-5	5.16053E-5	6.87530E-5	-1.46858E-5	-1.49318E-5	-3.15486E-5	-8.81686E-5	-9.58801E-5	-2.64116E-5	-1.10349E-6	-5.64982E-3	-5.64982E-3	-5.64982E-3	-8.95188E-3	-8.70648E-3	-8.60369E-3	-8.48152E-3	-8.34794E-3	-8.13120E-3	-8.20165E-3	-7.93105E-3	-7.82050E-3	-7.66370E-3	-7.64080E-3	-7.27469E-3	-7.34484E-3	-7.16465E-3	-7.05865E-3	-6.79920E-3	-6.69293E-3	-6.66214E-3	-6.37799E-3	-6.22520E-3	-6.12638E-3	-5.92803E-3	-5.77641E-3	-5.65366E-3	-5.52709E-3	-5.32502E-3
4.78290E+2	8.36009E-5	-8.91091E-5	-1.25150E-5	-1.98769E-5	-2.30674E-5	1.26617E-4	3.28079E-5	6.73945E-5	1.21151E-5	-1.20432E-4	3.34308E-5	-1.81972E-5	3.90079E-5	6.38270E-5	-4.49820E-5	2.20765E-5	-4.92933E-5	-7.82068E-5	-1.89170E-5	-6.28102E-6	-5.59590E-3	-5.59590E-3	-5.59590E-3	-8.90861E-3	-8.65855E-3	-8.53642E-3	-8.57145E-3	-8.37605E-3	-7.97496E-3	-8.11087E-3	-7.91238E-3	-7.68476E-3	-7.46736E-3	-7.41487E-3	-7.15996E-3	-7.27753E-3	-7.10345E-3	-6.92530E-3	-6.67215E-3	-6.53899E-3	-6.45705E-3	-6.43169E-3	-6.08967E-3	-6.00823E-3	-5.83526E-3	-5.74015E-3	-5.56234E-3	-5.45508E-3	-5.22179E-3
4.78872E+2	8.09273E-5	-7.41622E-5	-4.15674E-5	1.36108E-4	2.56927E-8	4.48532E-5	-2.66822E-5	-5.46226E-6	-9.48049E-6	-1.26699E-4	-2.88508E-5	1.03137E-5	8.90697E-5	1.38644E-6	-3.22912E-5	6.28617E-5	1.85202E-5	-8.54410E-5	-6.79401E-6	-6.63504E-6	-5.52762E-3	-5.52762E-3	-5.52762E-3	-8.79823E-3	-8.68744E-3	-8.45970E-3	-8.34824E-3	-8.31764E-3	-8.12395E-3	-8.06307E-3	-7.86818E-3	-7.76430E-3	-7.52236E-3	-7.33627E-3	-7.27999E-3	-6.96091E-3	-7.01538E-3	-6.87346E-3	-6.55613E-3	-6.55711E-3	-6.30536E-3	-6.30108E-3	-6.01952E-3	-5.91413E-3	-5.73526E-3	-5.69854E-3	-5.49648E-3	-5.34038E-3	-5.07896E-3
4.79455E+2	2.30048E-6	-5.23478E-5	-2.00499E-5	1.44238E-4	-7.60580E-5	7.27992E-5	-6.34790E-5	-4.18395E-5	-8.64793E-5	-3.05113E-5	3.82124E-6	9.47947E-5	-1.27491E-5	4.13073E-5	2.07825E-5	8.21547E-5	7.28069E-6	-5.81809E-5	-1.40409E-5	-1.37430E-5	-5.48572E-3	-5.48572E-3	-5.48572E-3	-8.76629E-3	-8.51391E-3	-8.21192E-3	-8.25455E-3	-8.14986E-3	-8.04091E-3	-7.84833E-3	-7.62351E-3	-7.63783E-3	-7.37092E-3	-7.30110E-3	-7.14781E-3	-6.88816E-3	-6.98352E-3	-6.72140E-3	-6.51580E-3	-6.51431E-3	-6.23974E-3	-6.17807E-3	-6.02089E-3	-5.81628E-3	-5.71185E-3	-5.63948E-3	-5.42197E-3	-5.32964E-3	-5.10229E-3
4.80037E+2	2.76655E-5	3.39682E-5	8.30442E-5	5.43871E-5	-9.29209E-5	4.89152E-5	-4.72722E-5	-8.19241E-5	4.48423E-6	8.06107E-5	-5.80990E-5	1.06693E-6	-2.46198E-5	-4.86899E-5	2.17457E-5	8.47609E-5	2.42222E-5	-5.17943E-5	-3.76132E-5	-2.19374E-5	-5.41680E-3	-5.41680E-3	-5.41680E-3	-8.55988E-3	-8.37653E-3	-8.20575E-3	-8.02268E-3	-7.90310E-3	-7.78110E-3	-7.81947E-3	-7.62683E-3	-7.48662E-3	-7.30944E-3	-7.13425E-3	-7.03603E-3	-6.77207E-3	-6.83196E-3	-6.59681E-3	-6.42858E-3	-6.33296E-3	-6.26092E-3	-5.98943E-3	-6.03103E-3	-5.73601E-3	-5.69381E-3	-5.56264E-3	-5.29201E-3	-5.26508E-3	-5.01429E-3
4.80620E+2	2.68446E-6	4.92287E-5	5.11574E-5	1.15876E-4	-8.35788E-5	-5.23797E-5	6.22660E-5	-3.17952E-5	1.28902E-5	3.63803E-5	-7.19482E-5	-3.23712E-5	2.75564E-5	-3.78585E-5	-2.13675E-5	-4.69861E-6	2.35779E-5	-4.30118E-5	-6.78635E-6	4.17828E-6	-5.31959E-3	-5.31959E-3	-5.31959E-3	-8.36459E-3	-8.39104E-3	-8.16931E-3	-7.81325E-3	-7.95808E-3	-7.78315E-3	-7.78564E-3	-7.47984E-3	-7.29532E-3	-7.17048E-3	-6.98689E-3	-6.96547E-3	-6.76683E-3	-6.71921E-3	-6.58233E-3	-6.30132E-3	-6.27123E-3	-6.15838E-3	-5.97510E-3	-5.86914E-3	-5.66706E-3	-5.50082E-3	-5.40983E-3	-5.24837E-3	-5.04010E-3	-4.98820E-3
4.81202E+2	-1.05122E-4	8.56938E-5	3.03371E-5	5.74960E-5	-3.39385E-5	-9.40636E-5	-7.22319E-7	1.77946E-5	6.87557E-5	7.83286E-5	-3.55033E-5	-2.83302E-5	-4.51582E-5	-3.09605E-6	-2.55085E-5	-5.88473E-6	6.14546E-5	-2.85331E-5	-1.42458E-5	2.02463E-5	-5.25149E-3	-5.25149E-3	-5.25149E-3	-8.41295E-3	-8.31145E-3	-8.07863E-3	-7.85466E-3	-7.73162E-3	-7.62237E-3	-7.53375E-3	-7.35581E-3	-7.09042E-3	-6.97332E-3	-6.99150E-3	-6.80842E-3	-6.74364E-3	-6.52121E-3	-6.61094E-3	-6.32779E-3	-6.16368E-3	-5.99699E-3	-5.84852E-3	-5.70966E-3	-5.52208E-3	-5.35624E-3	-5.34529E-3	-5.13572E-3	-4.89470E-3	-4.86038E-3
4.81785E+2	6.29288E-5	9.52806E-5	8.24382E-5	-4.63962E-5	-5.69348E-5	-1.46096E-6	-8.59321E-5	6.12630E-5	2.22730E-5	1.53653E-4	-3.71924E-5	3.39875E-5	-6.05464E-5	-7.77082E-5	-4.63412E-5	-4.14758E-5	-1.75719E-5	-2.23003E-5	-1.49902E-5	-2.97377E-6	-5.16765E-3	-5.16765E-3	-5.16765E-3	-8.18108E-3	-8.21932E-3	-7.88789E-3	-7.71099E-3	-7.53060E-3	-7.56475E-3	-7.34048E-3	-7.46748E-3	-6.99854E-3	-6.94928E-3	-6.79971E-3	-6.68536E-3	-6.58239E-3	-6.46917E-3	-6.41670E-3	-6.18581E-3	-6.04638E-3	-5.89152E-3	-5.76408E-3	-5.61632E-3	-5.47807E-3	-5.40791E-3	-5.19675E-3	-4.99904E-3	-4.85115E-3	-4.69178E-3
4.82367E+2	5.46481E-5	3.29936E-5	7.13444E-5	3.07410E-5	-5.78717E-5	-6.72801E-5	-1.49036E-5	7.76403E-5	-2.02758E-5	2.78304E-5	1.70867E-6	-2.68207E-5	3.17418E-5	-1.00189E-6	2.05036E-5	-7.02097E-5	-6.70172E-5	-1.42527E-5	-1.01594E-5	6.40846E-7	-5.12780E-3	-5.12780E-3	-5.12780E-3	-8.03858E-3	-8.01245E-3	-7.90235E-3	-7.60848E-3	-7.40295E-3	-7.46811E-3	-7.11748E-3	-7.26777E-3	-6.96286E-3	-6.86642E-3	-6.70742E-3	-6.61161E-3	-6.48785E-3	-6.41834E-3	-6.25619E-3	-6.07291E-3	-5.99216E-3	-5.86751E-3	-5.68775E-3	-5.48105E-3	-5.42015E-3	-5.31577E-3	-5.09940E-3	-4.93022E-3	-4.81756E-3	-4.65220E-3
4.82950E+2	-1.10301E-5	-1.48223E-6	1.74966E-5	1.70767E-5	-1.63445E-5	-3.59343E-5	4.76312E-5	1.04154E-5	-5.97706E-5	8.66887E-5	1.31281E-5	-2.45476E-5	-3.52164E-5	-4.32991E-6	-1.98091E-5	-3.57813E-5	8.49030E-5	-5.17165E-5	-1.46423E-6	2.00873E-5	-5.02602E-3	-5.02602E-3	-5.02602E-3	-7.88653E-3	-7.80742E-3	-7.64205E-3	-7.42203E-3	-7.43942E-3	-7.22869E-3	-6.87369E-3	-7.05120E-3	-6.89592E-3	-6.71221E-3	-6.48055E-3	-6.53420E-3	-6.48777E-3	-6.25046E-3	-6.21003E-3	-6.09702E-3	-5.81890E-3	-5.72242E-3	-5.60177E-3	-5.43836E-3	-5.35173E-3	-5.08392E-3	-4.97171E-3	-4.79575E-3	-4.70111E-3	-4.53093E-3
4.83533E+2	-1.08593E-4	3.11879E-5	8.19808E-5	3.34755E-5	5.51271E-5	-6.23533E-5	-4.68941E-6	2.48599E-5	-2.06982E-6	5.71198E-5	2.05952E-6	-6.80264E-5	2.28982E-5	-3.32819E-5	-7.05130E-5	3.12909E-5	6.34578E-5	-7.37295E-5	1.01169E-6	1.87869E-5	-4.91087E-3	-4.91087E-3	-4.91087E-3	-7.76464E-3	-7.61183E-3	-7.58576E-3	-7.40888E-3	-7.41714E-3	-7.02303E-3	-6.97831E-3	-6.93630E-3	-6.80313E-3	-6.46825E-3	-6.42422E-3	-6.33602E-3	-6.37629E-3	-6.14245E-3	-6.22051E-3	-6.03070E-3	-5.74524E-3	-5.66479E-3	-5.47530E-3	-5.30159E-3	-5.18380E-3	-5.01074E-3	-4.87339E-3	-4.69064E-3	-4.58299E-3	-4.39703E-3
4.84116E+2	-5.66665E-5	-2.15555E-5	1.49944E-4	-2.34723E-5	-4.37399E-5	-4.14922E-5	2.35004E-5	7.04640E-5	-2.87607E-5	2.88867E-5	3.40966E-6	6.82972E-5	-1.73640E-5	-3.15059E-6	-8.75499E-5	3.30167E-6	7.84615E-6	-6.46955E-5	1.38465E-5	1.89509E-5	-4.83578E-3	-4.83578E-3	-4.83578E-3	-7.79226E-3	-7.41328E-3	-7.52454E-3	-7.28012E-3	-7.21377E-3	-6.98232E-3	-6.81031E-3	-6.79388E-3	-6.69512E-3	-6.44852E-3	-6.36611E-3	-6.22287E-3	-6.25125E-3	-6.09998E-3	-5.91969E-3	-5.80010E-3	-5.61130E-3	-5.57303E-3	-5.33992E-3	-5.18132E-3	-5.06674E-3	-4.94791E-3	-4.69713E-3	-4.53796E-3	-4.43048E-3	-4.30564E-3
4.84699E+2	9.54572E-5	-1.36828E-5	9.11768E-5	-2.53159E-5	7.89897E-5	-1.87600E-5	-2.08456E-5	4.76396E-5	-4.78504E-5	-4.24463E-5	-6.28391E-6	-1.58844E-5	-3.97987E-5	9.77857E-6	-8.25360E-5	7.68890E-6	3.27110E-5	-5.42124E-5	-4.42721E-6	8.60176E-6	-4.77019E-3	-4.77019E-3	-4.77019E-3	-7.60930E-3	-7.32535E-3	-7.41034E-3	-7.13483E-3	-7.10668E-3	-6.81841E-3	-6.69011E-3	-6.59353E-3	-6.67156E-3	-6.41754E-3	-6.23072E-3	-6.06639E-3	-6.09611E-3	-5.95659E-3	-5.67385E-3	-5.58922E-3	-5.56561E-3	-5.40393E-3	-5.34934E-3	-5.07044E-3	-4.97023E-3	-4.85490E-3	-4.66005E-3	-4.48614E-3	-4.41858E-3	-4.21224E-3
4.85281E+2	7.25939E-5	-1.72743E-5	3.41437E-5	4.98289E-5	5.75805E-5	2.96944E-5	3.55503E-6	4.11704E-5	-9.41070E-6	-3.32495E-5	-2.68256E-5	-1.15703E-5	-6.42241E-5	-6.62477E-5	-4.33459E-6	1.01249E-5	3.49005E-5	-5.90300E-5	-2.95752E-5	-1.18503E-5	-4.71752E-3	-4.71752E-3	-4.71752E-3	-7.60374E-3	-7.16777E-3	-7.20720E-3	-7.06360E-3	-7.01177E-3	-6.72182E-3	-6.77215E-3	-6.57790E-3	-6.56641E-3	-6.35739E-3	-6.28185E-3	-6.02054E-3	-6.00749E-3	-5.86535E-3	-5.65870E-3	-5.50058E-3	-5.45888E-3	-5.36296E-3	-5.26056E-3	-4.98907E-3	-4.94350E-3	-4.76038E-3	-4.59762E-3	-4.47987E-3	-4.38173E-3	-4.14757E-3
4.85864E+2	3.61787E-5	1.19262E-5	-1.31882E-5	9.11571E-6	4.71737E-5	4.55210E-5	-9.77679E-6	-2.73075E-5	-3.75896E-5	-6.51055E-5	6.07691E-5	4.02449E-5	-3.18487E-5	-4.89955E-5	6.56612E-5	-1.03567E-5	-3.54330E-5	-2.07767E-5	-2.27254E-5	6.51319E-6	-4.66345E-3	-4.66345E-3	-4.66345E-3	-7.42083E-3	-6.99037E-3	-7.04086E-3	-6.88628E-3	-6.81086E-3	-6.56100E-3	-6.63398E-3	-6.51290E-3	-6.40323E-3	-6.14839E-3	-6.21411E-3	-5.97965E-3	-5.81968E-3	-5.74032E-3	-5.59277E-3	-5.53526E-3	-5.36598E-3	-5.22659E-3	-5.00444E-3	-4.90507E-3	-4.78977E-3	-4.75822E-3	-4.46878E-3	-4.36331E-3	-4.25337E-3	-4.03575E-3
4.86447E+2	-3.62525E-5	-4.27685E-5	2.03662E-5	2.87719E-5	4.72519E-5	-1.66267E-5	4.63930E-5	3.02906E-6	4.57480E-6	-2.21668E-5	6.87094E-5	5.27469E-6	-2.64671E-5	5.40597E-5	-2.20968E-5	-8.70103E-6	-7.85526E-5	1.30064E-5	-3.83252E-5	5.20462E-7	-4.60223E-3	-4.60223E-3	-4.60223E-3	-7.26475E-3	-6.86738E-3	-6.96193E-3	-6.75337E-3	-6.70326E-3	-6.50176E-3	-6.45559E-3	-6.25852E-3	-6.27195E-3	-6.03723E-3	-5.93995E-3	-5.76691E-3	-5.72622E-3	-5.65898E-3	-5.48149E-3	-5.34252E-3	-5.22134E-3	-5.12277E-3	-4.92853E-3	-4.78253E-3	-4.68441E-3	-4.60959E-3	-4.43114E-3	-4.28116E-3	-4.14277E-3	-3.90565E-3
4.87030E+2	-4.10046E-6	-7.41694E-6	4.60577E-5	-2.13358E-5	6.94230E-5	-3.74832E-5	-1.60556E-5	5.25967E-5	-2.17997E-5	2.80646E-6	-3.30929E-5	2.39631E-5	-1.79703E-5	-2.12468E-5	2.55389E-5	-2.89165E-6	-7.65090E-6	-7.47793E-6	-1.84512E-5	-3.41256E-6	-4.48080E-3	-4.48080E-3	-4.48080E-3	-7.06562E-3	-6.84051E-3	-6.85906E-3	-6.62250E-3	-6.55282E-3	-6.50233E-3	-6.33034E-3	-6.09711E-3	-6.12040E-3	-5.87997E-3	-5.87944E-3	-5.71440E-3	-5.66513E-3	-5.47570E-3	-5.46095E-3	-5.25866E-3	-5.13873E-3	-4.92649E-3	-4.86890E-3	-4.66280E-3	-4.50262E-3	-4.41783E-3	-4.26941E-3	-4.15647E-3	-4.00150E-3	-3.80721E-3
4.87613E+2	7.63833E-6	4.01066E-5	-3.55444E-5	-1.78989E-5	6.32972E-5	-6.14316E-5	-5.44126E-5	1.72399E-5	-2.28472E-5	-3.58494E-7	-1.11889E-5	3.87348E-5	-2.05465E-5	-3.64622E-5	7.61843E-5	5.54673E-5	3.42904E-5	-3.53464E-5	-1.71390E-5	-1.97827E-5	-4.38851E-3	-4.38851E-3	-4.38851E-3	-6.85609E-3	-6.79688E-3	-6.71660E-3	-6.53380E-3	-6.50795E-3	-6.28549E-3	-6.14790E-3	-6.13014E-3	-5.99908E-3	-5.83964E-3	-5.74707E-3	-5.62897E-3	-5.46668E-3	-5.36277E-3	-5.35444E-3	-5.15324E-3	-4.99448E-3	-4.75709E-3	-4.75915E-3	-4.62392E-3	-4.42312E-3	-4.35291E-3	-4.22692E-3	-4.08217E-3	-3.91511E-3	-3.77589E-3
4.88197E+2	-3.64300E-5	2.18894E-5	4.57855E-5	-2.93262E-5	-4.08553E-5	-6.18809E-5	-9.95097E-5	-2.23843E-5	6.60392E-6	6.24918E-5	8.86645E-5	-2.75965E-5	2.70456E-6	1.06813E-5	2.89313E-5	3.36345E-5	1.25879E-5	8.25665E-6	-6.16799E-6	1.91968E-6	-4.31760E-3	-4.31760E-3	-4.31760E-3	-6.79728E-3	-6.66606E-3	-6.49482E-3	-6.42463E-3	-6.31553E-3	-6.21029E-3	-6.12195E-3	-6.01334E-3	-5.89138E-3	-5.77430E-3	-5.58538E-3	-5.60072E-3	-5.31944E-3	-5.24820E-3	-5.20222E-3	-5.04035E-3	-4.98413E-3	-4.76007E-3	-4.73192E-3	-4.51066E-3	-4.36370E-3	-4.19859E-3	-4.08367E-3	-4.02102E-3	-3.75508E-3	-3.67183E-3
4.88780E+2	-8.20633E-5	5.37475E-5	-1.09602E-5	7.69269E-6	-2.41537E-5	-7.60199E-5	-1.38607E-4	-1.34209E-5	1.12193E-5	4.19818E-5	1.50800E-4	-5.22487E-6	4.82561E-5	3.52926E-5	2.86513E-5	4.36906E-6	-6.40353E-5	8.75388E-8	9.10053E-6	2.32869E-5	-4.19723E-3	-4.19723E-3	-4.19723E-3	-6.61052E-3	-6.54142E-3	-6.47492E-3	-6.20999E-3	-6.03373E-3	-6.13052E-3	-5.94073E-3	-5.82616E-3	-5.67540E-3	-5.63700E-3	-5.39718E-3	-5.39239E-3	-5.20548E-3	-5.12092E-3	-5.10214E-3	-4.97730E-3	-4.83303E-3	-4.70634E-3	-4.58484E-3	-4.40758E-3	-4.32094E-3	-4.09542E-3	-3.98617E-3	-3.92606E-3	-3.67588E-3	-3.59792E-3
4.89363E+2	7.56537E-6	5.26245E-5	-1.64235E-5	-3.14836E-5	-3.68389E-5	-6.78238E-5	-7.41569E-6	-3.09016E-5	1.74751E-5	4.50855E-5	2.76718E-5	-3.72017E-6	7.13081E-5	1.20768E-5	1.11929E-5	1.95838E-5	-7.37831E-5	-2.85599E-5	7.56636E-6	2.48001E-5	-4.13194E-3	-4.13194E-3	-4.13194E-3	-6.50167E-3	-6.49720E-3	-6.34307E-3	-6.15348E-3	-6.01410E-3	-5.93411E-3	-5.87276E-3	-5.66046E-3	-5.63284E-3	-5.42374E-3	-5.29449E-3	-5.21484E-3	-5.18132E-3	-5.08750E-3	-4.94534E-3	-4.80561E-3	-4.75488E-3	-4.56899E-3	-4.45323E-3	-4.22767E-3	-4.20136E-3	-4.01496E-3	-3.91682E-3	-3.82970E-3	-3.60069E-3	-3.47348E-3
4.89946E+2	2.54122E-5	-2.77475E-5	1.49344E-5	-4.13359E-5	-2.64216E-5	-7.96283E-5	9.43085E-7	-1.44701E-5	3.33892E-5	3.73527E-5	-1.73759E-6	-4.35496E-5	8.23964E-5	-1.01976E-5	4.67836E-5	3.79537E-5	-1.78987E-5	-3.21050E-5	-1.05967E-6	1.69862E-5	-4.06045E-3	-4.06045E-3	-4.06045E-3	-6.33355E-3	-6.33190E-3	-6.11590E-3	-6.08918E-3	-5.88806E-3	-5.72167E-3	-5.62771E-3	-5.57939E-3	-5.45606E-3	-5.41780E-3	-5.09466E-3	-5.19714E-3	-5.09102E-3	-4.93695E-3	-4.81973E-3	-4.64702E-3	-4.63745E-3	-4.47904E-3	-4.28360E-3	-4.14018E-3	-4.09543E-3	-3.95844E-3	-3.80482E-3	-3.71140E-3	-3.53413E-3	-3.42270E-3
4.90530E+2	-2.32640E-5	-3.60002E-5	3.69364E-5	-4.74062E-6	7.88074E-5	-4.19913E-5	-7.18290E-5	-1.38053E-5	5.19896E-6	6.45995E-5	-3.85728E-5	-2.55916E-5	6.65232E-5	-2.43978E-5	1.76882E-5	-2.10393E-5	3.38269E-5	-2.25021E-5	-4.10244E-7	2.05638E-5	-3.93483E-3	-3.93483E-3	-3.93483E-3	-6.27019E-3	-6.21774E-3	-6.03330E-3	-5.93153E-3	-5.76223E-3	-5.70820E-3	-5.52391E-3	-5.53792E-3	-5.49985E-3	-5.31634E-3	-4.98862E-3	-5.11599E-3	-4.91228E-3	-4.83060E-3	-4.74173E-3	-4.59834E-3	-4.54549E-3	-4.40088E-3	-4.20773E-3	-4.05651E-3	-3.98342E-3	-3.84889E-3	-3.70085E-3	-3.58234E-3	-3.42920E-3	-3.31216E-3
4.91113E+2	7.50648E-5	-3.52003E-5	3.47466E-5	2.40552E-5	4.34674E-5	7.40458E-6	-2.34080E-5	-6.41742E-6	-1.37115E-6	4.55681E-5	-2.58496E-5	-6.07946E-5	2.73097E-5	-6.00397E-5	-5.25717E-5	2.67348E-5	2.34331E-6	-3.16618E-5	-4.06776E-6	1.46875E-5	-3.85769E-3	-3.85769E-3	-3.85769E-3	-6.08968E-3	-6.20105E-3	-5.87995E-3	-5.88148E-3	-5.62838E-3	-5.66697E-3	-5.36670E-3	-5.37744E-3	-5.28332E-3	-5.16783E-3	-5.03759E-3	-5.00204E-3	-4.91467E-3	-4.80105E-3	-4.66255E-3	-4.49693E-3	-4.44310E-3	-4.30260E-3	-4.18413E-3	-3.99459E-3	-3.91563E-3	-3.72887E-3	-3.58913E-3	-3.46864E-3	-3.36552E-3	-3.19475E-3
4.91697E+2	6.47931E-5	8.31194E-6	-4.43282E-6	-1.93482E-5	3.70199E-5	-2.47253E-5	2.07768E-5	4.66372E-5	-4.94039E-5	7.45973E-5	-2.22547E-5	-1.02842E-4	6.30544E-5	-2.45943E-5	-2.33145E-5	2.14366E-5	-2.04980E-5	-4.00466E-5	-2.35819E-6	-2.80911E-6	-3.79148E-3	-3.79148E-3	-3.79148E-3	-5.98729E-3	-6.02265E-3	-5.76805E-3	-5.64486E-3	-5.58475E-3	-5.44741E-3	-5.25808E-3	-5.27333E-3	-5.14278E-3	-4.97630E-3	-4.90723E-3	-4.85627E-3	-4.75195E-3	-4.68199E-3	-4.53425E-3	-4.34787E-3	-4.27327E-3	-4.20473E-3	-4.02950E-3	-3.86021E-3	-3.79211E-3	-3.63498E-3	-3.45741E-3	-3.37770E-3	-3.28345E-3	-3.07206E-3
4.92280E+2	-2.46804E-5	1.34388E-5	-2.97898E-5	1.08341E-5	-4.53538E-5	-1.03058E-4	5.49166E-5	8.46069E-5	1.76653E-5	4.45829E-5	2.31236E-5	-5.74723E-5	6.09799E-5	-2.15708E-5	2.64902E-5	-1.77128E-6	-3.85647E-5	-2.51524E-5	1.17280E-5	-9.53380E-7	-3.72200E-3	-3.72200E-3	-3.72200E-3	-5.85882E-3	-5.82267E-3	-5.62107E-3	-5.46817E-3	-5.36260E-3	-5.29936E-3	-5.15608E-3	-5.11582E-3	-4.98526E-3	-4.78040E-3	-4.81053E-3	-4.74165E-3	-4.60212E-3	-4.56443E-3	-4.40817E-3	-4.19312E-3	-4.17784E-3	-4.10437E-3	-3.91445E-3	-3.72095E-3	-3.63122E-3	-3.58860E-3	-3.37833E-3	-3.25817E-3	-3.16785E-3	-3.03665E-3
4.92864E+2	1.53517E-5	-3.02657E-5	-2.15537E-5	5.05713E-5	-6.08409E-5	-9.77273E-5	5.53768E-5	6.84241E-5	7.44468E-6	6.82462E-5	4.75327E-5	-9.10728E-6	2.67443E-5	-8.20763E-5	4.16325E-5	-3.46291E-5	-3.38892E-5	-3.28883E-5	5.51892E-6	1.61346E-5	-3.62787E-3	-3.62787E-3	-3.62787E-3	-5.77209E-3	-5.61845E-3	-5.48531E-3	-5.42885E-3	-5.30887E-3	-5.18908E-3	-4.99127E-3	-4.89225E-3	-4.77567E-3	-4.72328E-3	-4.71434E-3	-4.62386E-3	-4.47993E-3	-4.32821E-3	-4.22591E-3	-4.05774E-3	-3.99706E-3	-4.00785E-3	-3.75607E-3	-3.62963E-3	-3.55755E-3	-3.38532E-3	-3.28037E-3	-3.13474E-3	-3.05687E-3	-2.94302E-3
4.93447E+2	-1.45387E-5	-6.33261E-6	3.04594E-5	9.93561E-6	1.69388E-5	-2.70603E-5	1.17794E-5	5.35418E-5	-2.78772E-5	5.47057E-5	5.54366E-5	-7.30013E-5	4.33620E-5	-1.29037E-4	3.38650E-5	-8.74634E-6	-1.22650E-5	-3.07679E-5	-5.59669E-6	2.51989E-5	-3.52796E-3	-3.52796E-3	-3.52796E-3	-5.58425E-3	-5.62591E-3	-5.39011E-3	-5.32928E-3	-5.18898E-3	-5.07859E-3	-4.96806E-3	-4.83050E-3	-4.67397E-3	-4.59456E-3	-4.55546E-3	-4.52318E-3	-4.34244E-3	-4.20142E-3	-4.19199E-3	-3.98033E-3	-3.87833E-3	-3.79007E-3	-3.66102E-3	-3.51253E-3	-3.43844E-3	-3.26358E-3	-3.15538E-3	-3.04703E-3	-2.94141E-3	-2.76794E-3
4.94031E+2	-1.08699E-5	1.52327E-6	1.20117E-5	-8.29132E-5	1.07499E-5	-1.47543E-5	-2.70525E-5	5.61822E-5	-2.19422E-5	2.71285E-5	1.40974E-5	5.47269E-6	5.04440E-5	-6.60357E-5	4.43489E-5	-2.03220E-6	8.71221E-6	-1.98406E-5	-7.31642E-6	2.20862E-5	-3.44753E-3	-3.44753E-3	-3.44753E-3	-5.35842E-3	-5.48190E-3	-5.15370E-3	-5.08206E-3	-5.03584E-3	-4.89163E-3	-4.81189E-3	-4.71835E-3	-4.61356E-3	-4.47123E-3	-4.34870E-3	-4.33938E-3	-4.20956E-3	-4.16097E-3	-4.09383E-3	-3.89631E-3	-3.77791E-3	-3.74940E-3	-3.62616E-3	-3.42943E-3	-3.29422E-3	-3.22067E-3	-3.00779E-3	-2.99851E-3	-2.85461E-3	-2.65089E-3
4.94614E+2	9.93656E-6	-2.10111E-5	6.11354E-5	-4.68805E-5	-2.67333E-5	-2.01262E-5	1.11484E-5	-3.40623E-5	3.97244E-5	1.79184E-5	4.45232E-6	1.00954E-4	3.83341E-6	-5.56083E-5	4.69529E-6	1.73055E-5	-3.06608E-5	-5.15478E-5	2.56959E-6	1.29571E-5	-3.37644E-3	-3.37644E-3	-3.37644E-3	-5.17532E-3	-5.17243E-3	-5.05651E-3	-4.91509E-3	-4.95410E-3	-4.76684E-3	-4.65172E-3	-4.63607E-3	-4.51233E-3	-4.37148E-3	-4.21055E-3	-4.17807E-3	-4.09575E-3	-3.99549E-3	-3.93781E-3	-3.76769E-3	-3.61880E-3	-3.65846E-3	-3.50584E-3	-3.36104E-3	-3.17224E-3	-3.10860E-3	-2.90623E-3	-2.90158E-3	-2.77576E-3	-2.57542E-3
4.95198E+2	-4.16902E-5	-3.72560E-5	9.98956E-5	-6.23475E-6	3.36041E-7	-5.22082E-5	9.95426E-6	-3.65002E-5	4.93010E-5	6.13896E-6	1.03652E-5	8.85127E-5	6.76426E-5	-4.77671E-5	8.59651E-6	-1.96683E-5	-1.13858E-5	-6.57478E-5	-1.19857E-5	-1.02990E-5	-3.30665E-3	-3.30665E-3	-3.30665E-3	-5.06281E-3	-4.97302E-3	-4.86957E-3	-4.82473E-3	-4.78501E-3	-4.53426E-3	-4.58165E-3	-4.50861E-3	-4.31063E-3	-4.21890E-3	-4.10699E-3	-4.06989E-3	-3.94322E-3	-3.86921E-3	-3.80529E-3	-3.61665E-3	-3.54087E-3	-3.52851E-3	-3.37403E-3	-3.28422E-3	-3.08556E-3	-3.01061E-3	-2.82960E-3	-2.77412E-3	-2.68935E-3	-2.52201E-3
4.95782E+2	-3.23278E-5	-2.49510E-5	3.50086E-5	-3.11640E-5	2.82476E-5	-3.80369E-5	1.85822E-5	6.43708E-6	3.90309E-5	2.17327E-5	-6.46288E-6	1.25381E-5	7.96665E-5	6.92988E-7	3.29939E-5	-1.17970E-5	-6.00954E-5	-5.46103E-5	-3.19439E-6	-1.22910E-5	-3.21682E-3	-3.21682E-3	-3.21682E-3	-4.93251E-3	-4.82124E-3	-4.72303E-3	-4.63696E-3	-4.67147E-3	-4.44228E-3	-4.39357E-3	-4.37418E-3	-4.13304E-3	-4.16301E-3	-4.01729E-3	-4.02848E-3	-3.88667E-3	-3.75635E-3	-3.63133E-3	-3.54563E-3	-3.46651E-3	-3.35487E-3	-3.21696E-3	-3.23317E-3	-3.00015E-3	-2.95246E-3	-2.76796E-3	-2.64916E-3	-2.59974E-3	-2.41988E-3
4.96366E+2	2.35939E-6	-5.31279E-5	-4.32531E-6	3.45418E-6	2.18616E-5	-9.98223E-6	2.16047E-5	-3.82168E-5	3.57160E-5	5.45713E-5	1.12607E-5	4.72677E-5	8.73290E-5	1.87092E-5	6.72721E-7	-7.20753E-5	-3.11721E-5	-6.26771E-5	-1.43864E-5	-1.88435E-5	-3.13009E-3	-3.13009E-3	-3.13009E-3	-4.83621E-3	-4.77177E-3	-4.71775E-3	-4.54544E-3	-4.58310E-3	-4.38107E-3	-4.22450E-3	-4.26645E-3	-3.99532E-3	-4.08749E-3	-3.99574E-3	-3.92778E-3	-3.68864E-3	-3.61869E-3	-3.53030E-3	-3.47767E-3	-3.33871E-3	-3.25947E-3	-3.16711E-3	-3.12684E-3	-2.86364E-3	-2.83408E-3	-2.70980E-3	-2.57249E-3	-2.53116E-3	-2.27963E-3
4.96950E+2	2.33897E-5	-1.37089E-5	-6.87190E-6	1.26343E-5	3.04267E-5	1.44360E-5	-1.54967E-6	-3.89042E-5	4.95899E-5	4.13531E-5	-1.48727E-5	5.39502E-5	2.81240E-5	-4.39875E-5	-6.24099E-6	-4.76849E-5	-2.67890E-5	-4.09009E-5	-1.01084E-5	-2.28457E-6	-3.02801E-3	-3.02801E-3	-3.02801E-3	-4.68671E-3	-4.59844E-3	-4.56465E-3	-4.38854E-3	-4.36839E-3	-4.30501E-3	-4.05067E-3	-4.11274E-3	-3.91498E-3	-3.99304E-3	-3.83457E-3	-3.77422E-3	-3.56858E-3	-3.47359E-3	-3.38044E-3	-3.37350E-3	-3.21339E-3	-3.12490E-3	-3.01678E-3	-2.93865E-3	-2.73772E-3	-2.71594E-3	-2.59599E-3	-2.49678E-3	-2.43123E-3	-2.19663E-3
4.97534E+2	1.78136E-5	4.50383E-5	5.15473E-5	2.80460E-5	1.39052E-5	-4.32997E-6	-2.22330E-6	-2.18842E-5	3.43570E-5	8.90196E-6	-4.19071E-5	1.74586E-5	-2.61486E-5	-2.31200E-5	-4.23880E-5	2.03182E-5	-4.37448E-5	-2.14453E-5	-1.51341E-6	-8.68129E-6	-2.95141E-3	-2.95141E-3	-2.95141E-3	-4.54069E-3	-4.42783E-3	-4.36696E-3	-4.27142E-3	-4.22445E-3	-4.14106E-3	-3.96231E-3	-3.98658E-3	-3.83945E-3	-3.84386E-3	-3.67477E-3	-3.68770E-3	-3.47457E-3	-3.38890E-3	-3.24550E-3	-3.28826E-3	-3.10774E-3	-3.04145E-3	-2.87974E-3	-2.87139E-3	-2.64365E-3	-2.66255E-3	-2.51095E-3	-2.35952E-3	-2.31083E-3	-2.12310E-3
4.98118E+2	2.03962E-6	1.66007E-5	5.30917E-5	3.37483E-5	-2.21121E-5	-1.18435E-5	-1.39182E-5	-7.10004E-7	1.93693E-5	5.21218E-5	-4.78556E-5	-2.21180E-6	-2.98621E-5	-4.13555E-5	1.42420E-5	-3.57403E-5	2.35097E-5	-1.74937E-5	5.24519E-6	3.13448E-6	-2.85479E-3	-2.85479E-3	-2.85479E-3	-4.42899E-3	-4.31076E-3	-4.20418E-3	-4.12981E-3	-4.04328E-3	-3.99233E-3	-3.82074E-3	-3.87246E-3	-3.72913E-3	-3.70077E-3	-3.57221E-3	-3.52502E-3	-3.30208E-3	-3.31042E-3	-3.17911E-3	-3.15841E-3	-2.99291E-3	-2.91703E-3	-2.77251E-3	-2.73479E-3	-2.56255E-3	-2.52268E-3	-2.42102E-3	-2.31875E-3	-2.23348E-3	-2.05686E-3
4.98702E+2	-4.91918E-5	6.44674E-5	1.91167E-5	2.76015E-5	-7.57059E-6	-2.69829E-5	-1.27847E-6	-2.04336E-6	-7.72544E-7	1.34625E-5	-7.51062E-5	3.99078E-5	-2.82987E-5	5.09864E-6	2.08574E-5	-2.70039E-5	1.07499E-5	-4.92996E-6	-1.48344E-6	2.34001E-5	-2.77398E-3	-2.77398E-3	-2.77398E-3	-4.27053E-3	-4.27548E-3	-4.06611E-3	-3.96037E-3	-3.94284E-3	-3.87914E-3	-3.72725E-3	-3.78926E-3	-3.66500E-3	-3.54958E-3	-3.40040E-3	-3.35663E-3	-3.21199E-3	-3.11928E-3	-3.06045E-3	-3.02287E-3	-2.84586E-3	-2.75598E-3	-2.68740E-3	-2.58774E-3	-2.54222E-3	-2.41757E-3	-2.30618E-3	-2.24434E-3	-2.09670E-3	-1.95861E-3
4.99286E+2	-4.16557E-5	7.99735E-5	1.10446E-5	6.55529E-6	7.37142E-7	-1.08772E-5	1.81366E-5	5.06251E-6	-3.45627E-5	-1.09611E-5	-7.46048E-5	-3.40825E-6	-9.58335E-6	-2.56570E-5	5.76588E-5	1.63039E-5	-1.29539E-5	2.45097E-5	-6.80775E-6	1.10896E-5	-2.66496E-3	-2.66496E-3	-2.66496E-3	-4.16547E-3	-4.12512E-3	-3.91503E-3	-3.77276E-3	-3.85418E-3	-3.72157E-3	-3.62572E-3	-3.58634E-3	-3.56442E-3	-3.36894E-3	-3.31244E-3	-3.18751E-3	-3.07991E-3	-3.01868E-3	-2.94063E-3	-2.88669E-3	-2.77303E-3	-2.69364E-3	-2.61147E-3	-2.49957E-3	-2.42506E-3	-2.31045E-3	-2.23011E-3	-2.10556E-3	-2.02140E-3	-1.89348E-3
4.99870E+2	-5.15036E-5	3.46374E-5	6.62228E-6	-7.90998E-5	3.73030E-5	-6.65688E-6	4.02164E-6	2.78353E-5	-3.12755E-7	2.43058E-5	-5.90526E-5	8.27005E-6	-2.25127E-5	-2.10389E-5	4.31422E-5	-1.39249E-5	3.56792E-5	2.56484E-6	1.54081E-5	1.43122E-5	-2.57293E-3	-2.57293E-3	-2.57293E-3	-4.05171E-3	-3.94960E-3	-3.84393E-3	-3.75786E-3	-3.69195E-3	-3.61013E-3	-3.46715E-3	-3.37286E-3	-3.41291E-3	-3.22769E-3	-3.17916E-3	-3.03899E-3	-2.94048E-3	-2.87971E-3	-2.82480E-3	-2.75110E-3	-2.65703E-3	-2.61842E-3	-2.55672E-3	-2.36606E-3	-2.27661E-3	-2.22177E-3	-2.09165E-3	-2.05194E-3	-1.89803E-3	-1.82926E-3
5.00454E+2	-3.96773E-5	-6.93943E-6	1.17972E-5	-5.31863E-6	1.73835E-5	-2.60280E-5	3.66081E-5	5.69075E-5	2.37897E-5	4.46521E-5	-6.92626E-5	-9.80706E-6	-7.20782E-5	1.20722E-5	3.00849E-5	7.45476E-6	-3.41587E-6	-2.20835E-5	2.78735E-6	1.10733E-5	-2.48886E-3	-2.48886E-3	-2.48886E-3	-3.96779E-3	-3.74329E-3	-3.77263E-3	-3.61009E-3	-3.60878E-3	-3.46141E-3	-3.35473E-3	-3.28375E-3	-3.24382E-3	-3.04233E-3	-3.10121E-3	-2.93729E-3	-2.83003E-3	-2.75995E-3	-2.75515E-3	-2.62928E-3	-2.53595E-3	-2.56015E-3	-2.46810E-3	-2.26999E-3	-2.22320E-3	-2.16727E-3	-1.96961E-3	-1.96161E-3	-1.77265E-3	-1.68438E-3
5.01038E+2	-1.65057E-5	2.00955E-5	-4.21579E-5	4.09716E-5	2.70162E-5	-6.48797E-5	7.68183E-6	3.80452E-5	3.13704E-5	4.19745E-5	-6.95688E-5	4.25264E-5	-3.06801E-5	1.69651E-5	2.77321E-5	2.25551E-5	-2.03760E-5	-3.57961E-5	-2.27135E-5	-1.42561E-5	-2.42743E-3	-2.42743E-3	-2.42743E-3	-3.84892E-3	-3.60802E-3	-3.65299E-3	-3.46202E-3	-3.44666E-3	-3.31169E-3	-3.29250E-3	-3.16110E-3	-3.15103E-3	-3.00927E-3	-3.05768E-3	-2.84583E-3	-2.78989E-3	-2.65640E-3	-2.68769E-3	-2.54662E-3	-2.41602E-3	-2.44672E-3	-2.38520E-3	-2.20219E-3	-2.13415E-3	-2.07916E-3	-1.93401E-3	-1.85996E-3	-1.72478E-3	-1.59411E-3
5.01622E+2	-3.32873E-5	6.76342E-5	-2.39439E-5	2.35958E-5	-4.53452E-5	-5.96337E-5	1.20798E-5	3.26013E-5	4.01630E-5	2.39208E-5	-2.72573E-5	1.54483E-5	-3.33947E-6	2.57185E-5	1.71400E-5	5.78095E-6	-1.28818E-5	-3.35392E-5	-9.94232E-6	-1.49125E-5	-2.37381E-3	-2.37381E-3	-2.37381E-3	-3.71942E-3	-3.48892E-3	-3.65944E-3	-3.37126E-3	-3.30723E-3	-3.16553E-3	-3.10546E-3	-2.95461E-3	-3.11037E-3	-2.95285E-3	-2.89909E-3	-2.78001E-3	-2.66012E-3	-2.55123E-3	-2.54160E-3	-2.40848E-3	-2.35215E-3	-2.34253E-3	-2.27435E-3	-2.09914E-3	-2.03604E-3	-1.97262E-3	-1.82603E-3	-1.79443E-3	-1.63525E-3	-1.55587E-3
5.02207E+2	-4.66678E-5	7.88771E-5	9.66216E-6	1.35365E-5	-4.15127E-5	-3.92280E-5	-1.15412E-6	6.16598E-7	4.39007E-5	4.78420E-5	-1.28172E-5	-4.30714E-5	-1.76225E-5	3.13437E-5	-5.98534E-6	4.58797E-6	1.59801E-5	-2.76489E-5	-5.65040E-6	-4.98850E-6	-2.28957E-3	-2.28957E-3	-2.28957E-3	-3.54142E-3	-3.34288E-3	-3.46494E-3	-3.33088E-3	-3.09146E-3	-3.10331E-3	-3.07293E-3	-2.83957E-3	-2.92593E-3	-2.87957E-3	-2.68656E-3	-2.67161E-3	-2.57439E-3	-2.39661E-3	-2.51159E-3	-2.29355E-3	-2.23641E-3	-2.24221E-3	-2.15822E-3	-1.97094E-3	-1.97530E-3	-1.90538E-3	-1.73278E-3	-1.69711E-3	-1.58958E-3	-1.45587E-3
5.02791E+2	-7.29422E-5	1.07150E-4	3.79797E-5	2.09383E-5	-7.91223E-6	-3.81846E-5	-6.76920E-5	-1.73948E-5	3.22606E-6	5.18825E-5	2.86211E-6	-7.48159E-5	1.13428E-5	-1.52711E-5	1.85237E-5	7.82234E-6	3.85686E-5	-1.08378E-5	-2.07813E-6	6.83250E-6	-2.21713E-3	-2.21713E-3	-2.21713E-3	-3.47449E-3	-3.24451E-3	-3.33336E-3	-3.25956E-3	-3.03798E-3	-3.04663E-3	-2.90626E-3	-2.79223E-3	-2.78568E-3	-2.73043E-3	-2.63286E-3	-2.54046E-3	-2.52158E-3	-2.36351E-3	-2.43022E-3	-2.21377E-3	-2.11269E-3	-2.12308E-3	-2.02003E-3	-1.86440E-3	-1.86412E-3	-1.79734E-3	-1.65625E-3	-1.62895E-3	-1.54215E-3	-1.38481E-3
5.03375E+2	-5.31143E-5	1.22320E-4	1.89904E-5	9.90397E-6	7.14544E-6	-5.26524E-5	-5.88793E-5	3.82102E-5	3.80500E-6	1.92244E-5	-7.84220E-7	-1.28622E-5	-2.47741E-5	2.77279E-5	-2.83445E-5	-2.73357E-5	1.63049E-5	3.11600E-7	-4.72055E-6	-4.76266E-7	-2.14655E-3	-2.14655E-3	-2.14655E-3	-3.35818E-3	-3.15371E-3	-3.23834E-3	-3.13190E-3	-2.97672E-3	-2.95494E-3	-2.84765E-3	-2.72546E-3	-2.69238E-3	-2.61741E-3	-2.50125E-3	-2.48269E-3	-2.42358E-3	-2.33761E-3	-2.35303E-3	-2.11749E-3	-2.02439E-3	-2.01723E-3	-1.94391E-3	-1.80512E-3	-1.81739E-3	-1.71899E-3	-1.60811E-3	-1.55458E-3	-1.46223E-3	-1.29794E-3
5.03960E+2	-2.86942E-5	1.27514E-4	2.23143E-5	1.86728E-5	-2.21872E-5	-5.62562E-5	-1.13619E-4	8.37432E-6	4.04489E-7	-8.06027E-6	-2.56308E-6	1.93687E-5	-2.59256E-5	6.09436E-5	1.78719E-5	-2.04105E-5	6.09766E-6	1.16278E-5	-8.02527E-6	-7.44836E-6	-2.07952E-3	-2.07952E-3	-2.07952E-3	-3.29485E-3	-3.13263E-3	-3.12675E-3	-3.04808E-3	-2.92890E-3	-2.84332E-3	-2.75519E-3	-2.60142E-3	-2.59248E-3	-2.53921E-3	-2.37818E-3	-2.41965E-3	-2.29781E-3	-2.24481E-3	-2.17544E-3	-2.02442E-3	-1.92091E-3	-1.91312E-3	-1.91265E-3	-1.74066E-3	-1.75748E-3	-1.61215E-3	-1.54129E-3	-1.45606E-3	-1.40308E-3	-1.24595E-3
5.04544E+2	-1.27677E-5	9.18662E-5	5.32425E-5	2.34944E-5	-6.08199E-5	-7.05823E-5	-1.04449E-4	1.93770E-5	2.15497E-5	3.33087E-5	-1.99665E-5	-1.15899E-5	6.84508E-6	-3.08729E-6	1.65805E-5	5.89106E-7	2.59390E-5	7.53997E-6	-7.55956E-6	-9.51024E-6	-2.02625E-3	-2.02625E-3	-2.02625E-3	-3.10282E-3	-3.02573E-3	-2.99001E-3	-3.03614E-3	-2.79623E-3	-2.75681E-3	-2.63617E-3	-2.51151E-3	-2.49026E-3	-2.45813E-3	-2.34425E-3	-2.30661E-3	-2.20759E-3	-2.17039E-3	-2.13597E-3	-1.88837E-3	-1.85581E-3	-1.79200E-3	-1.84830E-3	-1.65577E-3	-1.65415E-3	-1.56650E-3	-1.47825E-3	-1.42296E-3	-1.32835E-3	-1.23509E-3
5.05129E+2	-7.95902E-5	1.02032E-4	3.51840E-5	-1.08854E-5	-2.22581E-5	-6.33899E-6	-6.61638E-5	5.66657E-6	2.35474E-5	7.43353E-5	-6.09074E-5	-7.01363E-5	-2.29610E-5	1.13211E-6	3.59889E-5	3.45501E-5	1.74991E-5	7.55234E-6	4.24198E-7	1.32909E-6	-1.93891E-3	-1.93891E-3	-1.93891E-3	-2.91111E-3	-2.91319E-3	-2.87590E-3	-2.82641E-3	-2.66433E-3	-2.64995E-3	-2.53467E-3	-2.48053E-3	-2.40721E-3	-2.34890E-3	-2.15348E-3	-2.20748E-3	-2.09878E-3	-2.15929E-3	-2.03663E-3	-1.81876E-3	-1.76131E-3	-1.68404E-3	-1.73077E-3	-1.57770E-3	-1.55400E-3	-1.55384E-3	-1.39253E-3	-1.35915E-3	-1.26329E-3	-1.17944E-3
5.05714E+2	-7.91425E-5	5.94656E-5	4.60541E-5	-2.59116E-5	1.99031E-5	1.12911E-5	-5.54923E-5	-1.94034E-5	1.52197E-5	6.98354E-5	-4.59607E-6	-8.49259E-5	-3.24379E-5	1.39448E-5	5.03776E-5	8.92338E-6	-9.49152E-6	-2.75828E-6	7.04259E-6	1.21020E-5	-1.87991E-3	-1.87991E-3	-1.87991E-3	-2.78570E-3	-2.79089E-3	-2.73363E-3	-2.65795E-3	-2.56193E-3	-2.52587E-3	-2.42591E-3	-2.36703E-3	-2.18326E-3	-2.26140E-3	-2.13422E-3	-2.10940E-3	-2.03304E-3	-2.03860E-3	-1.91957E-3	-1.78245E-3	-1.70415E-3	-1.58729E-3	-1.65950E-3	-1.52603E-3	-1.52586E-3	-1.48341E-3	-1.33788E-3	-1.29490E-3	-1.20966E-3	-1.13375E-3
5.06298E+2	-4.39913E-5	-1.35240E-5	5.02673E-5	-2.29328E-5	3.15556E-5	5.10392E-5	-2.39917E-5	1.29524E-6	-6.44382E-6	4.10364E-5	3.52171E-5	-7.64373E-5	-2.24229E-5	-1.51488E-5	4.11024E-5	1.13270E-5	-3.53823E-5	-5.28196E-6	7.21252E-6	-4.49605E-6	-1.82624E-3	-1.82624E-3	-1.82624E-3	-2.69185E-3	-2.71641E-3	-2.52724E-3	-2.55205E-3	-2.48338E-3	-2.42535E-3	-2.42588E-3	-2.27636E-3	-2.10514E-3	-2.17989E-3	-2.09619E-3	-2.02415E-3	-2.02654E-3	-1.89113E-3	-1.82683E-3	-1.71908E-3	-1.71957E-3	-1.62290E-3	-1.57842E-3	-1.48907E-3	-1.44493E-3	-1.42282E-3	-1.31005E-3	-1.23803E-3	-1.18213E-3	-1.11661E-3
5.06883E+2	-4.18672E-5	-1.14042E-5	2.29973E-5	-3.43631E-5	-4.63995E-5	2.39121E-5	1.80909E-5	1.66791E-5	-1.82613E-5	3.90931E-5	-1.84852E-5	3.78979E-6	-3.40302E-5	2.24300E-6	5.67928E-5	8.60816E-6	-5.84992E-6	3.92278E-6	1.04379E-5	4.09376E-6	-1.77758E-3	-1.77758E-3	-1.77758E-3	-2.52289E-3	-2.65357E-3	-2.42583E-3	-2.45599E-3	-2.42159E-3	-2.34572E-3	-2.35972E-3	-2.26064E-3	-2.06296E-3	-2.11618E-3	-2.03867E-3	-2.01581E-3	-1.92486E-3	-1.88309E-3	-1.79283E-3	-1.66517E-3	-1.66451E-3	-1.59238E-3	-1.50519E-3	-1.44458E-3	-1.35891E-3	-1.33529E-3	-1.23923E-3	-1.18210E-3	-1.12390E-3	-1.07501E-3
5.07468E+2	-3.88034E-5	-1.43764E-5	2.21672E-5	-1.06209E-5	-1.00500E-4	9.42735E-7	2.44849E-5	1.48850E-5	-3.14063E-5	7.12502E-5	3.02912E-5	2.53058E-5	-4.43578E-5	1.32162E-5	5.89857E-5	-5.06190E-5	1.50460E-5	-9.57035E-7	6.04112E-6	9.02476E-6	-1.72834E-3	-1.72834E-3	-1.72834E-3	-2.46268E-3	-2.52137E-3	-2.39981E-3	-2.45642E-3	-2.40413E-3	-2.28200E-3	-2.28106E-3	-2.20269E-3	-2.05409E-3	-2.06560E-3	-2.03662E-3	-1.95278E-3	-1.91849E-3	-1.83005E-3	-1.70160E-3	-1.65132E-3	-1.60829E-3	-1.53928E-3	-1.48984E-3	-1.41419E-3	-1.33221E-3	-1.26252E-3	-1.26011E-3	-1.14572E-3	-1.10480E-3	-1.03032E-3
5.08052E+2	-1.13791E-5	-5.23745E-5	-1.81053E-5	-3.03979E-5	-6.67798E-5	-2.33427E-5	-5.86267E-5	1.00554E-6	-1.75224E-5	5.34756E-5	4.44796E-5	3.02262E-5	1.53529E-5	4.69364E-5	5.47005E-5	-1.21070E-5	1.23253E-5	-4.75582E-6	1.52359E-5	2.16532E-5	-1.68868E-3	-1.68868E-3	-1.68868E-3	-2.42528E-3	-2.42550E-3	-2.38098E-3	-2.44935E-3	-2.31180E-3	-2.20867E-3	-2.15807E-3	-2.13387E-3	-1.97774E-3	-1.96442E-3	-1.98948E-3	-1.85118E-3	-1.79638E-3	-1.78673E-3	-1.70494E-3	-1.60609E-3	-1.54429E-3	-1.51764E-3	-1.41062E-3	-1.40110E-3	-1.23958E-3	-1.24517E-3	-1.21548E-3	-1.11486E-3	-1.06821E-3	-9.59211E-4
5.08637E+2	1.26155E-5	-1.78396E-5	-4.91995E-5	-2.34039E-5	-6.67003E-5	-3.08939E-5	-9.60495E-5	-9.69865E-6	1.72188E-6	6.58316E-5	4.87798E-5	2.90763E-5	1.58721E-5	7.45475E-5	6.62215E-5	-1.11575E-5	-1.19254E-5	-1.97134E-5	1.60910E-5	5.82435E-6	-1.65045E-3	-1.65045E-3	-1.65045E-3	-2.38501E-3	-2.36920E-3	-2.33201E-3	-2.27941E-3	-2.22397E-3	-2.18732E-3	-2.08383E-3	-2.07378E-3	-1.96095E-3	-1.92429E-3	-1.96498E-3	-1.77545E-3	-1.70086E-3	-1.72789E-3	-1.61860E-3	-1.59714E-3	-1.52574E-3	-1.50965E-3	-1.39951E-3	-1.35024E-3	-1.20608E-3	-1.22140E-3	-1.15652E-3	-1.12053E-3	-1.06446E-3	-9.28299E-4
5.09222E+2	1.64893E-5	4.79887E-5	-6.76226E-5	-5.21358E-5	-5.07930E-5	-3.67051E-5	-3.78549E-5	-8.33228E-7	-1.81657E-5	2.75387E-5	5.50897E-5	-1.36454E-5	3.35858E-5	5.18492E-5	8.82789E-5	-2.38979E-5	-1.05948E-5	-2.93501E-5	8.78538E-6	1.19929E-5	-1.60421E-3	-1.60421E-3	-1.60421E-3	-2.32316E-3	-2.40280E-3	-2.19395E-3	-2.21274E-3	-2.09675E-3	-2.07346E-3	-2.03459E-3	-2.06010E-3	-1.95424E-3	-1.86980E-3	-1.93568E-3	-1.74374E-3	-1.65579E-3	-1.67921E-3	-1.59396E-3	-1.60236E-3	-1.50916E-3	-1.45556E-3	-1.39332E-3	-1.34152E-3	-1.18594E-3	-1.19793E-3	-1.11493E-3	-1.12125E-3	-1.02129E-3	-8.85723E-4
5.09807E+2	3.03169E-5	3.22996E-5	-7.22889E-5	-5.96426E-5	-2.01751E-5	-4.59955E-5	-1.80114E-5	-1.11114E-5	-5.78820E-7	-4.08662E-5	2.76423E-5	3.47063E-5	3.93236E-5	1.94494E-5	5.27678E-5	2.38978E-5	2.79912E-5	-3.50690E-5	4.26851E-6	1.10756E-5	-1.56598E-3	-1.56598E-3	-1.56598E-3	-2.27562E-3	-2.36051E-3	-2.12738E-3	-2.16193E-3	-2.10729E-3	-1.99868E-3	-1.91301E-3	-1.96459E-3	-1.95210E-3	-1.81745E-3	-1.94953E-3	-1.75881E-3	-1.59823E-3	-1.62215E-3	-1.56837E-3	-1.55495E-3	-1.49413E-3	-1.42373E-3	-1.34464E-3	-1.31917E-3	-1.14244E-3	-1.11384E-3	-1.10802E-3	-1.10420E-3	-9.67243E-4	-8.22507E-4
5.10392E+2	8.52482E-5	-2.76343E-5	-4.79622E-5	-5.17076E-5	-8.43229E-6	-5.46561E-5	-1.87317E-5	4.48304E-5	-2.73604E-5	-3.67129E-5	-8.27473E-7	3.20864E-5	6.76779E-5	1.13716E-5	3.24824E-5	3.87814E-5	8.04415E-6	-3.83856E-5	-2.41123E-6	-5.70071E-6	-1.54295E-3	-1.54295E-3	-1.54295E-3	-2.24724E-3	-2.22849E-3	-2.15086E-3	-2.05237E-3	-2.10576E-3	-1.93821E-3	-1.86925E-3	-1.91718E-3	-1.90655E-3	-1.79634E-3	-1.89133E-3	-1.69992E-3	-1.62000E-3	-1.64000E-3	-1.54910E-3	-1.50987E-3	-1.43064E-3	-1.34269E-3	-1.32969E-3	-1.30159E-3	-1.09034E-3	-1.09443E-3	-1.04821E-3	-1.06103E-3	-9.50338E-4	-8.24190E-4
5.10977E+2	1.06142E-4	1.65325E-5	-6.27492E-6	-1.07992E-5	-1.83830E-5	-2.85115E-5	7.11988E-7	-2.05158E-6	-4.97881E-5	-4.86323E-5	-5.53953E-5	5.98217E-6	2.35464E-5	2.81037E-5	3.03834E-5	8.57637E-5	-2.60650E-6	-5.50593E-5	-1.48616E-5	-4.80215E-6	-1.49793E-3	-1.49793E-3	-1.49793E-3	-2.20143E-3	-2.22928E-3	-2.14649E-3	-2.03674E-3	-2.03201E-3	-1.92134E-3	-1.88230E-3	-1.90352E-3	-1.82491E-3	-1.75229E-3	-1.81460E-3	-1.64523E-3	-1.63000E-3	-1.60238E-3	-1.49821E-3	-1.44571E-3	-1.34301E-3	-1.31816E-3	-1.29076E-3	-1.27088E-3	-1.07477E-3	-1.12862E-3	-1.03466E-3	-1.02642E-3	-8.89378E-4	-8.18181E-4
5.11562E+2	1.37996E-4	3.75544E-5	-1.80330E-5	1.96645E-5	-1.88259E-5	-1.19851E-5	1.91536E-5	-5.32040E-5	-4.36756E-5	-1.52975E-5	-4.08701E-5	3.37710E-5	2.13262E-5	1.21108E-5	-2.64186E-5	5.38586E-5	-2.43380E-5	-6.30103E-5	-2.06396E-5	8.62703E-7	-1.44528E-3	-1.44528E-3	-1.44528E-3	-2.21748E-3	-2.15460E-3	-2.12633E-3	-1.97792E-3	-2.00500E-3	-1.92667E-3	-1.87089E-3	-1.89716E-3	-1.70644E-3	-1.74442E-3	-1.68938E-3	-1.64181E-3	-1.61372E-3	-1.58798E-3	-1.42833E-3	-1.39123E-3	-1.32770E-3	-1.26286E-3	-1.24512E-3	-1.22889E-3	-1.03416E-3	-1.07479E-3	-9.97677E-4	-1.00035E-3	-8.85027E-4	-8.33395E-4
5.12147E+2	8.76918E-5	8.00139E-6	-2.83809E-5	6.37764E-6	-1.60710E-6	2.47107E-5	1.11529E-5	4.93887E-6	2.52612E-7	-3.69145E-5	-1.15545E-5	3.50501E-5	-1.60358E-5	-1.39121E-5	-5.17991E-5	5.01587E-5	-1.56679E-5	-4.22777E-5	-1.29153E-5	2.73021E-6	-1.41194E-3	-1.41194E-3	-1.41194E-3	-2.15092E-3	-2.11580E-3	-2.06915E-3	-1.94878E-3	-1.94088E-3	-1.82081E-3	-1.85855E-3	-1.87476E-3	-1.67785E-3	-1.69359E-3	-1.63960E-3	-1.65981E-3	-1.56743E-3	-1.50455E-3	-1.40281E-3	-1.36509E-3	-1.32905E-3	-1.24144E-3	-1.23952E-3	-1.21104E-3	-1.02574E-3	-1.06533E-3	-9.77591E-4	-9.35073E-4	-8.90928E-4	-7.81375E-4
5.12733E+2	9.21052E-5	2.39980E-5	-1.98224E-5	8.20173E-6	3.24259E-6	5.47217E-5	3.35723E-5	-7.38257E-6	4.31040E-6	-4.67178E-5	2.96520E-5	1.20241E-5	-1.63420E-5	-5.21795E-6	-9.28168E-5	2.59017E-5	-3.98690E-5	-3.83092E-5	-1.57941E-5	-5.45790E-6	-1.38611E-3	-1.38611E-3	-1.38611E-3	-2.07614E-3	-2.07943E-3	-1.97104E-3	-1.88538E-3	-1.91667E-3	-1.77991E-3	-1.81878E-3	-1.80330E-3	-1.68032E-3	-1.59641E-3	-1.60456E-3	-1.61341E-3	-1.53828E-3	-1.46026E-3	-1.40152E-3	-1.32464E-3	-1.29324E-3	-1.25355E-3	-1.23034E-3	-1.14111E-3	-1.04693E-3	-1.06307E-3	-9.86068E-4	-9.18182E-4	-8.77998E-4	-7.71695E-4
5.13318E+2	5.50971E-5	8.59992E-6	-1.64343E-5	-2.35620E-5	1.17123E-5	4.23905E-5	2.11465E-5	1.79951E-5	4.09678E-6	-5.98332E-6	5.43063E-5	4.30104E-5	-3.76974E-6	2.28932E-5	-9.93986E-5	2.06316E-6	-3.03427E-5	-5.38453E-5	-2.88510E-5	-2.11245E-5	-1.34264E-3	-1.34264E-3	-1.34264E-3	-2.06567E-3	-2.06382E-3	-1.94593E-3	-1.91329E-3	-1.81704E-3	-1.76185E-3	-1.78722E-3	-1.73588E-3	-1.58877E-3	-1.56863E-3	-1.57515E-3	-1.60072E-3	-1.51219E-3	-1.43568E-3	-1.37195E-3	-1.32331E-3	-1.23609E-3	-1.25397E-3	-1.17623E-3	-1.10651E-3	-1.01836E-3	-1.01509E-3	-9.79742E-4	-8.73483E-4	-8.62676E-4	-7.77752E-4
5.13903E+2	4.02435E-5	2.25941E-5	2.12344E-5	-3.30196E-5	1.38769E-5	5.78939E-5	2.99409E-6	1.66973E-5	-2.18086E-6	-7.06086E-6	3.01816E-5	3.79330E-5	1.64214E-5	1.78351E-5	-7.76365E-5	-1.36095E-5	-1.47043E-5	-7.20466E-5	-2.75057E-5	-3.01412E-5	-1.32386E-3	-1.32386E-3	-1.32386E-3	-1.97686E-3	-2.06412E-3	-1.95288E-3	-1.94873E-3	-1.68691E-3	-1.68716E-3	-1.73250E-3	-1.67976E-3	-1.54190E-3	-1.56365E-3	-1.53008E-3	-1.49991E-3	-1.44595E-3	-1.38054E-3	-1.30736E-3	-1.30089E-3	-1.16891E-3	-1.19316E-3	-1.15250E-3	-1.09854E-3	-1.03307E-3	-9.49548E-4	-9.27506E-4	-8.61789E-4	-8.26360E-4	-7.87981E-4
5.14488E+2	2.50467E-5	-9.80756E-6	3.88291E-5	-5.32043E-6	-1.32499E-5	5.18426E-5	3.59026E-5	3.89651E-5	2.02766E-5	4.62966E-6	2.20753E-5	-1.34569E-5	2.80362E-5	2.10015E-5	-6.25994E-5	-4.39610E-5	-2.08344E-5	-6.12407E-5	-2.62614E-5	-2.98737E-5	-1.28740E-3	-1.28740E-3	-1.28740E-3	-1.93758E-3	-1.93360E-3	-1.88890E-3	-1.83403E-3	-1.73497E-3	-1.67720E-3	-1.66712E-3	-1.60333E-3	-1.57554E-3	-1.51370E-3	-1.52713E-3	-1.43004E-3	-1.36934E-3	-1.32764E-3	-1.31132E-3	-1.24806E-3	-1.19860E-3	-1.20795E-3	-1.10187E-3	-1.07847E-3	-1.03441E-3	-9.15524E-4	-9.04521E-4	-8.37943E-4	-7.80983E-4	-7.67221E-4
5.15074E+2	-4.46594E-6	-1.32095E-5	7.07462E-5	-3.02286E-5	-7.10949E-6	3.83018E-5	3.11610E-5	5.84163E-5	1.19543E-5	4.95729E-5	1.35940E-5	-2.57783E-5	2.49790E-5	4.60755E-5	-5.92686E-5	-1.15539E-4	-2.04902E-5	-3.95260E-5	-1.88415E-5	-1.03439E-5	-1.24238E-3	-1.24238E-3	-1.24238E-3	-1.86125E-3	-1.86559E-3	-1.79564E-3	-1.76316E-3	-1.67073E-3	-1.66172E-3	-1.64359E-3	-1.53990E-3	-1.54124E-3	-1.43659E-3	-1.43771E-3	-1.36290E-3	-1.24690E-3	-1.23310E-3	-1.32818E-3	-1.17733E-3	-1.12543E-3	-1.15754E-3	-1.05869E-3	-1.05546E-3	-1.00281E-3	-8.54569E-4	-8.76245E-4	-8.00142E-4	-7.41122E-4	-7.13422E-4
5.15659E+2	-2.60988E-5	-1.59852E-5	8.00382E-5	-2.89904E-5	-2.56014E-6	3.62099E-6	2.78876E-5	6.80389E-5	2.08646E-5	5.73184E-5	-4.44287E-6	-2.20414E-5	2.18419E-6	5.99265E-6	-3.40307E-5	-1.05643E-4	9.90210E-6	-2.55119E-5	-1.11809E-5	6.37412E-7	-1.20441E-3	-1.20441E-3	-1.20441E-3	-1.78677E-3	-1.81622E-3	-1.72012E-3	-1.75182E-3	-1.62837E-3	-1.56717E-3	-1.57759E-3	-1.45861E-3	-1.45065E-3	-1.43132E-3	-1.34195E-3	-1.31375E-3	-1.20245E-3	-1.15775E-3	-1.27598E-3	-1.14304E-3	-1.09094E-3	-1.11495E-3	-1.03333E-3	-1.01019E-3	-9.85194E-4	-8.48788E-4	-8.32235E-4	-7.96114E-4	-7.59390E-4	-6.83565E-4
5.16245E+2	-8.57268E-7	-2.95380E-5	5.99106E-5	-2.17371E-7	2.14928E-6	8.22737E-6	4.81188E-6	4.16644E-5	2.87117E-6	5.27047E-5	5.18282E-6	-4.70603E-5	7.66645E-6	-7.92821E-6	-8.47913E-6	-6.79212E-5	2.27202E-5	-2.73923E-5	-5.81553E-6	-1.26995E-5	-1.18127E-3	-1.18127E-3	-1.18127E-3	-1.73067E-3	-1.75235E-3	-1.68281E-3	-1.64894E-3	-1.65247E-3	-1.49111E-3	-1.52832E-3	-1.46317E-3	-1.37611E-3	-1.37589E-3	-1.32958E-3	-1.27493E-3	-1.23407E-3	-1.15673E-3	-1.26437E-3	-1.14622E-3	-1.04555E-3	-1.10555E-3	-9.57104E-4	-9.63339E-4	-9.53983E-4	-8.79630E-4	-8.16196E-4	-7.82793E-4	-7.08632E-4	-6.71101E-4
5.16830E+2	-5.10332E-5	-2.68107E-6	2.99163E-5	-1.78319E-5	-1.99816E-6	1.38976E-5	9.06625E-6	4.17486E-5	-1.01180E-5	4.49711E-5	2.31802E-5	-6.01579E-5	3.28589E-5	-2.19417E-7	3.45816E-5	-3.80290E-5	-3.89590E-6	-3.34017E-5	-3.01802E-6	-7.83633E-6	-1.14882E-3	-1.14882E-3	-1.14882E-3	-1.76849E-3	-1.63598E-3	-1.57056E-3	-1.53433E-3	-1.64488E-3	-1.44403E-3	-1.51420E-3	-1.47573E-3	-1.35786E-3	-1.31255E-3	-1.33789E-3	-1.21484E-3	-1.15750E-3	-1.13784E-3	-1.19924E-3	-1.10961E-3	-1.01190E-3	-1.08985E-3	-9.04075E-4	-9.81029E-4	-9.40786E-4	-8.56913E-4	-8.07397E-4	-7.82941E-4	-7.00453E-4	-6.52927E-4
5.17416E+2	-1.09113E-4	-6.42427E-8	3.88017E-5	-2.85966E-5	-2.00827E-5	1.33010E-5	-1.17410E-6	3.34784E-5	-6.16845E-6	3.27555E-5	-6.24544E-6	-4.60166E-6	4.55616E-6	-7.76625E-6	8.90232E-5	-1.27166E-5	-3.04885E-6	-1.92518E-5	2.07548E-6	4.83813E-6	-1.10429E-3	-1.10429E-3	-1.10429E-3	-1.67278E-3	-1.56533E-3	-1.54431E-3	-1.49089E-3	-1.57867E-3	-1.41927E-3	-1.45288E-3	-1.44985E-3	-1.36233E-3	-1.26256E-3	-1.28720E-3	-1.16951E-3	-1.09737E-3	-1.08694E-3	-1.15512E-3	-1.08960E-3	-9.75236E-4	-9.84612E-4	-9.00494E-4	-9.60116E-4	-9.05851E-4	-8.20097E-4	-7.67523E-4	-7.49231E-4	-6.85682E-4	-6.31245E-4
5.18001E+2	-8.91311E-5	2.87059E-5	1.30156E-5	-3.70888E-5	-4.87895E-7	-3.00362E-6	-1.77875E-6	1.82560E-5	-5.94916E-9	2.98672E-6	-1.28205E-5	-6.15727E-6	-3.06646E-5	2.87069E-5	7.96472E-5	-1.07698E-5	1.73871E-5	-1.20126E-5	6.03838E-6	9.17704E-6	-1.06477E-3	-1.06477E-3	-1.06477E-3	-1.60174E-3	-1.51575E-3	-1.43742E-3	-1.43369E-3	-1.51649E-3	-1.29941E-3	-1.31318E-3	-1.38196E-3	-1.29829E-3	-1.21691E-3	-1.24174E-3	-1.11176E-3	-1.07445E-3	-1.11731E-3	-1.13342E-3	-1.00502E-3	-9.73231E-4	-9.50068E-4	-8.91968E-4	-8.98079E-4	-8.50038E-4	-8.26980E-4	-7.28788E-4	-7.03044E-4	-6.08477E-4	-6.12347E-4
5.18587E+2	-2.60296E-5	6.82756E-6	3.93078E-5	-3.49476E-5	-7.87573E-6	1.79814E-6	3.34996E-6	1.86962E-5	-2.06742E-5	-1.91143E-6	-2.82194E-5	-4.07939E-5	5.00277E-6	7.97243E-6	5.80246E-5	7.90143E-6	3.79591E-6	-5.43602E-6	7.72445E-6	5.48671E-6	-1.02754E-3	-1.02754E-3	-1.02754E-3	-1.61209E-3	-1.48608E-3	-1.39528E-3	-1.40712E-3	-1.41886E-3	-1.25605E-3	-1.31989E-3	-1.31375E-3	-1.23138E-3	-1.16103E-3	-1.19852E-3	-1.11246E-3	-1.10478E-3	-1.08670E-3	-1.08545E-3	-1.00857E-3	-9.63862E-4	-9.30131E-4	-8.47241E-4	-8.75585E-4	-7.76311E-4	-8.05267E-4	-7.52684E-4	-6.48645E-4	-5.74510E-4	-5.72451E-4
5.19173E+2	-3.53367E-5	1.23544E-5	3.33988E-5	-3.85057E-6	-4.99789E-5	3.06857E-6	4.59138E-6	2.90912E-7	-2.56669E-5	2.42699E-5	-4.58148E-6	-6.99204E-5	3.19350E-5	1.69039E-5	4.29986E-5	-1.61820E-5	2.36400E-5	1.02977E-5	-4.86991E-7	2.25467E-6	-1.01254E-3	-1.01254E-3	-1.01254E-3	-1.54306E-3	-1.51300E-3	-1.40115E-3	-1.41759E-3	-1.33383E-3	-1.22710E-3	-1.29218E-3	-1.29006E-3	-1.20215E-3	-1.08319E-3	-1.11138E-3	-1.06700E-3	-1.04516E-3	-1.06359E-3	-9.86511E-4	-1.01468E-3	-9.49851E-4	-9.57648E-4	-8.10293E-4	-8.86303E-4	-7.48795E-4	-7.64931E-4	-7.71635E-4	-6.30034E-4	-5.74706E-4	-5.65754E-4
5.19759E+2	-2.93233E-5	2.23888E-5	4.91797E-5	4.38985E-5	-5.97476E-5	-5.40995E-5	-1.38876E-5	7.95104E-6	-7.67158E-6	4.77749E-5	3.37891E-5	-7.91647E-5	4.05681E-5	2.40676E-5	1.02287E-5	-3.31724E-6	-3.56820E-6	-1.46525E-5	-5.00199E-6	-9.41231E-6	-9.72997E-4	-9.72997E-4	-9.72997E-4	-1.49205E-3	-1.53808E-3	-1.40329E-3	-1.36251E-3	-1.32710E-3	-1.20978E-3	-1.28539E-3	-1.26844E-3	-1.11410E-3	-1.04672E-3	-1.06718E-3	-1.05108E-3	-1.00429E-3	-1.04806E-3	-9.73785E-4	-9.67701E-4	-9.35696E-4	-9.72312E-4	-8.05862E-4	-8.95654E-4	-7.82857E-4	-7.52461E-4	-7.31216E-4	-6.08486E-4	-6.00057E-4	-5.69373E-4
5.20344E+2	4.82827E-6	1.04064E-5	4.89146E-5	2.82787E-5	-1.13282E-4	-6.28745E-5	1.39659E-5	3.17452E-6	-8.23076E-6	4.75448E-5	4.11878E-5	-4.77448E-5	4.75928E-6	4.56091E-5	-8.55271E-6	3.56486E-5	-3.34699E-5	3.54945E-7	-4.08938E-6	-6.42903E-6	-9.45766E-4	-9.45766E-4	-9.45766E-4	-1.43614E-3	-1.51372E-3	-1.37149E-3	-1.37719E-3	-1.26795E-3	-1.21935E-3	-1.27137E-3	-1.19854E-3	-1.06021E-3	-1.06181E-3	-1.03033E-3	-1.01633E-3	-1.02781E-3	-1.00981E-3	-9.53194E-4	-9.23915E-4	-8.80752E-4	-9.47535E-4	-7.89012E-4	-8.37934E-4	-7.40254E-4	-7.52558E-4	-7.13506E-4	-5.76259E-4	-5.87415E-4	-5.36459E-4
5.20930E+2	-1.64835E-5	3.16799E-5	2.53409E-5	2.75106E-5	-1.35764E-4	-6.54199E-5	3.76400E-5	1.50705E-5	-2.32305E-5	4.14024E-5	8.76632E-5	6.67796E-7	-1.91151E-5	4.38660E-5	-3.48767E-5	1.09392E-5	-2.02609E-5	-7.39983E-7	-5.03631E-6	-8.53965E-7	-9.28675E-4	-9.28675E-4	-9.28675E-4	-1.37464E-3	-1.43495E-3	-1.29330E-3	-1.27462E-3	-1.18376E-3	-1.23441E-3	-1.15168E-3	-1.09913E-3	-9.97543E-4	-1.07608E-3	-9.64372E-4	-9.97857E-4	-9.90125E-4	-9.70846E-4	-9.83637E-4	-8.59100E-4	-8.81624E-4	-8.59355E-4	-7.74568E-4	-7.79977E-4	-6.89177E-4	-7.48498E-4	-6.90130E-4	-5.77040E-4	-5.99110E-4	-5.01316E-4
5.21516E+2	-3.80927E-5	5.12273E-5	1.70596E-5	5.57886E-5	-1.08715E-4	-3.87676E-5	5.80312E-5	1.71906E-5	-3.26086E-5	3.71885E-5	7.98148E-5	-7.70749E-6	-1.06690E-5	3.12004E-5	-2.70675E-5	-2.45239E-5	-3.31745E-5	-9.75117E-6	-1.11410E-5	-5.28287E-6	-9.04494E-4	-9.04494E-4	-9.04494E-4	-1.29832E-3	-1.43061E-3	-1.23062E-3	-1.26861E-3	-1.11317E-3	-1.22069E-3	-1.04839E-3	-1.03874E-3	-9.68089E-4	-1.05784E-3	-9.20310E-4	-9.99629E-4	-9.66231E-4	-9.35423E-4	-9.98666E-4	-7.66977E-4	-8.82341E-4	-7.99888E-4	-7.41446E-4	-7.18915E-4	-6.93434E-4	-6.98847E-4	-6.36917E-4	-6.06179E-4	-5.29710E-4	-4.84058E-4
5.22102E+2	-4.80094E-6	4.67978E-5	2.97209E-5	3.27613E-5	-8.31029E-5	-7.05732E-5	3.36882E-5	3.02928E-5	-1.80016E-5	4.16787E-5	5.98445E-5	-7.52946E-6	-6.58862E-6	2.73152E-7	-2.16459E-5	1.48755E-5	-3.86219E-5	-1.58120E-5	-1.55880E-5	-7.66843E-6	-8.67963E-4	-8.67963E-4	-8.67963E-4	-1.23557E-3	-1.38582E-3	-1.21839E-3	-1.21365E-3	-1.13327E-3	-1.22687E-3	-1.09702E-3	-1.01273E-3	-9.28529E-4	-9.83536E-4	-8.57057E-4	-9.83494E-4	-9.69093E-4	-9.04231E-4	-9.14216E-4	-7.60734E-4	-8.24959E-4	-8.05498E-4	-7.32290E-4	-6.78341E-4	-6.77116E-4	-6.72275E-4	-6.03902E-4	-6.25042E-4	-5.05979E-4	-4.85913E-4
5.22688E+2	-6.27364E-5	6.52038E-5	4.84105E-6	1.08775E-6	-3.39217E-5	-4.06855E-5	2.37765E-5	2.24798E-5	-7.75061E-6	6.56457E-5	4.39208E-5	-3.14647E-6	8.73433E-6	1.02200E-5	-1.65520E-5	2.98684E-5	-4.02356E-5	-2.91456E-5	-2.99305E-5	-1.16739E-5	-8.53937E-4	-8.53937E-4	-8.53937E-4	-1.18850E-3	-1.26103E-3	-1.17125E-3	-1.08669E-3	-1.12225E-3	-1.15421E-3	-1.09523E-3	-9.37016E-4	-9.05977E-4	-9.14373E-4	-8.91406E-4	-9.29803E-4	-9.10427E-4	-9.29849E-4	-8.66064E-4	-7.49205E-4	-7.86811E-4	-7.81121E-4	-7.38966E-4	-6.58785E-4	-6.42594E-4	-6.55258E-4	-5.48339E-4	-6.15446E-4	-4.94377E-4	-4.74438E-4
5.23274E+2	-1.35289E-4	1.94785E-5	1.90295E-5	-1.71874E-5	2.35668E-5	-2.83016E-5	2.79690E-5	3.75574E-5	-3.64170E-6	1.98554E-5	1.66129E-5	-2.90725E-5	2.41830E-6	3.56728E-5	3.12965E-5	1.83147E-5	2.15261E-5	-3.85449E-5	-2.40093E-5	2.74824E-6	-8.24776E-4	-8.24776E-4	-8.24776E-4	-1.19341E-3	-1.13882E-3	-1.09755E-3	-1.05422E-3	-1.08515E-3	-1.13011E-3	-1.05621E-3	-8.99975E-4	-8.86910E-4	-8.57413E-4	-9.10591E-4	-8.35544E-4	-8.35895E-4	-9.23041E-4	-8.84717E-4	-6.99040E-4	-7.58282E-4	-6.81158E-4	-7.07283E-4	-6.04569E-4	-6.42627E-4	-6.32858E-4	-5.48337E-4	-5.78802E-4	-4.92766E-4	-4.46756E-4
5.23860E+2	-1.26695E-4	1.49190E-5	5.65909E-5	2.24217E-7	-1.46806E-5	-2.26824E-5	1.18645E-5	-1.00083E-5	1.47621E-5	-1.86960E-5	-1.20757E-6	-7.07170E-6	1.79816E-5	2.57834E-5	4.90900E-5	4.40567E-5	1.81226E-5	-4.15616E-5	-1.58354E-5	5.04351E-6	-7.84590E-4	-7.84590E-4	-7.84590E-4	-1.19403E-3	-1.04961E-3	-1.04049E-3	-9.99470E-4	-1.12326E-3	-1.11749E-3	-9.89230E-4	-8.71610E-4	-8.83758E-4	-8.70502E-4	-9.04612E-4	-8.23847E-4	-8.15123E-4	-8.76097E-4	-7.98888E-4	-6.34316E-4	-6.96292E-4	-6.50284E-4	-6.58693E-4	-5.89541E-4	-6.15146E-4	-6.07605E-4	-5.36081E-4	-5.23680E-4	-4.64112E-4	-4.33112E-4
5.24447E+2	-1.00074E-4	3.10590E-5	1.62644E-5	-1.50781E-6	-1.67874E-5	2.45601E-5	-4.81629E-6	-4.21534E-5	1.99048E-5	-1.76603E-5	2.97748E-6	1.09822E-5	6.29490E-5	-5.30443E-8	3.78260E-5	3.30127E-5	8.92654E-6	-3.86859E-5	-2.17296E-5	-4.99426E-6	-7.58775E-4	-7.58775E-4	-7.58775E-4	-1.17412E-3	-9.87394E-4	-1.06192E-3	-9.89846E-4	-1.10028E-3	-1.03922E-3	-9.26142E-4	-8.43320E-4	-9.02630E-4	-8.58223E-4	-8.77858E-4	-7.99718E-4	-7.60598E-4	-8.05273E-4	-7.35786E-4	-6.42062E-4	-6.54916E-4	-6.25412E-4	-6.11819E-4	-6.02560E-4	-6.03813E-4	-5.71494E-4	-5.42643E-4	-4.99997E-4	-4.55841E-4	-4.28442E-4
5.25033E+2	-1.04828E-4	1.42116E-5	2.18614E-5	8.75445E-6	-5.79922E-6	4.00315E-5	-1.06644E-5	1.05442E-5	1.61513E-5	-6.98000E-5	1.05942E-5	2.23443E-5	8.60751E-5	-2.81370E-6	7.81060E-6	8.70846E-6	4.31116E-6	-3.31359E-5	-2.21686E-5	-2.18780E-6	-7.23951E-4	-7.23951E-4	-7.23951E-4	-1.14808E-3	-1.01864E-3	-9.99505E-4	-9.44119E-4	-1.04599E-3	-9.28872E-4	-9.34630E-4	-7.65965E-4	-9.05104E-4	-8.15149E-4	-8.04187E-4	-7.89965E-4	-7.19044E-4	-7.80550E-4	-7.47763E-4	-6.59099E-4	-6.27186E-4	-6.39547E-4	-5.55605E-4	-5.83536E-4	-6.24613E-4	-5.26900E-4	-5.37974E-4	-4.73397E-4	-4.66908E-4	-4.42810E-4
5.25619E+2	-6.66784E-5	-1.59074E-5	4.76085E-5	3.58204E-5	5.68715E-6	5.37715E-5	-7.71872E-6	2.29274E-5	2.88675E-5	-3.43945E-5	2.40867E-6	-1.19351E-5	1.93460E-5	-2.14166E-5	-3.57738E-6	-8.02668E-6	-4.57722E-6	-2.21904E-5	-1.75282E-5	-2.48655E-6	-6.84870E-4	-6.84870E-4	-6.84870E-4	-1.11942E-3	-9.75200E-4	-9.46991E-4	-9.10090E-4	-9.50605E-4	-8.45878E-4	-9.05451E-4	-7.50137E-4	-8.88684E-4	-7.99748E-4	-7.42891E-4	-7.57267E-4	-6.72121E-4	-7.14596E-4	-7.24482E-4	-6.63099E-4	-6.03693E-4	-6.13843E-4	-5.42492E-4	-6.07864E-4	-6.06600E-4	-4.75987E-4	-5.20442E-4	-4.16587E-4	-4.79482E-4	-3.89865E-4
5.26205E+2	-2.68993E-5	-8.29012E-6	5.29238E-5	1.16648E-6	8.09345E-6	7.10341E-5	3.44875E-5	4.35300E-6	3.53084E-5	2.59108E-5	-2.86121E-5	-9.81689E-6	-2.41707E-5	3.00720E-6	-1.07368E-5	-3.78417E-5	-3.03738E-5	-4.08573E-5	-1.05098E-5	-8.17613E-6	-6.51420E-4	-6.51420E-4	-6.51420E-4	-1.05781E-3	-9.80387E-4	-8.60962E-4	-8.74437E-4	-8.57419E-4	-8.10102E-4	-8.29646E-4	-7.17653E-4	-8.06860E-4	-7.60669E-4	-7.13430E-4	-6.95955E-4	-6.47091E-4	-6.39729E-4	-6.73982E-4	-6.38416E-4	-6.05222E-4	-5.82594E-4	-4.71300E-4	-5.95568E-4	-5.82613E-4	-4.28984E-4	-4.68534E-4	-3.59564E-4	-4.77819E-4	-3.31389E-4
5.26792E+2	-4.15320E-6	2.15581E-5	-4.14720E-6	-1.27662E-6	1.97523E-5	7.14908E-5	8.49379E-5	-1.27819E-5	1.49140E-5	3.70618E-5	2.71681E-6	2.50584E-6	-2.08558E-5	-2.93425E-5	-2.88296E-5	-6.97927E-5	-4.25866E-5	-3.53047E-5	2.40485E-6	-8.27160E-6	-6.21450E-4	-6.21450E-4	-6.21450E-4	-9.34653E-4	-9.14069E-4	-8.25056E-4	-8.49186E-4	-7.64168E-4	-7.52301E-4	-8.19857E-4	-7.33299E-4	-7.55606E-4	-7.07018E-4	-6.72390E-4	-6.15097E-4	-5.91914E-4	-5.78815E-4	-6.20204E-4	-6.26761E-4	-5.96876E-4	-5.78135E-4	-4.28145E-4	-5.53914E-4	-5.23782E-4	-4.49835E-4	-4.28777E-4	-3.53150E-4	-4.71945E-4	-3.28528E-4
5.27378E+2	5.68716E-6	2.19476E-5	-4.56199E-5	1.43838E-5	-1.02679E-6	5.72692E-5	7.70571E-5	-4.36881E-7	1.72164E-5	3.34653E-6	5.39217E-5	6.05711E-6	-4.53559E-5	-5.69861E-5	-2.75517E-5	-2.72047E-5	-9.54647E-6	-3.44626E-5	3.46452E-6	-1.21601E-5	-5.97366E-4	-5.97366E-4	-5.97366E-4	-8.79961E-4	-7.76714E-4	-8.65474E-4	-8.17230E-4	-7.54384E-4	-7.60318E-4	-7.99596E-4	-7.15443E-4	-6.83275E-4	-7.12733E-4	-6.57250E-4	-6.11511E-4	-5.59961E-4	-5.67621E-4	-5.96533E-4	-5.74536E-4	-5.76565E-4	-5.61392E-4	-4.75821E-4	-5.10288E-4	-5.07724E-4	-4.57538E-4	-4.40432E-4	-3.21776E-4	-4.59574E-4	-3.55288E-4
5.27965E+2	2.10723E-5	3.68522E-5	-5.61592E-5	-3.68348E-5	1.78096E-6	1.48932E-5	4.23734E-5	4.74677E-5	4.41692E-5	-3.72197E-5	6.69061E-5	-2.74451E-5	-4.99212E-6	-7.49106E-5	-3.03497E-5	1.38613E-5	5.21649E-6	-3.57169E-5	9.78987E-6	-7.54699E-7	-5.48115E-4	-5.48115E-4	-5.48115E-4	-8.03949E-4	-7.78376E-4	-8.33530E-4	-7.60951E-4	-6.36435E-4	-6.88215E-4	-7.28214E-4	-6.67544E-4	-5.93027E-4	-6.33584E-4	-6.45011E-4	-5.77425E-4	-5.82229E-4	-5.05881E-4	-5.69129E-4	-5.45721E-4	-5.45180E-4	-5.25006E-4	-4.54325E-4	-4.39223E-4	-4.82504E-4	-4.44214E-4	-4.11594E-4	-2.96083E-4	-4.36130E-4	-3.05039E-4
5.28551E+2	1.44732E-7	2.85021E-5	-2.27894E-5	-1.10278E-5	1.69656E-5	-3.04094E-5	2.49846E-5	3.35785E-5	8.33831E-5	-3.99442E-5	6.14139E-5	-5.81309E-5	-1.09329E-5	-4.29938E-5	3.35195E-5	-2.41162E-5	-1.12888E-5	-3.84144E-5	2.50443E-6	5.05111E-6	-5.10941E-4	-5.10941E-4	-5.10941E-4	-8.12897E-4	-7.51190E-4	-7.29395E-4	-7.52015E-4	-5.85389E-4	-6.32443E-4	-6.27460E-4	-6.96006E-4	-5.06856E-4	-5.34788E-4	-6.61155E-4	-4.92189E-4	-5.97386E-4	-4.58069E-4	-5.51227E-4	-5.16472E-4	-5.25861E-4	-4.67532E-4	-4.33749E-4	-3.95759E-4	-4.10598E-4	-4.16323E-4	-3.71232E-4	-3.16587E-4	-3.76521E-4	-3.03958E-4
5.29138E+2	8.50505E-6	1.72731E-5	-1.85769E-5	-1.64472E-5	2.26975E-5	-4.26332E-5	1.55123E-5	2.23115E-5	6.78654E-5	-1.79420E-5	1.86209E-5	-7.92641E-5	-9.99889E-7	-2.57471E-5	5.00524E-5	-1.50183E-5	-4.33952E-7	-2.58071E-5	2.41073E-6	1.76210E-5	-4.79282E-4	-4.79282E-4	-4.79282E-4	-7.09378E-4	-7.15026E-4	-6.95456E-4	-6.99440E-4	-6.32047E-4	-5.99540E-4	-5.82946E-4	-6.32615E-4	-4.99874E-4	-4.75687E-4	-6.11169E-4	-4.45742E-4	-5.48098E-4	-4.19163E-4	-4.89356E-4	-4.53384E-4	-4.81007E-4	-4.14930E-4	-4.17234E-4	-3.57305E-4	-3.39781E-4	-3.61965E-4	-3.27726E-4	-2.96986E-4	-3.44097E-4	-2.73145E-4
5.29724E+2	1.85705E-5	-2.73989E-5	-2.06574E-5	-2.67339E-5	-5.35563E-6	-1.76977E-5	-1.64607E-5	1.26170E-5	5.36487E-5	-1.69797E-5	-3.77075E-6	-5.91324E-5	6.17046E-6	7.30237E-6	4.75882E-5	-8.49983E-7	1.61117E-5	-6.63553E-6	1.13531E-5	2.83107E-5	-4.47267E-4	-4.47267E-4	-4.47267E-4	-6.76521E-4	-6.20804E-4	-7.13322E-4	-6.48366E-4	-6.58581E-4	-5.32023E-4	-5.25984E-4	-5.90847E-4	-4.40384E-4	-4.73676E-4	-5.00498E-4	-4.14116E-4	-5.16426E-4	-3.51077E-4	-4.62912E-4	-4.03782E-4	-4.65292E-4	-3.42285E-4	-3.90488E-4	-3.40910E-4	-2.80174E-4	-3.07403E-4	-2.83521E-4	-2.84687E-4	-3.04392E-4	-2.58832E-4
5.30311E+2	-6.69494E-6	3.43721E-6	-2.00918E-5	-2.98030E-5	-4.09990E-5	-4.19615E-6	-3.48926E-5	1.37523E-5	6.22772E-5	-2.21316E-5	-3.86917E-6	-2.57043E-5	-2.66783E-5	1.22065E-5	3.06159E-5	4.88744E-5	-1.86534E-6	1.07416E-5	7.69485E-6	2.73262E-5	-4.20297E-4	-4.20297E-4	-4.20297E-4	-6.42037E-4	-5.73431E-4	-6.98123E-4	-5.06527E-4	-5.81737E-4	-5.13904E-4	-5.10521E-4	-5.92629E-4	-4.39858E-4	-4.82992E-4	-4.50919E-4	-4.61471E-4	-4.44590E-4	-3.36458E-4	-5.02490E-4	-3.52697E-4	-4.51953E-4	-2.66503E-4	-3.80765E-4	-3.64988E-4	-2.51365E-4	-3.04292E-4	-2.80103E-4	-3.17123E-4	-2.62808E-4	-2.52481E-4
5.30898E+2	-4.18371E-5	1.56285E-5	-2.06421E-5	-2.38648E-5	-4.20880E-5	3.51566E-5	-2.57336E-5	1.91131E-5	5.18840E-5	-2.65125E-5	-3.09775E-6	-4.05512E-5	6.61532E-6	1.45996E-5	4.06921E-5	1.70913E-5	-8.68822E-6	3.65660E-6	-6.78984E-7	2.92572E-5	-4.08351E-4	-4.08351E-4	-4.08351E-4	-6.18297E-4	-6.32058E-4	-6.22771E-4	-4.04650E-4	-5.47721E-4	-4.46813E-4	-4.86241E-4	-5.27577E-4	-4.82612E-4	-4.49963E-4	-3.79857E-4	-4.81477E-4	-3.73930E-4	-3.15734E-4	-4.53290E-4	-3.16918E-4	-3.28366E-4	-2.54665E-4	-3.73806E-4	-3.55170E-4	-2.34649E-4	-2.73719E-4	-3.08278E-4	-2.99220E-4	-2.41324E-4	-2.86418E-4
5.31484E+2	1.95406E-5	-2.61139E-5	-3.00594E-5	1.73289E-5	-2.99405E-5	6.53931E-5	-1.70210E-5	2.70927E-5	5.57828E-6	-1.19591E-6	-2.69968E-5	-5.37976E-5	-1.48433E-5	4.31943E-6	6.10876E-5	-2.41462E-5	-2.61773E-6	8.22096E-6	-6.74524E-6	2.49160E-5	-3.92661E-4	-3.92661E-4	-3.92661E-4	-5.89183E-4	-6.44877E-4	-4.98360E-4	-3.88688E-4	-5.11068E-4	-3.71207E-4	-4.79044E-4	-4.81686E-4	-5.01875E-4	-4.11440E-4	-3.50517E-4	-4.14162E-4	-3.77107E-4	-2.76857E-4	-3.70769E-4	-3.40832E-4	-2.74788E-4	-3.17538E-4	-3.28089E-4	-3.47896E-4	-2.18256E-4	-2.15196E-4	-2.73036E-4	-2.63083E-4	-2.58157E-4	-2.68526E-4
5.32071E+2	4.22244E-7	-2.78251E-5	-3.15229E-6	2.82826E-5	-1.46328E-5	8.35004E-5	-3.34426E-6	-7.63970E-6	-1.76854E-5	-1.55237E-5	-3.55841E-5	-2.86600E-5	-6.21389E-6	3.19241E-5	5.77078E-5	-2.27717E-5	-6.70183E-6	-9.12551E-6	-8.87454E-6	5.89753E-6	-3.65511E-4	-3.65511E-4	-3.65511E-4	-5.63860E-4	-5.04736E-4	-3.94627E-4	-4.04012E-4	-4.18456E-4	-3.63961E-4	-4.09232E-4	-4.28562E-4	-5.14365E-4	-3.85499E-4	-3.67939E-4	-3.51661E-4	-3.23273E-4	-2.76743E-4	-3.31441E-4	-3.77607E-4	-2.61775E-4	-3.31505E-4	-2.90689E-4	-3.24358E-4	-1.92410E-4	-1.75220E-4	-2.43542E-4	-2.27821E-4	-2.61061E-4	-2.31796E-4
5.32658E+2	-2.49656E-5	2.99890E-5	3.60442E-5	1.54700E-5	1.05266E-5	7.49700E-5	-3.68146E-6	-1.22233E-5	-8.75272E-5	-2.57525E-5	-2.96680E-5	1.25864E-5	-6.76604E-6	3.67771E-5	4.21414E-5	-3.23546E-5	-1.06835E-5	-2.24769E-5	-2.94555E-6	5.39976E-7	-3.25707E-4	-3.25707E-4	-3.25707E-4	-4.71009E-4	-3.75115E-4	-3.61802E-4	-4.35710E-4	-3.74077E-4	-3.18695E-4	-3.66511E-4	-4.07275E-4	-4.72074E-4	-3.48444E-4	-4.10275E-4	-3.07624E-4	-3.11247E-4	-2.72587E-4	-3.21634E-4	-3.61812E-4	-2.25008E-4	-3.31977E-4	-2.76021E-4	-3.22746E-4	-2.18938E-4	-2.07296E-4	-2.14631E-4	-2.28939E-4	-2.12756E-4	-2.19565E-4
5.33245E+2	-3.70322E-5	6.40257E-5	2.29141E-5	-1.29223E-5	9.32684E-6	1.00534E-4	-5.87875E-7	8.40996E-6	-1.08594E-4	-2.31689E-5	-4.60200E-5	2.62377E-5	1.67669E-5	3.27458E-5	2.75675E-5	-3.34296E-5	-1.25023E-5	-2.24450E-5	8.84934E-7	-1.27113E-5	-2.93831E-4	-2.93831E-4	-2.93831E-4	-4.56338E-4	-3.26628E-4	-3.02459E-4	-4.14058E-4	-3.39207E-4	-2.92809E-4	-3.27206E-4	-3.56558E-4	-3.91484E-4	-3.36684E-4	-4.12093E-4	-2.92292E-4	-2.92020E-4	-2.61729E-4	-2.87838E-4	-3.45287E-4	-2.12756E-4	-3.42596E-4	-2.62034E-4	-2.93008E-4	-2.18868E-4	-1.70037E-4	-2.16435E-4	-2.08499E-4	-2.07986E-4	-1.68361E-4
5.33832E+2	-5.77549E-5	8.28617E-5	2.65903E-5	-1.89838E-5	1.37709E-6	7.59878E-5	-8.24445E-6	1.21435E-5	-7.09279E-5	-1.13180E-5	-6.00966E-5	2.86979E-5	4.46385E-5	3.79055E-5	1.52070E-5	-5.26847E-5	1.36209E-6	-2.04726E-5	-3.54116E-6	-2.27472E-5	-2.78369E-4	-2.78369E-4	-2.78369E-4	-4.16862E-4	-2.44016E-4	-3.16128E-4	-4.38182E-4	-3.21937E-4	-2.95884E-4	-2.75546E-4	-2.90299E-4	-3.95256E-4	-3.62007E-4	-4.05515E-4	-3.01196E-4	-2.76460E-4	-2.21361E-4	-2.69043E-4	-3.42935E-4	-2.28816E-4	-3.20010E-4	-2.54319E-4	-3.05842E-4	-2.20175E-4	-1.72828E-4	-2.13271E-4	-2.22504E-4	-2.01869E-4	-1.55086E-4
5.34419E+2	-5.51401E-5	8.35732E-5	8.48889E-6	-4.83321E-6	2.18360E-5	4.57116E-5	-3.25543E-5	2.13281E-5	-4.96658E-5	-1.40070E-6	-3.14445E-6	1.52769E-5	5.71530E-5	3.48441E-5	5.05438E-6	-6.33229E-5	-3.24233E-5	-3.16934E-5	-1.93062E-6	-1.71575E-5	-2.57639E-4	-2.57639E-4	-2.57639E-4	-3.49767E-4	-2.43901E-4	-2.93795E-4	-4.09712E-4	-3.52559E-4	-2.72771E-4	-2.14440E-4	-2.88913E-4	-3.49496E-4	-3.34937E-4	-3.93646E-4	-2.32146E-4	-1.96724E-4	-2.57186E-4	-2.72006E-4	-2.72697E-4	-2.09000E-4	-2.92325E-4	-1.70188E-4	-2.82542E-4	-1.76802E-4	-1.51176E-4	-1.73536E-4	-2.08056E-4	-1.64850E-4	-1.21479E-4
5.35006E+2	1.83558E-5	4.27689E-5	-1.82004E-5	-5.06450E-6	-9.95373E-6	1.92707E-5	-5.46557E-5	4.80994E-6	-3.09124E-5	-1.38651E-5	4.60234E-5	2.54197E-5	7.65806E-5	4.38778E-5	2.23192E-5	-5.60014E-5	-5.26900E-5	-2.41965E-5	-1.56378E-5	-1.82484E-5	-2.34650E-4	-2.34650E-4	-2.34650E-4	-3.03462E-4	-2.54961E-4	-2.02909E-4	-3.61303E-4	-3.32949E-4	-2.58799E-4	-2.07210E-4	-2.60628E-4	-2.35321E-4	-2.42335E-4	-3.59665E-4	-1.84924E-4	-2.10891E-4	-2.70494E-4	-3.13203E-4	-1.92141E-4	-1.85864E-4	-2.66458E-4	-1.26588E-4	-2.42581E-4	-1.37707E-4	-1.41193E-4	-1.23822E-4	-1.68736E-4	-1.72299E-4	-4.46252E-5
5.35593E+2	3.66431E-5	5.11657E-5	5.70020E-6	-1.64561E-5	-2.78792E-5	2.86424E-5	-5.29031E-5	-2.08051E-6	-1.96176E-5	-2.15573E-5	5.13296E-5	3.10910E-5	9.48524E-5	9.21349E-5	-4.53653E-5	-7.53334E-5	-6.06828E-5	-2.01875E-5	-2.85201E-5	-2.09764E-5	-2.38035E-4	-2.38035E-4	-2.38035E-4	-3.13413E-4	-2.65130E-4	-1.36628E-4	-3.34782E-4	-2.43109E-4	-2.31150E-4	-2.13547E-4	-2.63087E-4	-2.11235E-4	-1.99260E-4	-2.36069E-4	-2.18891E-4	-1.94965E-4	-3.06653E-4	-3.04539E-4	-1.27980E-4	-2.05247E-4	-2.25601E-4	-9.64788E-5	-2.14293E-4	-1.13666E-4	-1.53710E-4	-8.38899E-5	-1.58860E-4	-1.44005E-4	-2.11653E-5
5.36180E+2	3.98520E-5	5.60103E-5	1.00781E-5	-1.18513E-5	-3.31857E-5	4.39114E-5	-8.40721E-5	-2.43784E-6	1.42164E-5	-2.14096E-5	5.17650E-5	6.01574E-6	9.08724E-5	5.39217E-5	-5.78795E-5	-5.50470E-5	-3.66201E-5	-1.43618E-5	-2.79845E-5	-2.17936E-5	-2.19325E-4	-2.19325E-4	-2.19325E-4	-2.18981E-4	-2.39648E-4	-1.24807E-4	-2.61451E-4	-2.17400E-4	-1.57616E-4	-2.16892E-4	-2.35752E-4	-1.73209E-4	-1.79602E-4	-1.36347E-4	-2.73405E-4	-1.63276E-4	-2.37661E-4	-2.47334E-4	-9.10699E-5	-1.62306E-4	-1.74962E-4	-1.11175E-4	-1.60588E-4	-1.12707E-4	-1.28977E-4	-5.62608E-5	-1.38194E-4	-1.41697E-4	-4.70163E-5
5.36767E+2	6.36950E-5	1.59111E-5	-2.32321E-6	4.02185E-6	-3.89668E-5	5.43064E-6	-4.60307E-5	-1.39935E-5	1.21146E-5	7.13638E-6	2.00115E-5	-2.14784E-5	5.31965E-5	-1.02230E-5	4.86173E-6	2.48108E-6	-2.79813E-6	-1.48953E-5	-2.40330E-5	-1.41185E-5	-1.86633E-4	-1.86633E-4	-1.86633E-4	-5.10390E-5	-2.18507E-4	-2.07399E-4	-2.43498E-4	-2.08735E-4	-6.86523E-5	-2.03243E-4	-1.67347E-4	-1.63206E-4	-1.50342E-4	-1.22755E-4	-2.74732E-4	-1.77032E-4	-2.50914E-4	-2.16415E-4	-5.66731E-5	-1.16753E-4	-1.24171E-4	-9.80230E-5	-1.09002E-4	-1.16593E-4	-1.09108E-4	-3.65811E-5	-9.07101E-5	-1.09721E-4	-3.78649E-5
5.37354E+2	1.08131E-4	-1.49697E-5	1.08283E-5	4.47171E-5	-6.33462E-5	-1.83002E-5	-1.44508E-5	-1.24591E-5	5.35117E-6	1.41488E-5	1.42478E-6	-2.30524E-5	2.21686E-5	-3.73822E-5	-2.07628E-5	3.06353E-5	2.91445E-5	-9.10359E-6	-3.27819E-5	-1.99409E-5	-1.67405E-4	-1.67405E-4	-1.67405E-4	-3.17171E-5	-2.21614E-4	-2.09476E-4	-1.79916E-4	-2.19715E-4	-3.73722E-5	-1.55990E-4	-1.36302E-4	-1.43647E-4	-7.96017E-5	-1.12982E-4	-2.27467E-4	-1.68276E-4	-2.47983E-4	-1.49792E-4	-8.84643E-5	-1.12167E-4	-4.86865E-5	-1.06353E-4	-1.14026E-4	-1.11813E-4	-9.38265E-5	-4.52790E-5	-5.92338E-5	-8.46449E-5	-1.59805E-5
5.37942E+2	5.58812E-5	2.63341E-5	-1.07636E-6	5.58832E-5	-4.78973E-5	-3.99513E-5	-1.36432E-6	-2.21121E-6	3.73801E-6	-5.96172E-6	-2.16087E-5	-2.38904E-5	1.18720E-5	-4.22790E-5	-3.90884E-5	6.44991E-5	3.59578E-5	1.20589E-5	-2.86368E-5	-1.22589E-5	-1.14871E-4	-1.14871E-4	-1.14871E-4	-1.60944E-5	-1.26009E-4	-1.47227E-4	-1.81913E-4	-1.17156E-4	-1.56035E-5	-1.30021E-4	-9.10796E-5	-1.16451E-4	-4.85882E-5	-9.32763E-5	-1.75504E-4	-1.23504E-4	-2.37413E-4	-5.59862E-5	-1.05323E-4	-8.18768E-5	-4.54691E-6	-9.68909E-5	-5.42344E-5	-8.34826E-5	-8.20178E-5	-6.52270E-5	-1.18939E-5	-2.53392E-5	-1.30068E-5
5.38529E+2	1.01047E-5	-2.66091E-6	3.01785E-5	2.36432E-5	-3.21737E-5	-8.29161E-5	1.13106E-5	2.06715E-5	3.06684E-5	-9.32318E-6	-3.94339E-5	-7.67148E-5	2.29733E-5	-1.65514E-5	-1.48776E-5	8.20708E-5	5.85064E-5	4.88026E-6	-1.67954E-5	-3.56081E-6	-6.17194E-5	-6.17194E-5	-6.17194E-5	-2.96629E-5	-9.46208E-5	-1.11826E-4	-1.68351E-4	-1.23518E-4	5.33521E-6	-1.32396E-4	-9.37319E-5	-4.58012E-5	-1.83382E-5	-8.04364E-5	-1.23141E-4	-9.41229E-5	-1.67781E-4	3.07246E-6	-7.81466E-5	-5.73729E-5	1.13467E-6	-7.41411E-5	-2.16878E-5	-3.21387E-5	-4.98147E-5	-4.03358E-5	1.35965E-6	3.15373E-5	-3.51381E-6
5.39116E+2	-1.32139E-5	-6.30268E-6	3.44747E-5	-2.10860E-5	-4.84039E-5	-6.12454E-5	4.75262E-5	2.40059E-5	6.48492E-5	-1.47097E-5	-3.78121E-5	-6.18174E-5	-2.59654E-5	4.10555E-7	-2.78172E-5	1.27286E-4	5.79920E-5	-2.14370E-5	-7.60853E-6	-9.12536E-6	-3.78961E-5	-3.78961E-5	-3.78961E-5	-1.38006E-4	-9.00342E-5	-1.37678E-4	-1.68899E-4	-8.26410E-5	4.86171E-5	-1.21291E-4	-7.19092E-5	3.07211E-5	-7.72916E-5	-9.62684E-5	-7.86664E-5	-7.13223E-5	-1.23564E-4	3.28259E-5	-1.26229E-4	-6.68768E-5	-1.41568E-5	-9.73443E-5	-3.29297E-5	-2.56685E-5	-9.12436E-6	-6.68048E-5	2.44738E-5	6.28824E-5	-8.47643E-6
5.39704E+2	-2.18495E-5	-2.31483E-6	4.40857E-5	-1.99938E-5	-5.48837E-5	-5.46917E-5	6.38284E-5	3.01444E-5	8.24162E-5	6.29216E-6	-3.22873E-5	-3.32412E-5	-4.14332E-5	-2.68030E-5	-5.16351E-5	9.38009E-5	6.13437E-5	-2.58341E-5	-2.87176E-6	-1.40725E-5	-1.46854E-5	-1.46854E-5	-1.46854E-5	-1.68565E-4	-2.97706E-5	-7.04568E-5	-1.68867E-4	-6.37735E-6	7.07206E-5	-5.05122E-5	4.07481E-5	3.63186E-5	-8.49691E-5	-8.61670E-5	-4.87484E-5	-6.42506E-5	-8.81628E-5	1.75158E-5	-1.16116E-4	-9.00206E-5	2.90053E-9	-8.88797E-5	-5.13631E-5	-3.12304E-5	-6.09738E-6	-4.71496E-5	3.65236E-5	9.60926E-5	-2.55911E-5
5.40291E+2	-1.51290E-5	5.90486E-6	2.78856E-5	-3.36182E-5	7.52169E-6	-5.41691E-5	5.10053E-5	1.25562E-5	7.51239E-5	2.90245E-5	-2.44131E-6	-3.21863E-5	-3.14194E-5	-3.08344E-5	-2.25633E-5	5.21922E-5	-9.75157E-6	-2.73448E-5	8.11163E-6	-9.86856E-6	-8.58369E-6	-8.58369E-6	-8.58369E-6	-1.90858E-4	1.00684E-5	-3.16654E-5	-8.57049E-5	-4.73107E-6	6.25182E-5	2.85916E-5	9.13803E-5	9.97044E-5	-2.95636E-5	-9.56119E-5	5.81086E-6	-1.31642E-5	-3.82907E-5	4.40640E-5	-7.30772E-5	-2.33922E-5	4.63408E-5	-7.28722E-5	-4.00895E-5	-7.89975E-6	2.88685E-5	-4.05705E-5	4.43240E-5	1.15318E-4	5.50329E-5
5.40879E+2	-3.14617E-5	-1.22048E-5	4.76825E-5	-1.34527E-5	3.32321E-5	-2.46234E-5	2.21203E-5	1.91458E-6	4.45828E-5	3.84437E-6	2.18834E-5	-3.17467E-5	-9.81211E-6	-9.77311E-6	2.72528E-5	3.16473E-5	-7.73706E-5	-2.41455E-5	6.64306E-6	-6.21251E-6	-4.42471E-6	-4.42471E-6	-4.42471E-6	-1.84932E-4	-7.61835E-6	-3.43924E-5	3.24522E-5	3.35720E-5	4.03613E-5	9.04527E-5	8.24826E-5	1.00701E-4	-1.70493E-5	-1.89899E-6	4.15012E-5	5.64215E-5	-5.18262E-6	5.10061E-5	-2.34206E-5	3.05044E-5	6.29308E-5	-5.34960E-6	-3.81469E-5	5.33508E-5	3.98893E-5	-4.01237E-5	3.66667E-5	1.17181E-4	8.29725E-5
5.41466E+2	5.08396E-5	-6.32627E-6	4.97878E-5	4.25442E-6	8.24793E-6	-4.89344E-6	-3.91257E-6	-2.63738E-5	1.15795E-5	-4.71482E-5	1.25434E-5	-1.91227E-5	2.35590E-5	-3.58816E-5	3.20590E-5	3.56815E-5	-5.45493E-5	-2.57969E-5	3.80648E-6	-8.35402E-6	5.05889E-7	5.05889E-7	5.05889E-7	-1.23983E-4	-6.98004E-5	3.27949E-5	1.01564E-4	7.60001E-6	2.15863E-5	9.63310E-5	9.01558E-5	7.44417E-5	-3.14801E-5	3.34918E-5	1.53031E-5	4.92948E-5	2.36240E-5	8.66342E-5	4.98028E-5	6.30601E-5	6.40180E-5	4.48094E-5	1.65559E-5	9.65740E-5	7.34328E-5	-1.03978E-5	2.80515E-5	1.18141E-4	1.02272E-4
5.42054E+2	9.10460E-5	7.05399E-6	3.80886E-5	-2.40856E-5	-6.83802E-6	5.49925E-7	-1.24922E-5	-6.06823E-5	1.25692E-5	-3.49400E-5	3.02677E-5	2.42625E-5	1.91133E-5	-6.85902E-5	5.89146E-5	4.14981E-5	-6.12223E-5	-4.19450E-5	9.39839E-8	-1.26622E-5	2.12730E-5	2.12730E-5	2.12730E-5	-6.22401E-5	-2.36906E-5	-1.36291E-5	1.15832E-4	5.50751E-5	-5.32424E-6	1.21799E-4	8.97192E-5	5.88526E-5	-2.49754E-5	5.45982E-5	-4.08542E-5	5.90306E-5	5.00209E-5	9.45345E-5	1.00213E-4	9.54104E-5	6.61865E-5	8.57647E-5	7.81778E-5	1.19675E-4	8.28992E-5	7.66892E-7	2.70761E-5	1.02376E-4	1.22999E-4
5.42642E+2	1.14858E-4	2.17326E-5	1.70133E-5	-7.03129E-6	5.46894E-8	3.82022E-5	-2.47517E-5	-1.07145E-4	-8.14182E-7	-4.13870E-6	3.95620E-5	2.76117E-5	2.92325E-5	-8.27814E-5	5.53077E-5	1.96029E-5	-7.98118E-5	-3.97686E-5	-8.78404E-6	-8.15113E-6	4.20416E-5	4.20416E-5	4.20416E-5	2.42342E-5	1.23629E-5	-3.66260E-5	1.93586E-4	8.84490E-5	5.73334E-5	1.72669E-4	8.55814E-5	6.17638E-5	2.45682E-5	7.98492E-5	-3.76559E-5	6.70650E-5	1.01278E-4	8.25778E-5	1.37411E-4	1.27759E-4	7.30582E-5	8.00712E-5	1.29396E-4	1.06761E-4	6.89758E-5	1.82971E-5	5.09626E-7	9.81496E-5	1.34196E-4
5.43229E+2	9.07524E-5	2.55852E-5	-2.63529E-5	5.45753E-5	-2.73364E-7	8.57171E-5	-3.70404E-5	-8.83275E-5	-2.59469E-5	-2.56690E-5	2.83738E-5	-1.03626E-6	5.13177E-5	-5.13305E-5	7.35627E-5	-3.15652E-5	-1.00685E-4	-1.60932E-5	-8.90120E-6	3.33715E-6	6.89953E-5	6.89953E-5	6.89953E-5	1.80032E-4	4.68993E-5	-3.06923E-5	2.13847E-4	9.70126E-5	1.42997E-4	2.30618E-4	3.42520E-5	7.73462E-5	1.14439E-4	9.12453E-5	-4.06729E-5	1.08883E-4	1.36102E-4	1.07685E-4	1.62300E-4	1.53102E-4	1.26754E-4	8.23605E-5	1.69495E-4	9.49609E-5	1.07225E-4	8.86927E-5	7.52359E-6	8.96116E-5	1.66248E-4
5.43817E+2	4.68728E-5	5.90763E-5	-3.77613E-5	8.38754E-5	-3.02840E-6	7.92440E-5	-4.95390E-5	-6.89877E-5	-2.07153E-5	-4.02880E-5	-1.62968E-5	-3.95629E-6	5.21541E-5	1.21298E-5	5.47308E-5	-7.00795E-5	-6.89827E-5	-1.32082E-5	5.23190E-7	4.23675E-6	8.70171E-5	8.70171E-5	8.70171E-5	2.24731E-4	2.46964E-5	-7.75087E-5	2.30270E-4	8.09998E-5	1.73036E-4	2.40427E-4	9.96509E-6	1.43546E-4	1.90979E-4	7.52974E-5	6.24752E-6	1.26606E-4	1.41654E-4	1.00009E-4	2.03109E-4	2.01687E-4	1.57512E-4	1.09967E-4	2.04855E-4	1.25057E-4	1.47604E-4	9.29954E-5	2.82789E-5	1.04240E-4	1.80360E-4
5.44405E+2	-6.74601E-6	6.74309E-5	-2.34172E-5	4.49853E-5	8.92127E-6	8.61458E-5	-3.37790E-5	-6.16450E-5	-2.34942E-5	-2.64199E-5	-1.41422E-5	-1.35960E-6	2.34677E-5	5.49652E-5	1.36727E-5	-3.78396E-5	-6.63425E-5	-5.14518E-6	4.52457E-8	6.96172E-7	1.07414E-4	1.07414E-4	1.07414E-4	2.75042E-4	7.67098E-5	-2.19113E-5	2.18831E-4	9.47589E-5	2.04198E-4	2.22185E-4	5.53072E-5	1.98117E-4	1.87180E-4	9.30330E-5	7.30002E-5	1.29526E-4	1.35169E-4	1.14119E-4	2.38361E-4	2.22036E-4	1.50390E-4	1.53191E-4	2.09472E-4	1.43584E-4	1.79655E-4	1.16513E-4	4.09078E-5	1.02689E-4	1.76179E-4
5.44993E+2	5.25439E-7	3.46844E-5	-2.07360E-5	-1.61106E-5	3.47454E-5	6.79364E-5	-3.07539E-5	-9.45389E-7	1.91982E-5	-2.13930E-5	6.53422E-7	-2.58554E-5	8.71447E-6	5.37841E-5	-2.56665E-5	-4.33214E-5	-4.16096E-5	8.62448E-6	-3.37710E-6	9.02394E-7	1.11142E-4	1.11142E-4	1.11142E-4	2.84927E-4	1.56831E-4	9.09687E-5	2.08891E-4	1.36327E-4	2.52536E-4	1.71844E-4	1.54816E-4	2.09506E-4	1.83906E-4	1.46384E-4	1.06601E-4	1.20024E-4	1.14661E-4	1.49559E-4	2.01284E-4	2.37768E-4	1.21369E-4	1.82117E-4	1.76871E-4	1.10084E-4	2.06290E-4	1.21269E-4	7.24739E-5	7.28679E-5	1.60748E-4
5.45581E+2	1.48670E-5	3.00352E-5	-4.66949E-5	-1.73443E-5	3.77143E-5	2.59407E-5	1.83206E-5	3.98201E-5	-1.37607E-5	-2.36273E-7	-2.41715E-5	-4.47111E-5	-1.50036E-5	3.59245E-5	-3.72060E-5	-4.38822E-5	2.12932E-5	8.98266E-6	5.74703E-6	4.36519E-6	1.25196E-4	1.25196E-4	1.25196E-4	2.48345E-4	2.08897E-4	1.95714E-4	2.15339E-4	1.96179E-4	2.82615E-4	1.17671E-4	2.60034E-4	1.78671E-4	1.77810E-4	2.11792E-4	1.60220E-4	1.37952E-4	1.60284E-4	1.49455E-4	1.40201E-4	2.21811E-4	1.42179E-4	1.98937E-4	1.73534E-4	1.29031E-4	1.66810E-4	1.33381E-4	1.22416E-4	1.14547E-4	1.42613E-4
5.46169E+2	2.54523E-5	3.15598E-5	-2.48480E-5	2.44364E-5	3.20897E-5	-1.32951E-5	6.80724E-5	4.49515E-5	-5.09366E-5	-1.12520E-6	-2.98345E-5	-2.59369E-5	-4.64360E-5	4.43106E-5	-6.14446E-5	-3.60670E-5	-8.46951E-6	6.08314E-6	1.05157E-5	1.09217E-5	1.50428E-4	1.50428E-4	1.50428E-4	2.55004E-4	2.48934E-4	3.06761E-4	2.26192E-4	2.27570E-4	2.84986E-4	1.53601E-4	2.62627E-4	1.52190E-4	1.97671E-4	2.44496E-4	1.86607E-4	1.98240E-4	1.96520E-4	1.51940E-4	1.06288E-4	2.13483E-4	1.75222E-4	2.33757E-4	1.35342E-4	1.56184E-4	1.55227E-4	1.60953E-4	1.32201E-4	1.26125E-4	1.59069E-4
5.46757E+2	-3.16607E-6	4.44169E-5	1.18943E-5	2.50000E-5	1.16664E-5	-1.26651E-5	9.05590E-5	5.23081E-5	-7.67473E-5	-4.47693E-6	-1.31360E-5	-1.70266E-5	-6.38197E-5	3.20392E-5	-7.09129E-5	-6.85168E-6	-3.05366E-7	-1.33820E-5	5.82998E-6	8.77567E-6	1.62146E-4	1.62146E-4	1.62146E-4	2.43828E-4	3.09190E-4	4.03732E-4	2.22606E-4	1.96747E-4	2.77494E-4	1.80759E-4	2.80697E-4	1.72249E-4	1.90044E-4	2.22822E-4	2.39359E-4	2.38828E-4	2.03743E-4	1.92180E-4	8.41377E-5	2.10642E-4	1.72878E-4	2.32348E-4	1.41064E-4	1.90133E-4	1.57586E-4	2.04517E-4	1.51488E-4	1.29937E-4	1.38230E-4
5.47345E+2	-7.19832E-6	5.84137E-5	6.60099E-6	-1.24137E-5	1.34582E-5	-1.17606E-6	1.03954E-4	3.12570E-5	-5.13369E-5	-1.51084E-5	-1.57203E-5	-7.90623E-6	-7.27603E-5	-1.58733E-5	-6.83398E-5	3.35827E-5	3.87721E-5	-1.75990E-5	-1.66600E-6	1.05967E-6	1.59437E-4	1.59437E-4	1.59437E-4	2.77532E-4	3.80619E-4	4.31286E-4	2.73373E-4	1.52808E-4	2.43674E-4	1.76058E-4	2.78699E-4	1.83504E-4	1.68543E-4	1.77051E-4	3.14406E-4	2.23947E-4	1.94601E-4	2.09628E-4	8.60033E-5	2.07224E-4	1.69826E-4	2.70559E-4	1.57000E-4	2.19478E-4	1.37860E-4	2.25443E-4	1.63839E-4	1.03997E-4	1.53067E-4
5.47933E+2	-9.42891E-5	5.86879E-5	2.07484E-5	-1.52814E-5	7.67889E-6	-6.60242E-6	9.96950E-5	1.68560E-6	-8.51899E-8	-1.41555E-5	-2.03496E-6	9.13472E-6	-5.49527E-5	-1.28257E-5	-6.32397E-5	3.86382E-5	4.35987E-5	-1.28597E-5	-5.28758E-6	1.74659E-6	1.87612E-4	1.87612E-4	1.87612E-4	2.55108E-4	4.50423E-4	4.43372E-4	3.81241E-4	2.31314E-4	2.06557E-4	2.26060E-4	2.20728E-4	2.37878E-4	2.19876E-4	2.35822E-4	3.39520E-4	2.29594E-4	2.10197E-4	1.95919E-4	1.90559E-4	2.38361E-4	1.61781E-4	3.45486E-4	1.17968E-4	2.61128E-4	1.63168E-4	2.36441E-4	1.89802E-4	1.11811E-4	2.28336E-4
5.48521E+2	-6.67523E-5	7.11416E-5	1.12301E-5	-2.27927E-6	-3.90457E-5	1.08621E-5	6.01150E-5	-4.87694E-6	9.99021E-6	-5.21490E-6	2.50563E-5	-1.45717E-5	-3.49132E-5	-8.08455E-6	-2.01380E-5	3.51011E-5	3.63239E-5	-3.80948E-5	-1.28820E-5	-1.29669E-5	2.20688E-4	2.20688E-4	2.20688E-4	2.48497E-4	4.64070E-4	3.84687E-4	4.23486E-4	3.16907E-4	2.10567E-4	2.47746E-4	2.67917E-4	2.75116E-4	2.68262E-4	2.26460E-4	3.54281E-4	2.39505E-4	2.33257E-4	2.01496E-4	2.52385E-4	2.55818E-4	1.57308E-4	3.25663E-4	1.54386E-4	2.73387E-4	2.02980E-4	2.58164E-4	2.00744E-4	1.39850E-4	2.44261E-4
5.49109E+2	1.15318E-5	7.12786E-5	1.74250E-5	-1.75672E-5	-5.92495E-5	-6.49571E-6	-3.96806E-6	-1.99879E-5	1.38565E-5	-2.45627E-6	9.41511E-6	-1.31788E-5	-1.36177E-5	2.56369E-5	3.01143E-5	2.82802E-6	3.21130E-5	-3.41029E-5	-2.29935E-5	-2.05818E-5	2.29849E-4	2.29849E-4	2.29849E-4	2.92342E-4	4.23735E-4	3.77143E-4	4.17690E-4	3.79456E-4	2.36721E-4	2.75794E-4	2.98820E-4	3.06498E-4	2.60651E-4	2.82216E-4	4.00649E-4	2.36364E-4	2.63363E-4	1.76115E-4	2.43992E-4	2.72540E-4	1.53149E-4	3.11696E-4	2.02079E-4	2.91236E-4	2.15402E-4	2.49406E-4	2.08467E-4	1.59515E-4	2.28837E-4
5.49697E+2	-4.29929E-5	2.83592E-5	4.25935E-5	9.24160E-6	-5.53214E-5	3.24817E-5	-5.66332E-5	-6.68242E-6	5.10924E-5	1.35131E-5	-1.74941E-5	-2.62330E-5	4.12306E-5	1.97473E-5	5.85395E-5	-4.05802E-5	8.24972E-6	-2.10526E-5	-2.52001E-5	-1.28587E-5	2.43741E-4	2.43741E-4	2.43741E-4	3.53524E-4	3.70374E-4	4.17365E-4	3.90574E-4	3.51082E-4	2.60559E-4	2.90237E-4	3.04207E-4	3.64871E-4	2.85276E-4	3.24157E-4	4.27288E-4	2.67724E-4	2.91680E-4	1.60413E-4	2.76956E-4	3.03724E-4	1.75915E-4	3.12981E-4	2.24880E-4	2.91406E-4	2.81658E-4	2.30006E-4	2.21498E-4	1.82667E-4	2.43843E-4
5.50286E+2	-3.43758E-5	2.47030E-5	2.14034E-5	-8.79688E-6	-6.47081E-5	5.48124E-5	-6.47251E-5	1.73089E-5	7.72756E-5	1.39454E-5	-1.98525E-5	-5.12637E-5	7.84835E-5	4.06456E-6	9.75962E-5	-8.84242E-5	-1.72489E-5	-2.53664E-6	-2.73386E-5	-1.03227E-5	2.56481E-4	2.56481E-4	2.56481E-4	4.45258E-4	3.78500E-4	3.89522E-4	3.97089E-4	3.64237E-4	2.81934E-4	2.91477E-4	3.61409E-4	3.68256E-4	3.13667E-4	3.85962E-4	4.04887E-4	3.30157E-4	3.01513E-4	2.04961E-4	2.95330E-4	3.29577E-4	1.88084E-4	2.95915E-4	2.33933E-4	2.81013E-4	3.33181E-4	2.27823E-4	2.46926E-4	2.24847E-4	2.65887E-4
5.50874E+2	-3.77882E-5	3.70832E-5	1.37716E-5	1.10608E-5	-4.32287E-5	3.46134E-5	-5.20118E-5	4.14997E-5	4.67102E-5	-1.58364E-5	-6.52838E-6	-5.33656E-5	9.11817E-5	-1.38056E-5	9.62662E-5	-6.53004E-5	-5.66373E-5	-1.46536E-5	-1.32377E-5	2.06929E-7	2.69104E-4	2.69104E-4	2.69104E-4	4.44750E-4	3.90055E-4	4.37379E-4	3.96863E-4	4.40913E-4	2.77419E-4	2.93535E-4	3.78864E-4	3.64352E-4	3.41054E-4	4.60865E-4	4.21537E-4	4.06130E-4	3.72929E-4	2.37159E-4	3.31441E-4	3.29745E-4	2.06229E-4	2.93728E-4	2.50774E-4	2.53660E-4	3.03074E-4	2.44918E-4	2.74707E-4	2.72019E-4	2.60682E-4
5.51462E+2	3.58986E-5	6.68552E-6	-1.43923E-5	3.97492E-5	-1.94058E-5	-1.91149E-5	-4.88369E-5	3.66645E-5	3.32878E-5	-2.30357E-6	-3.06768E-7	-3.41945E-6	6.10880E-5	-5.28626E-6	7.81123E-5	-9.48982E-5	-5.36394E-5	-2.44213E-5	-8.41595E-6	2.95490E-6	2.74946E-4	2.74946E-4	2.74946E-4	4.71062E-4	3.89650E-4	5.58965E-4	4.01359E-4	4.52556E-4	2.73235E-4	3.75749E-4	3.85562E-4	3.39958E-4	3.59782E-4	4.83027E-4	4.25529E-4	4.33951E-4	3.93956E-4	2.70515E-4	3.62327E-4	3.29191E-4	2.12800E-4	2.84208E-4	2.70451E-4	2.59845E-4	3.08688E-4	2.65985E-4	2.83650E-4	3.03527E-4	2.71387E-4
5.52051E+2	7.58944E-6	-1.73512E-5	-1.39506E-5	4.71538E-5	-1.52704E-5	-3.47676E-5	-3.33128E-5	4.29492E-5	3.65158E-5	-1.96480E-5	1.29138E-7	2.76476E-5	1.62926E-5	1.45488E-5	7.10085E-5	-8.03774E-5	-2.63934E-5	-1.71223E-5	-9.85893E-6	4.21776E-6	2.93673E-4	2.93673E-4	2.93673E-4	5.18140E-4	3.62754E-4	6.03055E-4	4.30131E-4	4.45246E-4	3.41912E-4	4.74342E-4	3.74898E-4	3.12641E-4	3.93332E-4	5.25237E-4	4.22266E-4	4.11851E-4	4.12665E-4	3.54556E-4	3.74345E-4	3.45798E-4	2.51212E-4	3.08724E-4	2.76775E-4	3.06605E-4	2.93707E-4	2.59062E-4	3.09330E-4	3.31212E-4	2.99110E-4
5.52639E+2	2.95687E-5	-3.66374E-5	-8.35192E-5	6.15129E-5	-1.42353E-6	-4.52026E-5	4.28797E-6	2.53131E-5	1.30282E-5	1.60589E-5	1.19323E-5	5.43665E-5	-2.47374E-5	4.34396E-6	6.37477E-5	-6.28681E-5	-1.18286E-5	-2.09148E-5	-3.98929E-6	6.96073E-6	3.12874E-4	3.12874E-4	3.12874E-4	5.90095E-4	4.01359E-4	5.88834E-4	4.02714E-4	4.35234E-4	4.40363E-4	5.11103E-4	3.83748E-4	3.10662E-4	4.47364E-4	5.26264E-4	4.20965E-4	4.49516E-4	4.39372E-4	3.95946E-4	3.84028E-4	3.62096E-4	3.05096E-4	3.21119E-4	2.94294E-4	3.53410E-4	2.94013E-4	2.77724E-4	3.15161E-4	3.54247E-4	3.02804E-4
5.53228E+2	-6.89747E-7	-8.53302E-5	-9.16487E-5	4.75545E-5	2.97139E-5	-3.00965E-5	-9.83104E-6	4.54537E-5	-9.62506E-6	1.63669E-5	5.73618E-5	4.47287E-5	-2.41389E-5	2.12116E-5	5.90474E-6	-3.36292E-5	1.23382E-5	-8.87811E-6	1.04712E-6	1.21863E-5	3.31672E-4	3.31672E-4	3.31672E-4	6.99364E-4	4.76766E-4	5.54507E-4	4.45984E-4	4.17090E-4	4.32446E-4	5.75953E-4	3.90482E-4	3.45629E-4	4.59920E-4	5.30076E-4	4.20492E-4	4.82871E-4	4.08647E-4	4.27165E-4	4.08470E-4	3.96662E-4	3.65514E-4	3.63760E-4	3.08297E-4	3.83391E-4	3.57548E-4	3.44646E-4	3.33269E-4	3.45272E-4	3.08758E-4
5.53816E+2	-6.59197E-5	-7.41481E-5	-8.04606E-5	-3.07742E-6	6.38655E-5	3.84855E-5	-3.58410E-5	7.28629E-5	-2.16680E-5	2.98531E-5	1.06821E-4	5.70661E-5	-3.30262E-5	1.81960E-5	-5.98761E-5	-3.60838E-6	-2.26419E-5	4.59301E-6	-1.83051E-6	1.03546E-5	3.53404E-4	3.53404E-4	3.53404E-4	7.82832E-4	5.17313E-4	5.26367E-4	4.84677E-4	3.92341E-4	4.52673E-4	5.97515E-4	3.73550E-4	4.08540E-4	5.08725E-4	4.73937E-4	4.61631E-4	4.80684E-4	4.33935E-4	4.66097E-4	4.31658E-4	3.92817E-4	4.00229E-4	3.55928E-4	2.85293E-4	4.13356E-4	3.60978E-4	3.85195E-4	3.40340E-4	3.32585E-4	3.11660E-4
5.54405E+2	-6.55536E-5	-4.12217E-5	-9.95427E-5	-3.51282E-5	8.57854E-5	4.87266E-5	-3.80170E-5	5.21503E-5	-8.22854E-6	4.61008E-5	1.07769E-4	6.82549E-5	-3.87889E-5	-7.84181E-7	-1.11177E-4	2.01180E-5	-3.95391E-6	1.52044E-5	-4.66685E-6	2.95250E-6	3.65073E-4	3.65073E-4	3.65073E-4	7.36113E-4	5.48964E-4	4.91650E-4	5.32741E-4	4.62692E-4	5.21763E-4	5.84895E-4	4.30687E-4	4.23012E-4	5.93444E-4	3.93630E-4	4.74043E-4	4.54568E-4	4.37751E-4	4.51190E-4	4.62658E-4	3.54018E-4	4.01225E-4	3.82179E-4	2.78113E-4	4.11005E-4	3.33156E-4	4.13452E-4	3.34827E-4	3.22743E-4	3.08514E-4
5.54994E+2	-9.17890E-5	-1.35092E-5	-8.72435E-5	-2.70300E-5	7.34958E-5	2.93979E-5	-5.60603E-5	2.14535E-6	5.74499E-7	4.50444E-5	8.35379E-5	5.92511E-5	-1.77768E-5	-1.01325E-5	-8.55996E-5	6.66304E-5	6.91992E-6	1.43452E-5	-3.54612E-6	1.13445E-5	3.74155E-4	3.74155E-4	3.74155E-4	7.36017E-4	5.26030E-4	5.25579E-4	5.09986E-4	5.10628E-4	5.82720E-4	5.92898E-4	5.52930E-4	4.53154E-4	5.77553E-4	4.22863E-4	4.37213E-4	4.85798E-4	4.07166E-4	4.65793E-4	5.03973E-4	3.20348E-4	3.74585E-4	3.72633E-4	3.35040E-4	4.44508E-4	3.30197E-4	4.15166E-4	3.46414E-4	2.97076E-4	3.37728E-4
5.55583E+2	-8.34006E-5	4.52502E-6	-6.89361E-5	-2.98813E-5	6.31083E-6	5.15095E-6	-2.13362E-5	-3.74625E-5	-3.33315E-6	5.80663E-5	9.01329E-5	4.68565E-5	3.86309E-6	-1.81130E-6	-6.52535E-5	1.00689E-4	-9.22952E-6	5.72489E-6	-8.87055E-6	8.19563E-6	3.86106E-4	3.86106E-4	3.86106E-4	6.62263E-4	5.16844E-4	4.66927E-4	5.32496E-4	5.40579E-4	6.14418E-4	5.64750E-4	6.40131E-4	4.86722E-4	5.36123E-4	4.45171E-4	3.73062E-4	5.03218E-4	4.14138E-4	3.76225E-4	4.44557E-4	3.21127E-4	3.67971E-4	3.90118E-4	3.58332E-4	4.62776E-4	3.55060E-4	4.32542E-4	3.59730E-4	2.71514E-4	3.46574E-4
5.56171E+2	-5.86754E-5	1.19501E-5	-4.16024E-5	-8.95237E-6	-2.40965E-5	-1.18510E-5	-2.69032E-5	-3.51462E-5	-6.90862E-6	3.32176E-5	7.76672E-5	3.46674E-5	3.35165E-5	-2.57214E-6	-4.80247E-5	1.10322E-4	-2.95079E-5	1.53947E-5	-1.32639E-5	-9.23134E-6	3.77820E-4	3.77820E-4	3.77820E-4	5.58406E-4	5.48921E-4	5.36850E-4	6.12925E-4	5.40609E-4	6.45410E-4	5.56574E-4	6.85358E-4	5.13857E-4	4.98732E-4	4.59336E-4	3.59373E-4	4.76199E-4	4.39612E-4	3.64469E-4	3.95593E-4	3.13743E-4	3.56568E-4	4.44625E-4	3.39250E-4	4.58189E-4	3.66099E-4	4.13878E-4	4.02381E-4	2.88424E-4	3.45502E-4
5.56760E+2	-7.84289E-5	2.76960E-5	-7.13504E-6	-3.14613E-5	4.54463E-6	-3.94374E-5	-1.11476E-5	-3.26371E-5	-2.91945E-5	3.17445E-5	3.24815E-5	3.48322E-5	7.75563E-5	-3.27248E-6	-4.74325E-5	7.46426E-5	8.85814E-6	3.33577E-6	-7.11904E-6	-8.42589E-6	3.90513E-4	3.90513E-4	3.90513E-4	5.13880E-4	5.85289E-4	6.28488E-4	6.59172E-4	5.28567E-4	6.17829E-4	5.63765E-4	6.68546E-4	5.75838E-4	5.25710E-4	4.98758E-4	3.89104E-4	4.66329E-4	4.34127E-4	3.88024E-4	3.95696E-4	3.39362E-4	3.24265E-4	4.29806E-4	3.48555E-4	4.64320E-4	3.68569E-4	4.01232E-4	4.31262E-4	3.12242E-4	3.48017E-4
5.57349E+2	-9.82870E-5	7.27217E-5	2.54081E-5	-4.74807E-5	-1.53713E-5	-2.09307E-5	3.43351E-5	-5.33590E-5	-4.59849E-5	3.92185E-5	-3.86347E-5	6.29324E-6	5.24880E-5	1.00698E-5	-2.12996E-5	4.11993E-5	5.55067E-5	7.86206E-6	2.43867E-6	-6.19335E-6	3.95181E-4	3.95181E-4	3.95181E-4	5.07208E-4	6.26519E-4	6.56141E-4	6.76875E-4	5.11860E-4	5.39011E-4	5.83033E-4	6.09185E-4	5.84298E-4	5.24083E-4	5.68911E-4	4.26993E-4	4.62112E-4	4.56371E-4	4.12947E-4	4.39092E-4	4.32467E-4	3.52919E-4	4.69436E-4	3.99476E-4	4.42878E-4	4.07099E-4	4.13158E-4	4.03832E-4	3.37483E-4	3.81625E-4
5.57938E+2	-1.35086E-4	1.09846E-4	-2.30781E-5	-3.39980E-5	-8.36064E-6	-2.82846E-5	6.21721E-5	-4.97304E-5	-2.05004E-5	3.26381E-5	-5.66927E-5	-1.46710E-5	4.69997E-5	9.53052E-6	2.77236E-5	6.81780E-6	6.95904E-5	6.12387E-6	1.58834E-6	-2.62923E-6	4.14347E-4	4.14347E-4	4.14347E-4	5.11613E-4	6.49242E-4	7.31185E-4	6.79665E-4	5.20835E-4	5.20783E-4	5.90514E-4	5.89452E-4	6.18861E-4	5.16909E-4	6.40868E-4	4.73746E-4	4.47642E-4	5.17865E-4	4.24786E-4	4.68596E-4	5.50001E-4	3.57126E-4	4.70632E-4	4.67728E-4	4.35215E-4	4.64059E-4	4.13211E-4	4.03616E-4	3.85464E-4	3.69228E-4
5.58527E+2	-1.24726E-4	9.98382E-5	-1.40698E-6	7.20600E-6	-2.87081E-6	-4.74696E-5	7.34032E-5	-2.52422E-5	2.83252E-6	4.75229E-6	-5.76314E-5	-1.45134E-5	4.21009E-5	1.72248E-5	5.50134E-5	-7.50953E-5	6.44943E-5	-4.30464E-6	-6.83135E-6	-6.77436E-6	4.20086E-4	4.20086E-4	4.20086E-4	5.41169E-4	6.97110E-4	7.45908E-4	6.25084E-4	5.48343E-4	5.07469E-4	6.33029E-4	6.38853E-4	6.98262E-4	5.60996E-4	6.24413E-4	5.18523E-4	4.72191E-4	5.21469E-4	4.70872E-4	4.75829E-4	6.02285E-4	3.78150E-4	4.90241E-4	4.80322E-4	4.27278E-4	4.84114E-4	4.25768E-4	3.95984E-4	4.02026E-4	3.66328E-4
5.59116E+2	-1.38229E-4	8.99051E-5	1.37432E-5	-1.92468E-5	2.77465E-5	-4.71715E-5	5.16117E-5	1.86716E-5	8.14587E-6	9.43472E-6	-3.79116E-5	-1.02839E-5	2.62577E-5	3.63555E-5	5.29695E-5	-1.13803E-4	4.05050E-5	6.72104E-6	-6.96531E-6	-8.45614E-6	4.33914E-4	4.33914E-4	4.33914E-4	6.06873E-4	6.83583E-4	7.62193E-4	6.23923E-4	5.97991E-4	5.34944E-4	6.31451E-4	6.18857E-4	6.71680E-4	6.06079E-4	6.05113E-4	5.91742E-4	4.91769E-4	5.29031E-4	4.85406E-4	4.85765E-4	6.45810E-4	4.24276E-4	5.14715E-4	4.70366E-4	4.34376E-4	5.12542E-4	4.08542E-4	4.15051E-4	4.03211E-4	3.53752E-4
5.59705E+2	-8.22105E-5	8.36956E-5	8.92053E-6	-4.85536E-5	-1.57525E-5	-2.40495E-5	1.97322E-5	5.80636E-5	1.62337E-5	-8.59037E-6	8.99852E-6	1.35060E-5	2.61455E-5	2.32138E-5	1.14562E-5	-8.75599E-5	-1.22479E-5	1.63816E-5	-7.29452E-6	-8.83891E-8	4.48820E-4	4.48820E-4	4.48820E-4	6.72613E-4	6.70007E-4	7.32710E-4	6.29591E-4	6.69656E-4	6.05071E-4	6.08892E-4	5.93988E-4	5.94608E-4	6.44101E-4	5.92823E-4	5.96639E-4	5.04057E-4	5.55091E-4	5.17624E-4	5.72141E-4	6.22687E-4	4.46966E-4	5.16621E-4	4.63474E-4	4.44821E-4	5.40214E-4	4.05723E-4	4.02927E-4	4.33721E-4	3.87030E-4
5.60294E+2	-4.19972E-5	5.64799E-5	3.52371E-5	-1.50529E-5	-3.99444E-5	-2.09043E-5	-2.47374E-7	4.59220E-5	2.63559E-5	-1.92455E-5	-2.07783E-5	2.32633E-5	4.55350E-5	1.30853E-5	-3.76816E-5	-4.53578E-5	-4.22221E-5	2.28333E-5	2.93530E-6	1.17844E-5	4.58954E-4	4.58954E-4	4.58954E-4	7.09113E-4	6.88989E-4	7.10268E-4	6.27604E-4	7.62303E-4	6.73807E-4	6.27768E-4	5.87856E-4	6.02576E-4	7.01263E-4	5.79614E-4	6.16832E-4	4.83609E-4	5.41499E-4	5.51096E-4	6.20700E-4	5.76460E-4	5.07114E-4	5.22320E-4	4.58202E-4	4.42374E-4	5.31665E-4	4.17980E-4	3.74857E-4	4.59065E-4	4.33445E-4
5.60883E+2	5.69516E-6	2.61487E-5	4.68302E-5	2.51818E-7	-1.86349E-5	1.94462E-6	-8.39314E-6	1.48351E-5	2.42479E-5	-4.44068E-5	-3.34791E-5	-2.26688E-6	7.02654E-5	-7.20528E-6	-1.50323E-5	5.47019E-6	-7.47671E-5	5.70116E-6	6.80403E-6	-4.00866E-6	4.62828E-4	4.62828E-4	4.62828E-4	7.13956E-4	6.62078E-4	7.21103E-4	6.38318E-4	8.55140E-4	6.81381E-4	5.65921E-4	6.03301E-4	6.20728E-4	7.27815E-4	5.99550E-4	5.71826E-4	5.14125E-4	5.30851E-4	5.92290E-4	6.16469E-4	5.52334E-4	5.05250E-4	4.85966E-4	4.48169E-4	4.73060E-4	5.17872E-4	4.21740E-4	3.40660E-4	4.52303E-4	4.54046E-4
5.61473E+2	4.00917E-5	-2.42360E-5	7.54306E-5	-1.64529E-5	-4.17121E-5	1.25038E-5	-7.44996E-6	-1.49111E-5	4.33571E-6	-5.84372E-5	-1.82847E-5	8.87219E-6	7.35889E-5	-7.24898E-6	-3.39041E-6	4.34813E-5	-7.73680E-5	7.39115E-7	1.53565E-5	-4.90824E-6	4.78199E-4	4.78199E-4	4.78199E-4	7.75016E-4	6.80398E-4	6.81669E-4	6.88171E-4	8.63688E-4	6.91392E-4	6.12433E-4	6.17997E-4	6.19816E-4	7.20445E-4	6.38503E-4	5.23817E-4	5.43231E-4	5.36164E-4	5.71459E-4	5.97956E-4	5.56603E-4	5.07299E-4	5.13618E-4	4.21744E-4	5.15764E-4	4.97956E-4	3.97879E-4	3.48630E-4	4.55192E-4	4.45204E-4
5.62062E+2	3.04851E-5	-5.91094E-5	9.16067E-5	-1.91286E-5	-5.70526E-5	2.91773E-5	4.19309E-5	-7.43586E-6	1.21981E-5	-4.00864E-5	-3.49769E-5	-2.55149E-5	6.71152E-5	-9.45165E-6	-2.59989E-5	2.33629E-5	-5.17832E-5	4.59086E-6	3.10691E-5	-9.97543E-7	4.86190E-4	4.86190E-4	4.86190E-4	7.98724E-4	7.44088E-4	7.04319E-4	7.47742E-4	8.06202E-4	7.23167E-4	6.56626E-4	5.69622E-4	6.43952E-4	7.04288E-4	6.54932E-4	5.00755E-4	6.07530E-4	5.70595E-4	5.33714E-4	6.10912E-4	5.37644E-4	5.05150E-4	5.55112E-4	4.47427E-4	5.13292E-4	5.11579E-4	4.04595E-4	3.81808E-4	4.83506E-4	4.63174E-4
5.62651E+2	4.66869E-5	-9.11883E-5	1.88007E-5	-4.29162E-5	-2.66688E-5	4.14424E-5	6.17154E-5	-1.36451E-5	1.13434E-5	3.99715E-6	-2.66198E-5	-6.63048E-5	7.91126E-5	-8.03964E-6	-3.47610E-5	2.78638E-5	-1.63748E-5	3.58019E-6	3.03285E-5	1.64739E-6	4.85411E-4	4.85411E-4	4.85411E-4	7.85754E-4	7.27864E-4	7.41240E-4	7.96284E-4	8.16399E-4	7.49451E-4	6.71842E-4	6.10243E-4	6.71564E-4	7.44641E-4	6.50508E-4	5.00536E-4	6.35042E-4	5.38542E-4	5.09435E-4	6.36501E-4	5.36314E-4	5.06508E-4	5.76557E-4	4.58408E-4	4.79886E-4	5.36846E-4	4.17680E-4	4.17701E-4	5.02316E-4	4.75054E-4
5.63241E+2	5.15017E-5	-7.45281E-5	-3.47406E-5	-6.52981E-5	1.43234E-6	3.20579E-5	5.02088E-5	-4.53394E-5	1.58157E-5	1.62337E-5	-1.67231E-6	-8.20753E-5	1.16600E-4	7.19169E-6	-2.49197E-5	-1.31035E-6	1.95493E-5	1.06283E-5	1.29940E-5	-4.33001E-6	5.01140E-4	5.01140E-4	5.01140E-4	7.85128E-4	7.42018E-4	8.02261E-4	7.99304E-4	7.89299E-4	7.24311E-4	7.06374E-4	6.91898E-4	7.18164E-4	6.77426E-4	6.78353E-4	5.23008E-4	6.52341E-4	5.39903E-4	5.33409E-4	6.51826E-4	5.70154E-4	4.88628E-4	5.72367E-4	5.04617E-4	4.90613E-4	5.16917E-4	4.31688E-4	4.66377E-4	5.10262E-4	4.82102E-4
5.63830E+2	4.19701E-5	-3.19187E-5	-3.93638E-5	-5.45089E-5	4.37689E-5	3.33982E-5	2.82648E-5	-3.16628E-5	2.49842E-5	2.01958E-5	-2.97040E-5	-7.68292E-5	9.37547E-5	1.67842E-5	3.47587E-6	-3.51013E-5	1.47315E-5	-1.63757E-5	3.11491E-6	-8.97859E-6	5.07769E-4	5.07769E-4	5.07769E-4	7.59070E-4	8.12495E-4	8.21434E-4	8.00130E-4	6.80366E-4	7.09747E-4	7.28307E-4	7.33168E-4	7.37526E-4	5.93286E-4	7.43390E-4	5.35037E-4	7.05543E-4	5.99601E-4	5.50553E-4	6.37481E-4	5.40284E-4	4.89781E-4	5.85746E-4	5.56507E-4	4.67599E-4	5.13428E-4	4.92182E-4	4.55851E-4	5.02169E-4	4.61344E-4
5.64419E+2	8.32263E-6	-3.58014E-5	-2.95963E-5	-7.96118E-6	2.74881E-5	-6.28341E-6	2.78170E-5	-7.89719E-6	4.05743E-5	5.46384E-5	-2.67307E-5	-2.03885E-5	7.48397E-5	8.27386E-8	-1.68990E-5	-3.54475E-5	1.82893E-5	-4.07738E-5	-7.66822E-6	-1.66050E-5	5.13528E-4	5.13528E-4	5.13528E-4	7.62163E-4	8.53906E-4	8.21109E-4	8.04564E-4	7.09933E-4	6.95545E-4	8.17865E-4	8.17294E-4	7.51917E-4	5.82621E-4	7.68156E-4	5.58501E-4	7.92314E-4	6.26846E-4	5.84992E-4	5.84762E-4	5.26447E-4	5.25507E-4	6.26869E-4	6.05336E-4	4.77928E-4	4.89119E-4	5.24220E-4	4.16067E-4	5.15091E-4	4.50452E-4
5.65009E+2	1.77965E-5	-6.47417E-5	-3.12121E-5	1.20392E-5	-3.65572E-6	-2.33181E-5	4.66487E-5	-2.88904E-5	5.31788E-5	9.75660E-5	-9.67393E-6	-6.44114E-7	3.44893E-5	1.17093E-5	-2.76306E-5	-4.44994E-5	3.98528E-6	-1.30915E-5	-1.51372E-5	-1.49182E-5	5.27201E-4	5.27201E-4	5.27201E-4	8.28871E-4	8.80265E-4	8.40675E-4	8.18967E-4	7.11256E-4	6.96974E-4	8.36372E-4	8.42760E-4	7.15718E-4	6.09005E-4	7.52195E-4	6.01389E-4	7.53266E-4	6.11242E-4	6.18533E-4	6.15409E-4	5.59059E-4	5.50513E-4	6.41840E-4	6.06609E-4	4.90577E-4	4.77316E-4	5.08992E-4	4.41258E-4	5.23944E-4	4.75937E-4
5.65599E+2	-3.92954E-7	-5.03229E-5	-5.76021E-5	2.57719E-5	-3.37589E-5	-2.27803E-5	4.11740E-5	-1.34624E-5	5.84050E-5	7.09145E-5	3.82064E-5	8.04803E-6	3.24511E-5	-8.65396E-6	-3.87703E-5	-1.19656E-5	-2.38331E-5	5.29836E-6	-1.47362E-5	-3.99052E-6	5.33108E-4	5.33108E-4	5.33108E-4	9.05749E-4	9.17564E-4	8.49906E-4	7.77023E-4	7.60974E-4	7.34344E-4	8.41732E-4	8.50169E-4	7.05951E-4	6.51466E-4	7.61200E-4	6.17892E-4	7.11898E-4	6.49373E-4	6.34010E-4	6.44450E-4	6.07408E-4	5.76875E-4	6.55556E-4	5.80194E-4	5.16955E-4	4.59122E-4	5.44899E-4	4.82303E-4	5.24690E-4	4.85090E-4
5.66188E+2	-3.92993E-5	-2.54878E-5	-5.99190E-5	7.38765E-6	-6.34547E-5	2.24130E-5	7.67821E-5	1.30470E-5	6.64612E-5	6.82040E-5	5.88071E-5	1.44969E-5	2.53997E-5	-3.89943E-5	-4.95472E-5	-1.55879E-5	-3.97422E-5	-1.05644E-6	-1.26842E-5	-7.22577E-6	5.33236E-4	5.33236E-4	5.33236E-4	9.72914E-4	9.15401E-4	8.86269E-4	7.52424E-4	8.09418E-4	7.57090E-4	7.99968E-4	8.09385E-4	7.24486E-4	7.20733E-4	7.71915E-4	6.63353E-4	7.04219E-4	6.08353E-4	6.67342E-4	6.40643E-4	6.28535E-4	6.34291E-4	6.58360E-4	5.36874E-4	5.20980E-4	4.69241E-4	5.36548E-4	4.73573E-4	5.24684E-4	4.96529E-4
5.66778E+2	-4.51745E-5	-1.55100E-5	-5.37904E-5	2.70683E-6	-6.60770E-5	3.47620E-5	8.12584E-5	4.41729E-5	8.35072E-5	4.20441E-5	2.65060E-5	2.41583E-5	-2.11360E-6	-4.86710E-5	-1.02566E-5	1.43644E-5	-6.57890E-5	-1.37292E-5	-1.38652E-5	-1.85036E-5	5.35742E-4	5.35742E-4	5.35742E-4	9.30257E-4	9.70499E-4	8.25222E-4	7.35741E-4	8.81957E-4	7.79259E-4	7.61804E-4	7.73511E-4	7.07139E-4	7.35984E-4	7.15512E-4	7.09015E-4	6.67728E-4	6.11092E-4	6.52674E-4	6.39887E-4	6.11676E-4	6.18449E-4	5.97637E-4	5.31856E-4	5.21169E-4	4.93231E-4	5.02897E-4	5.08233E-4	5.22737E-4	5.01140E-4
5.67367E+2	-7.84079E-5	-3.81771E-5	-4.30846E-5	-5.09147E-7	-3.32477E-5	1.53852E-5	6.28251E-5	3.02636E-5	7.10442E-5	1.66230E-5	1.43773E-5	3.89777E-5	-1.60503E-6	-3.74680E-6	2.60880E-5	2.80758E-5	-7.01037E-5	-1.46816E-5	-8.12334E-6	-1.19729E-5	5.42635E-4	5.42635E-4	5.42635E-4	9.29354E-4	1.00419E-3	8.00909E-4	7.90866E-4	9.26029E-4	7.71156E-4	7.70851E-4	7.04495E-4	7.55386E-4	7.46859E-4	7.09823E-4	7.27972E-4	6.36781E-4	7.03580E-4	6.93041E-4	6.05449E-4	5.94727E-4	6.05117E-4	6.13432E-4	5.60722E-4	5.37935E-4	5.17963E-4	5.47116E-4	5.25151E-4	5.16690E-4	5.20385E-4
5.67957E+2	-5.64784E-5	-2.74092E-5	-8.59794E-6	-8.14674E-7	-2.19277E-5	2.90498E-6	5.25983E-5	-1.25306E-5	3.55409E-5	-9.79883E-6	8.57544E-6	3.16153E-5	1.83285E-5	3.23242E-5	4.56582E-6	-2.60450E-6	-4.39856E-5	1.06322E-5	-7.25807E-6	-5.68022E-6	5.58479E-4	5.58479E-4	5.58479E-4	9.33494E-4	9.50959E-4	8.26649E-4	8.60666E-4	9.39115E-4	8.33012E-4	7.76425E-4	7.03262E-4	8.06188E-4	7.22766E-4	7.19698E-4	7.70602E-4	6.16588E-4	7.11847E-4	6.67459E-4	6.31133E-4	5.58565E-4	6.07343E-4	6.79636E-4	6.14430E-4	5.70583E-4	5.77036E-4	5.74362E-4	5.29418E-4	4.88693E-4	5.18401E-4
5.68547E+2	-8.66301E-5	1.58217E-5	-5.20363E-6	-1.24771E-5	-8.42238E-6	2.26377E-6	3.90668E-5	-3.44743E-5	1.42048E-5	-4.66768E-6	2.19852E-5	-7.76988E-7	1.44398E-5	4.65082E-5	1.59282E-6	-2.41401E-5	-3.24995E-5	5.32667E-5	4.35160E-6	-4.20971E-6	5.67315E-4	5.67315E-4	5.67315E-4	9.04416E-4	9.10597E-4	7.70388E-4	9.27033E-4	9.60285E-4	9.18736E-4	7.67681E-4	7.34049E-4	8.37900E-4	7.74847E-4	7.33336E-4	7.66344E-4	6.20284E-4	7.13781E-4	6.47103E-4	6.47924E-4	5.40721E-4	5.72073E-4	6.49073E-4	6.59736E-4	5.81321E-4	6.25784E-4	5.73348E-4	5.61855E-4	4.91081E-4	5.26895E-4
5.69137E+2	-1.03529E-4	5.52163E-5	-2.80222E-5	6.80350E-6	-9.67986E-7	-3.89779E-6	-9.53986E-7	-2.29525E-5	-6.49762E-6	2.10715E-5	2.02836E-5	3.02375E-6	2.49273E-5	2.08566E-5	-1.98207E-5	2.74177E-6	-3.87395E-5	5.70972E-5	7.14248E-6	6.21754E-6	5.83305E-4	5.83305E-4	5.83305E-4	8.76111E-4	9.40981E-4	8.10811E-4	9.59507E-4	9.95034E-4	9.72005E-4	7.87522E-4	7.90324E-4	8.89690E-4	7.77404E-4	7.55830E-4	7.96909E-4	6.65066E-4	7.27539E-4	6.87992E-4	7.37874E-4	5.73868E-4	5.77223E-4	6.02410E-4	6.55339E-4	6.01527E-4	6.61909E-4	6.12060E-4	6.49680E-4	5.19102E-4	5.22718E-4
5.69727E+2	-9.21676E-5	8.60515E-5	9.62505E-6	5.64107E-5	-6.49578E-6	-1.99478E-5	-6.72504E-5	-2.15547E-5	-6.43816E-5	5.50818E-5	2.59409E-5	1.97363E-5	3.07685E-5	6.49428E-6	-7.56038E-5	3.72221E-5	-5.22855E-5	4.91612E-5	1.29468E-5	1.02480E-5	5.91481E-4	5.91481E-4	5.91481E-4	9.29192E-4	9.42580E-4	7.60010E-4	9.56311E-4	9.96409E-4	9.44420E-4	7.76067E-4	8.78659E-4	9.00948E-4	8.13020E-4	7.30940E-4	8.33193E-4	7.41420E-4	7.90066E-4	7.15259E-4	7.33843E-4	6.19161E-4	6.16540E-4	6.26944E-4	6.57186E-4	6.15653E-4	6.63264E-4	6.32186E-4	6.92865E-4	5.14025E-4	5.11224E-4
5.70317E+2	-1.15206E-4	5.43604E-5	-1.24384E-6	9.19692E-5	9.15627E-6	-7.87428E-6	-7.36827E-5	-2.30540E-5	-7.86612E-5	8.62327E-5	1.46018E-5	4.96928E-5	-2.50978E-5	5.42259E-6	-4.48551E-5	3.27732E-5	-2.28330E-5	2.51309E-5	9.46824E-6	1.36999E-5	6.03479E-4	6.03479E-4	6.03479E-4	9.44778E-4	9.14340E-4	7.73278E-4	1.00277E-3	1.00558E-3	9.29687E-4	8.55696E-4	9.02287E-4	8.46606E-4	8.51533E-4	7.04250E-4	8.69565E-4	8.59550E-4	8.02038E-4	7.82711E-4	7.14898E-4	6.97981E-4	6.23630E-4	6.61880E-4	6.48323E-4	6.49969E-4	6.72825E-4	6.37520E-4	6.70943E-4	5.02119E-4	5.43424E-4
5.70907E+2	-9.62117E-5	8.00989E-5	-4.14279E-5	1.07277E-4	2.66040E-5	5.45359E-6	-4.61685E-5	-3.33345E-5	-4.81954E-5	6.00095E-5	-4.06669E-6	6.33382E-5	-3.29375E-5	6.30153E-6	-6.72629E-5	9.91625E-6	-3.06327E-5	2.80219E-5	4.41367E-6	8.80333E-6	6.23056E-4	6.23056E-4	6.23056E-4	9.15498E-4	1.00305E-3	8.45939E-4	1.05868E-3	9.97559E-4	9.13403E-4	9.02631E-4	9.25777E-4	8.17808E-4	8.79050E-4	7.56871E-4	8.65004E-4	8.36383E-4	8.04038E-4	8.05213E-4	7.35729E-4	7.78204E-4	6.82774E-4	6.44648E-4	6.48551E-4	6.17735E-4	6.40592E-4	6.45099E-4	6.34019E-4	4.84421E-4	5.65258E-4
5.71497E+2	-6.55291E-5	9.89164E-5	-3.11944E-5	1.10770E-4	-2.01764E-5	1.98658E-5	-4.61470E-5	-8.74148E-6	-1.78826E-5	7.41807E-5	-2.59259E-5	3.53274E-5	-5.20864E-5	4.33466E-5	-4.96096E-5	-2.50539E-5	-4.60760E-5	7.55799E-6	-2.14010E-6	5.97644E-7	6.26438E-4	6.26438E-4	6.26438E-4	1.00693E-3	1.06376E-3	8.79985E-4	1.07720E-3	9.81849E-4	9.37933E-4	9.06001E-4	9.04780E-4	8.17823E-4	9.03805E-4	8.05318E-4	8.77187E-4	8.33489E-4	8.14827E-4	7.84501E-4	7.82432E-4	7.81585E-4	7.36660E-4	6.38163E-4	6.50965E-4	5.92931E-4	5.84584E-4	6.48164E-4	5.86357E-4	5.15948E-4	6.34587E-4
5.72087E+2	-2.60739E-5	8.92264E-5	-2.27223E-5	8.69127E-5	-6.87522E-5	-2.75945E-6	-4.99683E-5	1.40777E-5	-7.69091E-6	9.53418E-5	-5.20818E-6	4.03181E-6	-4.17892E-5	5.70680E-5	5.81186E-7	-6.62975E-5	5.62563E-6	-2.91835E-5	-1.74878E-5	-1.49321E-5	6.29979E-4	6.29979E-4	6.29979E-4	1.09950E-3	1.07408E-3	1.00043E-3	1.11215E-3	9.44506E-4	9.10081E-4	9.14013E-4	8.68950E-4	8.03481E-4	9.17146E-4	7.47007E-4	8.69206E-4	8.38912E-4	8.06722E-4	7.10103E-4	8.22448E-4	7.78145E-4	7.27124E-4	6.72469E-4	6.09096E-4	6.51392E-4	5.63395E-4	6.01493E-4	5.38103E-4	5.36713E-4	6.42068E-4
5.72677E+2	3.88701E-5	5.23662E-5	-1.21608E-5	5.93972E-5	-9.36034E-5	-1.68826E-6	-5.96082E-5	5.18772E-5	1.14734E-6	7.73077E-5	-2.98703E-5	8.56730E-6	-2.40591E-5	4.94126E-5	2.52250E-5	-9.93966E-5	5.91122E-5	-3.30269E-5	-3.64664E-5	-3.34028E-5	6.27931E-4	6.27931E-4	6.27931E-4	1.12845E-3	1.10174E-3	1.07961E-3	1.08784E-3	8.97840E-4	8.68888E-4	9.25251E-4	8.53186E-4	8.27965E-4	9.23347E-4	7.65322E-4	8.11312E-4	8.02826E-4	8.28349E-4	7.07359E-4	8.10330E-4	7.68863E-4	7.10774E-4	7.02383E-4	5.81231E-4	6.27381E-4	5.33991E-4	5.26951E-4	5.04698E-4	5.24929E-4	6.37263E-4
5.73267E+2	1.23683E-4	4.80431E-5	-4.09301E-5	4.88860E-5	-9.37235E-5	1.33931E-5	-3.32582E-5	4.16741E-5	1.19163E-5	1.01356E-5	-3.86304E-5	7.96990E-6	-6.22859E-7	5.82947E-5	2.93678E-5	-1.39506E-4	7.44743E-5	-3.95813E-5	-4.11440E-5	-4.04421E-5	6.34728E-4	6.34728E-4	6.34728E-4	1.19082E-3	1.11002E-3	1.16386E-3	1.04176E-3	9.21038E-4	8.88510E-4	9.86509E-4	8.24379E-4	8.52097E-4	9.52059E-4	8.00687E-4	7.71882E-4	8.10703E-4	8.41663E-4	7.20292E-4	7.74759E-4	7.07998E-4	6.85614E-4	7.27118E-4	5.99592E-4	6.22944E-4	5.26071E-4	5.38784E-4	5.17009E-4	5.17491E-4	6.22000E-4
5.73857E+2	1.10585E-4	2.79873E-5	-3.16168E-5	2.12732E-5	-3.18518E-5	9.35077E-6	-1.19834E-5	5.22251E-5	1.05756E-5	-1.87775E-6	-7.46522E-5	1.44001E-5	-3.05060E-6	4.40932E-5	2.54007E-5	-1.29696E-4	8.87363E-5	-5.23921E-5	-3.42705E-5	-3.32366E-5	6.40407E-4	6.40407E-4	6.40407E-4	1.24441E-3	1.09717E-3	1.21589E-3	1.05444E-3	8.72295E-4	9.09214E-4	1.04797E-3	8.67754E-4	9.10906E-4	9.42168E-4	8.96963E-4	7.48660E-4	7.43919E-4	8.12801E-4	7.40089E-4	7.79821E-4	6.90015E-4	6.83155E-4	7.53508E-4	6.70304E-4	6.79502E-4	5.66110E-4	5.47842E-4	5.30144E-4	5.55591E-4	6.19820E-4
5.74448E+2	8.38455E-5	1.36325E-5	-3.00737E-6	2.80497E-5	-1.76405E-5	1.71191E-5	-1.00075E-5	3.87363E-5	2.93705E-5	-2.94940E-5	-6.48985E-5	-2.64941E-6	-7.14184E-6	1.62742E-5	3.51908E-5	-1.01970E-4	7.51796E-5	-4.33312E-5	-2.71003E-5	-3.01579E-5	6.32288E-4	6.32288E-4	6.32288E-4	1.29224E-3	1.04621E-3	1.17665E-3	1.01205E-3	8.95691E-4	9.33342E-4	1.03550E-3	8.95127E-4	9.10663E-4	9.00420E-4	9.48600E-4	7.21129E-4	7.77538E-4	8.01667E-4	7.46969E-4	7.61315E-4	6.84538E-4	6.81450E-4	7.23298E-4	7.38675E-4	7.68577E-4	5.91609E-4	5.49788E-4	5.71862E-4	5.92059E-4	5.88028E-4
5.75038E+2	1.71517E-5	1.84985E-5	1.36521E-5	3.81811E-5	2.45454E-6	8.25181E-6	7.48491E-6	2.21461E-5	1.34432E-5	-1.16717E-5	-6.23383E-5	9.72963E-6	-2.81114E-7	3.68012E-5	-1.59495E-6	-1.14066E-4	6.23040E-5	-2.33752E-5	-1.47373E-5	-2.20344E-5	6.33246E-4	6.33246E-4	6.33246E-4	1.25255E-3	1.00085E-3	1.16719E-3	9.68898E-4	9.43490E-4	9.97136E-4	1.08031E-3	9.35186E-4	9.54329E-4	8.47032E-4	9.93025E-4	7.62865E-4	7.88791E-4	7.82206E-4	7.39146E-4	7.37204E-4	6.63649E-4	6.83099E-4	7.28397E-4	7.61428E-4	7.87789E-4	6.29821E-4	5.48344E-4	6.25363E-4	6.20298E-4	5.98464E-4
5.75628E+2	-4.77478E-5	1.80063E-5	4.78007E-5	6.05042E-5	6.44177E-5	-3.13307E-5	1.29289E-5	-1.16441E-5	1.96181E-5	-1.12281E-5	-3.87088E-5	2.90390E-5	-5.98703E-5	2.32297E-5	-3.15197E-5	-7.57084E-5	6.76954E-5	-9.25538E-6	1.81477E-7	-2.64083E-5	6.44421E-4	6.44421E-4	6.44421E-4	1.20254E-3	9.57961E-4	1.08237E-3	9.40658E-4	9.16717E-4	1.02018E-3	1.07990E-3	9.27491E-4	9.57976E-4	8.55274E-4	9.82559E-4	7.71341E-4	8.27399E-4	7.45624E-4	7.38415E-4	7.35684E-4	6.38450E-4	6.61548E-4	7.56358E-4	7.58843E-4	7.69017E-4	6.75310E-4	6.13255E-4	6.81217E-4	6.60845E-4	5.86298E-4
5.76219E+2	-7.38757E-5	4.12180E-6	6.68420E-5	4.83900E-5	9.87375E-5	-4.34090E-5	-1.24354E-5	-3.24152E-5	4.19737E-5	-2.16654E-5	5.20786E-5	-1.57920E-5	-4.41959E-5	-1.56850E-5	-3.44660E-5	-5.12062E-5	5.31155E-5	-5.62214E-6	7.57943E-6	-2.20704E-5	6.64110E-4	6.64110E-4	6.64110E-4	1.16087E-3	9.84210E-4	1.02701E-3	9.62151E-4	8.68736E-4	1.03941E-3	1.02996E-3	9.36816E-4	9.65549E-4	8.95751E-4	9.35398E-4	7.99165E-4	8.47708E-4	7.34780E-4	7.43747E-4	7.03707E-4	6.51300E-4	7.04716E-4	7.50405E-4	7.38505E-4	7.50845E-4	6.86444E-4	6.42404E-4	7.19339E-4	6.40461E-4	5.50839E-4
5.76809E+2	-9.07983E-5	-1.82723E-5	8.49505E-5	3.27717E-6	5.12408E-5	-3.30453E-5	2.31818E-5	-6.94078E-5	4.01166E-5	-5.78020E-6	5.69084E-5	-3.50542E-5	-3.94618E-5	-2.29244E-6	-3.02539E-6	-1.46886E-5	2.57416E-5	1.12156E-5	1.81651E-5	-2.97139E-6	6.88437E-4	6.88437E-4	6.88437E-4	1.09971E-3	1.01357E-3	9.90590E-4	9.70269E-4	9.43773E-4	1.01093E-3	1.09810E-3	1.00664E-3	9.93973E-4	9.50273E-4	9.67547E-4	8.63828E-4	9.30780E-4	7.64672E-4	7.33055E-4	7.24337E-4	7.01611E-4	7.73239E-4	7.39100E-4	7.41569E-4	7.43633E-4	6.93709E-4	6.41856E-4	7.22530E-4	6.32298E-4	5.85234E-4
5.77400E+2	-1.02162E-4	-4.16432E-5	1.31786E-4	-2.80037E-6	-1.44204E-5	-1.80351E-5	2.33675E-5	-6.21095E-5	1.58271E-5	2.33495E-5	4.75215E-5	-5.40862E-5	-3.74567E-7	4.98699E-6	9.54562E-6	-8.64530E-7	3.49715E-5	-5.61414E-6	1.16164E-5	-8.61529E-7	6.92074E-4	6.92074E-4	6.92074E-4	9.80690E-4	1.01023E-3	1.01021E-3	9.79686E-4	9.94773E-4	9.68931E-4	1.09692E-3	1.02753E-3	9.98843E-4	9.47593E-4	9.29670E-4	9.16959E-4	9.43101E-4	7.91353E-4	7.42516E-4	7.69702E-4	7.34370E-4	7.73550E-4	7.06975E-4	7.75886E-4	7.21973E-4	6.63777E-4	6.58923E-4	7.33313E-4	6.24571E-4	5.91545E-4
5.77991E+2	-6.95650E-5	-2.99816E-5	1.09772E-4	1.63001E-5	-8.44906E-5	-3.62880E-5	9.42573E-6	-5.84850E-5	1.37673E-5	5.99690E-5	4.09168E-5	-7.22297E-5	2.91569E-5	-1.52980E-5	3.31975E-5	1.77320E-5	4.72272E-5	-9.65751E-6	6.10504E-6	-7.57470E-6	6.93846E-4	6.93846E-4	6.93846E-4	8.86924E-4	1.09909E-3	1.04101E-3	9.93554E-4	1.03553E-3	9.67431E-4	1.08645E-3	1.01682E-3	1.03435E-3	9.56512E-4	9.21960E-4	9.25162E-4	9.46999E-4	8.28978E-4	8.07296E-4	7.85097E-4	7.73729E-4	7.67873E-4	7.18660E-4	7.40398E-4	7.16896E-4	6.82102E-4	6.78964E-4	7.14730E-4	6.14064E-4	5.82372E-4
5.78581E+2	1.92694E-5	-1.74570E-5	6.44599E-5	4.86925E-5	-1.46419E-4	-6.29566E-5	-1.33104E-5	-4.09907E-5	5.30196E-7	5.76196E-5	5.45579E-5	-5.77031E-5	2.95643E-5	-1.67271E-5	3.88084E-5	1.38109E-5	3.64847E-5	-2.84747E-6	-1.12964E-6	-4.25633E-6	7.05398E-4	7.05398E-4	7.05398E-4	9.31151E-4	1.14268E-3	1.04607E-3	1.06300E-3	1.03313E-3	1.00101E-3	1.03461E-3	9.88669E-4	1.11270E-3	9.86488E-4	9.39966E-4	9.30568E-4	9.02021E-4	8.33423E-4	8.61676E-4	8.54647E-4	8.00607E-4	7.86722E-4	7.46960E-4	7.44510E-4	7.35293E-4	6.68385E-4	6.72177E-4	6.80737E-4	6.10341E-4	5.97123E-4
5.79172E+2	7.96193E-5	-3.28016E-5	2.29304E-5	6.78076E-5	-1.62341E-4	-2.87301E-5	-2.60864E-5	1.84859E-5	-1.07800E-5	3.86657E-5	2.83998E-5	-5.29755E-5	5.59268E-5	-1.39936E-5	4.44237E-6	1.88058E-5	-1.08100E-5	1.03847E-5	-9.74110E-6	2.79055E-6	7.02175E-4	7.02175E-4	7.02175E-4	1.00590E-3	1.17818E-3	1.07839E-3	1.07355E-3	1.00180E-3	1.04178E-3	9.99421E-4	9.77540E-4	1.13542E-3	9.57537E-4	9.18255E-4	9.01226E-4	8.58044E-4	7.98730E-4	8.87276E-4	9.05346E-4	8.32025E-4	8.19800E-4	7.18949E-4	7.63689E-4	7.41997E-4	6.70165E-4	6.58135E-4	6.37613E-4	5.94165E-4	6.08046E-4
5.79763E+2	7.84584E-5	-1.09011E-5	1.98983E-5	6.31952E-5	-1.51662E-4	-4.92177E-6	1.13373E-5	4.43104E-5	-2.59904E-6	1.64247E-5	-1.90161E-5	-5.28431E-5	1.15515E-4	-3.95717E-5	-7.33448E-6	3.49605E-5	-7.68703E-5	-7.59145E-6	-1.23549E-5	1.56646E-6	6.99624E-4	6.99624E-4	6.99624E-4	1.02407E-3	1.21878E-3	1.10054E-3	1.00339E-3	1.05027E-3	1.10437E-3	9.47232E-4	9.88886E-4	1.07636E-3	9.32809E-4	9.43616E-4	8.44952E-4	8.73587E-4	8.13671E-4	8.38051E-4	9.14098E-4	8.63026E-4	8.41853E-4	7.55111E-4	7.73519E-4	7.77169E-4	6.68505E-4	6.54023E-4	6.17620E-4	5.29252E-4	6.51862E-4
5.80353E+2	1.14969E-4	-4.09239E-5	1.71284E-5	7.46598E-5	-1.13416E-4	2.07120E-5	2.65004E-5	3.41355E-5	2.98006E-6	2.82042E-5	-6.73499E-5	-4.12219E-5	1.13384E-4	-4.49704E-5	-1.15073E-5	1.48957E-5	-1.09469E-4	-6.27888E-6	-1.29701E-5	5.37339E-7	7.03900E-4	7.03900E-4	7.03900E-4	1.07264E-3	1.19147E-3	1.09642E-3	9.74898E-4	1.08687E-3	1.13091E-3	9.79794E-4	9.65632E-4	9.64865E-4	9.35652E-4	9.22737E-4	8.72877E-4	8.57569E-4	8.89883E-4	8.50638E-4	9.39433E-4	8.49501E-4	8.38225E-4	8.22786E-4	7.94149E-4	7.88176E-4	6.62128E-4	6.53608E-4	6.20394E-4	5.74173E-4	6.72135E-4
5.80944E+2	1.64864E-4	-9.68829E-5	-3.64432E-5	1.06683E-4	-2.46567E-5	2.10880E-5	3.89646E-5	-1.88435E-5	-7.18712E-6	5.13909E-5	-1.22640E-4	-1.80416E-5	1.00842E-4	-8.54194E-6	-4.47070E-5	1.61917E-5	-9.72819E-5	-4.02045E-7	-1.88165E-5	-5.58034E-6	7.07176E-4	7.07176E-4	7.07176E-4	1.11066E-3	1.18904E-3	1.11916E-3	9.59072E-4	1.07274E-3	1.19206E-3	1.02469E-3	9.35611E-4	8.50894E-4	9.04323E-4	9.17524E-4	9.07360E-4	7.98671E-4	9.17508E-4	8.28361E-4	8.85916E-4	8.37509E-4	8.23749E-4	8.10078E-4	8.04114E-4	7.96440E-4	6.65732E-4	6.56327E-4	6.13829E-4	5.98564E-4	6.75267E-4
5.81535E+2	1.21131E-4	-8.29328E-5	-3.87614E-5	1.19294E-4	3.81559E-5	-1.31176E-5	3.76939E-5	-4.49476E-5	-1.68842E-5	2.78932E-5	-1.35929E-4	-1.31966E-5	7.60571E-5	5.19161E-5	-6.61329E-5	4.22633E-5	-6.32923E-5	-8.21426E-6	-1.56493E-5	-1.53464E-5	7.11088E-4	7.11088E-4	7.11088E-4	1.10304E-3	1.19702E-3	1.22084E-3	1.04983E-3	1.01331E-3	1.25446E-3	1.05793E-3	9.87188E-4	8.33209E-4	9.15082E-4	9.58147E-4	8.79250E-4	8.13299E-4	9.19121E-4	8.57828E-4	8.31954E-4	8.40015E-4	8.07059E-4	8.43731E-4	8.09684E-4	8.02241E-4	7.36117E-4	6.98547E-4	6.06297E-4	6.12685E-4	6.86156E-4
5.82126E+2	8.64449E-5	-4.76132E-5	6.57817E-6	9.05244E-5	5.89417E-5	-2.23878E-5	6.94713E-6	-3.46455E-5	-4.33870E-6	-2.68687E-6	-7.85800E-5	-1.55399E-6	3.65510E-5	6.18514E-5	-7.47554E-5	2.51962E-5	-8.68621E-5	-9.12820E-6	-1.71397E-6	-8.76924E-6	7.21360E-4	7.21360E-4	7.21360E-4	1.19259E-3	1.21165E-3	1.27127E-3	1.10631E-3	9.78309E-4	1.21039E-3	1.11181E-3	1.02144E-3	8.49460E-4	9.20494E-4	9.83156E-4	9.06056E-4	8.72799E-4	9.06422E-4	8.69303E-4	8.28081E-4	8.54365E-4	7.97149E-4	8.91642E-4	7.74149E-4	7.79925E-4	7.65981E-4	7.24867E-4	6.32546E-4	6.52128E-4	6.82233E-4
5.82717E+2	7.56537E-6	-1.35399E-5	1.79235E-5	4.59352E-5	8.20822E-5	-2.51189E-5	-1.96524E-5	-1.89524E-5	-7.83935E-6	-4.75651E-5	-5.57844E-5	1.94384E-5	2.18902E-5	9.17204E-5	-5.12697E-5	1.54767E-5	-5.67243E-5	-2.05023E-5	1.18520E-5	3.06475E-6	7.29405E-4	7.29405E-4	7.29405E-4	1.20427E-3	1.16993E-3	1.31552E-3	1.11723E-3	1.00075E-3	1.17274E-3	1.15261E-3	1.01527E-3	8.31763E-4	9.92463E-4	1.02624E-3	8.81225E-4	9.05776E-4	8.98682E-4	8.48188E-4	7.69356E-4	8.32504E-4	8.33502E-4	9.01508E-4	7.45922E-4	7.90872E-4	7.85850E-4	7.22096E-4	6.48771E-4	6.59534E-4	7.09339E-4
5.83308E+2	-1.75467E-5	3.05951E-5	1.30087E-5	4.22201E-5	8.87540E-5	-3.84458E-5	-2.19773E-5	-2.76218E-5	-1.45539E-5	-5.74831E-5	-6.59754E-5	6.10826E-6	-2.72878E-5	3.99653E-5	-1.20509E-6	6.03735E-5	3.44950E-6	-1.89695E-5	6.31225E-6	2.79774E-7	7.36637E-4	7.36637E-4	7.36637E-4	1.17503E-3	1.20840E-3	1.32126E-3	1.10891E-3	1.06413E-3	1.16012E-3	1.19635E-3	1.02499E-3	8.88309E-4	1.07177E-3	1.01553E-3	8.45842E-4	9.52492E-4	9.47211E-4	8.45943E-4	8.06751E-4	8.05282E-4	8.65087E-4	9.18506E-4	7.02221E-4	8.11893E-4	7.64242E-4	7.47688E-4	6.97613E-4	6.99998E-4	6.95412E-4
5.83899E+2	1.20126E-5	5.98188E-5	4.28716E-6	4.83287E-5	4.76308E-5	-2.40026E-5	-1.71872E-5	-1.67332E-5	-1.81531E-5	-7.40937E-5	-4.81727E-5	-3.01771E-5	-8.18571E-5	4.05918E-6	6.62498E-6	1.03914E-4	2.08599E-5	1.12541E-6	-6.71449E-7	2.38631E-6	7.31117E-4	7.31117E-4	7.31117E-4	1.19200E-3	1.16032E-3	1.33698E-3	1.18452E-3	1.06900E-3	1.18558E-3	1.13728E-3	1.02289E-3	9.59528E-4	1.10120E-3	1.04676E-3	8.74895E-4	1.01165E-3	9.68090E-4	8.79532E-4	8.63252E-4	7.98467E-4	9.12200E-4	8.91609E-4	7.09112E-4	8.25155E-4	7.94814E-4	7.77929E-4	7.24512E-4	7.64523E-4	6.92145E-4
5.84490E+2	-3.71320E-5	4.94919E-5	-1.60839E-5	4.17636E-5	-2.97257E-5	-2.46341E-5	1.61640E-5	-8.42866E-6	-1.64649E-5	-3.25604E-5	1.41822E-5	-2.99486E-5	-7.77101E-5	6.17491E-7	2.57071E-5	9.10210E-5	2.88038E-5	1.81548E-5	-1.17983E-5	-1.41932E-6	7.31367E-4	7.31367E-4	7.31367E-4	1.22873E-3	1.10400E-3	1.28296E-3	1.28720E-3	1.03097E-3	1.11690E-3	1.05159E-3	9.46087E-4	1.06699E-3	1.11511E-3	1.08282E-3	9.22694E-4	1.00521E-3	9.47276E-4	9.31484E-4	9.32185E-4	8.08708E-4	9.18090E-4	8.29906E-4	7.17824E-4	7.85893E-4	7.98557E-4	7.43204E-4	7.15212E-4	7.70238E-4	6.75842E-4
5.85081E+2	-3.94925E-5	5.19714E-5	-1.46549E-5	2.83632E-6	-7.01804E-5	-2.47939E-5	5.25884E-5	-1.53299E-5	-1.06023E-5	-5.72867E-5	4.22324E-5	-2.81796E-5	-5.05084E-5	-1.75137E-5	2.66920E-5	9.36103E-5	4.36663E-5	2.82098E-5	-1.22482E-5	-1.01630E-6	7.44977E-4	7.44977E-4	7.44977E-4	1.19679E-3	1.06944E-3	1.25036E-3	1.27055E-3	1.13967E-3	1.04470E-3	1.03249E-3	9.18136E-4	1.17063E-3	1.10879E-3	1.16267E-3	8.90323E-4	1.01078E-3	9.68581E-4	9.51431E-4	9.60542E-4	8.32895E-4	8.97482E-4	8.24495E-4	7.32486E-4	8.11142E-4	7.81995E-4	7.54839E-4	7.27827E-4	7.59208E-4	6.72063E-4
5.85673E+2	-3.13751E-5	1.27988E-5	-3.96463E-6	-2.15080E-6	-8.32112E-5	1.67364E-5	9.19734E-5	-1.64865E-5	5.22351E-6	-6.41040E-5	1.41127E-5	-1.62595E-5	-3.87134E-5	-1.64195E-5	3.25359E-5	9.21234E-5	-4.57057E-6	1.80583E-5	-2.97572E-6	-3.33169E-6	7.48349E-4	7.48349E-4	7.48349E-4	1.22787E-3	1.11592E-3	1.19920E-3	1.17081E-3	1.25410E-3	1.09549E-3	1.02830E-3	9.49178E-4	1.18726E-3	1.04318E-3	1.08181E-3	8.74493E-4	1.03598E-3	9.70279E-4	9.43545E-4	1.01709E-3	8.57287E-4	9.30919E-4	8.49810E-4	7.58611E-4	8.17710E-4	7.65164E-4	7.79583E-4	7.47255E-4	7.34312E-4	6.86425E-4
5.86264E+2	5.54464E-6	-3.63860E-6	1.59868E-5	-1.20909E-5	-1.09232E-4	5.80503E-5	1.35247E-4	-7.08870E-5	3.66800E-5	-3.66489E-5	-1.80054E-5	-1.37048E-5	-6.78423E-5	1.82906E-5	2.24592E-5	1.67967E-5	-2.54498E-5	4.41094E-5	6.38757E-6	-2.05273E-6	7.57023E-4	7.57023E-4	7.57023E-4	1.26072E-3	1.20682E-3	1.17895E-3	1.17389E-3	1.31526E-3	1.10616E-3	1.09493E-3	1.02770E-3	1.21872E-3	1.05260E-3	9.99336E-4	9.05270E-4	1.01852E-3	9.42539E-4	9.40336E-4	1.06831E-3	8.76333E-4	9.40179E-4	8.64972E-4	8.15813E-4	8.07127E-4	7.35752E-4	7.68364E-4	7.71331E-4	7.40440E-4	7.15775E-4
5.86855E+2	4.21755E-5	-4.76041E-5	4.58122E-5	2.95422E-7	-1.14135E-4	3.40083E-5	1.24126E-4	-9.39218E-5	1.90987E-5	2.33073E-5	-2.16725E-5	-3.24415E-5	-4.61312E-5	3.94238E-5	2.83438E-5	-1.94737E-5	-4.83610E-6	3.29514E-5	2.09226E-6	-1.14185E-5	7.57877E-4	7.57877E-4	7.57877E-4	1.21328E-3	1.27584E-3	1.13965E-3	1.11234E-3	1.28738E-3	1.10696E-3	1.10679E-3	1.10393E-3	1.22122E-3	1.07016E-3	9.86135E-4	9.31433E-4	9.07613E-4	9.37097E-4	9.56316E-4	1.04753E-3	8.82111E-4	9.01675E-4	8.68593E-4	8.24732E-4	8.16935E-4	6.96292E-4	7.47592E-4	7.62488E-4	7.10277E-4	7.47460E-4
5.87446E+2	6.76684E-5	-5.23957E-5	6.39917E-5	-9.46396E-6	-3.29246E-5	3.71694E-5	1.12139E-4	-9.56384E-5	1.25159E-5	6.32428E-5	-5.73282E-5	-5.09318E-5	-6.33336E-5	4.00501E-5	9.94711E-6	-3.60063E-5	2.85782E-6	2.71383E-6	5.19458E-6	-1.94680E-5	7.57312E-4	7.57312E-4	7.57312E-4	1.23284E-3	1.30487E-3	1.18258E-3	1.15055E-3	1.29988E-3	1.09819E-3	1.15530E-3	1.11797E-3	1.22958E-3	1.06821E-3	1.00293E-3	9.43279E-4	9.19564E-4	9.34641E-4	9.24879E-4	9.97868E-4	8.87801E-4	8.88382E-4	8.66178E-4	8.63697E-4	7.98196E-4	7.03022E-4	7.53753E-4	7.75017E-4	7.02165E-4	7.42613E-4
5.88038E+2	-1.18582E-5	-4.03262E-5	3.28472E-5	-2.70666E-5	-1.91374E-5	4.03834E-5	5.02624E-5	-3.90364E-5	1.78647E-5	5.26292E-5	-1.46789E-5	-2.80555E-5	-5.20910E-5	2.07165E-5	6.92224E-5	-5.20910E-5	1.65779E-5	-3.67002E-6	7.49682E-6	-1.99893E-5	7.53562E-4	7.53562E-4	7.53562E-4	1.31415E-3	1.33177E-3	1.19670E-3	1.17315E-3	1.23091E-3	1.04630E-3	1.20116E-3	1.12232E-3	1.10822E-3	1.03692E-3	1.02112E-3	9.83891E-4	9.26101E-4	8.67010E-4	9.17853E-4	9.47285E-4	8.90100E-4	8.98603E-4	9.19950E-4	8.69358E-4	7.79432E-4	7.18243E-4	7.45743E-4	7.49138E-4	7.01050E-4	7.44222E-4
5.88629E+2	-9.53623E-5	-3.93073E-5	4.65479E-6	-1.18607E-5	1.05192E-7	1.65007E-5	2.38851E-5	-3.23359E-5	5.10457E-5	4.85979E-5	5.35154E-5	-1.84462E-5	-4.07252E-5	-2.27560E-6	5.40614E-5	-5.70077E-5	6.38235E-5	-5.87428E-6	6.72060E-6	-1.97150E-5	7.46332E-4	7.46332E-4	7.46332E-4	1.31445E-3	1.35392E-3	1.23140E-3	1.19063E-3	1.17608E-3	1.07108E-3	1.27063E-3	1.12041E-3	9.53201E-4	1.00221E-3	1.02926E-3	1.01083E-3	9.56861E-4	8.82031E-4	9.43120E-4	9.51311E-4	8.77587E-4	9.27566E-4	9.58498E-4	8.76500E-4	7.83012E-4	7.28542E-4	7.46076E-4	7.38196E-4	7.09998E-4	7.56624E-4
5.89221E+2	-8.96607E-5	-4.12604E-7	-6.74890E-6	-1.08424E-5	3.81531E-5	4.71183E-6	2.94202E-6	-2.97003E-5	6.65080E-5	6.68379E-5	6.69599E-5	7.47265E-7	-2.46119E-5	-5.13949E-5	-3.27450E-5	-4.26149E-5	1.02178E-4	-2.65487E-5	8.58255E-7	-3.46158E-5	7.38822E-4	7.38822E-4	7.38822E-4	1.30292E-3	1.32178E-3	1.26009E-3	1.20997E-3	1.09110E-3	1.17624E-3	1.23970E-3	1.12415E-3	9.22528E-4	1.01913E-3	1.06086E-3	9.97746E-4	9.93159E-4	8.80753E-4	9.12348E-4	9.27858E-4	8.68326E-4	9.08673E-4	9.47222E-4	8.90534E-4	7.71447E-4	7.47799E-4	7.49279E-4	7.49082E-4	7.15014E-4	7.26049E-4
5.89812E+2	-7.92644E-5	1.74413E-5	-5.51552E-5	3.01938E-5	4.66139E-5	-1.40640E-5	-5.05687E-5	-2.85683E-5	6.84264E-5	7.06451E-5	9.64651E-5	-1.96893E-5	-1.61438E-5	-5.62881E-5	-2.26810E-5	-3.81892E-5	1.05438E-4	-1.42390E-5	-1.08894E-5	-2.94832E-5	7.46923E-4	7.46923E-4	7.46923E-4	1.30993E-3	1.23548E-3	1.18820E-3	1.16624E-3	1.04590E-3	1.24314E-3	1.16165E-3	1.09245E-3	9.57816E-4	9.99361E-4	1.08115E-3	1.01191E-3	1.01514E-3	9.01919E-4	8.73751E-4	9.23589E-4	9.05367E-4	8.95478E-4	9.53885E-4	8.97791E-4	8.14894E-4	7.57652E-4	7.71572E-4	7.63009E-4	6.72824E-4	7.01603E-4
5.90404E+2	-3.06378E-5	-3.76721E-5	-8.27452E-5	9.11890E-5	2.72329E-5	-2.91870E-5	-7.93766E-5	1.01674E-6	2.67460E-5	4.48840E-5	7.98872E-5	-4.88262E-6	4.18153E-5	-4.60662E-5	-1.16419E-5	-5.03927E-5	8.58995E-5	3.07952E-6	-1.12429E-5	-1.79052E-5	7.55826E-4	7.55826E-4	7.55826E-4	1.30357E-3	1.20656E-3	1.22110E-3	1.18879E-3	1.00021E-3	1.29172E-3	1.13727E-3	1.02479E-3	1.03520E-3	9.73833E-4	1.08827E-3	1.02403E-3	9.82246E-4	9.61949E-4	9.17325E-4	9.17896E-4	9.72089E-4	8.79522E-4	9.75928E-4	8.85582E-4	8.31907E-4	7.71533E-4	7.69868E-4	8.03814E-4	7.03217E-4	7.04710E-4
5.90996E+2	-5.16811E-5	-2.36527E-5	-5.40169E-5	1.05667E-4	2.58829E-5	-4.33129E-5	-7.94966E-5	1.24761E-5	-3.78504E-5	2.19162E-5	2.94305E-5	3.46451E-5	2.35671E-5	-4.44728E-5	1.93003E-6	-1.20517E-5	9.24879E-5	7.22655E-6	2.28999E-6	-1.09838E-5	7.71619E-4	7.71619E-4	7.71619E-4	1.27121E-3	1.26044E-3	1.19985E-3	1.19719E-3	1.00319E-3	1.30410E-3	1.09078E-3	1.02467E-3	1.06388E-3	9.84988E-4	1.15733E-3	1.04200E-3	9.97650E-4	9.69309E-4	9.48717E-4	9.28302E-4	9.80902E-4	9.42291E-4	9.59529E-4	8.50864E-4	8.38475E-4	7.91301E-4	7.77563E-4	7.97544E-4	7.45640E-4	7.41263E-4
5.91587E+2	-8.05869E-5	1.15669E-5	-1.89081E-5	9.27384E-5	1.69965E-5	-5.21628E-5	-5.33097E-5	1.23188E-5	-3.96817E-5	4.17337E-6	-3.29711E-5	4.07509E-5	5.82767E-5	-3.77748E-5	-1.43584E-5	5.79626E-6	3.29574E-5	2.50630E-5	1.41707E-5	1.49446E-5	7.84229E-4	7.84229E-4	7.84229E-4	1.36074E-3	1.27531E-3	1.16848E-3	1.23585E-3	1.08220E-3	1.32356E-3	1.08938E-3	1.02294E-3	1.09417E-3	1.05467E-3	1.16664E-3	1.09097E-3	1.03286E-3	1.00315E-3	9.52186E-4	9.62239E-4	1.04740E-3	9.45883E-4	9.68152E-4	8.22569E-4	8.53354E-4	8.17133E-4	8.33459E-4	8.14627E-4	7.51480E-4	7.84313E-4
5.92179E+2	9.56147E-6	-1.77120E-5	-8.22055E-6	9.03970E-5	-1.91359E-5	-8.47593E-5	-4.29526E-5	7.18160E-6	-9.51048E-6	6.51464E-6	-5.66719E-5	2.99613E-5	4.85313E-5	4.05838E-5	-3.22362E-5	-1.91529E-5	-3.86979E-6	5.46770E-6	1.71941E-5	3.88289E-5	7.84570E-4	7.84570E-4	7.84570E-4	1.32360E-3	1.25200E-3	1.18962E-3	1.28752E-3	1.12935E-3	1.30422E-3	1.09349E-3	9.90161E-4	1.15915E-3	1.06823E-3	1.17570E-3	1.09168E-3	1.00843E-3	1.05183E-3	1.00697E-3	9.48429E-4	1.04955E-3	9.36304E-4	9.60758E-4	7.92810E-4	8.65894E-4	8.12281E-4	8.72464E-4	8.13903E-4	7.79739E-4	7.97658E-4
5.92771E+2	2.16290E-5	-1.39003E-5	2.74037E-5	5.15886E-5	-4.10980E-5	-6.18000E-5	-2.80516E-5	3.57183E-5	-2.33238E-5	-8.02757E-6	-1.00470E-4	6.26211E-5	5.11676E-5	7.48345E-5	-4.48208E-5	-8.25560E-5	1.68082E-5	-1.14994E-5	2.46019E-5	4.91747E-5	7.98121E-4	7.98121E-4	7.98121E-4	1.35919E-3	1.24004E-3	1.22058E-3	1.35937E-3	1.19355E-3	1.24111E-3	1.06050E-3	1.00440E-3	1.20941E-3	1.13115E-3	1.18607E-3	1.11055E-3	1.01168E-3	1.05044E-3	1.02717E-3	9.68407E-4	1.05672E-3	9.54951E-4	9.15063E-4	7.80022E-4	8.67267E-4	8.40550E-4	8.38663E-4	8.38118E-4	7.89687E-4	7.75776E-4
5.93363E+2	1.09953E-5	-1.21409E-5	7.32341E-5	7.14740E-6	-3.58381E-5	-3.10213E-5	-2.10628E-6	4.42481E-5	-1.39169E-5	-1.38509E-5	-1.13548E-4	2.86786E-5	2.19949E-5	5.38848E-5	-3.19832E-5	-6.49821E-5	3.42015E-5	-1.11900E-5	1.74640E-5	3.87293E-5	8.06334E-4	8.06334E-4	8.06334E-4	1.37110E-3	1.31963E-3	1.19456E-3	1.34455E-3	1.27985E-3	1.20987E-3	1.05645E-3	1.01115E-3	1.27390E-3	1.20858E-3	1.13943E-3	1.11745E-3	1.01575E-3	1.01152E-3	1.06211E-3	9.35773E-4	1.02835E-3	9.48559E-4	8.80177E-4	8.06869E-4	8.52100E-4	8.66180E-4	8.28092E-4	8.26962E-4	7.73120E-4	7.88666E-4
5.93955E+2	-3.13461E-5	5.16340E-5	8.81583E-5	-2.32805E-5	-7.70515E-7	-4.19926E-5	2.87811E-5	1.17439E-5	5.75787E-5	-5.95348E-5	-6.26946E-5	-1.19680E-5	1.37108E-5	2.58982E-5	-1.58278E-5	-5.12871E-5	3.94127E-6	-1.88497E-5	1.06190E-5	2.54863E-5	8.08456E-4	8.08456E-4	8.08456E-4	1.36719E-3	1.40881E-3	1.19708E-3	1.33798E-3	1.30612E-3	1.16132E-3	1.05403E-3	1.07512E-3	1.23936E-3	1.24590E-3	1.12629E-3	1.09510E-3	1.01022E-3	9.83949E-4	1.06592E-3	9.12079E-4	9.63444E-4	9.17603E-4	8.56893E-4	8.30479E-4	7.86748E-4	8.48522E-4	8.04988E-4	8.51576E-4	7.64806E-4	7.89356E-4
5.94547E+2	-4.26597E-5	1.24925E-4	6.47357E-5	-6.61732E-5	-1.33205E-5	-3.78850E-5	3.68384E-5	1.26409E-5	6.36938E-5	-5.95937E-5	-2.04600E-5	-1.05407E-5	6.49177E-5	-3.68390E-5	-1.90611E-5	-2.79506E-5	-3.14914E-5	-2.52478E-5	3.47749E-6	1.99935E-5	8.11177E-4	8.11177E-4	8.11177E-4	1.33907E-3	1.43191E-3	1.16224E-3	1.32550E-3	1.31093E-3	1.13922E-3	1.06001E-3	1.10317E-3	1.15515E-3	1.23693E-3	1.14740E-3	9.95875E-4	1.02352E-3	9.63856E-4	1.04637E-3	9.20778E-4	9.31214E-4	9.42454E-4	8.67682E-4	8.37915E-4	8.30670E-4	8.67441E-4	7.88591E-4	8.31658E-4	8.18941E-4	7.68624E-4
5.95139E+2	-6.25483E-5	1.61620E-4	2.75717E-5	-1.12617E-4	-3.69796E-5	-6.98837E-7	4.29223E-5	6.26754E-6	4.61780E-5	-3.45428E-5	7.77682E-5	-3.98674E-5	9.18909E-5	-2.92203E-5	-2.16180E-5	-2.29539E-5	-4.05443E-5	-5.00535E-5	-8.82212E-6	6.24755E-6	8.20640E-4	8.20640E-4	8.20640E-4	1.31614E-3	1.38522E-3	1.12096E-3	1.31522E-3	1.38413E-3	1.13050E-3	1.06651E-3	1.09683E-3	1.17182E-3	1.15125E-3	1.09957E-3	9.90984E-4	1.03225E-3	9.33819E-4	1.01351E-3	9.73743E-4	9.29161E-4	9.25476E-4	8.68823E-4	9.20012E-4	8.60142E-4	8.91822E-4	7.73647E-4	7.83160E-4	8.41724E-4	7.34636E-4
5.95731E+2	-4.72249E-6	1.67327E-4	3.94158E-6	-1.48377E-4	-3.19476E-5	-4.33953E-7	-6.31033E-6	-3.58642E-5	2.16387E-5	2.24446E-5	1.14438E-4	4.90948E-7	6.78867E-5	-4.01987E-5	-3.96298E-5	1.14758E-5	-2.09488E-5	-4.90457E-5	-2.00938E-5	-1.20707E-5	8.26722E-4	8.26722E-4	8.26722E-4	1.28656E-3	1.41341E-3	1.13152E-3	1.28396E-3	1.39638E-3	1.17790E-3	1.11071E-3	1.09454E-3	1.15396E-3	1.08948E-3	1.11111E-3	1.03111E-3	1.08656E-3	9.39700E-4	1.02548E-3	9.48814E-4	9.26506E-4	9.27211E-4	8.76297E-4	9.50426E-4	9.04877E-4	9.00849E-4	7.87586E-4	7.59457E-4	8.26797E-4	7.09709E-4
5.96323E+2	3.56453E-5	1.42698E-4	-1.43813E-5	-8.20270E-5	1.34957E-5	-3.16624E-5	-3.80927E-5	-6.40999E-5	-2.77838E-5	1.79572E-5	7.72978E-5	7.70398E-5	2.17068E-5	-7.64476E-5	-3.31273E-5	4.50473E-5	-2.45072E-5	-8.41494E-6	-1.08297E-5	-1.95137E-5	8.28785E-4	8.28785E-4	8.28785E-4	1.22540E-3	1.46658E-3	1.22645E-3	1.32532E-3	1.36733E-3	1.17896E-3	1.16113E-3	1.20688E-3	1.15313E-3	1.07399E-3	1.08261E-3	1.05517E-3	1.08607E-3	9.41652E-4	1.08401E-3	9.17665E-4	9.63088E-4	9.85315E-4	8.94620E-4	9.53647E-4	9.26236E-4	9.45927E-4	8.25671E-4	7.67278E-4	8.42167E-4	7.47886E-4
5.96915E+2	7.29432E-5	1.18070E-4	-6.35006E-5	-4.05188E-5	4.61688E-5	-8.55892E-6	-1.65381E-5	-7.82102E-5	-4.57231E-6	-2.94959E-5	2.66267E-5	5.73967E-5	1.73696E-5	-9.24558E-5	1.47158E-5	3.08643E-5	-4.06388E-5	9.81130E-6	-2.27953E-6	-1.71971E-5	8.12796E-4	8.12796E-4	8.12796E-4	1.24427E-3	1.43009E-3	1.30303E-3	1.37518E-3	1.29305E-3	1.18385E-3	1.20078E-3	1.26688E-3	1.15451E-3	1.11217E-3	1.09839E-3	1.02063E-3	1.06758E-3	9.21537E-4	1.13751E-3	9.07811E-4	9.54082E-4	1.00858E-3	9.34604E-4	9.42317E-4	9.30110E-4	9.62106E-4	8.47938E-4	7.69190E-4	8.60717E-4	7.68853E-4
5.97507E+2	8.04215E-5	3.83890E-5	-8.66756E-5	-5.98418E-5	1.39840E-5	-3.70207E-5	-3.49779E-5	-7.17778E-5	5.52306E-5	-3.55558E-5	4.04998E-5	8.13654E-5	2.51299E-6	-6.02808E-5	5.56135E-5	3.31424E-5	-3.08432E-5	1.25112E-5	5.46474E-6	-2.16162E-6	8.02644E-4	8.02644E-4	8.02644E-4	1.27626E-3	1.39309E-3	1.41166E-3	1.40104E-3	1.24477E-3	1.20075E-3	1.25817E-3	1.20684E-3	1.14448E-3	1.14072E-3	1.17197E-3	9.80820E-4	1.08810E-3	1.01255E-3	1.15706E-3	8.84707E-4	9.60142E-4	1.02312E-3	9.42587E-4	9.34542E-4	9.33435E-4	9.27803E-4	8.92111E-4	7.40477E-4	8.34988E-4	7.80753E-4
5.98099E+2	9.02520E-5	-5.58716E-5	-6.84697E-5	-4.41203E-5	2.45623E-5	-5.33007E-5	-8.43567E-5	-2.42756E-5	3.03869E-5	-4.28114E-5	6.12309E-5	7.92297E-5	1.09971E-5	-2.48336E-5	5.39384E-5	7.52937E-6	-6.80471E-6	1.56228E-5	2.03435E-5	1.07512E-5	8.12112E-4	8.12112E-4	8.12112E-4	1.30805E-3	1.34194E-3	1.43310E-3	1.36859E-3	1.24515E-3	1.23526E-3	1.27882E-3	1.23950E-3	1.16563E-3	1.13693E-3	1.19291E-3	9.90476E-4	1.09521E-3	1.07544E-3	1.13380E-3	9.34574E-4	1.00673E-3	1.00554E-3	9.82568E-4	9.06962E-4	9.29489E-4	9.48362E-4	9.31143E-4	7.77055E-4	8.55082E-4	7.88355E-4
5.98692E+2	1.32547E-4	-9.81685E-5	-4.60455E-5	-1.43430E-5	7.10214E-5	-4.71994E-5	-1.28860E-4	2.23362E-5	3.18784E-5	-4.66635E-5	4.21726E-5	8.77051E-5	1.37879E-6	-7.27305E-5	6.27330E-5	-4.64315E-5	7.24134E-6	1.31759E-5	2.22662E-5	5.98643E-6	8.16418E-4	8.16418E-4	8.16418E-4	1.27713E-3	1.27126E-3	1.50218E-3	1.37439E-3	1.24113E-3	1.21974E-3	1.30044E-3	1.25436E-3	1.22023E-3	1.14188E-3	1.15993E-3	1.03750E-3	1.10852E-3	1.06858E-3	1.10071E-3	1.00339E-3	1.02678E-3	9.94352E-4	9.82598E-4	8.62229E-4	9.35585E-4	9.23259E-4	8.68275E-4	8.13072E-4	8.18323E-4	7.84824E-4
5.99284E+2	1.47289E-4	-1.14100E-4	2.39422E-6	2.28722E-6	5.71640E-5	-5.66862E-5	-1.48449E-4	2.99081E-5	8.15391E-5	-1.24533E-4	3.52437E-5	4.31441E-5	2.35926E-5	-4.04295E-5	8.66417E-5	-4.43202E-5	3.72111E-6	-6.57709E-6	2.01608E-5	2.00925E-6	8.06441E-4	8.06441E-4	8.06441E-4	1.35823E-3	1.22404E-3	1.48049E-3	1.33724E-3	1.19682E-3	1.19609E-3	1.29193E-3	1.20942E-3	1.14726E-3	1.17824E-3	1.11156E-3	1.08223E-3	1.08750E-3	1.06316E-3	1.06009E-3	1.05333E-3	1.04855E-3	1.00966E-3	9.64152E-4	8.45810E-4	9.39762E-4	8.88113E-4	8.26920E-4	8.49618E-4	7.99277E-4	7.80018E-4
5.99876E+2	1.20145E-4	-7.76714E-5	7.32733E-5	2.73055E-5	3.95950E-5	-6.30685E-6	-1.50681E-4	2.92405E-5	1.70050E-5	-1.49176E-4	4.79666E-5	4.43867E-5	3.49342E-5	-5.71614E-5	9.64592E-5	-8.97529E-5	-2.43400E-5	8.05812E-7	1.85930E-5	5.37959E-6	8.17689E-4	8.17689E-4	8.17689E-4	1.44708E-3	1.18473E-3	1.43268E-3	1.26874E-3	1.25367E-3	1.21104E-3	1.26425E-3	1.22263E-3	1.11574E-3	1.14287E-3	1.14129E-3	1.06016E-3	1.04966E-3	1.10018E-3	1.03800E-3	1.08160E-3	1.03200E-3	1.01323E-3	9.95472E-4	8.87810E-4	9.41687E-4	9.11560E-4	8.32664E-4	8.90370E-4	7.85750E-4	8.09437E-4
6.00469E+2	5.46129E-5	-1.36468E-5	1.09145E-4	1.10156E-5	5.68667E-5	6.07415E-5	-1.50531E-4	5.91316E-5	6.22291E-6	-1.52657E-4	-4.87670E-7	5.99105E-5	2.99744E-5	-6.38477E-5	5.85396E-5	-8.95471E-5	-2.94079E-5	-6.42430E-6	3.12210E-6	-2.73353E-6	7.98057E-4	7.98057E-4	7.98057E-4	1.44706E-3	1.17103E-3	1.33651E-3	1.25167E-3	1.32081E-3	1.23863E-3	1.26649E-3	1.21295E-3	1.12112E-3	1.15118E-3	1.13512E-3	1.13799E-3	1.01612E-3	1.05280E-3	9.89305E-4	1.12007E-3	9.89369E-4	1.01318E-3	9.83775E-4	9.25853E-4	9.42458E-4	8.82226E-4	7.83161E-4	9.10436E-4	7.69757E-4	7.94821E-4
6.01061E+2	2.39994E-5	-2.51905E-5	1.16161E-4	1.43302E-5	5.36199E-5	7.86978E-5	-9.46737E-5	8.81130E-5	-1.19156E-5	-1.00139E-4	-7.94694E-6	5.53958E-5	-1.68802E-5	-3.63706E-5	3.48095E-5	-1.08559E-4	-1.96870E-5	-2.04349E-5	-1.70622E-5	-6.26708E-6	7.90032E-4	7.90032E-4	7.90032E-4	1.43287E-3	1.21745E-3	1.21194E-3	1.15824E-3	1.39551E-3	1.26999E-3	1.23358E-3	1.20987E-3	1.12397E-3	1.16507E-3	1.08657E-3	1.15554E-3	9.97654E-4	1.03063E-3	1.02361E-3	1.12853E-3	1.03502E-3	1.00820E-3	9.67410E-4	9.98924E-4	8.77446E-4	9.11687E-4	7.61805E-4	8.70321E-4	7.55860E-4	7.69129E-4
6.01654E+2	-1.87164E-5	-3.51699E-6	1.11856E-4	-5.20170E-5	7.91725E-5	6.15453E-5	-1.16161E-5	4.25872E-5	-2.22990E-5	-6.20659E-5	1.92727E-5	1.53731E-5	-3.58856E-5	3.81667E-5	2.95366E-5	-6.72284E-5	-3.91023E-5	-4.82833E-5	-3.06562E-5	-6.12272E-6	8.00963E-4	8.00963E-4	8.00963E-4	1.39128E-3	1.28027E-3	1.14710E-3	1.06780E-3	1.35204E-3	1.30019E-3	1.24630E-3	1.18355E-3	1.13222E-3	1.18733E-3	1.09083E-3	1.19226E-3	9.89448E-4	1.01442E-3	1.09575E-3	1.12783E-3	1.06266E-3	9.78846E-4	9.38944E-4	1.01047E-3	8.59698E-4	8.87427E-4	7.46619E-4	7.95613E-4	7.30139E-4	7.64312E-4
6.02246E+2	-4.16035E-5	-9.24604E-6	5.70416E-5	-2.59027E-5	9.37994E-5	6.74171E-5	5.06715E-5	2.40643E-5	-8.56114E-6	-9.41502E-6	8.93521E-7	-8.35617E-6	-7.65955E-5	6.12080E-5	-1.79908E-5	-3.79460E-5	-7.60428E-6	-5.98609E-5	-3.89888E-5	-1.30245E-5	7.79736E-4	7.79736E-4	7.79736E-4	1.41824E-3	1.32936E-3	1.13896E-3	1.15959E-3	1.34333E-3	1.26967E-3	1.27086E-3	1.15752E-3	1.13521E-3	1.19131E-3	1.09363E-3	1.20695E-3	9.27928E-4	1.00698E-3	1.14012E-3	1.10529E-3	1.02858E-3	9.12805E-4	9.34408E-4	9.92302E-4	8.31577E-4	8.90591E-4	7.65732E-4	7.94673E-4	7.16951E-4	7.93832E-4
6.02839E+2	-4.02151E-5	-2.29727E-5	2.02990E-5	-7.40602E-5	8.16180E-5	6.23968E-5	1.03299E-4	3.36540E-5	3.41079E-5	3.44849E-5	-1.41484E-6	-5.06336E-5	-8.93259E-5	6.54973E-5	-3.83004E-5	4.08035E-6	-1.12084E-5	-5.22654E-5	-4.35916E-5	-1.54488E-5	7.71457E-4	7.71457E-4	7.71457E-4	1.41171E-3	1.38606E-3	1.17997E-3	1.27129E-3	1.29136E-3	1.28712E-3	1.30918E-3	1.13442E-3	1.08132E-3	1.27506E-3	1.09701E-3	1.13906E-3	9.51234E-4	1.04522E-3	1.13233E-3	1.06097E-3	9.90176E-4	9.33564E-4	8.98230E-4	9.51419E-4	8.15623E-4	8.67992E-4	7.96176E-4	7.55815E-4	6.87806E-4	8.24049E-4
6.03432E+2	2.38871E-5	-1.16502E-5	-1.85751E-5	-8.56723E-5	4.80502E-5	2.14960E-6	9.00965E-5	2.55339E-5	5.59810E-5	6.27039E-5	7.09418E-8	-7.57419E-5	-7.46621E-5	6.45826E-5	-5.21757E-5	4.11553E-5	8.34161E-6	-4.11684E-5	-4.40920E-5	-1.88150E-5	7.65033E-4	7.65033E-4	7.65033E-4	1.30397E-3	1.48276E-3	1.19199E-3	1.28787E-3	1.22480E-3	1.30119E-3	1.31270E-3	1.05013E-3	1.11641E-3	1.29844E-3	1.13176E-3	1.09754E-3	1.04306E-3	9.85418E-4	1.12326E-3	9.94574E-4	9.88816E-4	9.07932E-4	9.03404E-4	9.19942E-4	7.96604E-4	8.70785E-4	7.89641E-4	7.20314E-4	7.41963E-4	8.38367E-4
6.04024E+2	1.43548E-5	-1.46872E-6	-5.75779E-5	-1.30829E-5	1.82676E-6	9.53896E-7	8.30789E-5	-1.31389E-5	3.85000E-5	7.95055E-5	3.82780E-5	-8.48306E-5	-2.62358E-5	2.63649E-5	-2.09986E-5	-7.64374E-6	4.46970E-5	-4.73825E-5	-3.20919E-5	-2.31083E-5	7.86891E-4	7.86891E-4	7.86891E-4	1.27522E-3	1.50388E-3	1.22348E-3	1.37264E-3	1.14149E-3	1.34206E-3	1.27761E-3	1.02609E-3	1.15394E-3	1.30983E-3	1.10486E-3	1.11321E-3	1.11913E-3	1.04623E-3	1.11401E-3	9.66467E-4	1.01451E-3	8.71678E-4	9.31056E-4	9.29369E-4	7.70389E-4	8.84032E-4	7.86856E-4	7.25553E-4	7.90519E-4	8.32858E-4
6.04617E+2	-1.61931E-5	2.09733E-5	-6.47769E-5	-4.90583E-5	1.61721E-6	9.00711E-6	9.96347E-5	-2.88273E-5	2.81213E-5	6.76814E-5	3.28366E-5	-1.08593E-4	5.96866E-5	-3.45604E-6	3.17427E-5	-6.60908E-5	6.64016E-5	-4.72945E-5	-1.45964E-5	-1.88158E-5	8.03182E-4	8.03182E-4	8.03182E-4	1.27793E-3	1.52960E-3	1.35406E-3	1.37797E-3	1.07330E-3	1.27588E-3	1.28507E-3	9.94536E-4	1.18187E-3	1.28186E-3	1.10196E-3	1.18752E-3	1.18803E-3	1.11469E-3	1.04713E-3	9.40212E-4	1.02304E-3	8.95977E-4	9.56374E-4	9.40705E-4	7.75164E-4	9.15495E-4	8.17635E-4	7.70358E-4	7.84457E-4	8.21864E-4
6.05210E+2	-2.32039E-5	4.39860E-5	-3.74214E-5	-4.54715E-5	-1.84864E-5	-2.27659E-5	1.25706E-4	-3.93552E-5	-4.03792E-6	3.71817E-5	3.77686E-5	-1.25959E-4	9.49805E-5	-3.82083E-5	5.22321E-5	-7.45034E-5	7.39028E-5	-3.06951E-5	2.81035E-6	-8.46045E-6	8.16575E-4	8.16575E-4	8.16575E-4	1.37440E-3	1.53230E-3	1.47624E-3	1.37371E-3	1.11916E-3	1.24863E-3	1.32743E-3	1.00317E-3	1.20408E-3	1.26337E-3	1.16923E-3	1.21222E-3	1.21068E-3	1.10624E-3	9.45996E-4	9.68647E-4	1.03416E-3	9.47400E-4	9.62423E-4	9.15504E-4	7.94776E-4	9.40735E-4	8.49085E-4	8.36678E-4	8.11882E-4	8.56833E-4
6.05803E+2	-5.81191E-5	6.18290E-5	-4.74492E-6	-2.29883E-5	3.12088E-5	2.20256E-5	1.01659E-4	-7.89432E-5	-7.36468E-6	2.02868E-5	7.28340E-5	-1.19801E-4	9.06354E-5	-3.83609E-5	4.81833E-5	-1.04672E-4	5.27829E-5	-4.73441E-5	-6.17679E-6	-1.29302E-5	8.22687E-4	8.22687E-4	8.22687E-4	1.41303E-3	1.44593E-3	1.45475E-3	1.34982E-3	1.17999E-3	1.32954E-3	1.31209E-3	1.05732E-3	1.26402E-3	1.27083E-3	1.18660E-3	1.24756E-3	1.26070E-3	1.10152E-3	9.08932E-4	9.93628E-4	1.05530E-3	1.02497E-3	9.50829E-4	9.43583E-4	8.25087E-4	9.14985E-4	8.38863E-4	9.20765E-4	8.56194E-4	8.39944E-4
6.06396E+2	-1.06579E-4	7.05144E-5	1.35176E-5	6.07332E-5	1.51415E-5	8.47374E-5	8.36305E-5	-6.22010E-5	-3.09392E-5	-3.79318E-6	1.88872E-5	-7.73729E-5	1.03254E-4	-1.19918E-4	6.13481E-5	-8.45863E-5	3.92567E-5	-4.59081E-5	-3.16422E-6	-1.65593E-5	8.25458E-4	8.25458E-4	8.25458E-4	1.42321E-3	1.37123E-3	1.45946E-3	1.31558E-3	1.24565E-3	1.33623E-3	1.23120E-3	1.20401E-3	1.28667E-3	1.30162E-3	1.20964E-3	1.27310E-3	1.31263E-3	1.12408E-3	9.62661E-4	1.02550E-3	1.10487E-3	1.01878E-3	9.25438E-4	9.95684E-4	8.47125E-4	9.45622E-4	8.63058E-4	8.95506E-4	8.50163E-4	8.37636E-4
6.06989E+2	-1.30794E-4	6.99526E-5	-2.55039E-5	1.11820E-4	7.61821E-6	1.12684E-4	6.02342E-5	-4.69147E-5	-4.98845E-5	2.33403E-5	-3.65483E-5	-7.42851E-5	1.02347E-4	-1.18980E-4	5.02138E-5	-5.92960E-5	2.67401E-5	-2.08542E-5	7.60321E-6	-9.49381E-6	8.33416E-4	8.33416E-4	8.33416E-4	1.58285E-3	1.32351E-3	1.40974E-3	1.33676E-3	1.23559E-3	1.30189E-3	1.25867E-3	1.29130E-3	1.33087E-3	1.31435E-3	1.21332E-3	1.29300E-3	1.28664E-3	1.14531E-3	9.50348E-4	1.11069E-3	1.10884E-3	9.90142E-4	9.15040E-4	1.01232E-3	8.80051E-4	9.62188E-4	8.59595E-4	8.57221E-4	8.83376E-4	8.00503E-4
6.07582E+2	-1.63492E-4	4.18493E-5	-1.93160E-5	8.72405E-5	5.58451E-6	1.33659E-4	5.33815E-5	-4.87871E-5	-4.33095E-5	4.14373E-5	-3.59429E-5	-5.77936E-5	7.75871E-5	-4.28585E-5	2.89951E-5	-3.64349E-5	5.23817E-7	-1.77511E-5	5.31152E-6	-9.88354E-6	8.25362E-4	8.25362E-4	8.25362E-4	1.67902E-3	1.34457E-3	1.34677E-3	1.36758E-3	1.30148E-3	1.27030E-3	1.31878E-3	1.37804E-3	1.31305E-3	1.36783E-3	1.20013E-3	1.22196E-3	1.15332E-3	1.16845E-3	9.98714E-4	1.14826E-3	1.05585E-3	9.85518E-4	9.31586E-4	9.97494E-4	9.13762E-4	9.24283E-4	8.92310E-4	8.67210E-4	8.90476E-4	8.01183E-4
6.08175E+2	-8.53209E-5	-2.05195E-5	5.31781E-6	3.53717E-5	-1.69189E-5	1.24526E-4	-1.26352E-6	1.18091E-5	-1.21254E-5	5.96662E-5	-2.54930E-5	1.13023E-6	-3.98526E-5	-1.82818E-5	3.99294E-6	3.32889E-5	-1.21404E-5	-9.88863E-6	-8.87774E-6	-2.44201E-5	7.94029E-4	7.94029E-4	7.94029E-4	1.62617E-3	1.40749E-3	1.24678E-3	1.32409E-3	1.34438E-3	1.32299E-3	1.27182E-3	1.47005E-3	1.26546E-3	1.39755E-3	1.13618E-3	1.17918E-3	1.08757E-3	1.12314E-3	1.03797E-3	1.16814E-3	9.90307E-4	9.54840E-4	9.22034E-4	9.73052E-4	9.05408E-4	9.39373E-4	8.82170E-4	8.35353E-4	8.49667E-4	7.56104E-4
6.08768E+2	-6.99756E-6	-9.17200E-5	4.80932E-5	7.97075E-6	-3.51524E-5	5.35656E-5	-3.38055E-5	3.33769E-5	3.48526E-6	6.09658E-5	-3.28206E-5	4.48016E-5	-3.54973E-5	6.41893E-6	-4.14977E-5	6.78790E-5	-3.05501E-6	-2.32909E-6	-1.60905E-5	-2.75912E-5	7.77996E-4	7.77996E-4	7.77996E-4	1.67221E-3	1.42535E-3	1.38658E-3	1.35524E-3	1.38243E-3	1.39359E-3	1.21035E-3	1.41601E-3	1.21258E-3	1.39128E-3	1.12809E-3	1.20001E-3	1.09338E-3	1.09816E-3	1.02174E-3	1.17103E-3	9.81515E-4	9.54766E-4	9.41761E-4	9.40208E-4	9.19338E-4	9.29224E-4	8.72289E-4	8.30646E-4	8.59585E-4	7.34784E-4
6.09361E+2	4.86873E-5	-1.39511E-4	7.67141E-5	1.14726E-5	-8.71461E-5	1.74309E-5	-5.00394E-5	6.06220E-5	5.41467E-5	1.00797E-5	-1.48083E-7	3.32331E-5	4.82335E-6	2.68888E-5	-8.40575E-5	4.86993E-5	1.12086E-5	1.36374E-6	-2.67140E-5	-1.77541E-5	7.97696E-4	7.97696E-4	7.97696E-4	1.66145E-3	1.40854E-3	1.45335E-3	1.38645E-3	1.39780E-3	1.45541E-3	1.16545E-3	1.36862E-3	1.15342E-3	1.31842E-3	1.06156E-3	1.11015E-3	1.12406E-3	1.08848E-3	1.08456E-3	1.13688E-3	9.65817E-4	1.01875E-3	9.70012E-4	9.13330E-4	9.40712E-4	8.96139E-4	8.81732E-4	8.25262E-4	8.75167E-4	7.65188E-4
6.09954E+2	3.39704E-5	-1.06755E-4	1.05323E-4	-2.39542E-5	-9.68473E-5	-1.10356E-5	-2.51321E-5	3.72101E-5	7.19863E-5	-4.13240E-6	-1.86228E-5	2.05299E-5	5.17145E-5	7.69527E-5	-9.51664E-5	-1.75849E-5	2.05489E-5	1.17589E-5	-2.33043E-5	-7.45903E-6	7.88443E-4	7.88443E-4	7.88443E-4	1.59327E-3	1.36114E-3	1.43519E-3	1.46853E-3	1.37223E-3	1.45158E-3	1.10509E-3	1.33395E-3	1.16313E-3	1.27884E-3	1.08976E-3	1.08432E-3	1.11925E-3	1.07159E-3	1.17310E-3	1.07804E-3	9.66241E-4	1.08703E-3	1.00785E-3	9.14769E-4	9.70578E-4	9.16528E-4	8.98931E-4	8.28389E-4	8.85996E-4	8.18182E-4
6.10547E+2	7.55210E-5	-4.03303E-5	7.55990E-5	-6.98796E-5	-8.74889E-5	-4.23931E-5	5.50950E-7	3.56827E-5	2.58646E-5	-1.82213E-5	-3.49328E-5	2.93333E-5	7.93357E-5	6.23043E-5	-6.33302E-5	-7.33292E-5	3.85664E-5	8.85818E-6	-6.87837E-6	5.16752E-6	8.09271E-4	8.09271E-4	8.09271E-4	1.52296E-3	1.37973E-3	1.47933E-3	1.41826E-3	1.38375E-3	1.40456E-3	1.08771E-3	1.29948E-3	1.21152E-3	1.22970E-3	1.11592E-3	1.10290E-3	1.12194E-3	1.05184E-3	1.18983E-3	1.04962E-3	1.00151E-3	1.12435E-3	1.01956E-3	9.15105E-4	1.01156E-3	9.45028E-4	8.86029E-4	8.82558E-4	8.36187E-4	8.35477E-4
6.11141E+2	8.28039E-5	6.49169E-6	2.70866E-5	-8.46551E-5	-8.95396E-5	-2.27623E-5	7.88855E-6	3.01143E-5	6.46369E-6	-9.74278E-5	-1.82718E-5	6.25320E-5	8.94183E-5	6.54737E-5	-5.28763E-5	-2.96836E-5	2.19611E-5	7.83556E-6	-1.59920E-5	3.13903E-6	8.16301E-4	8.16301E-4	8.16301E-4	1.45691E-3	1.36834E-3	1.52084E-3	1.35490E-3	1.36513E-3	1.33254E-3	1.07892E-3	1.30056E-3	1.25817E-3	1.21248E-3	1.13368E-3	9.86570E-4	1.11096E-3	1.05168E-3	1.18907E-3	1.02135E-3	1.04247E-3	1.16020E-3	1.02672E-3	9.33264E-4	1.02521E-3	9.46340E-4	8.66072E-4	9.38174E-4	7.93401E-4	8.40545E-4
6.11734E+2	3.03578E-5	2.17548E-5	-3.25733E-5	-8.53854E-5	-2.41362E-5	-1.63480E-5	3.85372E-6	6.11254E-5	-9.02685E-6	-1.51072E-4	3.10881E-6	5.52531E-5	1.01003E-4	8.84184E-5	-4.71826E-5	5.59653E-6	1.35766E-5	2.66086E-6	-1.61461E-5	-4.83831E-6	8.06859E-4	8.06859E-4	8.06859E-4	1.32758E-3	1.30859E-3	1.55247E-3	1.32557E-3	1.40002E-3	1.29974E-3	1.10381E-3	1.38156E-3	1.26626E-3	1.19916E-3	1.16513E-3	1.03893E-3	1.13282E-3	9.99631E-4	1.21845E-3	9.57858E-4	1.07169E-3	1.10318E-3	1.01215E-3	9.43611E-4	1.05023E-3	9.80791E-4	8.78892E-4	9.56180E-4	8.31928E-4	8.47673E-4
6.12328E+2	-5.38737E-5	5.26711E-5	-4.56192E-5	-1.08909E-4	-6.86545E-6	-7.18517E-5	5.58579E-5	8.37463E-5	-6.55847E-6	-1.52061E-4	-9.88528E-6	2.01950E-5	4.49976E-5	1.03396E-4	-1.14982E-5	1.15425E-5	6.79542E-5	-1.40577E-6	7.81070E-6	2.03560E-5	8.30303E-4	8.30303E-4	8.30303E-4	1.38107E-3	1.32225E-3	1.56143E-3	1.31961E-3	1.36444E-3	1.27706E-3	1.20637E-3	1.44642E-3	1.29469E-3	1.18980E-3	1.22777E-3	1.05613E-3	1.16525E-3	1.01982E-3	1.21381E-3	1.01028E-3	1.12994E-3	1.10448E-3	1.01175E-3	9.64109E-4	1.06817E-3	1.01592E-3	9.18693E-4	9.81319E-4	8.26765E-4	8.73022E-4
6.12921E+2	-7.44027E-5	4.91543E-5	-7.44137E-5	-8.90591E-5	-1.92470E-5	-3.25864E-5	4.34445E-5	7.63042E-5	3.51628E-5	-1.05120E-4	7.39220E-7	1.08718E-5	8.95989E-6	9.13075E-5	-3.56283E-5	-5.73052E-6	7.82051E-5	2.71414E-6	1.10358E-5	2.82891E-5	8.62292E-4	8.62292E-4	8.62292E-4	1.46516E-3	1.36919E-3	1.53335E-3	1.35823E-3	1.26056E-3	1.27612E-3	1.26288E-3	1.49497E-3	1.33376E-3	1.26066E-3	1.24506E-3	1.01858E-3	1.17361E-3	1.05463E-3	1.20635E-3	1.05819E-3	1.10486E-3	1.11188E-3	1.05640E-3	9.72034E-4	1.01792E-3	1.03470E-3	9.57903E-4	9.96148E-4	8.05166E-4	8.97233E-4
6.13514E+2	-3.42174E-5	2.09424E-5	-1.11328E-4	-1.97337E-5	-6.19502E-6	-2.87655E-5	3.48401E-5	4.66989E-5	2.97462E-5	-4.55962E-5	2.04864E-5	-1.14339E-5	1.82281E-6	3.89800E-5	-3.72794E-5	-3.21265E-5	6.35875E-5	8.76666E-6	2.03754E-5	4.04290E-5	8.59285E-4	8.59285E-4	8.59285E-4	1.40902E-3	1.38460E-3	1.54103E-3	1.45516E-3	1.22009E-3	1.27906E-3	1.32243E-3	1.49952E-3	1.33111E-3	1.28704E-3	1.27995E-3	1.04432E-3	1.17475E-3	1.10280E-3	1.15824E-3	1.10117E-3	1.07698E-3	1.07925E-3	1.06348E-3	1.00110E-3	9.80320E-4	1.06376E-3	9.90842E-4	1.00223E-3	8.48287E-4	9.02943E-4
6.14108E+2	-3.90619E-5	3.74058E-5	-9.13253E-5	-2.25184E-5	2.92960E-5	-1.52756E-5	1.40175E-5	4.83014E-5	-6.34081E-7	3.51908E-5	1.44805E-5	-5.00236E-5	-3.61350E-5	1.75534E-5	-3.42761E-5	3.01870E-5	7.38068E-6	-1.15106E-6	1.51044E-5	4.14836E-5	8.62176E-4	8.62176E-4	8.62176E-4	1.34655E-3	1.34966E-3	1.47888E-3	1.42239E-3	1.15246E-3	1.26437E-3	1.32238E-3	1.43521E-3	1.34555E-3	1.32189E-3	1.22417E-3	1.10625E-3	1.17389E-3	1.15612E-3	1.12118E-3	1.13148E-3	1.08398E-3	1.02027E-3	1.02987E-3	9.91573E-4	9.52091E-4	1.06585E-3	9.88271E-4	9.83015E-4	8.91957E-4	9.04473E-4
6.14702E+2	-7.85273E-5	1.37512E-5	-6.28579E-5	-2.36783E-5	3.16625E-5	-1.97775E-5	4.96839E-5	4.54900E-5	-7.00998E-6	9.36452E-5	4.18272E-5	-5.33422E-5	-7.54374E-5	2.39066E-6	-5.53581E-5	4.74549E-5	2.15939E-5	-1.22578E-5	1.13803E-5	2.93666E-5	8.63428E-4	8.63428E-4	8.63428E-4	1.29418E-3	1.34082E-3	1.43882E-3	1.44964E-3	1.12694E-3	1.27430E-3	1.25844E-3	1.35797E-3	1.31071E-3	1.32695E-3	1.19585E-3	1.20798E-3	1.20938E-3	1.16434E-3	1.08924E-3	1.13808E-3	1.07275E-3	1.00846E-3	1.03087E-3	9.75934E-4	9.13461E-4	1.03974E-3	9.70521E-4	9.39900E-4	8.79039E-4	9.22793E-4
6.15295E+2	-1.30795E-4	4.48693E-5	-5.55990E-5	-1.11866E-5	7.70836E-6	-1.48434E-5	6.37112E-5	1.71678E-5	1.24491E-5	9.93062E-5	1.00833E-4	-4.90784E-5	-9.10390E-5	-4.28908E-5	-2.48638E-5	9.40427E-6	7.07958E-5	-3.79600E-5	9.11329E-6	2.28975E-5	8.33373E-4	8.33373E-4	8.33373E-4	1.28178E-3	1.33805E-3	1.34781E-3	1.47069E-3	1.17416E-3	1.32117E-3	1.21075E-3	1.31003E-3	1.38217E-3	1.32002E-3	1.20234E-3	1.24059E-3	1.26814E-3	1.16039E-3	1.09995E-3	1.16766E-3	1.03581E-3	1.00787E-3	1.03066E-3	9.66772E-4	8.38893E-4	1.04624E-3	9.78747E-4	9.59419E-4	8.96665E-4	9.59714E-4
6.15889E+2	-8.79346E-5	8.25786E-5	-5.97822E-5	-7.92919E-6	6.79696E-6	-1.36909E-5	1.70044E-5	-2.23004E-5	1.82833E-5	1.07590E-4	8.85673E-5	-1.62577E-5	-1.11271E-4	-1.50388E-5	-1.46928E-5	-9.72609E-6	4.92935E-5	-3.85494E-5	1.38436E-5	1.32156E-5	8.25858E-4	8.25858E-4	8.25858E-4	1.34985E-3	1.40119E-3	1.33634E-3	1.45903E-3	1.30670E-3	1.42428E-3	1.21398E-3	1.21341E-3	1.39251E-3	1.27632E-3	1.21718E-3	1.18659E-3	1.25005E-3	1.21401E-3	1.09240E-3	1.25377E-3	1.03947E-3	1.00285E-3	1.03728E-3	1.01425E-3	8.56488E-4	1.00809E-3	9.53506E-4	9.22045E-4	9.51663E-4	9.40661E-4
6.16483E+2	-2.30514E-5	8.33232E-5	-4.20003E-5	-4.99850E-6	3.77819E-5	-1.94036E-5	1.85771E-5	-2.81171E-5	-2.66252E-5	1.13801E-4	1.00355E-4	-9.87820E-6	-1.39694E-4	-2.11105E-5	-4.76019E-5	-1.74687E-5	2.81615E-5	-3.50937E-5	1.86941E-5	1.43493E-5	8.22641E-4	8.22641E-4	8.22641E-4	1.41650E-3	1.36476E-3	1.37815E-3	1.39381E-3	1.38967E-3	1.47468E-3	1.26012E-3	1.20010E-3	1.36621E-3	1.26419E-3	1.23872E-3	1.18527E-3	1.19505E-3	1.22461E-3	1.10448E-3	1.20977E-3	1.07050E-3	1.00480E-3	1.03231E-3	1.06323E-3	9.13225E-4	9.57717E-4	9.33174E-4	9.30456E-4	9.96243E-4	9.01066E-4
6.17077E+2	2.22777E-5	7.67613E-5	-4.46820E-5	1.75440E-5	1.11500E-4	-4.67668E-5	-3.08441E-5	4.70307E-6	-3.06431E-5	7.04768E-5	1.07461E-4	2.15927E-6	-1.42039E-4	-6.52743E-5	-4.45850E-5	-2.57634E-6	2.22627E-5	-4.11552E-5	9.62468E-6	3.79515E-6	8.05724E-4	8.05724E-4	8.05724E-4	1.47768E-3	1.36777E-3	1.45409E-3	1.39347E-3	1.43702E-3	1.45712E-3	1.33070E-3	1.18808E-3	1.37109E-3	1.22405E-3	1.19144E-3	1.15115E-3	1.19001E-3	1.16164E-3	1.09909E-3	1.19009E-3	1.11170E-3	1.02101E-3	1.04940E-3	1.10091E-3	9.60199E-4	8.88953E-4	8.80443E-4	9.34351E-4	9.64818E-4	8.78422E-4
6.17670E+2	3.91836E-5	5.45980E-5	-8.62070E-5	9.64077E-6	1.49720E-4	-7.07996E-5	-9.49211E-5	4.28312E-5	-2.27238E-5	3.44911E-5	9.08141E-5	3.19614E-5	-6.87668E-5	-4.75171E-5	-1.39437E-5	-1.76953E-5	3.11155E-5	-4.48534E-5	-1.36505E-6	-1.55625E-5	7.91985E-4	7.91985E-4	7.91985E-4	1.55154E-3	1.36920E-3	1.43284E-3	1.37618E-3	1.48072E-3	1.44340E-3	1.39842E-3	1.24154E-3	1.29396E-3	1.17180E-3	1.13032E-3	1.15119E-3	1.15132E-3	1.11503E-3	1.14585E-3	1.16888E-3	1.13725E-3	1.04486E-3	1.10971E-3	1.12001E-3	1.00323E-3	8.83895E-4	8.82168E-4	9.19354E-4	9.19094E-4	8.72054E-4
6.18264E+2	3.74833E-5	1.29567E-5	-7.03081E-5	-2.02580E-5	1.18408E-4	-3.34757E-5	-7.49127E-5	2.80013E-5	-5.70484E-5	-2.77813E-5	4.17519E-5	3.59925E-5	-5.88642E-6	2.75543E-5	-5.89043E-6	2.56455E-5	2.84232E-5	-2.91742E-5	-8.34919E-6	-2.31327E-5	8.07925E-4	8.07925E-4	8.07925E-4	1.64786E-3	1.40227E-3	1.45277E-3	1.37710E-3	1.55187E-3	1.47192E-3	1.43621E-3	1.32545E-3	1.23208E-3	1.18432E-3	1.14303E-3	1.13156E-3	1.11665E-3	1.13575E-3	1.18621E-3	1.10462E-3	1.17183E-3	1.02788E-3	1.18637E-3	1.09841E-3	1.06810E-3	9.21505E-4	9.43105E-4	8.96872E-4	8.95970E-4	8.70092E-4
6.18858E+2	6.69212E-5	9.63916E-7	-4.76058E-5	6.24246E-6	8.53066E-5	-5.13185E-5	-4.32662E-5	-3.86156E-5	-2.62887E-5	-1.59176E-5	2.76376E-6	8.32527E-6	8.87682E-5	2.49758E-5	-5.42093E-5	-6.48943E-6	1.22599E-5	8.84923E-6	-3.64468E-6	-1.80204E-5	7.99794E-4	7.99794E-4	7.99794E-4	1.54607E-3	1.44137E-3	1.47186E-3	1.44614E-3	1.57628E-3	1.39532E-3	1.48105E-3	1.32948E-3	1.23056E-3	1.20647E-3	1.17711E-3	1.12570E-3	1.08973E-3	1.12575E-3	1.19468E-3	1.11466E-3	1.22933E-3	1.04506E-3	1.20332E-3	1.07759E-3	1.04539E-3	9.53816E-4	9.87459E-4	8.66567E-4	8.64871E-4	8.93053E-4
6.19452E+2	4.34480E-5	-4.93312E-5	2.98493E-6	-2.56566E-6	8.40400E-5	-7.77252E-5	-7.78452E-5	-5.35359E-5	3.11969E-5	1.66199E-5	-4.77264E-5	2.48633E-5	1.14121E-4	1.45471E-5	-4.54835E-5	3.93886E-6	-2.11753E-5	3.70584E-5	1.08604E-5	-8.29024E-6	8.08003E-4	8.08003E-4	8.08003E-4	1.52783E-3	1.50036E-3	1.50957E-3	1.53515E-3	1.56114E-3	1.38544E-3	1.50717E-3	1.32953E-3	1.26804E-3	1.14656E-3	1.17541E-3	1.19049E-3	1.06139E-3	1.14427E-3	1.18813E-3	1.11302E-3	1.23414E-3	1.02872E-3	1.17514E-3	1.05721E-3	1.01216E-3	1.00795E-3	9.66399E-4	8.50767E-4	8.60315E-4	8.84652E-4
6.20046E+2	8.52963E-5	-7.49226E-5	3.49484E-5	-1.26718E-5	7.78741E-5	-8.78063E-5	-4.95571E-5	-7.51646E-5	5.50104E-5	-6.96030E-7	-8.32657E-5	1.55283E-5	8.74991E-5	4.73651E-5	-1.53986E-5	4.57744E-6	-3.09950E-5	2.78421E-5	-6.09749E-6	6.33835E-7	8.03900E-4	8.03900E-4	8.03900E-4	1.49191E-3	1.47075E-3	1.52594E-3	1.50225E-3	1.47228E-3	1.34904E-3	1.46615E-3	1.32629E-3	1.17408E-3	1.19002E-3	1.16170E-3	1.23994E-3	1.10565E-3	1.19007E-3	1.15200E-3	1.12543E-3	1.19399E-3	1.02786E-3	1.12322E-3	1.01881E-3	9.91191E-4	1.00954E-3	9.92286E-4	8.33563E-4	8.42271E-4	8.59404E-4
6.20640E+2	1.59048E-4	-9.75374E-5	-2.66378E-6	-1.94311E-5	2.53404E-5	-8.89692E-5	4.37351E-6	-9.00111E-5	8.40826E-5	-4.58295E-5	-9.19179E-5	-1.86982E-5	9.04100E-5	8.91301E-5	1.29477E-5	-2.38507E-5	-1.03495E-6	1.79782E-5	-4.60059E-6	1.23383E-6	8.07632E-4	8.07632E-4	8.07632E-4	1.38862E-3	1.50704E-3	1.50707E-3	1.38724E-3	1.41081E-3	1.40267E-3	1.43191E-3	1.29327E-3	1.19250E-3	1.22344E-3	1.20969E-3	1.27249E-3	1.11232E-3	1.20682E-3	1.18195E-3	1.14256E-3	1.12510E-3	1.07180E-3	1.09339E-3	9.57653E-4	9.54328E-4	9.87896E-4	9.98033E-4	8.86908E-4	8.40493E-4	8.71902E-4
6.21234E+2	1.33329E-4	-8.52928E-5	6.95109E-6	-2.07499E-5	-2.00170E-5	-2.80681E-5	-1.55464E-5	-9.14931E-5	5.70356E-5	-4.52802E-5	-1.07842E-4	5.04203E-5	9.32766E-5	1.15623E-4	4.69967E-5	-5.07756E-5	-3.56412E-5	6.46414E-6	-2.86484E-6	-6.52544E-6	8.05323E-4	8.05323E-4	8.05323E-4	1.33798E-3	1.58895E-3	1.43423E-3	1.29990E-3	1.41996E-3	1.46529E-3	1.29286E-3	1.30548E-3	1.25231E-3	1.26615E-3	1.19126E-3	1.24303E-3	1.14500E-3	1.21698E-3	1.19619E-3	1.18333E-3	1.01475E-3	1.03398E-3	9.85316E-4	8.88432E-4	8.99643E-4	9.83111E-4	9.39501E-4	9.07207E-4	8.51329E-4	9.05785E-4
6.21829E+2	7.77662E-5	-4.65419E-5	3.88116E-5	-1.47937E-5	-3.71228E-5	6.00148E-6	-4.11164E-5	-5.20855E-5	3.90926E-5	-4.20113E-5	-9.99463E-5	2.67057E-5	5.11415E-5	1.12125E-4	7.59944E-8	-3.96585E-5	1.41098E-5	3.23472E-6	-7.69933E-7	4.98157E-6	8.28385E-4	8.28385E-4	8.28385E-4	1.40706E-3	1.64421E-3	1.42965E-3	1.31504E-3	1.38505E-3	1.48048E-3	1.26468E-3	1.33071E-3	1.34719E-3	1.29799E-3	1.19472E-3	1.18278E-3	1.12556E-3	1.25194E-3	1.20272E-3	1.27476E-3	9.67674E-4	1.04836E-3	8.90058E-4	9.00032E-4	9.00556E-4	9.61603E-4	8.89772E-4	9.42510E-4	9.18294E-4	9.54818E-4
6.22423E+2	6.65012E-5	-3.69631E-5	6.16010E-6	4.94623E-5	-2.47889E-5	-5.64955E-8	-3.74751E-5	1.61175E-5	-2.30030E-5	-6.00366E-5	-6.46263E-5	3.45403E-5	-3.14730E-6	6.80281E-5	-1.08018E-5	-2.27480E-5	4.47776E-5	-2.09522E-5	7.41202E-6	1.15998E-5	8.26696E-4	8.26696E-4	8.26696E-4	1.31456E-3	1.56270E-3	1.47716E-3	1.26708E-3	1.37376E-3	1.43177E-3	1.29975E-3	1.33358E-3	1.37996E-3	1.26576E-3	1.25489E-3	1.18566E-3	1.16326E-3	1.22355E-3	1.22102E-3	1.33099E-3	9.99078E-4	1.08358E-3	8.86662E-4	9.28081E-4	9.52700E-4	9.08338E-4	8.66245E-4	9.52612E-4	1.01402E-3	9.54701E-4
6.23017E+2	9.59149E-5	-3.63949E-5	-6.94227E-6	3.95265E-5	-6.25856E-5	-3.10101E-5	5.18316E-6	7.26910E-5	-7.79269E-5	-4.52835E-5	-1.30550E-5	-7.88523E-6	-3.43890E-5	5.26519E-5	5.77047E-5	-7.62880E-5	4.65712E-5	5.65113E-6	9.56695E-6	6.29910E-6	8.27417E-4	8.27417E-4	8.27417E-4	1.30141E-3	1.54721E-3	1.38933E-3	1.30456E-3	1.41801E-3	1.48670E-3	1.32247E-3	1.33568E-3	1.43211E-3	1.30819E-3	1.26428E-3	1.18856E-3	1.21291E-3	1.14738E-3	1.22754E-3	1.30627E-3	1.03209E-3	1.11908E-3	8.92881E-4	9.84792E-4	1.00009E-3	8.58822E-4	9.37410E-4	9.42353E-4	1.02670E-3	9.08093E-4
6.23611E+2	6.62611E-5	-4.50570E-5	-2.97782E-7	-8.91324E-6	-2.54212E-5	-3.62375E-5	-9.86618E-6	1.07945E-4	-7.16683E-5	-3.25168E-5	-1.27972E-6	1.23124E-5	-2.44103E-5	5.23249E-5	8.53889E-5	-9.74327E-5	1.71271E-5	1.97500E-5	-3.68957E-6	-4.31953E-6	8.47912E-4	8.47912E-4	8.47912E-4	1.27152E-3	1.46587E-3	1.46952E-3	1.38868E-3	1.50441E-3	1.51685E-3	1.34182E-3	1.33155E-3	1.43691E-3	1.37117E-3	1.32471E-3	1.14285E-3	1.26821E-3	1.12343E-3	1.20895E-3	1.21709E-3	9.99797E-4	1.08465E-3	9.07710E-4	9.92581E-4	1.04743E-3	8.39060E-4	9.67371E-4	9.14864E-4	1.02647E-3	8.72789E-4
6.24206E+2	8.35151E-5	-4.08499E-5	2.00697E-5	-3.88940E-5	-2.27822E-5	-2.01034E-5	5.19477E-6	1.19394E-4	-6.10734E-5	-3.40834E-5	2.41398E-6	1.39181E-5	-4.18398E-5	8.33111E-5	4.55182E-6	-1.13893E-4	2.37004E-5	3.72385E-5	-1.05361E-5	-9.25218E-6	8.37174E-4	8.37174E-4	8.37174E-4	1.31186E-3	1.31483E-3	1.52223E-3	1.44409E-3	1.47104E-3	1.49538E-3	1.37043E-3	1.38017E-3	1.38049E-3	1.39334E-3	1.35589E-3	1.11059E-3	1.30227E-3	1.05841E-3	1.23198E-3	1.13999E-3	9.84901E-4	1.04202E-3	9.86375E-4	9.42562E-4	1.04313E-3	8.83461E-4	9.77585E-4	8.87917E-4	9.53162E-4	8.93192E-4
6.24800E+2	2.70914E-5	-4.17953E-5	1.02339E-5	3.94649E-6	-1.46298E-5	-3.81387E-5	5.70436E-5	9.54941E-5	-6.31834E-5	-1.22480E-5	3.81484E-5	6.47999E-5	-3.85046E-5	6.18662E-5	-4.87497E-5	-9.41096E-5	7.27019E-6	1.78832E-5	-1.22690E-5	-2.01493E-5	8.11224E-4	8.11224E-4	8.11224E-4	1.46627E-3	1.18053E-3	1.50539E-3	1.50173E-3	1.34732E-3	1.38254E-3	1.39195E-3	1.35926E-3	1.36088E-3	1.30298E-3	1.33501E-3	1.09379E-3	1.31460E-3	9.82005E-4	1.18382E-3	1.09316E-3	1.04696E-3	1.06113E-3	1.01644E-3	9.25212E-4	1.02622E-3	8.79713E-4	9.91359E-4	8.85319E-4	9.29252E-4	8.98276E-4
6.25395E+2	1.13987E-5	-4.28620E-5	-5.55853E-5	2.87217E-6	-1.74696E-5	-8.07327E-5	9.89883E-5	5.71949E-5	-4.37200E-5	7.46489E-6	5.46730E-5	8.51942E-5	-6.29148E-5	3.50922E-5	-3.22777E-5	-3.81873E-5	6.33396E-6	3.61513E-6	4.19809E-6	6.72394E-6	8.30128E-4	8.30128E-4	8.30128E-4	1.57447E-3	1.20529E-3	1.50372E-3	1.55322E-3	1.30427E-3	1.36505E-3	1.36757E-3	1.27372E-3	1.37742E-3	1.24808E-3	1.30003E-3	1.13203E-3	1.29795E-3	9.56417E-4	1.18701E-3	1.08761E-3	1.07053E-3	1.04733E-3	1.06686E-3	9.46393E-4	1.00176E-3	8.99808E-4	9.63140E-4	9.00929E-4	9.12720E-4	9.15774E-4
6.25989E+2	7.35013E-5	-1.29065E-5	-9.77593E-5	1.01886E-5	-4.45778E-5	-1.19443E-4	1.22338E-4	4.69495E-5	-3.44426E-6	-4.09781E-5	3.51085E-5	6.54029E-5	-4.94124E-5	2.81491E-5	-2.89161E-5	4.02111E-6	1.56001E-5	-4.89514E-6	1.31334E-6	-2.39530E-7	8.21247E-4	8.21247E-4	8.21247E-4	1.53628E-3	1.26511E-3	1.40036E-3	1.56720E-3	1.27495E-3	1.33440E-3	1.39517E-3	1.22360E-3	1.34322E-3	1.22797E-3	1.26651E-3	1.16161E-3	1.24494E-3	1.04613E-3	1.18363E-3	1.07611E-3	1.09484E-3	9.87112E-4	1.09986E-3	9.07191E-4	9.48157E-4	9.06457E-4	9.53768E-4	8.60445E-4	8.35098E-4	8.95860E-4
6.26584E+2	5.39481E-5	-1.10375E-5	-8.06277E-5	-2.61730E-5	-1.62220E-5	-4.82639E-5	9.09625E-5	-4.11220E-6	1.31981E-5	-4.89888E-5	1.91965E-5	1.01257E-4	-4.83029E-5	7.82863E-6	-3.98787E-5	-6.70794E-6	3.79427E-5	8.70055E-6	-2.08539E-6	-6.34536E-7	8.38301E-4	8.38301E-4	8.38301E-4	1.52645E-3	1.35717E-3	1.24403E-3	1.48119E-3	1.27527E-3	1.26572E-3	1.36243E-3	1.21000E-3	1.32254E-3	1.21350E-3	1.26343E-3	1.11675E-3	1.23636E-3	1.08341E-3	1.17462E-3	1.10364E-3	1.14031E-3	9.35077E-4	1.09830E-3	9.07176E-4	9.44792E-4	9.21367E-4	9.50568E-4	8.30289E-4	7.81040E-4	8.55329E-4
6.27178E+2	4.51216E-5	-1.06791E-5	-1.70325E-5	1.09288E-5	-3.36720E-5	-7.27080E-7	5.33348E-5	-4.29261E-5	2.04039E-5	-4.86186E-5	-4.81396E-5	1.12658E-4	-6.67889E-5	-2.30070E-5	-1.79495E-5	3.43126E-5	3.31187E-5	-6.45154E-6	1.40272E-6	4.71041E-6	8.52147E-4	8.52147E-4	8.52147E-4	1.56263E-3	1.47844E-3	1.26044E-3	1.43038E-3	1.34410E-3	1.30893E-3	1.31590E-3	1.21102E-3	1.27705E-3	1.15652E-3	1.24731E-3	1.20015E-3	1.20031E-3	1.09327E-3	1.18718E-3	1.11349E-3	1.15904E-3	9.07876E-4	1.08405E-3	9.53964E-4	9.60281E-4	9.78156E-4	9.95880E-4	8.34962E-4	7.99904E-4	8.79667E-4
6.27773E+2	7.98608E-5	-1.32493E-5	1.11707E-5	1.61312E-5	-6.06772E-5	5.02903E-5	3.39957E-5	-4.90012E-5	1.69282E-5	-1.47771E-5	-8.75100E-5	6.16714E-5	-5.08811E-5	-6.19921E-5	-3.35725E-5	6.96907E-5	6.39772E-5	-2.94179E-5	-4.38364E-7	-2.19921E-6	8.51163E-4	8.51163E-4	8.51163E-4	1.54047E-3	1.55816E-3	1.16883E-3	1.39247E-3	1.32794E-3	1.33518E-3	1.27976E-3	1.20579E-3	1.31345E-3	1.19786E-3	1.19907E-3	1.26027E-3	1.16242E-3	1.11689E-3	1.17497E-3	1.13193E-3	1.15895E-3	1.02074E-3	1.09468E-3	9.70908E-4	9.54680E-4	1.03914E-3	1.01235E-3	8.47100E-4	8.25490E-4	9.46736E-4
6.28368E+2	9.32652E-5	1.51987E-7	3.40155E-5	-1.60988E-6	-6.95720E-5	8.36299E-5	9.99428E-6	-6.81711E-5	8.33938E-7	6.25745E-5	-8.39679E-5	1.77747E-5	-7.19688E-5	-8.36969E-5	-1.21331E-5	6.12506E-5	4.74396E-5	-1.19551E-5	-4.36968E-6	-3.48575E-6	8.48313E-4	8.48313E-4	8.48313E-4	1.54221E-3	1.60051E-3	1.16872E-3	1.46730E-3	1.39964E-3	1.35413E-3	1.27418E-3	1.19192E-3	1.37339E-3	1.23890E-3	1.21122E-3	1.28594E-3	1.11612E-3	1.13463E-3	1.16007E-3	1.17012E-3	1.22821E-3	1.05947E-3	1.07494E-3	1.03642E-3	9.83566E-4	1.06370E-3	9.81961E-4	8.69756E-4	8.79208E-4	9.73068E-4
6.28963E+2	2.97921E-5	-2.88281E-5	9.56219E-5	1.16143E-5	-6.05041E-5	1.06633E-4	-2.09782E-6	-7.66390E-5	1.78509E-5	4.62631E-5	-1.07995E-4	1.02184E-5	-7.68930E-5	-6.68367E-5	5.00898E-5	2.10607E-5	6.70018E-5	-1.89367E-5	-1.36671E-5	-3.74871E-6	8.27550E-4	8.27550E-4	8.27550E-4	1.50471E-3	1.61731E-3	1.16036E-3	1.50584E-3	1.51742E-3	1.38130E-3	1.26853E-3	1.22867E-3	1.42262E-3	1.26886E-3	1.18006E-3	1.27327E-3	1.14366E-3	1.17281E-3	1.14177E-3	1.13767E-3	1.18115E-3	1.08922E-3	1.07728E-3	1.09614E-3	1.02071E-3	1.05296E-3	1.00170E-3	8.62206E-4	9.34343E-4	9.52858E-4
6.29557E+2	1.05277E-6	-1.48011E-5	1.62154E-4	1.36538E-5	-7.20048E-5	8.76713E-5	-4.70257E-5	-2.27865E-5	1.54817E-5	4.34086E-5	-1.33947E-4	-1.34505E-6	-1.79658E-5	-4.56548E-5	6.04134E-5	-2.12166E-5	4.99931E-5	-2.75481E-5	-1.95047E-5	-1.00284E-5	8.11359E-4	8.11359E-4	8.11359E-4	1.46584E-3	1.57778E-3	1.20250E-3	1.48930E-3	1.53162E-3	1.34169E-3	1.27623E-3	1.25724E-3	1.36818E-3	1.26620E-3	1.18444E-3	1.23364E-3	1.16921E-3	1.10873E-3	1.17072E-3	1.12976E-3	1.12692E-3	1.12034E-3	1.07434E-3	1.09568E-3	1.03460E-3	1.03503E-3	9.92679E-4	8.90313E-4	9.79192E-4	9.39872E-4
6.30152E+2	-2.99132E-5	-1.67637E-6	9.87691E-5	6.67800E-6	-1.35645E-5	8.61620E-5	-1.86581E-5	4.02035E-5	-2.79604E-5	1.87071E-5	-1.11611E-4	4.37632E-5	-1.13076E-5	-4.12719E-6	2.51046E-5	-1.53413E-5	-1.22286E-5	-3.53628E-5	-2.14149E-5	-1.62213E-5	8.15992E-4	8.15992E-4	8.15992E-4	1.41051E-3	1.49622E-3	1.30897E-3	1.40838E-3	1.44897E-3	1.36041E-3	1.35626E-3	1.27158E-3	1.34552E-3	1.30780E-3	1.14929E-3	1.23268E-3	1.21711E-3	1.11990E-3	1.15773E-3	1.11120E-3	1.05474E-3	1.13079E-3	1.09554E-3	1.06673E-3	9.87534E-4	1.04897E-3	9.65227E-4	9.49299E-4	1.00093E-3	9.71601E-4
6.30747E+2	-1.50094E-4	-8.04306E-6	4.41487E-5	1.38856E-5	-1.80064E-5	6.00868E-5	-3.44034E-5	7.05711E-5	-2.94867E-5	3.36024E-5	-1.57766E-5	1.00209E-4	-1.37727E-5	3.67082E-5	1.09178E-5	3.94721E-6	-6.75214E-5	-2.74989E-5	-8.85701E-6	-6.16512E-7	8.09705E-4	8.09705E-4	8.09705E-4	1.39586E-3	1.35446E-3	1.45724E-3	1.32781E-3	1.38229E-3	1.32650E-3	1.36890E-3	1.33225E-3	1.30842E-3	1.31785E-3	1.20700E-3	1.20361E-3	1.22745E-3	1.12937E-3	1.15585E-3	1.10703E-3	9.88428E-4	1.12388E-3	1.12272E-3	1.05067E-3	9.48541E-4	1.05012E-3	9.46788E-4	1.03172E-3	9.80744E-4	9.77288E-4
6.31342E+2	-1.50144E-4	1.16612E-5	3.49898E-5	1.91098E-5	1.71289E-5	2.14016E-5	-2.93324E-5	1.32147E-4	-5.29400E-5	-1.06304E-6	4.98689E-5	4.97729E-5	-1.34202E-6	7.94192E-5	-1.86910E-5	-3.32090E-6	-1.17404E-4	-3.89558E-5	-6.44472E-6	4.13866E-6	7.93882E-4	7.93882E-4	7.93882E-4	1.35309E-3	1.27038E-3	1.50453E-3	1.28672E-3	1.35922E-3	1.27744E-3	1.36684E-3	1.32425E-3	1.26453E-3	1.28690E-3	1.24636E-3	1.19766E-3	1.31066E-3	1.18870E-3	1.14005E-3	1.10974E-3	1.00222E-3	1.10913E-3	1.11585E-3	1.03694E-3	9.78194E-4	9.70684E-4	9.28337E-4	1.03851E-3	9.67056E-4	9.53867E-4
6.31937E+2	-1.84587E-4	1.36784E-5	1.16535E-5	3.75586E-5	5.84750E-5	-2.51297E-5	-1.37426E-5	1.53487E-4	-5.07988E-5	-1.35436E-5	9.29434E-5	7.06487E-6	6.06068E-5	9.75291E-5	-3.94606E-5	-1.66134E-5	-1.09248E-4	-6.89354E-5	-1.78493E-5	6.91188E-6	7.74541E-4	7.74541E-4	7.74541E-4	1.25595E-3	1.22048E-3	1.41424E-3	1.32429E-3	1.27272E-3	1.27798E-3	1.40793E-3	1.34568E-3	1.25130E-3	1.31866E-3	1.21605E-3	1.17829E-3	1.34684E-3	1.22990E-3	1.09587E-3	1.14897E-3	1.01841E-3	1.07703E-3	1.12064E-3	1.02149E-3	9.71950E-4	9.30361E-4	9.36477E-4	1.02055E-3	1.00362E-3	8.85645E-4
6.32532E+2	-1.31039E-4	7.05972E-5	-1.96450E-5	1.59273E-5	8.83459E-5	-4.16063E-5	-1.37284E-5	1.03429E-4	-4.42181E-5	-5.22895E-5	7.25071E-5	-4.93787E-5	1.07695E-4	1.14912E-4	-5.71281E-5	-1.30775E-5	-7.55948E-5	-6.37377E-5	-9.95070E-6	-2.02030E-6	7.77658E-4	7.77658E-4	7.77658E-4	1.20500E-3	1.25177E-3	1.36873E-3	1.31775E-3	1.21604E-3	1.22513E-3	1.44092E-3	1.42008E-3	1.32500E-3	1.32810E-3	1.14568E-3	1.16194E-3	1.36882E-3	1.18331E-3	1.05951E-3	1.22737E-3	1.02024E-3	1.03309E-3	1.17111E-3	1.05809E-3	9.88563E-4	8.98309E-4	9.52279E-4	1.00071E-3	9.69627E-4	8.71654E-4
6.33127E+2	-9.99664E-6	1.13874E-4	-3.64859E-5	9.18109E-6	5.61480E-5	-7.39554E-5	-7.80791E-5	6.92891E-5	-1.17227E-4	-7.35334E-5	8.79509E-5	-3.65369E-5	1.54956E-4	1.09650E-4	-7.10416E-5	-2.99423E-5	-5.79324E-5	-3.76068E-5	1.57787E-5	5.50833E-6	7.90942E-4	7.90942E-4	7.90942E-4	1.23168E-3	1.23268E-3	1.43195E-3	1.38678E-3	1.18629E-3	1.28750E-3	1.36250E-3	1.47192E-3	1.27119E-3	1.31670E-3	1.20059E-3	1.17313E-3	1.30700E-3	1.13379E-3	1.04631E-3	1.21931E-3	1.05074E-3	1.06572E-3	1.22141E-3	1.08631E-3	9.81988E-4	9.28356E-4	9.97838E-4	9.72270E-4	9.58662E-4	9.18520E-4
6.33722E+2	5.01814E-5	1.00525E-4	-1.19960E-5	-2.29885E-7	4.94285E-5	-4.96972E-5	-2.86528E-5	9.82026E-7	-1.01471E-4	-1.01832E-4	6.26095E-5	-5.16271E-5	1.28710E-4	6.22975E-5	-8.03310E-5	1.51320E-5	-3.70652E-5	-1.59027E-5	9.25442E-6	-3.13876E-7	7.96628E-4	7.96628E-4	7.96628E-4	1.32213E-3	1.29148E-3	1.49174E-3	1.28950E-3	1.21398E-3	1.30775E-3	1.34721E-3	1.42883E-3	1.27124E-3	1.25219E-3	1.24968E-3	1.19232E-3	1.16601E-3	1.07811E-3	1.05136E-3	1.22407E-3	1.05403E-3	1.06512E-3	1.21530E-3	1.05580E-3	9.80219E-4	9.56442E-4	1.03154E-3	9.09700E-4	9.38266E-4	9.06670E-4
6.34318E+2	4.53153E-5	8.29274E-5	9.51903E-6	2.22071E-5	8.05746E-5	1.54116E-5	-2.43704E-5	-5.20533E-5	-7.47456E-5	-1.27159E-4	-2.74742E-5	-9.14453E-5	9.06429E-5	2.27620E-5	-4.28550E-5	4.80311E-5	1.46406E-5	6.81623E-6	4.28543E-6	-3.03102E-6	7.98745E-4	7.98745E-4	7.98745E-4	1.45042E-3	1.32427E-3	1.51443E-3	1.30223E-3	1.31758E-3	1.40448E-3	1.41235E-3	1.40814E-3	1.25825E-3	1.23322E-3	1.24178E-3	1.18460E-3	1.09154E-3	1.13760E-3	1.03440E-3	1.19424E-3	1.08471E-3	1.05577E-3	1.16290E-3	1.01930E-3	1.00729E-3	9.87714E-4	1.02683E-3	8.74442E-4	9.16500E-4	8.80016E-4
6.34913E+2	3.95888E-5	2.72288E-5	2.99986E-5	2.05274E-5	4.66632E-5	5.04409E-5	-4.13994E-5	-5.31915E-5	-6.09639E-6	-7.38648E-5	-4.36313E-5	-8.85365E-5	5.93122E-5	2.58969E-5	-4.21955E-6	-4.12065E-5	5.10488E-5	1.57378E-5	-7.17840E-7	-1.35798E-5	7.93197E-4	7.93197E-4	7.93197E-4	1.58070E-3	1.35838E-3	1.49913E-3	1.39511E-3	1.39241E-3	1.39420E-3	1.46240E-3	1.39279E-3	1.24302E-3	1.23170E-3	1.23468E-3	1.20972E-3	1.04462E-3	1.08100E-3	1.00004E-3	1.18793E-3	1.10740E-3	1.05201E-3	1.13418E-3	1.00954E-3	1.00308E-3	9.67432E-4	9.57126E-4	8.58343E-4	9.36738E-4	8.81417E-4
6.35508E+2	4.62783E-5	-2.46962E-5	5.04109E-5	2.11856E-5	3.56022E-5	5.40165E-5	-5.59433E-5	-3.94508E-5	5.71802E-5	-5.99879E-5	-3.96038E-5	-5.03588E-5	1.95837E-5	1.10205E-5	6.68893E-6	-7.62634E-5	4.00018E-5	1.56141E-5	7.43586E-6	-1.87147E-5	7.98297E-4	7.98297E-4	7.98297E-4	1.66821E-3	1.43442E-3	1.50235E-3	1.46568E-3	1.43312E-3	1.34404E-3	1.49679E-3	1.32561E-3	1.25250E-3	1.20077E-3	1.26880E-3	1.22322E-3	1.07214E-3	1.10236E-3	1.03596E-3	1.14088E-3	1.08796E-3	1.02875E-3	1.06383E-3	1.02608E-3	9.67477E-4	9.88613E-4	9.19745E-4	8.40567E-4	9.68014E-4	8.58412E-4
6.36104E+2	9.15454E-5	-4.90880E-5	4.17469E-5	-7.11076E-6	3.80862E-5	3.35176E-5	-9.33410E-5	-3.66531E-5	7.95405E-5	-2.60341E-5	-6.88612E-5	-2.69770E-5	3.19687E-5	4.12523E-6	3.37636E-5	-8.34899E-5	1.76700E-5	1.62121E-5	1.34974E-5	-1.01185E-5	8.23783E-4	8.23783E-4	8.23783E-4	1.70773E-3	1.49416E-3	1.60661E-3	1.48178E-3	1.43183E-3	1.29655E-3	1.53322E-3	1.28764E-3	1.22965E-3	1.16442E-3	1.25896E-3	1.21465E-3	1.08140E-3	1.17379E-3	1.08633E-3	1.12075E-3	1.12501E-3	1.07318E-3	1.00417E-3	1.04008E-3	9.79510E-4	1.04560E-3	9.47520E-4	8.99211E-4	9.73530E-4	8.67804E-4
6.36699E+2	8.29871E-5	-2.68454E-5	4.07744E-5	-5.16295E-5	7.60443E-7	-2.51156E-5	-6.11488E-5	-1.59153E-5	8.28441E-5	1.83711E-5	-1.03102E-4	-1.87091E-5	1.88281E-5	-1.48934E-5	2.30357E-5	-1.86451E-5	3.75926E-5	2.26398E-5	4.43816E-6	3.73221E-6	8.43482E-4	8.43482E-4	8.43482E-4	1.72449E-3	1.51462E-3	1.67922E-3	1.41535E-3	1.45054E-3	1.31762E-3	1.46859E-3	1.26520E-3	1.22390E-3	1.26951E-3	1.24883E-3	1.22234E-3	1.11258E-3	1.20825E-3	1.13033E-3	1.11557E-3	1.12204E-3	1.10696E-3	9.63836E-4	1.04382E-3	9.84888E-4	1.03280E-3	9.82588E-4	1.00549E-3	9.30690E-4	8.29854E-4
6.37294E+2	1.62815E-5	-4.44950E-5	1.13347E-5	-6.88976E-5	2.87767E-5	-3.85164E-5	-2.43152E-5	-4.86732E-6	1.25632E-4	6.81835E-5	-9.68490E-5	1.03368E-5	-2.78220E-5	-2.64801E-5	-1.25039E-5	1.41956E-5	3.29785E-5	2.31131E-5	8.05793E-6	5.85606E-6	8.46848E-4	8.46848E-4	8.46848E-4	1.68975E-3	1.54857E-3	1.57475E-3	1.39431E-3	1.49058E-3	1.34347E-3	1.44777E-3	1.13550E-3	1.26266E-3	1.27922E-3	1.20519E-3	1.19053E-3	1.18445E-3	1.24248E-3	1.14118E-3	1.11068E-3	1.09756E-3	1.13025E-3	9.08776E-4	1.05081E-3	1.06366E-3	1.05510E-3	1.01794E-3	1.05338E-3	8.98703E-4	8.43059E-4
6.37890E+2	-2.46831E-6	-5.77671E-5	-3.44179E-5	-6.26147E-5	6.79613E-5	4.67214E-6	-3.53123E-6	3.05642E-5	1.11775E-4	7.60677E-5	-6.07179E-5	2.46166E-5	-6.01109E-5	-2.22728E-5	-2.58065E-5	-1.22246E-5	3.55468E-5	-5.32309E-6	2.62730E-6	-6.57600E-6	8.23749E-4	8.23749E-4	8.23749E-4	1.60623E-3	1.47395E-3	1.41179E-3	1.32795E-3	1.49980E-3	1.37113E-3	1.42242E-3	1.15084E-3	1.34875E-3	1.28637E-3	1.19810E-3	1.15520E-3	1.27529E-3	1.27949E-3	1.14015E-3	1.08988E-3	1.11909E-3	1.17643E-3	8.57868E-4	1.02717E-3	1.08541E-3	1.07387E-3	1.03838E-3	1.04488E-3	8.69455E-4	8.24868E-4
6.38485E+2	2.91094E-5	-4.03560E-5	-4.65365E-5	-1.46581E-5	9.37941E-5	-9.85545E-6	5.55430E-6	6.41495E-5	6.01319E-5	7.37718E-5	-5.08071E-5	9.03301E-6	-3.99110E-5	-7.65750E-5	-1.01544E-5	-3.98930E-5	2.59946E-5	-2.03556E-5	-1.95709E-6	-1.04794E-5	8.09238E-4	8.09238E-4	8.09238E-4	1.49533E-3	1.39046E-3	1.36631E-3	1.37835E-3	1.44181E-3	1.33098E-3	1.37719E-3	1.21688E-3	1.39118E-3	1.25538E-3	1.17339E-3	1.15466E-3	1.30374E-3	1.32497E-3	1.16357E-3	1.10826E-3	1.15429E-3	1.18181E-3	8.83307E-4	1.04302E-3	1.06804E-3	1.03881E-3	1.05003E-3	1.02786E-3	8.94667E-4	8.76629E-4
6.39081E+2	1.23990E-5	-2.78341E-5	-1.11823E-5	-4.09061E-5	1.02987E-4	-1.54140E-5	5.31940E-5	5.52189E-5	-2.80631E-5	7.88742E-5	-4.58848E-5	2.05164E-5	2.79070E-6	-9.08345E-5	-6.05866E-6	-5.33292E-5	5.15352E-6	-1.55530E-5	1.79877E-6	2.12674E-6	8.07332E-4	8.07332E-4	8.07332E-4	1.49871E-3	1.43709E-3	1.35812E-3	1.38364E-3	1.42105E-3	1.34934E-3	1.33857E-3	1.20236E-3	1.40558E-3	1.27939E-3	1.15179E-3	1.17385E-3	1.33823E-3	1.27585E-3	1.18563E-3	1.14914E-3	1.17530E-3	1.12918E-3	9.45560E-4	1.02982E-3	1.08614E-3	9.94907E-4	1.04739E-3	9.90056E-4	9.10627E-4	8.81061E-4
6.39677E+2	-3.17439E-5	-3.98225E-5	-3.85949E-6	-2.26285E-5	1.04968E-4	3.27305E-5	9.36851E-5	2.41580E-5	-9.08097E-5	4.58848E-5	-4.24424E-5	3.94631E-5	-2.10375E-5	-8.90678E-5	1.65944E-5	-6.88099E-5	4.28429E-5	-1.06001E-5	5.20271E-7	1.99752E-5	8.09927E-4	8.09927E-4	8.09927E-4	1.43475E-3	1.44044E-3	1.30689E-3	1.34776E-3	1.41219E-3	1.38710E-3	1.40123E-3	1.27361E-3	1.43995E-3	1.29948E-3	1.18886E-3	1.16951E-3	1.36135E-3	1.22594E-3	1.23715E-3	1.18275E-3	1.13871E-3	1.11935E-3	9.44862E-4	1.03743E-3	1.11833E-3	9.69074E-4	1.02087E-3	9.47945E-4	9.02541E-4	8.95689E-4
6.40272E+2	-1.01858E-5	-3.34687E-5	7.56559E-5	4.70373E-5	6.93692E-5	2.95602E-5	7.54409E-5	-1.12978E-5	-1.13493E-4	1.98457E-5	-1.73425E-5	-2.24392E-5	-2.38252E-5	-1.29825E-4	6.25816E-5	-7.81785E-5	4.65123E-5	-4.34313E-6	-4.59912E-6	2.29945E-5	8.10273E-4	8.10273E-4	8.10273E-4	1.52282E-3	1.54698E-3	1.29427E-3	1.37328E-3	1.46210E-3	1.47903E-3	1.45896E-3	1.36432E-3	1.44749E-3	1.31210E-3	1.23931E-3	1.17699E-3	1.36586E-3	1.17788E-3	1.21170E-3	1.16605E-3	1.13174E-3	1.10547E-3	9.91598E-4	1.06876E-3	1.10817E-3	9.69472E-4	9.70688E-4	8.82950E-4	9.01191E-4	9.55300E-4
6.40868E+2	-8.95636E-5	4.46168E-6	1.04962E-4	8.78454E-5	2.23176E-6	8.64817E-7	6.93581E-5	-4.28598E-6	-1.00062E-4	-6.94844E-5	8.30136E-5	-5.17071E-5	-6.47989E-6	-1.10559E-4	4.42021E-5	-7.04304E-5	4.09532E-5	2.38249E-5	3.51771E-6	3.73374E-5	8.18692E-4	8.18692E-4	8.18692E-4	1.59949E-3	1.55896E-3	1.35868E-3	1.46943E-3	1.46244E-3	1.43334E-3	1.47038E-3	1.43183E-3	1.42240E-3	1.28033E-3	1.25183E-3	1.16245E-3	1.31691E-3	1.11766E-3	1.15254E-3	1.13806E-3	1.14844E-3	1.09732E-3	1.06859E-3	1.13692E-3	1.12355E-3	9.35875E-4	9.62586E-4	8.42729E-4	9.56953E-4	9.62759E-4
6.41464E+2	-1.51886E-4	7.64963E-6	1.94295E-5	7.98945E-5	-2.78288E-5	7.17407E-5	9.42661E-6	-4.68243E-7	-1.20452E-4	-5.87654E-5	8.07845E-5	-1.49620E-5	3.15293E-5	-7.18572E-5	4.69100E-5	-6.70242E-5	6.96117E-5	3.22393E-5	1.52115E-5	4.88170E-5	8.40342E-4	8.40342E-4	8.40342E-4	1.58621E-3	1.59496E-3	1.50174E-3	1.56630E-3	1.42407E-3	1.40719E-3	1.50138E-3	1.41901E-3	1.40165E-3	1.32112E-3	1.33657E-3	1.22221E-3	1.24187E-3	1.15109E-3	1.15660E-3	1.15729E-3	1.19721E-3	1.01959E-3	1.09514E-3	1.14810E-3	1.10520E-3	9.50731E-4	9.26759E-4	8.03407E-4	1.01345E-3	9.89006E-4
6.42060E+2	-1.69903E-4	3.48559E-6	-9.28355E-6	8.62115E-5	-3.90679E-5	5.65312E-5	-1.73746E-5	-3.33668E-5	-1.07627E-4	1.35856E-6	3.41219E-5	3.84450E-5	5.87692E-5	-4.44889E-5	1.94868E-5	-1.53416E-5	2.19118E-5	3.98650E-5	2.48968E-5	5.13701E-5	8.54440E-4	8.54440E-4	8.54440E-4	1.55344E-3	1.68484E-3	1.43236E-3	1.60058E-3	1.42159E-3	1.43180E-3	1.45932E-3	1.36779E-3	1.35458E-3	1.33890E-3	1.39184E-3	1.28672E-3	1.16950E-3	1.19160E-3	1.16489E-3	1.19527E-3	1.22344E-3	9.93086E-4	1.11123E-3	1.11333E-3	1.09215E-3	9.51765E-4	9.57303E-4	8.15447E-4	1.05730E-3	1.02540E-3
6.42656E+2	-1.16631E-4	-3.21644E-5	-2.10170E-6	6.05567E-5	1.48138E-6	1.84439E-6	-1.32580E-5	-8.30636E-5	-6.57522E-5	-1.36890E-5	3.72852E-5	6.66549E-5	4.62484E-5	3.30143E-6	-3.56865E-5	1.58727E-5	8.27370E-7	3.59042E-5	3.87182E-5	5.36516E-5	8.56190E-4	8.56190E-4	8.56190E-4	1.54533E-3	1.59932E-3	1.42292E-3	1.53484E-3	1.36834E-3	1.40376E-3	1.48580E-3	1.34633E-3	1.32116E-3	1.33168E-3	1.38898E-3	1.31621E-3	1.11842E-3	1.13298E-3	1.13010E-3	1.20632E-3	1.24110E-3	1.03402E-3	1.11363E-3	1.12164E-3	1.08700E-3	9.82241E-4	1.00847E-3	8.70089E-4	1.07589E-3	9.94486E-4
6.43252E+2	-6.26520E-5	-1.09903E-5	-1.16943E-5	5.43535E-5	-1.46604E-5	6.66588E-6	3.18284E-6	-1.04137E-4	-3.98577E-5	6.43988E-6	2.93602E-5	1.15096E-4	2.15131E-5	3.82785E-6	-4.20107E-5	1.15549E-5	-5.21458E-5	6.96489E-6	3.41052E-5	4.50834E-5	8.53493E-4	8.53493E-4	8.53493E-4	1.52191E-3	1.56996E-3	1.40171E-3	1.59107E-3	1.35281E-3	1.44037E-3	1.41310E-3	1.34903E-3	1.21977E-3	1.32649E-3	1.38816E-3	1.27240E-3	1.15371E-3	1.14064E-3	1.09716E-3	1.20692E-3	1.27933E-3	1.06077E-3	1.07996E-3	1.08833E-3	1.08527E-3	1.02828E-3	1.02410E-3	9.63875E-4	1.02414E-3	9.32353E-4
6.43847E+2	-2.73803E-5	-1.04511E-5	-6.52226E-5	9.99710E-6	-2.22432E-5	5.12205E-6	2.89033E-5	-7.30087E-5	-5.85276E-5	5.16155E-5	9.23409E-6	1.06198E-4	9.48209E-6	5.43635E-5	-4.22964E-5	7.97208E-6	-6.10646E-5	1.10611E-5	3.13073E-5	3.49383E-5	8.28724E-4	8.28724E-4	8.28724E-4	1.47085E-3	1.47830E-3	1.40589E-3	1.57597E-3	1.39899E-3	1.45707E-3	1.34932E-3	1.33536E-3	1.19599E-3	1.33181E-3	1.36305E-3	1.19383E-3	1.16226E-3	1.17523E-3	1.09841E-3	1.17620E-3	1.29002E-3	1.06333E-3	1.08740E-3	1.03832E-3	1.11155E-3	1.03123E-3	1.02635E-3	9.89637E-4	1.00278E-3	9.00183E-4
6.44443E+2	-1.28195E-5	-2.20455E-5	-1.04694E-4	-2.55615E-5	-5.50666E-5	4.00768E-5	5.55198E-5	-3.46765E-5	2.83861E-6	2.87237E-5	8.19763E-6	7.70119E-5	1.68687E-5	7.55569E-5	-5.77386E-5	1.83417E-5	-6.99397E-5	5.02562E-6	2.93417E-5	2.50387E-5	8.03670E-4	8.03670E-4	8.03670E-4	1.51366E-3	1.42879E-3	1.38474E-3	1.46278E-3	1.51318E-3	1.40148E-3	1.34379E-3	1.30814E-3	1.19565E-3	1.32475E-3	1.35761E-3	1.10818E-3	1.15710E-3	1.15538E-3	1.11065E-3	1.20941E-3	1.27352E-3	1.04624E-3	1.07867E-3	9.91488E-4	1.10662E-3	1.07919E-3	1.01396E-3	1.01885E-3	9.87375E-4	8.87814E-4
6.45040E+2	-1.43053E-5	5.75748E-6	-9.00273E-5	9.27743E-6	-7.68755E-5	5.37799E-5	4.82499E-5	-1.92192E-5	2.08023E-5	2.81282E-5	-3.03301E-5	4.46850E-5	-2.39231E-5	3.44711E-5	-2.02072E-5	1.95073E-5	-2.80241E-5	-1.82448E-7	2.99692E-5	8.46644E-6	8.02197E-4	8.02197E-4	8.02197E-4	1.44836E-3	1.37848E-3	1.35005E-3	1.40719E-3	1.62348E-3	1.38994E-3	1.28611E-3	1.20772E-3	1.14786E-3	1.26472E-3	1.32795E-3	1.06986E-3	1.18031E-3	1.11888E-3	1.12804E-3	1.22999E-3	1.25299E-3	1.05905E-3	1.03107E-3	1.01470E-3	1.11912E-3	1.11964E-3	1.02804E-3	1.00609E-3	9.64691E-4	8.97919E-4
6.45636E+2	-6.48562E-5	-5.91574E-5	-2.74053E-5	2.43382E-5	-6.73671E-5	1.67874E-5	2.11733E-5	-2.75583E-5	2.23712E-5	3.01990E-5	1.10836E-5	1.94523E-5	-1.90495E-5	3.98557E-5	4.05277E-5	3.47099E-5	-7.01389E-6	-4.16798E-6	1.87853E-5	-2.70802E-6	8.14466E-4	8.14466E-4	8.14466E-4	1.36280E-3	1.38646E-3	1.32888E-3	1.36104E-3	1.60614E-3	1.43916E-3	1.21522E-3	1.18699E-3	1.18047E-3	1.23238E-3	1.30976E-3	1.04990E-3	1.25157E-3	1.16564E-3	1.13853E-3	1.20483E-3	1.20048E-3	1.10412E-3	1.06475E-3	9.95956E-4	1.11992E-3	1.12937E-3	1.02498E-3	9.71016E-4	9.00346E-4	8.81933E-4
6.46232E+2	-1.03493E-4	-9.43272E-5	5.85384E-5	2.18369E-5	-7.82459E-5	-2.45671E-5	1.25133E-5	-4.54342E-5	6.36312E-5	4.20481E-5	3.41374E-5	-2.83750E-5	3.70093E-5	-2.14922E-5	6.86340E-5	6.82200E-5	-1.25886E-5	-1.63235E-5	1.64022E-5	1.87577E-6	8.12548E-4	8.12548E-4	8.12548E-4	1.36760E-3	1.40070E-3	1.41323E-3	1.31009E-3	1.58174E-3	1.37141E-3	1.24278E-3	1.26790E-3	1.24206E-3	1.21462E-3	1.24227E-3	1.06473E-3	1.22773E-3	1.15143E-3	1.15433E-3	1.17567E-3	1.12877E-3	1.13149E-3	1.10462E-3	1.00417E-3	1.14949E-3	1.04159E-3	1.00425E-3	9.68918E-4	8.84517E-4	8.68788E-4
6.46828E+2	-1.27108E-4	-6.96966E-5	1.04260E-4	1.96072E-5	-1.14295E-4	1.66693E-5	1.02156E-5	-4.25199E-5	6.99538E-5	1.70103E-5	7.43616E-5	-9.80293E-5	5.90093E-5	-8.29120E-5	7.99073E-5	7.54555E-5	1.10826E-5	-2.02479E-5	1.33145E-5	3.96091E-6	7.90449E-4	7.90449E-4	7.90449E-4	1.41769E-3	1.40391E-3	1.50241E-3	1.32287E-3	1.51895E-3	1.35881E-3	1.23276E-3	1.17489E-3	1.27115E-3	1.20539E-3	1.25536E-3	1.15888E-3	1.22765E-3	1.15583E-3	1.13246E-3	1.11457E-3	1.06338E-3	1.07312E-3	1.15512E-3	1.07236E-3	1.14115E-3	9.73898E-4	9.26789E-4	9.53220E-4	8.85858E-4	8.95431E-4
6.47424E+2	-1.99260E-4	-5.20650E-5	1.23963E-4	1.82727E-5	-1.11852E-4	6.85823E-6	2.08456E-5	-6.13965E-5	6.78153E-5	-3.44208E-5	1.04714E-4	-7.55109E-5	6.59304E-5	-4.47643E-5	6.54235E-5	7.78359E-5	1.14930E-5	-1.06949E-5	1.53488E-5	1.14650E-5	7.75448E-4	7.75448E-4	7.75448E-4	1.35202E-3	1.38590E-3	1.50515E-3	1.38881E-3	1.44039E-3	1.36055E-3	1.20693E-3	1.18878E-3	1.31152E-3	1.19057E-3	1.20572E-3	1.18737E-3	1.19077E-3	1.15685E-3	1.16843E-3	1.16443E-3	1.03570E-3	1.04155E-3	1.21412E-3	1.03891E-3	1.08791E-3	9.94049E-4	9.41949E-4	9.79777E-4	8.72135E-4	9.36835E-4
6.48021E+2	-2.47577E-4	-1.94382E-5	1.33694E-4	1.14242E-5	-1.03578E-4	-2.38320E-5	-5.94994E-6	-5.13036E-5	7.06041E-5	-6.20530E-5	1.08002E-4	8.93328E-6	9.27289E-5	1.57209E-5	-1.91215E-6	5.47209E-5	4.37552E-6	7.02938E-6	3.04059E-6	5.37047E-6	7.70404E-4	7.70404E-4	7.70404E-4	1.39125E-3	1.35776E-3	1.43557E-3	1.37787E-3	1.31158E-3	1.30176E-3	1.25036E-3	1.26265E-3	1.37987E-3	1.15435E-3	1.19898E-3	1.18179E-3	1.08292E-3	1.17288E-3	1.12975E-3	1.16677E-3	1.00529E-3	1.06983E-3	1.18795E-3	1.01421E-3	1.08072E-3	1.00800E-3	1.00686E-3	9.86065E-4	8.83624E-4	9.50214E-4
6.48617E+2	-1.99463E-4	6.69904E-5	1.22097E-4	-2.36819E-5	-1.06787E-4	-4.32898E-5	-1.99671E-5	-3.08065E-5	4.35306E-5	-8.15059E-5	1.28155E-4	8.99822E-5	5.44171E-5	2.50986E-5	-7.14394E-5	4.54525E-5	-8.62065E-6	-5.77180E-6	2.46277E-6	1.31462E-5	7.61086E-4	7.61086E-4	7.61086E-4	1.43360E-3	1.40347E-3	1.36987E-3	1.43907E-3	1.25085E-3	1.26343E-3	1.24096E-3	1.28639E-3	1.36077E-3	1.22259E-3	1.13729E-3	1.19139E-3	1.07372E-3	1.19744E-3	1.09802E-3	1.17089E-3	9.88759E-4	1.09554E-3	1.14665E-3	1.04371E-3	1.08433E-3	1.03525E-3	1.04794E-3	1.01265E-3	9.48831E-4	9.43020E-4
6.49214E+2	-1.31958E-4	9.90879E-5	1.32500E-4	-7.16146E-5	-9.52567E-5	-4.74745E-5	3.03053E-5	-2.82430E-5	1.58555E-5	-3.62234E-5	5.23386E-5	1.08540E-4	4.74730E-5	5.86901E-5	-8.71124E-5	5.50734E-5	-4.12220E-5	-4.41058E-5	-1.85498E-5	1.89560E-6	7.41752E-4	7.41752E-4	7.41752E-4	1.37641E-3	1.36031E-3	1.26849E-3	1.55417E-3	1.22447E-3	1.19025E-3	1.23769E-3	1.32074E-3	1.30439E-3	1.26079E-3	1.11380E-3	1.14929E-3	1.10880E-3	1.20669E-3	1.08987E-3	1.14923E-3	9.81277E-4	1.03634E-3	1.05472E-3	1.01763E-3	1.04043E-3	1.02918E-3	1.03894E-3	1.04349E-3	9.80889E-4	9.31401E-4
6.49810E+2	-1.29735E-4	1.47465E-4	1.46563E-4	-1.21009E-4	-6.33753E-5	-4.97336E-5	5.59132E-5	7.62087E-6	1.90378E-5	1.39063E-5	-3.41071E-5	8.66313E-5	3.81259E-5	7.36135E-5	-8.73600E-5	4.87589E-5	-6.28114E-5	-5.64960E-5	-2.49610E-5	-8.04763E-6	7.41118E-4	7.41118E-4	7.41118E-4	1.36416E-3	1.28592E-3	1.30438E-3	1.61829E-3	1.19896E-3	1.20582E-3	1.23334E-3	1.32196E-3	1.17663E-3	1.23997E-3	1.15145E-3	1.19551E-3	1.05141E-3	1.15329E-3	1.14108E-3	1.15111E-3	9.96361E-4	1.05491E-3	9.96254E-4	9.87384E-4	1.03658E-3	1.04900E-3	1.07230E-3	1.07318E-3	9.77750E-4	9.21036E-4
6.50406E+2	-6.04207E-5	1.73542E-4	8.37048E-5	-9.10488E-5	-8.21997E-5	-2.98426E-5	3.90530E-5	2.67431E-5	2.36629E-7	3.37575E-5	-7.60512E-5	9.48368E-5	-3.35672E-5	7.38127E-5	-5.56461E-5	8.66645E-5	-8.01529E-5	-5.64591E-5	-2.63359E-5	-2.06274E-5	7.43341E-4	7.43341E-4	7.43341E-4	1.39618E-3	1.29860E-3	1.24106E-3	1.51604E-3	1.20773E-3	1.25951E-3	1.27482E-3	1.32481E-3	1.14472E-3	1.27317E-3	1.20150E-3	1.22655E-3	1.05822E-3	1.10966E-3	1.21567E-3	1.16322E-3	1.03593E-3	1.10312E-3	1.00367E-3	9.88454E-4	1.07081E-3	1.05870E-3	1.11846E-3	1.08764E-3	9.68151E-4	9.14388E-4
6.51003E+2	-1.33324E-6	1.59324E-4	3.93894E-5	-4.09899E-5	-3.43895E-5	-3.54504E-5	3.08351E-5	5.11884E-5	-6.09973E-5	3.65236E-5	-5.34959E-5	7.52604E-5	-5.07211E-5	2.32147E-5	-4.29588E-5	4.71847E-5	-6.65208E-5	-3.60903E-5	-1.95997E-5	-2.03737E-5	7.65811E-4	7.65811E-4	7.65811E-4	1.40305E-3	1.38683E-3	1.25900E-3	1.41105E-3	1.26278E-3	1.35366E-3	1.34587E-3	1.38777E-3	1.10549E-3	1.33530E-3	1.16890E-3	1.19791E-3	1.11103E-3	1.11811E-3	1.24501E-3	1.15598E-3	1.08736E-3	1.09735E-3	9.92901E-4	1.03460E-3	1.08633E-3	1.08019E-3	1.07644E-3	1.06083E-3	9.46871E-4	9.11154E-4
6.51600E+2	4.38574E-5	8.30203E-5	4.34014E-5	-9.61444E-6	-4.40887E-5	-7.99899E-5	4.12636E-5	8.01715E-5	-6.84588E-5	8.17054E-5	-6.93448E-5	5.76543E-5	-6.35712E-5	1.78014E-5	-3.62324E-5	1.73604E-5	-3.92451E-5	-2.00866E-5	-1.93877E-5	-1.62159E-5	7.78991E-4	7.78991E-4	7.78991E-4	1.43571E-3	1.33754E-3	1.32824E-3	1.40823E-3	1.35522E-3	1.41013E-3	1.40311E-3	1.44205E-3	1.08167E-3	1.27543E-3	1.19191E-3	1.22751E-3	1.17235E-3	1.15879E-3	1.25259E-3	1.14582E-3	1.18614E-3	1.07948E-3	9.58081E-4	1.04502E-3	1.09568E-3	1.08945E-3	1.07667E-3	1.03407E-3	9.16624E-4	9.16666E-4
6.52196E+2	4.66689E-5	3.21928E-5	3.07378E-5	-7.36492E-6	-2.83647E-5	-1.05555E-4	7.70920E-6	9.97868E-5	-3.81611E-5	8.93974E-5	-6.70384E-5	2.67281E-5	-3.74092E-5	-5.05605E-6	1.89875E-5	5.81531E-6	-4.01320E-5	-1.00428E-5	-5.95300E-6	-1.29466E-5	7.89352E-4	7.89352E-4	7.89352E-4	1.39797E-3	1.35648E-3	1.33536E-3	1.43756E-3	1.47412E-3	1.45924E-3	1.48208E-3	1.40864E-3	1.14835E-3	1.29716E-3	1.21490E-3	1.30236E-3	1.24624E-3	1.22477E-3	1.25359E-3	1.16523E-3	1.27584E-3	1.06078E-3	9.58566E-4	1.08732E-3	1.08627E-3	1.09441E-3	1.03647E-3	9.83656E-4	9.17680E-4	9.24913E-4
6.52793E+2	-3.24768E-6	-3.83619E-5	5.14261E-5	-3.21401E-5	1.71329E-5	-8.20900E-5	-3.35580E-5	1.00021E-4	-5.33026E-5	7.49726E-5	-2.72972E-5	1.77929E-5	6.20112E-6	-1.54604E-5	7.55796E-5	-5.02417E-5	-2.52862E-5	5.69413E-6	1.53889E-5	-3.22368E-6	7.94780E-4	7.94780E-4	7.94780E-4	1.37186E-3	1.42172E-3	1.39068E-3	1.38608E-3	1.56061E-3	1.52236E-3	1.47569E-3	1.36228E-3	1.22512E-3	1.33009E-3	1.21740E-3	1.43668E-3	1.27799E-3	1.22425E-3	1.22646E-3	1.19507E-3	1.35929E-3	1.05342E-3	9.98366E-4	1.06122E-3	1.04812E-3	1.09358E-3	1.01649E-3	9.54451E-4	9.48072E-4	9.17124E-4
6.53390E+2	-2.67781E-5	-4.10321E-5	7.26155E-5	-1.97900E-5	-4.03792E-6	-4.69902E-5	-5.25472E-5	6.12735E-5	-4.13111E-5	1.55622E-5	8.48105E-7	2.60943E-5	4.03383E-5	-1.42410E-5	9.45417E-5	-7.71404E-5	-3.18481E-5	8.23715E-6	2.64173E-5	9.78816E-6	7.88564E-4	7.88564E-4	7.88564E-4	1.42643E-3	1.45378E-3	1.41166E-3	1.35462E-3	1.61300E-3	1.49954E-3	1.52649E-3	1.31599E-3	1.30702E-3	1.33526E-3	1.20522E-3	1.44734E-3	1.32699E-3	1.26087E-3	1.18486E-3	1.17674E-3	1.39714E-3	1.10738E-3	1.03311E-3	1.03763E-3	1.04633E-3	1.09827E-3	1.03154E-3	9.33946E-4	9.62223E-4	8.91929E-4
6.53987E+2	-3.22925E-5	-6.88499E-5	8.17980E-5	3.32134E-5	-4.52311E-6	1.21097E-6	-8.83052E-5	-1.16732E-5	-4.17016E-5	-3.09114E-5	3.02603E-5	3.14343E-5	5.04486E-5	1.95082E-5	8.98821E-5	-9.59843E-5	-1.65233E-5	2.15702E-5	1.99992E-5	1.14391E-5	7.70168E-4	7.70168E-4	7.70168E-4	1.43726E-3	1.44164E-3	1.45637E-3	1.36896E-3	1.63530E-3	1.36487E-3	1.46165E-3	1.34851E-3	1.37040E-3	1.32039E-3	1.20013E-3	1.41377E-3	1.24099E-3	1.25035E-3	1.10745E-3	1.18646E-3	1.33487E-3	1.09716E-3	1.00708E-3	1.07391E-3	1.03239E-3	1.08133E-3	1.04907E-3	9.59083E-4	9.60345E-4	9.43074E-4
6.54583E+2	1.15001E-5	-1.26579E-4	9.85105E-5	1.79211E-5	-4.26332E-5	4.78493E-5	-8.84665E-5	-6.54874E-5	-1.01041E-5	-2.70221E-5	4.74113E-5	2.46501E-6	7.63884E-5	3.66102E-6	3.86872E-5	-5.96183E-5	3.10922E-5	1.09981E-5	2.01761E-5	1.32501E-5	7.58973E-4	7.58973E-4	7.58973E-4	1.40175E-3	1.41651E-3	1.53361E-3	1.45124E-3	1.55757E-3	1.27694E-3	1.42676E-3	1.37416E-3	1.35532E-3	1.30539E-3	1.19982E-3	1.39147E-3	1.17834E-3	1.18023E-3	1.08826E-3	1.15026E-3	1.23874E-3	1.06131E-3	1.00407E-3	1.07024E-3	1.01750E-3	1.04763E-3	1.04439E-3	9.70339E-4	9.78215E-4	9.88218E-4
6.55180E+2	3.20345E-5	-1.08398E-4	1.32292E-4	-1.82220E-5	-5.97755E-5	9.76278E-5	-8.14743E-5	-9.39102E-5	3.08275E-5	8.48276E-6	-8.21141E-7	-2.05649E-5	6.79101E-5	3.81281E-6	1.36677E-5	-6.00375E-5	5.02243E-5	-8.70606E-6	1.39577E-5	1.07184E-6	7.49173E-4	7.49173E-4	7.49173E-4	1.39381E-3	1.43286E-3	1.53441E-3	1.48352E-3	1.36455E-3	1.23795E-3	1.43333E-3	1.40399E-3	1.33406E-3	1.26611E-3	1.17836E-3	1.37038E-3	1.13342E-3	1.13069E-3	1.08127E-3	1.12050E-3	1.18419E-3	1.01339E-3	1.08175E-3	1.03445E-3	1.01239E-3	1.01542E-3	1.04535E-3	9.53705E-4	9.89214E-4	9.90963E-4
6.55777E+2	9.82056E-5	-7.99399E-5	1.25107E-4	2.77163E-6	-8.00309E-5	3.65472E-5	-5.76878E-5	-1.11369E-4	3.60512E-5	6.69099E-5	-4.44384E-5	-3.53828E-5	6.22351E-5	2.95895E-5	-3.09749E-5	-3.29939E-5	2.88585E-5	-2.13993E-5	7.07245E-6	8.67714E-7	7.45659E-4	7.45659E-4	7.45659E-4	1.40814E-3	1.42660E-3	1.42531E-3	1.48240E-3	1.20841E-3	1.27085E-3	1.40385E-3	1.40790E-3	1.25044E-3	1.23134E-3	1.27496E-3	1.30524E-3	1.13662E-3	1.09918E-3	1.09657E-3	1.08132E-3	1.09857E-3	9.97462E-4	1.17338E-3	1.07412E-3	1.01013E-3	1.00825E-3	1.05128E-3	9.72434E-4	9.64142E-4	9.80827E-4
6.56374E+2	1.15169E-4	-2.62382E-5	9.25594E-5	-1.38052E-6	-5.12138E-5	-3.58787E-5	-4.10644E-5	-1.14009E-4	4.59779E-5	1.08699E-4	-4.64251E-5	-3.64466E-5	3.80013E-5	3.65420E-6	-2.01605E-5	-1.48228E-5	3.95523E-5	-4.08764E-5	-6.47225E-6	-8.62413E-6	7.47715E-4	7.47715E-4	7.47715E-4	1.49873E-3	1.33292E-3	1.43136E-3	1.48392E-3	1.09565E-3	1.28465E-3	1.34896E-3	1.42895E-3	1.20587E-3	1.22639E-3	1.30092E-3	1.22061E-3	1.13425E-3	1.06317E-3	1.12922E-3	1.08915E-3	1.05579E-3	9.95432E-4	1.19882E-3	1.12741E-3	1.05641E-3	9.82619E-4	1.03679E-3	1.02190E-3	9.67893E-4	9.99278E-4
6.56971E+2	1.20332E-4	2.32762E-5	-3.21098E-6	-2.10577E-5	-1.70420E-5	-1.96898E-5	-3.41378E-5	-1.23030E-4	4.89224E-5	8.15861E-5	-5.85379E-6	1.03051E-5	-2.41875E-5	-4.02424E-5	1.77868E-6	3.26257E-6	8.02372E-5	-3.82686E-5	-1.46892E-5	-2.82912E-5	7.66396E-4	7.66396E-4	7.66396E-4	1.53800E-3	1.34699E-3	1.44374E-3	1.42792E-3	1.02909E-3	1.33372E-3	1.29234E-3	1.45184E-3	1.16728E-3	1.20264E-3	1.30016E-3	1.15917E-3	1.20237E-3	1.07935E-3	1.12419E-3	1.05512E-3	1.03178E-3	9.58449E-4	1.20872E-3	1.15014E-3	1.08252E-3	9.28945E-4	9.78791E-4	1.05837E-3	9.44293E-4	1.03199E-3
6.57568E+2	6.28413E-5	1.82039E-5	-8.21433E-5	-2.83789E-6	-7.32063E-6	-2.80874E-5	-2.92314E-5	-9.95593E-5	4.27215E-5	9.88663E-5	2.85053E-5	4.62443E-5	-3.84078E-5	-7.53327E-5	8.89344E-6	5.03381E-5	7.66875E-5	-3.23182E-5	-7.06464E-6	-3.09983E-5	7.80867E-4	7.80867E-4	7.80867E-4	1.51254E-3	1.42522E-3	1.45065E-3	1.39538E-3	1.07355E-3	1.39051E-3	1.27743E-3	1.48153E-3	1.19889E-3	1.15230E-3	1.32762E-3	1.06028E-3	1.23673E-3	1.16879E-3	1.17463E-3	1.08080E-3	9.75675E-4	9.77352E-4	1.16980E-3	1.17112E-3	1.12385E-3	9.63243E-4	9.23885E-4	1.02591E-3	9.00060E-4	1.06903E-3
6.58166E+2	-3.68583E-5	5.74608E-6	-1.34664E-4	-2.97358E-6	-8.75636E-6	-6.12373E-5	-1.72390E-5	-1.62221E-5	3.07651E-5	1.11027E-4	4.11277E-5	5.93040E-5	-2.20618E-5	-5.27416E-5	2.11675E-5	8.86968E-5	5.27992E-5	-3.41404E-5	1.19325E-6	-2.49317E-5	7.91874E-4	7.91874E-4	7.91874E-4	1.54676E-3	1.42869E-3	1.45687E-3	1.37517E-3	1.12924E-3	1.47986E-3	1.27815E-3	1.42546E-3	1.21221E-3	1.15396E-3	1.32782E-3	1.02351E-3	1.23557E-3	1.24960E-3	1.26797E-3	1.11912E-3	1.02674E-3	9.96803E-4	1.13204E-3	1.19767E-3	1.13739E-3	1.01964E-3	9.36694E-4	9.70593E-4	8.88331E-4	1.04234E-3
6.58763E+2	-1.36868E-4	4.64355E-5	-1.71337E-4	-1.17669E-5	3.32201E-5	-2.54273E-5	1.11011E-5	1.01531E-5	2.93183E-5	6.76426E-5	6.17968E-5	3.75639E-5	-2.28464E-5	-3.44269E-5	4.92414E-5	1.19263E-4	2.68254E-5	-5.34781E-5	-1.54238E-6	-3.48679E-5	7.96208E-4	7.96208E-4	7.96208E-4	1.57718E-3	1.32397E-3	1.37490E-3	1.32112E-3	1.20043E-3	1.50240E-3	1.24972E-3	1.33916E-3	1.23369E-3	1.18072E-3	1.26882E-3	1.02838E-3	1.22721E-3	1.24932E-3	1.25976E-3	1.10587E-3	1.02011E-3	9.65874E-4	1.08210E-3	1.20018E-3	1.12888E-3	1.03676E-3	9.58388E-4	9.32690E-4	8.86549E-4	9.43614E-4
6.59360E+2	-1.68333E-4	3.84529E-5	-1.46400E-4	-2.45336E-5	6.66308E-5	3.83169E-5	5.19554E-5	2.84883E-5	4.27447E-5	-1.01056E-6	5.24223E-5	5.38883E-5	-5.43355E-5	-9.82022E-6	6.62418E-5	5.98631E-5	-5.90337E-6	-5.78473E-5	-3.42747E-6	-2.73935E-5	7.93364E-4	7.93364E-4	7.93364E-4	1.58794E-3	1.27656E-3	1.37594E-3	1.31471E-3	1.29334E-3	1.45366E-3	1.24834E-3	1.21323E-3	1.26553E-3	1.18210E-3	1.22235E-3	1.05555E-3	1.23567E-3	1.24235E-3	1.20294E-3	1.08920E-3	1.01071E-3	1.06064E-3	1.03012E-3	1.18659E-3	1.09496E-3	1.04092E-3	9.63413E-4	9.16739E-4	8.84003E-4	8.72368E-4
6.59957E+2	-1.79947E-4	1.08111E-5	-6.70957E-5	-5.31584E-5	6.68331E-5	6.66411E-5	8.59120E-5	2.91031E-5	2.72232E-5	-2.93067E-5	2.59763E-5	6.90210E-5	-2.49550E-5	2.09936E-5	4.13585E-5	3.36152E-6	-4.27277E-7	-5.36164E-5	-1.58414E-5	-2.28871E-5	7.84015E-4	7.84015E-4	7.84015E-4	1.49974E-3	1.20973E-3	1.42475E-3	1.34683E-3	1.38444E-3	1.27008E-3	1.24396E-3	1.10770E-3	1.28583E-3	1.16497E-3	1.10137E-3	1.07382E-3	1.21096E-3	1.17493E-3	1.14150E-3	1.10697E-3	1.04468E-3	1.12072E-3	9.89719E-4	1.12585E-3	1.07448E-3	1.07779E-3	1.01649E-3	9.28679E-4	9.40947E-4	8.49325E-4
6.60555E+2	-1.28390E-4	1.28919E-6	3.09547E-5	-7.11997E-5	9.50733E-5	8.76499E-5	1.47583E-4	6.96371E-6	1.90997E-5	-4.79877E-5	8.95654E-6	6.17178E-6	-3.82125E-5	3.97449E-5	1.46911E-5	-6.35393E-5	-3.75265E-5	-2.98112E-5	-1.65463E-5	-2.49646E-5	7.73768E-4	7.73768E-4	7.73768E-4	1.39514E-3	1.21783E-3	1.50635E-3	1.36198E-3	1.35802E-3	1.22021E-3	1.30027E-3	1.06005E-3	1.31914E-3	1.11694E-3	9.56315E-4	1.13988E-3	1.21066E-3	1.11535E-3	1.09536E-3	1.13390E-3	1.06959E-3	1.16086E-3	1.03499E-3	1.03469E-3	1.03770E-3	1.08983E-3	1.03344E-3	9.26450E-4	9.50880E-4	8.54831E-4
6.61152E+2	-2.67389E-5	-3.11365E-5	7.97397E-5	-9.43433E-5	6.45002E-5	9.25224E-5	1.84492E-4	7.74474E-6	-1.47036E-6	-1.71998E-5	-3.81508E-5	-3.57360E-5	-1.30622E-5	4.14345E-5	1.31372E-5	-1.15671E-4	-5.09475E-5	-3.25013E-5	-1.10154E-5	-1.55980E-5	7.76317E-4	7.76317E-4	7.76317E-4	1.37898E-3	1.24538E-3	1.53641E-3	1.37278E-3	1.34895E-3	1.21622E-3	1.33145E-3	1.05794E-3	1.30689E-3	1.19033E-3	9.58594E-4	1.15933E-3	1.25629E-3	1.09210E-3	1.07066E-3	1.14086E-3	1.06479E-3	1.16246E-3	1.09279E-3	1.02947E-3	9.73114E-4	1.12341E-3	1.03387E-3	9.15131E-4	9.32285E-4	8.58279E-4
6.61749E+2	8.12890E-5	-1.66661E-5	9.49408E-5	-7.80805E-5	2.20634E-5	2.43622E-5	1.56436E-4	-2.29439E-6	-3.68982E-5	2.81888E-5	-1.00982E-4	-5.49310E-6	3.34368E-7	5.83921E-5	1.96686E-5	-1.54384E-4	-5.68804E-5	-2.02928E-5	-6.82198E-6	-6.88197E-6	7.89604E-4	7.89604E-4	7.89604E-4	1.51264E-3	1.22842E-3	1.54741E-3	1.41282E-3	1.27316E-3	1.18280E-3	1.26115E-3	1.00356E-3	1.24717E-3	1.31058E-3	1.10869E-3	1.20778E-3	1.26461E-3	1.06927E-3	1.08893E-3	1.18949E-3	1.08978E-3	1.15880E-3	1.11861E-3	1.06229E-3	9.53024E-4	1.15291E-3	1.00279E-3	9.56503E-4	9.37923E-4	8.60090E-4
6.62347E+2	1.53862E-4	-1.83225E-6	1.03398E-4	-2.85903E-5	1.58448E-5	-2.31179E-5	1.14505E-4	-3.35208E-6	-5.62392E-5	-1.29731E-6	-1.29027E-4	3.61435E-5	-3.77722E-5	7.90927E-5	1.97583E-5	-1.22937E-4	-3.47996E-5	-3.67703E-5	-2.90262E-5	-1.78435E-5	7.83245E-4	7.83245E-4	7.83245E-4	1.49887E-3	1.19915E-3	1.53364E-3	1.40752E-3	1.20426E-3	1.11405E-3	1.23184E-3	1.04536E-3	1.23193E-3	1.32817E-3	1.22803E-3	1.23990E-3	1.25100E-3	1.03448E-3	1.04147E-3	1.20215E-3	1.06369E-3	1.12362E-3	1.08674E-3	1.01535E-3	9.13988E-4	1.12897E-3	9.55288E-4	1.02286E-3	9.71330E-4	8.67200E-4
6.62945E+2	1.85695E-4	1.44230E-6	1.09491E-4	-7.16381E-6	-5.52598E-5	-3.34461E-5	6.74035E-5	-5.21201E-6	-8.89244E-5	-4.52508E-6	-9.64886E-5	5.19901E-5	-3.84266E-5	6.07632E-5	2.44959E-5	-9.47858E-5	-2.23432E-6	-2.66078E-5	-2.73937E-5	-2.08134E-5	7.82315E-4	7.82315E-4	7.82315E-4	1.43050E-3	1.20554E-3	1.57882E-3	1.35524E-3	1.29816E-3	1.13571E-3	1.20179E-3	1.17253E-3	1.32473E-3	1.36990E-3	1.34195E-3	1.26401E-3	1.22467E-3	1.00540E-3	1.06866E-3	1.20560E-3	1.04733E-3	1.09988E-3	1.05487E-3	9.80561E-4	8.90793E-4	1.11320E-3	9.24719E-4	1.07965E-3	9.85772E-4	9.26293E-4
6.63542E+2	1.62761E-4	-1.80250E-5	7.96571E-5	7.86219E-6	-7.88766E-5	-8.78460E-5	2.79638E-5	-2.90062E-5	-9.12018E-5	3.05146E-5	-5.09536E-5	6.32663E-5	3.06506E-5	6.37302E-5	1.38958E-5	-1.01514E-4	1.10150E-5	-7.26673E-6	-1.74360E-5	-9.19060E-6	7.91583E-4	7.91583E-4	7.91583E-4	1.31238E-3	1.31446E-3	1.54142E-3	1.29804E-3	1.40470E-3	1.18686E-3	1.28627E-3	1.30262E-3	1.42466E-3	1.43305E-3	1.41705E-3	1.29713E-3	1.22462E-3	1.09589E-3	1.10364E-3	1.21183E-3	1.03152E-3	1.07458E-3	1.07027E-3	9.70928E-4	9.07353E-4	1.11588E-3	9.02983E-4	1.09854E-3	9.69850E-4	1.02069E-3
6.64140E+2	7.98893E-5	1.59335E-5	2.28554E-5	3.36632E-5	-8.92834E-5	-1.13092E-4	-1.29949E-5	-9.64296E-6	-8.81714E-5	3.66141E-5	-3.04926E-5	2.18864E-5	7.69373E-5	3.04973E-5	-1.76558E-5	-1.63938E-5	1.50316E-5	3.16192E-5	4.92775E-6	7.87169E-6	8.10880E-4	8.10880E-4	8.10880E-4	1.20732E-3	1.36520E-3	1.45564E-3	1.32114E-3	1.40567E-3	1.25315E-3	1.36698E-3	1.35442E-3	1.49398E-3	1.49686E-3	1.42999E-3	1.32600E-3	1.19241E-3	1.23966E-3	1.15625E-3	1.24115E-3	1.04149E-3	1.08634E-3	1.10748E-3	9.91225E-4	1.02008E-3	1.10985E-3	9.00555E-4	1.11441E-3	1.01109E-3	1.06326E-3
6.64737E+2	-7.10727E-6	8.01810E-5	-2.66726E-6	5.35449E-5	-8.82425E-5	-1.32041E-4	-3.82500E-8	-4.13251E-7	-6.65424E-5	3.69408E-5	2.37876E-6	-6.99634E-5	6.54099E-5	1.02298E-5	-9.88328E-6	-1.61025E-6	6.99669E-5	3.97999E-5	3.99476E-6	1.60618E-5	8.00000E-4	8.00000E-4	8.00000E-4	1.20577E-3	1.37226E-3	1.36013E-3	1.33207E-3	1.42388E-3	1.25158E-3	1.34494E-3	1.43291E-3	1.47906E-3	1.46163E-3	1.47756E-3	1.33229E-3	1.16368E-3	1.30987E-3	1.20112E-3	1.23924E-3	1.05290E-3	1.09162E-3	1.08498E-3	9.83508E-4	1.09385E-3	1.04245E-3	9.49469E-4	1.11635E-3	1.04176E-3	1.04254E-3
6.65335E+2	-2.49440E-5	7.38786E-5	7.92754E-6	6.10978E-5	-1.09118E-4	-1.23894E-4	-5.77327E-6	-9.22422E-6	-5.19386E-5	3.13261E-6	1.29055E-5	-6.45655E-5	9.78463E-5	-2.22360E-5	-2.62060E-5	2.26363E-5	1.06178E-4	4.59880E-5	-3.80530E-6	1.01135E-5	7.70371E-4	7.70371E-4	7.70371E-4	1.26861E-3	1.37240E-3	1.27974E-3	1.32845E-3	1.45481E-3	1.26313E-3	1.31682E-3	1.38239E-3	1.43381E-3	1.43226E-3	1.44798E-3	1.31187E-3	1.19736E-3	1.32373E-3	1.22739E-3	1.16968E-3	1.07274E-3	1.12704E-3	1.06241E-3	1.01926E-3	1.11746E-3	9.71112E-4	1.01527E-3	1.07849E-3	1.02311E-3	1.00639E-3
6.65933E+2	-3.04886E-5	7.36940E-5	7.36180E-5	3.88798E-5	-9.29581E-5	-1.01600E-4	-3.41705E-5	-1.22350E-5	-7.83115E-5	1.29884E-5	-6.84314E-6	-3.20905E-5	8.39287E-5	-3.48195E-5	-5.39550E-5	2.36991E-5	1.15053E-4	5.72554E-5	-8.52710E-6	6.88254E-6	7.47501E-4	7.47501E-4	7.47501E-4	1.24627E-3	1.34690E-3	1.23735E-3	1.34368E-3	1.47613E-3	1.31998E-3	1.29670E-3	1.24036E-3	1.35403E-3	1.41220E-3	1.38806E-3	1.30921E-3	1.16714E-3	1.35260E-3	1.25132E-3	1.09574E-3	1.11618E-3	1.18817E-3	1.09182E-3	1.02314E-3	1.11226E-3	9.47227E-4	1.01743E-3	1.02052E-3	9.96064E-4	9.52434E-4
6.66531E+2	-2.52174E-5	9.04765E-5	5.56900E-5	-1.00641E-5	-4.55516E-5	-6.50517E-5	-3.00462E-5	-6.02659E-5	-7.88981E-5	4.96973E-5	-3.28841E-6	-1.97617E-5	3.63789E-5	-6.33638E-5	-7.64342E-5	4.70554E-5	1.36561E-4	5.74569E-5	-4.14037E-6	8.76707E-6	7.42707E-4	7.42707E-4	7.42707E-4	1.29733E-3	1.36551E-3	1.24894E-3	1.35510E-3	1.43091E-3	1.29872E-3	1.32637E-3	1.13318E-3	1.24089E-3	1.36895E-3	1.31670E-3	1.28978E-3	1.13679E-3	1.36298E-3	1.22584E-3	1.06656E-3	1.17115E-3	1.19124E-3	1.11348E-3	1.01282E-3	1.11412E-3	9.23465E-4	1.00780E-3	9.59406E-4	9.60848E-4	9.12161E-4
6.67129E+2	-4.94632E-5	9.88388E-5	3.27839E-5	-2.30475E-5	-3.58408E-5	-1.56028E-5	-4.16236E-5	-1.04165E-4	-4.64863E-5	5.01381E-5	4.13345E-5	3.31729E-6	1.06809E-5	-4.76583E-5	-6.51985E-5	3.62777E-5	1.23248E-4	2.25624E-5	5.04521E-6	4.85922E-6	7.58029E-4	7.58029E-4	7.58029E-4	1.36089E-3	1.39831E-3	1.31799E-3	1.40389E-3	1.37394E-3	1.29355E-3	1.32715E-3	1.13518E-3	1.19154E-3	1.29592E-3	1.29899E-3	1.29712E-3	1.19828E-3	1.33602E-3	1.17590E-3	1.06856E-3	1.17290E-3	1.19746E-3	1.11607E-3	1.01630E-3	1.14804E-3	9.56193E-4	1.00647E-3	9.35572E-4	8.99115E-4	9.09806E-4
6.67727E+2	-2.08120E-5	9.44890E-5	1.15205E-6	-3.58133E-5	-6.67061E-6	6.85780E-6	-6.32081E-5	-9.93966E-5	-1.47633E-5	1.37915E-5	7.02840E-5	7.88257E-5	-4.65909E-5	2.54099E-6	-6.93919E-5	4.93770E-5	3.85144E-5	-8.53053E-6	4.29191E-6	5.05288E-6	7.60892E-4	7.60892E-4	7.60892E-4	1.50048E-3	1.38760E-3	1.32346E-3	1.39038E-3	1.44352E-3	1.29779E-3	1.26608E-3	1.12577E-3	1.19139E-3	1.26909E-3	1.32776E-3	1.26208E-3	1.29235E-3	1.29522E-3	1.16905E-3	1.09618E-3	1.12363E-3	1.19356E-3	1.09161E-3	1.04543E-3	1.16241E-3	1.01578E-3	1.02301E-3	9.11911E-4	9.12965E-4	9.16653E-4
6.68325E+2	1.64447E-5	5.41558E-5	-2.13164E-5	-8.17403E-6	-1.28148E-5	5.46327E-5	-9.52245E-5	-5.63126E-5	1.11290E-5	-4.35912E-5	6.13414E-5	1.12437E-4	-8.53301E-5	2.27214E-5	-8.34482E-5	1.02659E-4	-1.61026E-5	-2.21333E-5	5.04629E-6	3.88035E-6	7.51500E-4	7.51500E-4	7.51500E-4	1.55289E-3	1.31193E-3	1.38862E-3	1.40434E-3	1.46479E-3	1.25390E-3	1.23282E-3	1.13127E-3	1.21057E-3	1.21547E-3	1.35530E-3	1.24455E-3	1.30141E-3	1.24685E-3	1.16316E-3	1.11713E-3	1.06717E-3	1.13630E-3	1.04748E-3	1.04121E-3	1.09765E-3	1.03198E-3	1.03705E-3	8.98276E-4	9.25773E-4	8.96491E-4
6.68923E+2	1.14481E-4	1.32521E-5	-3.93300E-5	-2.58840E-5	-2.23313E-5	8.77005E-5	-8.57086E-5	-4.32447E-5	2.62251E-5	-6.13514E-5	5.36761E-5	7.37466E-5	-7.43174E-5	5.98626E-5	-7.25736E-5	7.13488E-5	-2.97497E-5	-4.19328E-5	3.22027E-7	-4.19064E-6	7.34640E-4	7.34640E-4	7.34640E-4	1.56297E-3	1.24887E-3	1.42339E-3	1.36859E-3	1.52068E-3	1.22983E-3	1.23965E-3	1.15180E-3	1.19727E-3	1.16433E-3	1.36536E-3	1.21561E-3	1.32338E-3	1.19512E-3	1.15568E-3	1.12758E-3	1.07200E-3	1.08626E-3	9.86507E-4	1.01962E-3	1.03463E-3	1.04135E-3	1.05094E-3	8.99148E-4	9.31638E-4	8.70186E-4
6.69521E+2	1.52210E-4	-9.40680E-6	-5.33789E-5	-3.39718E-5	-2.79130E-5	9.46468E-5	-5.55239E-5	2.83668E-6	5.22646E-5	-7.77779E-5	4.82398E-5	7.43149E-6	-8.43836E-5	6.76150E-5	-3.01339E-5	3.89962E-5	-6.31915E-5	-4.01905E-5	5.46757E-6	6.16354E-6	7.39935E-4	7.39935E-4	7.39935E-4	1.54508E-3	1.28769E-3	1.41012E-3	1.35490E-3	1.54409E-3	1.23945E-3	1.26241E-3	1.22893E-3	1.21920E-3	1.15265E-3	1.34958E-3	1.23728E-3	1.29844E-3	1.19321E-3	1.22500E-3	1.17059E-3	1.10444E-3	1.05443E-3	9.79219E-4	9.86432E-4	1.02783E-3	1.08472E-3	1.05042E-3	9.34327E-4	9.87647E-4	9.01544E-4
6.70119E+2	1.28773E-4	-2.32915E-5	-6.92157E-5	-1.64676E-5	5.77700E-6	5.08972E-5	-2.53615E-5	3.96384E-5	8.45996E-5	-8.36274E-5	7.26428E-5	-3.17983E-5	-8.68194E-5	5.29252E-5	7.34597E-6	-2.18905E-5	-9.14573E-5	-2.25795E-5	1.25109E-5	1.73988E-5	7.46758E-4	7.46758E-4	7.46758E-4	1.46994E-3	1.30831E-3	1.44922E-3	1.37478E-3	1.52890E-3	1.21969E-3	1.29297E-3	1.28351E-3	1.28975E-3	1.13414E-3	1.26391E-3	1.26064E-3	1.23488E-3	1.16462E-3	1.23629E-3	1.23011E-3	1.11584E-3	1.08271E-3	1.01084E-3	9.68196E-4	1.06221E-3	1.10092E-3	1.04153E-3	9.58631E-4	9.92453E-4	9.16015E-4
6.70717E+2	1.23743E-4	-1.39202E-6	-7.50535E-5	-1.07198E-5	1.27787E-5	9.05776E-6	-2.51515E-5	9.59310E-5	9.48780E-5	-9.90130E-5	8.81711E-5	-8.87722E-5	-5.51269E-5	5.26539E-5	4.44030E-5	-8.09414E-5	-8.68993E-5	-2.41236E-5	1.30317E-5	1.25447E-5	7.31399E-4	7.31399E-4	7.31399E-4	1.45882E-3	1.28126E-3	1.40667E-3	1.36453E-3	1.54063E-3	1.23703E-3	1.35137E-3	1.35511E-3	1.36909E-3	1.17373E-3	1.25131E-3	1.26825E-3	1.20750E-3	1.13133E-3	1.24221E-3	1.30089E-3	1.14339E-3	1.08341E-3	1.05433E-3	9.57412E-4	1.08661E-3	1.02492E-3	1.02115E-3	9.70190E-4	9.79305E-4	9.40344E-4
6.71315E+2	1.07925E-4	-7.73667E-6	-8.48964E-5	3.69099E-6	3.66690E-5	-2.01773E-5	-5.00964E-5	9.39074E-5	1.27149E-4	-9.08593E-5	7.64459E-5	-1.38968E-4	-4.11637E-5	3.44400E-6	9.92862E-5	-9.21392E-5	-4.50246E-5	4.43097E-6	9.88181E-6	8.23086E-6	7.06027E-4	7.06027E-4	7.06027E-4	1.44574E-3	1.31155E-3	1.32466E-3	1.28079E-3	1.49838E-3	1.28318E-3	1.36564E-3	1.33896E-3	1.36078E-3	1.20168E-3	1.20020E-3	1.23259E-3	1.19933E-3	1.17577E-3	1.27768E-3	1.23963E-3	1.18124E-3	1.07507E-3	1.10292E-3	9.74583E-4	1.09724E-3	9.35797E-4	9.91824E-4	9.52134E-4	9.82694E-4	9.66816E-4
6.71913E+2	6.43887E-5	-9.97853E-6	-5.34649E-5	1.26626E-5	7.67173E-5	-4.35673E-5	-3.10628E-5	1.02354E-4	1.15207E-4	-6.34756E-5	4.50754E-5	-1.71312E-4	-8.92716E-5	3.06199E-6	1.07837E-4	-8.64507E-5	-1.69143E-5	2.16843E-5	9.33576E-6	7.17284E-6	6.88821E-4	6.88821E-4	6.88821E-4	1.40303E-3	1.39797E-3	1.31490E-3	1.19486E-3	1.35340E-3	1.35059E-3	1.38533E-3	1.25191E-3	1.34057E-3	1.22939E-3	1.12940E-3	1.19362E-3	1.15829E-3	1.20024E-3	1.28785E-3	1.18662E-3	1.18799E-3	1.08305E-3	1.13264E-3	9.70015E-4	1.10260E-3	9.05959E-4	9.60762E-4	9.41969E-4	9.81904E-4	9.89457E-4
6.72512E+2	-1.34568E-5	-2.04965E-5	-5.13522E-5	1.46300E-5	1.30836E-4	-4.49015E-5	1.91428E-5	5.69572E-5	1.06045E-4	6.42633E-6	-1.12369E-5	-1.77134E-4	-8.79787E-5	7.29829E-6	1.02041E-4	-7.71821E-5	3.83144E-6	1.90988E-5	7.99926E-6	9.43220E-6	7.01510E-4	7.01510E-4	7.01510E-4	1.37904E-3	1.41939E-3	1.33415E-3	1.19765E-3	1.22050E-3	1.44700E-3	1.41823E-3	1.24379E-3	1.31142E-3	1.29155E-3	1.07065E-3	1.17823E-3	1.12488E-3	1.19841E-3	1.27143E-3	1.17395E-3	1.16475E-3	1.11629E-3	1.16521E-3	9.86607E-4	1.11678E-3	8.85024E-4	9.26599E-4	9.69245E-4	9.68747E-4	9.75566E-4
6.73110E+2	-6.97326E-5	-1.24029E-5	-3.98408E-5	-6.46510E-6	1.67820E-4	-5.04104E-5	6.41041E-5	9.68927E-6	4.47199E-5	3.26004E-5	-1.21169E-5	-1.21309E-4	-7.26795E-5	1.15132E-5	8.59173E-5	-9.84395E-5	2.79675E-5	2.88985E-5	9.26460E-8	1.00733E-5	7.34820E-4	7.34820E-4	7.34820E-4	1.32581E-3	1.44784E-3	1.37711E-3	1.27129E-3	1.16763E-3	1.47133E-3	1.43739E-3	1.25788E-3	1.36146E-3	1.38611E-3	1.02069E-3	1.15390E-3	1.18667E-3	1.16006E-3	1.22142E-3	1.21137E-3	1.15557E-3	1.08918E-3	1.20214E-3	1.01889E-3	1.13103E-3	8.77041E-4	9.16667E-4	9.77659E-4	9.74296E-4	9.78463E-4
6.73708E+2	-1.15542E-4	-9.22517E-6	-5.54680E-5	4.81618E-6	1.71279E-4	-2.76393E-5	6.46744E-5	3.08840E-5	-5.03437E-6	4.26934E-5	-4.21427E-5	-5.71940E-5	-7.21253E-5	1.24768E-5	4.89221E-5	-6.97224E-5	4.89521E-5	3.56358E-5	-1.68468E-5	1.06069E-5	7.71122E-4	7.71122E-4	7.71122E-4	1.24146E-3	1.43848E-3	1.37736E-3	1.28166E-3	1.16930E-3	1.50193E-3	1.47896E-3	1.29427E-3	1.41660E-3	1.37401E-3	1.02460E-3	1.14138E-3	1.24887E-3	1.11166E-3	1.15662E-3	1.23813E-3	1.18000E-3	1.04475E-3	1.27336E-3	1.05686E-3	1.12896E-3	9.15272E-4	9.39414E-4	9.29865E-4	9.81903E-4	9.99345E-4
6.74307E+2	-8.69767E-5	-1.07329E-5	-4.69744E-5	-2.65342E-5	1.28750E-4	1.94909E-5	5.46964E-5	4.97186E-5	1.60890E-5	5.15849E-6	-7.50882E-5	-3.05870E-5	-8.68997E-5	1.95929E-5	3.19834E-5	-2.99741E-5	4.06900E-5	3.03044E-5	-9.98489E-6	7.27740E-6	7.98512E-4	7.98512E-4	7.98512E-4	1.17174E-3	1.43111E-3	1.36020E-3	1.21896E-3	1.19900E-3	1.52393E-3	1.49312E-3	1.27308E-3	1.36420E-3	1.27235E-3	1.06550E-3	1.13572E-3	1.33217E-3	1.16752E-3	1.12639E-3	1.18516E-3	1.14631E-3	1.02100E-3	1.27110E-3	1.10045E-3	1.12277E-3	9.68382E-4	9.88522E-4	8.76231E-4	9.59885E-4	1.02639E-3
6.74905E+2	-7.12646E-5	-3.44533E-5	-1.79331E-5	-4.86197E-5	1.16916E-4	2.81407E-5	5.41745E-5	4.74178E-5	6.45274E-6	-4.98796E-5	-5.81452E-5	1.47884E-5	-8.09341E-5	4.96337E-5	-8.74254E-6	1.38634E-5	1.74722E-5	1.26595E-5	3.61688E-6	4.83682E-6	8.04634E-4	8.04634E-4	8.04634E-4	1.11716E-3	1.38883E-3	1.32130E-3	1.17579E-3	1.22318E-3	1.52804E-3	1.46076E-3	1.19178E-3	1.32421E-3	1.28358E-3	1.12243E-3	1.16479E-3	1.37231E-3	1.19130E-3	1.03789E-3	1.14205E-3	1.07905E-3	1.02785E-3	1.22249E-3	1.12384E-3	1.07818E-3	1.00451E-3	1.02983E-3	8.58659E-4	9.60241E-4	1.03132E-3
6.75504E+2	-6.08177E-5	-1.81107E-5	9.45496E-6	-1.63388E-5	9.44729E-5	2.36363E-5	1.85095E-5	8.52304E-5	-3.86242E-6	-8.07208E-5	-6.43926E-5	3.69967E-5	-9.86150E-5	7.15490E-5	-3.18711E-5	1.88755E-5	1.23218E-5	-5.90932E-6	4.70318E-6	4.88817E-6	7.98466E-4	7.98466E-4	7.98466E-4	1.19156E-3	1.28168E-3	1.33520E-3	1.15621E-3	1.22221E-3	1.44912E-3	1.35318E-3	1.11872E-3	1.32294E-3	1.27527E-3	1.14286E-3	1.13303E-3	1.34685E-3	1.19972E-3	9.93112E-4	1.14764E-3	1.05740E-3	1.04494E-3	1.10767E-3	1.13432E-3	1.01604E-3	1.05156E-3	1.05097E-3	8.64823E-4	9.56159E-4	9.76873E-4
6.76103E+2	-2.00220E-5	1.51971E-5	2.87084E-5	-3.65290E-6	6.21986E-5	4.10207E-5	-1.82831E-5	1.06762E-4	-2.63957E-5	-6.42277E-5	-6.28987E-5	4.85883E-5	-4.53677E-5	2.57855E-5	-8.18566E-6	-4.00620E-5	3.25273E-6	-3.39443E-5	-5.84179E-6	-2.63196E-6	7.71762E-4	7.71762E-4	7.71762E-4	1.30214E-3	1.19655E-3	1.31674E-3	1.21710E-3	1.28038E-3	1.32491E-3	1.35465E-3	1.11440E-3	1.34187E-3	1.25142E-3	1.16325E-3	1.15473E-3	1.30652E-3	1.20708E-3	9.60046E-4	1.11081E-3	1.06259E-3	1.06668E-3	1.04457E-3	1.15325E-3	9.91846E-4	1.11494E-3	1.05146E-3	8.79382E-4	9.31303E-4	9.51471E-4
6.76701E+2	-3.24207E-5	7.51577E-6	5.82079E-5	1.64204E-5	3.38598E-5	3.73687E-5	-6.32446E-5	1.10763E-4	-1.76533E-5	-6.19167E-5	-1.57984E-5	2.71880E-5	5.58630E-5	-1.83033E-5	1.70774E-5	-7.00633E-5	-3.20708E-5	-4.48203E-5	-5.25876E-6	-2.71385E-6	7.54508E-4	7.54508E-4	7.54508E-4	1.31942E-3	1.23572E-3	1.32557E-3	1.29520E-3	1.36716E-3	1.32110E-3	1.35149E-3	1.15022E-3	1.31792E-3	1.20855E-3	1.26982E-3	1.17475E-3	1.33963E-3	1.23703E-3	9.91148E-4	1.10498E-3	1.05610E-3	1.08377E-3	1.03526E-3	1.17462E-3	1.01591E-3	1.16387E-3	1.05510E-3	9.42041E-4	8.68083E-4	9.68943E-4
6.77300E+2	-3.86852E-5	1.32048E-5	8.50071E-5	1.74367E-5	3.53821E-6	-1.47991E-5	-2.87976E-5	9.93226E-5	-1.16592E-5	-7.86736E-5	2.95324E-6	1.25719E-5	1.19695E-4	-1.63900E-5	5.17015E-6	-6.61171E-5	-5.98934E-5	-4.12241E-5	2.80324E-6	-5.46344E-6	7.50938E-4	7.50938E-4	7.50938E-4	1.31490E-3	1.29402E-3	1.29523E-3	1.31035E-3	1.38296E-3	1.35334E-3	1.30101E-3	1.18650E-3	1.24330E-3	1.15190E-3	1.38314E-3	1.14339E-3	1.26414E-3	1.24593E-3	1.07848E-3	1.09338E-3	1.04695E-3	1.08743E-3	1.05785E-3	1.18343E-3	1.06444E-3	1.14658E-3	1.03127E-3	1.00572E-3	8.38169E-4	9.94987E-4
6.77899E+2	-4.33104E-5	4.73439E-5	1.11006E-4	4.70529E-5	-4.28364E-5	9.71101E-6	1.79828E-5	2.40636E-5	-5.14355E-6	-2.56579E-5	4.76109E-5	-3.28947E-5	1.37954E-4	-7.38295E-5	-3.69296E-5	-9.10230E-5	-6.17009E-5	-2.14781E-5	3.61219E-6	-1.15334E-5	7.62036E-4	7.62036E-4	7.62036E-4	1.44261E-3	1.33045E-3	1.26652E-3	1.34126E-3	1.35592E-3	1.39779E-3	1.29172E-3	1.18591E-3	1.22384E-3	1.17412E-3	1.38702E-3	1.12726E-3	1.16433E-3	1.27802E-3	1.14163E-3	1.03390E-3	1.01814E-3	1.09822E-3	1.08016E-3	1.17200E-3	1.09951E-3	1.13806E-3	9.51898E-4	1.01475E-3	8.38029E-4	1.01467E-3
6.78497E+2	-8.34064E-5	5.22272E-5	1.02227E-4	7.41508E-5	-3.32893E-5	2.01088E-5	6.16821E-5	-4.46121E-5	8.74399E-6	3.17316E-5	7.66068E-5	-3.51652E-5	1.36432E-4	-1.22011E-4	-9.72501E-5	-1.16395E-4	-3.03423E-5	4.95106E-6	-9.45833E-7	-5.44475E-6	7.73357E-4	7.73357E-4	7.73357E-4	1.50707E-3	1.35437E-3	1.24572E-3	1.39490E-3	1.31203E-3	1.40334E-3	1.29661E-3	1.22511E-3	1.23093E-3	1.18715E-3	1.36914E-3	1.18008E-3	1.06971E-3	1.26938E-3	1.16517E-3	1.04408E-3	9.98620E-4	1.07023E-3	1.07892E-3	1.16348E-3	1.08617E-3	1.12026E-3	9.07202E-4	9.95504E-4	8.81126E-4	1.00197E-3
6.79096E+2	-9.13148E-5	2.96843E-5	1.25136E-4	8.97284E-5	-8.47907E-6	2.42554E-5	6.80917E-5	-1.01150E-4	8.10467E-6	3.88512E-5	7.42696E-5	9.72865E-6	1.01991E-4	-1.00850E-4	-1.32199E-4	-1.19143E-4	-2.72308E-5	1.62915E-5	-7.95108E-6	2.18477E-6	7.83155E-4	7.83155E-4	7.83155E-4	1.47617E-3	1.45539E-3	1.29324E-3	1.44804E-3	1.30108E-3	1.38668E-3	1.32769E-3	1.30132E-3	1.23459E-3	1.21758E-3	1.30690E-3	1.22304E-3	1.05997E-3	1.23341E-3	1.17039E-3	1.07898E-3	1.00816E-3	1.07663E-3	1.10844E-3	1.13093E-3	1.08111E-3	1.10227E-3	9.33421E-4	9.68933E-4	9.36064E-4	9.70505E-4
6.79695E+2	-1.34029E-5	-1.96197E-5	1.19930E-4	6.39146E-5	-1.04732E-6	1.63381E-5	7.04914E-5	-1.10094E-4	2.11200E-5	2.22799E-5	7.94961E-5	4.41432E-5	3.23466E-5	-8.31487E-5	-1.37896E-4	-7.83518E-5	-4.60719E-5	2.76938E-5	-1.77298E-5	9.60834E-6	7.83449E-4	7.83449E-4	7.83449E-4	1.39227E-3	1.48757E-3	1.31733E-3	1.52788E-3	1.33930E-3	1.47042E-3	1.31372E-3	1.33467E-3	1.19415E-3	1.21143E-3	1.20444E-3	1.22063E-3	1.05727E-3	1.16057E-3	1.16691E-3	1.06947E-3	1.01560E-3	1.14981E-3	1.11773E-3	1.09335E-3	1.10995E-3	1.10657E-3	9.55899E-4	9.55476E-4	9.53915E-4	9.13488E-4
6.80294E+2	5.09357E-5	-6.16593E-5	1.08953E-4	5.98513E-5	-1.79242E-5	3.83452E-5	7.64345E-5	-1.04872E-4	4.20671E-5	-8.09469E-6	2.32339E-5	8.38572E-5	1.35493E-5	-5.77515E-5	-1.61377E-4	-5.67145E-5	-5.10628E-5	2.27059E-5	-4.38385E-6	3.90677E-6	7.74700E-4	7.74700E-4	7.74700E-4	1.28438E-3	1.47907E-3	1.30695E-3	1.53137E-3	1.33541E-3	1.50248E-3	1.32495E-3	1.34548E-3	1.17932E-3	1.18063E-3	1.14210E-3	1.23905E-3	1.04851E-3	1.11137E-3	1.19286E-3	1.06374E-3	1.03318E-3	1.19366E-3	1.10044E-3	1.10006E-3	1.10406E-3	1.07638E-3	9.41344E-4	9.46069E-4	9.46344E-4	8.96496E-4
6.80893E+2	1.01709E-4	-7.87239E-5	9.03325E-5	3.38540E-5	-3.79307E-5	7.47592E-5	5.59760E-5	-1.01479E-4	6.23327E-6	-9.76601E-6	-1.66117E-5	7.88820E-5	1.50149E-5	-1.66177E-5	-1.63610E-4	-2.69632E-5	-2.14995E-5	4.70134E-6	1.17450E-5	-5.45017E-9	7.64763E-4	7.64763E-4	7.64763E-4	1.26943E-3	1.40443E-3	1.37918E-3	1.40444E-3	1.33136E-3	1.44752E-3	1.37380E-3	1.33589E-3	1.23944E-3	1.24472E-3	1.05024E-3	1.28415E-3	1.05163E-3	1.08249E-3	1.18205E-3	1.09535E-3	1.05998E-3	1.21191E-3	1.02225E-3	1.07754E-3	1.13937E-3	1.05449E-3	9.59212E-4	9.63370E-4	9.67140E-4	9.03023E-4
6.81492E+2	1.56209E-4	-9.22482E-5	4.94951E-5	1.18626E-5	-6.15114E-5	8.14358E-5	-1.07795E-5	-7.53069E-5	-1.93561E-5	1.44504E-6	-2.78218E-5	8.72786E-5	-9.00554E-6	2.49351E-5	-1.32487E-4	2.48681E-5	-1.16994E-5	-1.91691E-5	2.09503E-5	9.05064E-7	7.35829E-4	7.35829E-4	7.35829E-4	1.33462E-3	1.43953E-3	1.41764E-3	1.35198E-3	1.37911E-3	1.37550E-3	1.40355E-3	1.36195E-3	1.24785E-3	1.34089E-3	1.03115E-3	1.28502E-3	1.07785E-3	1.05428E-3	1.14998E-3	1.14063E-3	1.09699E-3	1.22634E-3	9.35366E-4	1.08507E-3	1.13035E-3	1.06035E-3	9.87057E-4	9.93913E-4	1.01619E-3	9.27723E-4
6.82091E+2	2.11885E-4	-9.62310E-5	1.80078E-5	-2.62732E-5	-8.16137E-5	8.21760E-5	-6.23025E-5	-3.90776E-5	-1.29268E-5	2.71638E-7	-3.53888E-5	2.50725E-5	-1.13628E-5	7.57632E-5	-8.07487E-5	4.33957E-5	1.29491E-5	-2.19974E-5	1.12421E-5	-1.28408E-5	7.07164E-4	7.07164E-4	7.07164E-4	1.32477E-3	1.40570E-3	1.40457E-3	1.33421E-3	1.48299E-3	1.35490E-3	1.43010E-3	1.41386E-3	1.27274E-3	1.40834E-3	1.04312E-3	1.29678E-3	1.10672E-3	1.04557E-3	1.15443E-3	1.16999E-3	1.15554E-3	1.18026E-3	8.88469E-4	1.11767E-3	1.03838E-3	1.08813E-3	1.02580E-3	1.01086E-3	1.03622E-3	9.51208E-4
6.82690E+2	3.06001E-4	-9.50477E-5	-1.37802E-6	-6.87332E-5	-1.05677E-4	6.71301E-5	-4.43716E-5	-4.11686E-6	-2.20508E-5	4.90621E-5	-2.65726E-5	-6.28115E-5	-2.69526E-5	8.02403E-5	-2.71936E-5	2.78333E-5	1.71709E-5	-2.42757E-5	-1.11404E-6	-3.71430E-5	6.72358E-4	6.72358E-4	6.72358E-4	1.29528E-3	1.40456E-3	1.45111E-3	1.30023E-3	1.47849E-3	1.34181E-3	1.39807E-3	1.38298E-3	1.27227E-3	1.43061E-3	1.05690E-3	1.28278E-3	1.14034E-3	1.10781E-3	1.15538E-3	1.17631E-3	1.19793E-3	1.12660E-3	8.93807E-4	1.13812E-3	9.91157E-4	1.08723E-3	1.03805E-3	1.02534E-3	1.04481E-3	9.50232E-4
6.83290E+2	3.06323E-4	-5.67175E-5	-3.29950E-5	-7.96421E-5	-8.04850E-5	5.82681E-5	-3.17461E-5	3.72745E-5	-3.97926E-5	9.39178E-5	8.85228E-6	-1.30223E-4	-5.56826E-5	2.50192E-5	3.68865E-5	-1.79140E-5	2.08845E-5	-1.29863E-5	-9.26256E-6	-3.99796E-5	6.61882E-4	6.61882E-4	6.61882E-4	1.30238E-3	1.41646E-3	1.51932E-3	1.22191E-3	1.43932E-3	1.30962E-3	1.32572E-3	1.33751E-3	1.27277E-3	1.42304E-3	1.15804E-3	1.20722E-3	1.18973E-3	1.18178E-3	1.15241E-3	1.21740E-3	1.19202E-3	1.04622E-3	9.13172E-4	1.11631E-3	1.00146E-3	1.06481E-3	1.01116E-3	1.02818E-3	1.03588E-3	9.51115E-4
6.83889E+2	2.38892E-4	-8.04655E-7	-8.24571E-5	-5.90184E-5	-4.13144E-5	8.47916E-5	-1.23590E-5	4.99325E-5	-2.80301E-5	1.39594E-4	4.17740E-5	-1.88460E-4	-1.14209E-4	-8.02625E-6	4.12580E-5	-4.10914E-5	4.67837E-5	-1.10181E-5	-1.44289E-5	-4.18074E-5	6.61082E-4	6.61082E-4	6.61082E-4	1.33330E-3	1.39861E-3	1.51513E-3	1.18474E-3	1.38197E-3	1.25540E-3	1.27702E-3	1.28753E-3	1.28170E-3	1.35568E-3	1.26373E-3	1.12255E-3	1.17751E-3	1.20015E-3	1.17263E-3	1.24951E-3	1.17796E-3	9.78679E-4	9.88483E-4	1.06304E-3	1.01653E-3	1.04499E-3	9.82235E-4	1.01148E-3	1.01412E-3	9.71414E-4
6.84488E+2	2.03764E-4	1.36296E-5	-8.34569E-5	-2.33177E-5	-1.78810E-5	6.81250E-5	4.77410E-5	2.48560E-5	-1.49531E-5	1.35266E-4	5.37197E-5	-2.01103E-4	-1.68687E-4	-3.91370E-5	4.05403E-5	-4.97005E-5	5.71625E-5	-2.16970E-6	-8.43341E-6	-3.59641E-5	6.60819E-4	6.60819E-4	6.60819E-4	1.33929E-3	1.38765E-3	1.51569E-3	1.15820E-3	1.32792E-3	1.21116E-3	1.15082E-3	1.19211E-3	1.30340E-3	1.28663E-3	1.32409E-3	1.10342E-3	1.15972E-3	1.19911E-3	1.17095E-3	1.26196E-3	1.11820E-3	9.59735E-4	1.02692E-3	1.00038E-3	1.00320E-3	1.04545E-3	9.98226E-4	9.99767E-4	1.00530E-3	9.61576E-4
6.85087E+2	1.90472E-4	5.65793E-5	-6.78231E-5	-2.81832E-5	-1.99246E-5	6.18150E-5	6.08291E-5	-3.95866E-5	-1.09531E-5	1.38233E-4	7.75262E-5	-1.82511E-4	-1.58910E-4	-6.78071E-5	2.99657E-5	-2.86022E-5	3.65824E-5	-1.35510E-5	-7.23532E-6	-2.69153E-5	6.56380E-4	6.56380E-4	6.56380E-4	1.40464E-3	1.37735E-3	1.46108E-3	1.19831E-3	1.35317E-3	1.18754E-3	1.01990E-3	1.11918E-3	1.26911E-3	1.28262E-3	1.37174E-3	1.15756E-3	1.20929E-3	1.23060E-3	1.13305E-3	1.22564E-3	1.06725E-3	9.85162E-4	1.06298E-3	9.56098E-4	9.76760E-4	1.08226E-3	9.85224E-4	9.81553E-4	9.74727E-4	9.21186E-4
6.85687E+2	2.00629E-4	6.78453E-5	-7.41705E-5	3.07612E-6	-7.84841E-6	9.64482E-6	2.77260E-5	-7.33345E-5	7.92490E-6	1.01795E-4	6.03756E-5	-1.54508E-4	-1.34272E-4	-5.74602E-5	1.38596E-5	-7.67541E-6	3.19768E-5	-1.58031E-5	4.76804E-6	-4.54955E-6	6.82004E-4	6.82004E-4	6.82004E-4	1.43812E-3	1.39661E-3	1.41688E-3	1.24849E-3	1.38933E-3	1.20231E-3	9.73703E-4	1.11732E-3	1.25658E-3	1.24074E-3	1.38228E-3	1.16902E-3	1.29915E-3	1.25193E-3	1.15836E-3	1.16308E-3	1.09329E-3	1.07110E-3	1.13857E-3	9.51355E-4	9.82294E-4	1.10785E-3	9.47979E-4	9.51369E-4	9.25603E-4	9.17947E-4
6.86286E+2	1.51960E-4	3.63646E-5	-8.56644E-5	4.53692E-5	4.94116E-6	-3.45219E-5	2.75250E-5	-8.27805E-5	4.28303E-5	3.30588E-5	1.92535E-5	-8.26725E-5	-5.89467E-5	-4.17285E-5	-2.59203E-5	3.07389E-5	2.93640E-5	-2.80432E-5	1.00479E-5	8.82497E-6	7.05813E-4	7.05813E-4	7.05813E-4	1.40868E-3	1.38485E-3	1.33263E-3	1.23911E-3	1.35362E-3	1.18851E-3	9.97377E-4	1.13599E-3	1.26183E-3	1.23590E-3	1.38034E-3	1.17082E-3	1.40822E-3	1.19452E-3	1.17711E-3	1.16839E-3	1.11788E-3	1.10050E-3	1.16998E-3	9.53561E-4	9.87397E-4	1.05444E-3	9.20019E-4	9.49991E-4	9.12460E-4	9.15444E-4
6.86886E+2	1.21603E-4	-8.68885E-6	-3.29879E-5	2.93196E-5	2.87946E-5	-7.36152E-5	1.10024E-5	-7.41472E-5	3.02746E-5	-5.55420E-5	-1.75585E-5	4.37462E-6	1.69281E-5	-1.46296E-5	-4.71653E-5	7.57268E-5	3.42366E-6	-4.32125E-5	2.44508E-5	2.16489E-5	7.21626E-4	7.21626E-4	7.21626E-4	1.43561E-3	1.33674E-3	1.15962E-3	1.26128E-3	1.33473E-3	1.13869E-3	1.06899E-3	1.19875E-3	1.28186E-3	1.21927E-3	1.37342E-3	1.17363E-3	1.42486E-3	1.13103E-3	1.19572E-3	1.19291E-3	1.13572E-3	1.15113E-3	1.16667E-3	9.86741E-4	1.02639E-3	1.03181E-3	8.98349E-4	9.45994E-4	9.28045E-4	9.03477E-4
6.87485E+2	6.30709E-5	-5.95736E-5	1.91675E-5	-1.89651E-5	-1.82221E-5	-8.72566E-5	-7.67771E-7	-5.32578E-5	4.37396E-5	-8.32417E-5	-3.01867E-5	6.13029E-5	7.13105E-5	8.88387E-6	-6.15405E-5	1.54071E-4	-3.41067E-6	-4.71280E-5	2.32823E-5	1.87215E-5	7.32211E-4	7.32211E-4	7.32211E-4	1.46196E-3	1.33066E-3	1.10626E-3	1.28879E-3	1.38302E-3	1.09537E-3	1.10958E-3	1.22976E-3	1.31388E-3	1.23243E-3	1.38179E-3	1.19095E-3	1.33056E-3	1.13708E-3	1.21301E-3	1.18203E-3	1.13070E-3	1.16093E-3	1.12766E-3	1.03196E-3	1.06692E-3	1.01761E-3	9.20323E-4	9.61021E-4	9.79463E-4	9.15501E-4
6.88085E+2	-1.43599E-5	-5.20401E-5	6.09206E-5	-6.85073E-5	-5.39600E-5	-5.24301E-5	1.68866E-5	-2.78522E-5	3.24479E-5	-8.95153E-5	-2.14825E-5	5.39809E-5	9.81838E-5	5.74637E-5	-8.48695E-5	1.62918E-4	-1.57848E-5	-2.16665E-5	1.45998E-5	5.06721E-6	7.20939E-4	7.20939E-4	7.20939E-4	1.46366E-3	1.41212E-3	1.08426E-3	1.32856E-3	1.42282E-3	1.11196E-3	1.18224E-3	1.25542E-3	1.33937E-3	1.26380E-3	1.30817E-3	1.17983E-3	1.27105E-3	1.13067E-3	1.18931E-3	1.15304E-3	1.11541E-3	1.14047E-3	1.07991E-3	1.08886E-3	1.10469E-3	1.01698E-3	9.45120E-4	9.77664E-4	1.00581E-3	9.09331E-4
6.88685E+2	-4.71692E-5	-3.16028E-5	8.29599E-5	-7.53972E-5	-3.95005E-5	-7.05133E-5	4.60073E-5	2.53200E-5	-1.21775E-5	-4.54083E-5	-5.76188E-5	4.15264E-5	8.82887E-5	8.56418E-5	-8.30439E-5	1.09647E-4	-4.77102E-5	8.79867E-6	1.15286E-5	1.04236E-5	7.27037E-4	7.27037E-4	7.27037E-4	1.45699E-3	1.44346E-3	1.13369E-3	1.35023E-3	1.39772E-3	1.19720E-3	1.27333E-3	1.32843E-3	1.35778E-3	1.23968E-3	1.20308E-3	1.16726E-3	1.25610E-3	1.19142E-3	1.19313E-3	1.14175E-3	1.09437E-3	1.12321E-3	1.10967E-3	1.13905E-3	1.12474E-3	1.00987E-3	9.56490E-4	9.76283E-4	1.01636E-3	8.92707E-4
6.89284E+2	-9.63634E-5	-3.99988E-5	9.72583E-5	-7.58793E-5	-1.20190E-5	-7.51683E-5	5.85560E-5	7.78732E-5	-1.63008E-5	-8.41465E-7	-1.11714E-4	1.61738E-5	7.93221E-5	8.37579E-5	-5.15123E-5	6.91065E-5	-4.89644E-5	2.86833E-5	7.72317E-6	1.03071E-5	7.37646E-4	7.37646E-4	7.37646E-4	1.47425E-3	1.45739E-3	1.20000E-3	1.34618E-3	1.25921E-3	1.27146E-3	1.35426E-3	1.32811E-3	1.31265E-3	1.23626E-3	1.15731E-3	1.16938E-3	1.18223E-3	1.19561E-3	1.20105E-3	1.10622E-3	1.12158E-3	1.08950E-3	1.07920E-3	1.11461E-3	1.10602E-3	9.49097E-4	9.67448E-4	9.89366E-4	1.01454E-3	8.75777E-4
6.89884E+2	-1.07394E-4	-4.81061E-5	6.82772E-5	-5.39788E-5	-1.18819E-5	-4.22194E-5	3.94956E-5	9.63169E-5	-7.43009E-6	3.03140E-6	-1.28182E-4	1.35009E-5	4.87622E-5	9.51109E-5	-2.97490E-5	7.05041E-5	-3.37318E-5	2.70662E-5	9.57504E-7	-3.49433E-7	7.41442E-4	7.41442E-4	7.41442E-4	1.44236E-3	1.48316E-3	1.31489E-3	1.41411E-3	1.18985E-3	1.28681E-3	1.32307E-3	1.30138E-3	1.22814E-3	1.26310E-3	1.17556E-3	1.16729E-3	1.07516E-3	1.18436E-3	1.16125E-3	1.07260E-3	1.13070E-3	1.03663E-3	1.03077E-3	1.07189E-3	1.03544E-3	9.38210E-4	9.89735E-4	1.00109E-3	1.00812E-3	8.62170E-4
6.90484E+2	-4.52348E-5	-4.31618E-5	2.12725E-5	-6.09314E-5	-5.06846E-5	-2.26574E-5	1.66016E-5	7.11822E-5	-3.13031E-5	-1.46191E-6	-9.25205E-5	4.35589E-5	3.46341E-5	5.57356E-5	4.80492E-6	4.83418E-5	9.05381E-6	3.22292E-5	3.54196E-6	6.99887E-6	7.44277E-4	7.44277E-4	7.44277E-4	1.46677E-3	1.49850E-3	1.42259E-3	1.44340E-3	1.18221E-3	1.32042E-3	1.34361E-3	1.31596E-3	1.22211E-3	1.29511E-3	1.21663E-3	1.23243E-3	1.00624E-3	1.19366E-3	1.13110E-3	1.15213E-3	1.15448E-3	1.02190E-3	1.01523E-3	1.03193E-3	1.00890E-3	9.74683E-4	1.04465E-3	1.04677E-3	9.77403E-4	9.31788E-4
6.91083E+2	-8.71391E-6	-1.15269E-5	-1.26298E-5	-7.80088E-5	-3.83784E-5	-1.31808E-5	-6.96029E-5	5.66560E-5	-4.37203E-5	3.39590E-6	-4.71583E-5	4.68662E-5	5.98000E-5	1.85592E-6	2.23656E-5	2.98175E-5	5.36141E-5	3.37264E-5	6.53284E-6	8.28982E-6	7.29700E-4	7.29700E-4	7.29700E-4	1.44844E-3	1.48016E-3	1.49087E-3	1.38752E-3	1.17531E-3	1.42389E-3	1.36300E-3	1.29048E-3	1.24876E-3	1.31219E-3	1.27437E-3	1.32685E-3	1.00681E-3	1.23536E-3	1.07325E-3	1.19569E-3	1.15077E-3	9.95449E-4	1.04406E-3	1.02083E-3	9.77587E-4	1.01867E-3	1.03095E-3	1.07505E-3	9.59053E-4	9.84197E-4
6.91683E+2	7.17947E-7	1.94694E-6	-5.79948E-5	-5.55868E-5	2.92428E-5	-2.45409E-5	-8.78986E-5	6.03666E-5	-6.36277E-5	-1.48960E-5	4.09693E-6	3.87248E-5	7.46206E-5	-5.86498E-5	6.21966E-5	-1.54000E-5	6.92196E-5	1.74989E-5	8.63791E-6	1.13249E-5	7.11021E-4	7.11021E-4	7.11021E-4	1.34836E-3	1.44209E-3	1.48922E-3	1.35169E-3	1.17584E-3	1.49947E-3	1.33031E-3	1.28097E-3	1.29046E-3	1.38037E-3	1.27192E-3	1.35488E-3	1.11792E-3	1.25161E-3	1.06688E-3	1.24592E-3	1.12470E-3	9.34017E-4	1.06442E-3	1.02723E-3	9.63682E-4	1.02897E-3	9.86289E-4	1.07224E-3	9.36214E-4	1.01638E-3
6.92283E+2	1.96498E-7	-1.48454E-5	-6.35640E-5	-1.28344E-5	6.97829E-5	-4.46741E-5	-7.55719E-5	8.62588E-5	-5.72700E-5	-3.70642E-5	8.29843E-6	6.67669E-5	5.15851E-5	-8.28818E-5	1.00621E-4	-5.02191E-5	5.88000E-5	-1.16924E-5	1.98248E-6	6.32545E-6	6.95795E-4	6.95795E-4	6.95795E-4	1.27634E-3	1.40739E-3	1.51321E-3	1.30731E-3	1.19201E-3	1.48204E-3	1.25288E-3	1.31181E-3	1.28863E-3	1.38854E-3	1.22558E-3	1.32851E-3	1.21338E-3	1.21881E-3	1.07012E-3	1.24581E-3	1.08827E-3	9.16665E-4	1.05286E-3	1.05327E-3	9.69102E-4	1.00504E-3	9.33830E-4	1.02687E-3	9.22981E-4	1.00729E-3
6.92883E+2	-4.22175E-5	-5.78336E-6	-4.22605E-5	6.07486E-7	7.38827E-5	-4.26815E-5	-6.44630E-5	1.23444E-4	-2.14780E-5	-1.88600E-5	4.92983E-5	4.07395E-5	1.33462E-5	-8.60884E-5	8.94334E-5	-1.96200E-5	-1.29812E-5	-2.74208E-5	-8.37330E-6	1.47646E-6	6.73204E-4	6.73204E-4	6.73204E-4	1.25469E-3	1.34162E-3	1.44946E-3	1.27062E-3	1.29724E-3	1.42951E-3	1.14616E-3	1.30347E-3	1.27437E-3	1.32976E-3	1.20849E-3	1.27236E-3	1.24528E-3	1.19033E-3	1.04199E-3	1.24718E-3	1.06317E-3	9.91900E-4	1.06188E-3	1.08760E-3	1.03041E-3	1.00429E-3	9.22217E-4	9.97172E-4	9.54128E-4	9.88978E-4
6.93483E+2	-9.05875E-5	6.19522E-6	-2.49444E-5	-2.63453E-5	6.08708E-5	1.03800E-5	-4.45725E-5	1.56743E-4	-3.77233E-6	5.81224E-6	8.70326E-5	1.88157E-5	-2.57414E-5	-6.50236E-5	3.73788E-5	1.21610E-5	-4.48355E-5	-3.33570E-5	-2.33625E-5	-1.28479E-5	6.59244E-4	6.59244E-4	6.59244E-4	1.29159E-3	1.28312E-3	1.40136E-3	1.23357E-3	1.33291E-3	1.38986E-3	1.06926E-3	1.30876E-3	1.23446E-3	1.29182E-3	1.22103E-3	1.22477E-3	1.19483E-3	1.15096E-3	1.04472E-3	1.19570E-3	1.03008E-3	1.04682E-3	1.06101E-3	1.08242E-3	1.09523E-3	1.01845E-3	8.89792E-4	9.87900E-4	9.51808E-4	9.82785E-4
6.94083E+2	-7.72862E-5	-1.77962E-5	-5.20779E-6	-2.16980E-5	3.30163E-5	2.58557E-5	-2.59138E-5	1.72206E-4	-1.72732E-5	5.53892E-5	7.69801E-5	-8.84761E-6	-6.25220E-5	-1.02145E-5	2.08689E-5	-3.87986E-6	-6.00691E-5	-2.09180E-5	-2.73077E-5	-2.53828E-5	6.54506E-4	6.54506E-4	6.54506E-4	1.31625E-3	1.26694E-3	1.36614E-3	1.17493E-3	1.31832E-3	1.38467E-3	1.09229E-3	1.32947E-3	1.17617E-3	1.25393E-3	1.23307E-3	1.20897E-3	1.18431E-3	1.12270E-3	1.08663E-3	1.08659E-3	9.93054E-4	1.11348E-3	1.06254E-3	1.10572E-3	1.13901E-3	1.02153E-3	9.06304E-4	9.56578E-4	9.35729E-4	9.53051E-4
6.94683E+2	-7.84615E-5	-2.82401E-5	-1.39509E-5	-1.11061E-5	5.32895E-5	1.13797E-5	-8.10222E-6	1.43534E-4	-1.36899E-5	9.50873E-5	7.01226E-5	-1.85317E-5	-1.12831E-4	1.11628E-5	-2.77150E-6	1.77814E-5	-6.49892E-5	7.46295E-6	-1.96336E-5	-3.75126E-5	6.69189E-4	6.69189E-4	6.69189E-4	1.31374E-3	1.26462E-3	1.32279E-3	1.13729E-3	1.35587E-3	1.40566E-3	1.14332E-3	1.34262E-3	1.09042E-3	1.25449E-3	1.18695E-3	1.18223E-3	1.17290E-3	1.09595E-3	1.16898E-3	9.62515E-4	1.01765E-3	1.17734E-3	1.11384E-3	1.09834E-3	1.14415E-3	1.00867E-3	9.34069E-4	8.90283E-4	9.22145E-4	8.97879E-4
6.95284E+2	-6.36636E-5	-4.34560E-5	-2.79031E-5	-1.68959E-5	4.37629E-5	-1.56170E-5	3.72424E-5	8.85818E-5	2.24274E-5	9.51443E-5	6.60649E-6	2.38933E-7	-1.21747E-4	5.79909E-5	-1.69029E-5	5.31373E-5	-5.14975E-5	1.20871E-5	-1.38851E-5	-4.56519E-5	6.82806E-4	6.82806E-4	6.82806E-4	1.37236E-3	1.20001E-3	1.29187E-3	1.13747E-3	1.26143E-3	1.39467E-3	1.10671E-3	1.32179E-3	1.01715E-3	1.27618E-3	1.19557E-3	1.14014E-3	1.10842E-3	1.05052E-3	1.21655E-3	8.88385E-4	1.04330E-3	1.19944E-3	1.16273E-3	1.00912E-3	1.14067E-3	9.95956E-4	9.52912E-4	8.64448E-4	8.99164E-4	8.44081E-4
6.95884E+2	-4.96200E-5	-3.91318E-5	-2.37809E-5	8.93370E-6	-2.98225E-5	-2.20900E-5	1.17148E-4	2.28037E-5	4.49291E-5	8.37143E-5	-3.70749E-5	7.45181E-6	-1.26067E-4	9.24626E-5	-2.57488E-5	7.85706E-5	-3.07754E-5	-6.65616E-6	-1.65434E-5	-4.87021E-5	6.94026E-4	6.94026E-4	6.94026E-4	1.36617E-3	1.13826E-3	1.20295E-3	1.12794E-3	1.15569E-3	1.32585E-3	1.11624E-3	1.32349E-3	9.82963E-4	1.27228E-3	1.15692E-3	1.09519E-3	1.06335E-3	9.90899E-4	1.20923E-3	8.61299E-4	1.11238E-3	1.18884E-3	1.19214E-3	9.55328E-4	1.08270E-3	9.84867E-4	9.66941E-4	8.73720E-4	8.70875E-4	8.45274E-4
6.96484E+2	1.22856E-5	-1.76650E-5	8.76688E-6	7.71097E-6	-1.11925E-4	-9.57962E-6	1.21174E-4	-2.84681E-5	7.64633E-5	4.98915E-5	-4.40008E-5	1.09877E-5	-7.83190E-5	6.02897E-5	-4.09860E-5	4.58458E-5	1.94500E-5	-1.20464E-5	-2.51003E-5	-4.47747E-5	6.98912E-4	6.98912E-4	6.98912E-4	1.29325E-3	1.10062E-3	1.15685E-3	1.07696E-3	1.15364E-3	1.27121E-3	1.15238E-3	1.27363E-3	1.02519E-3	1.17307E-3	1.11237E-3	1.06081E-3	1.05320E-3	9.47599E-4	1.24347E-3	9.02937E-4	1.16379E-3	1.15086E-3	1.18631E-3	9.40303E-4	9.79604E-4	9.88357E-4	9.96085E-4	8.95150E-4	8.83753E-4	8.54841E-4
6.97084E+2	3.19061E-5	5.22802E-6	2.70504E-5	-1.49405E-5	-9.54566E-5	-6.60550E-7	9.18376E-5	-5.67134E-5	6.09429E-5	2.36667E-5	-8.39898E-6	4.58550E-5	6.82390E-6	4.06610E-6	-8.84101E-5	-2.58167E-5	6.79064E-5	-1.46705E-5	-2.41088E-5	-3.61069E-5	6.97613E-4	6.97613E-4	6.97613E-4	1.28870E-3	1.02156E-3	1.12092E-3	1.04976E-3	1.12966E-3	1.22603E-3	1.20963E-3	1.20076E-3	1.11572E-3	1.12827E-3	1.04348E-3	1.06380E-3	1.06629E-3	9.40527E-4	1.21110E-3	9.46906E-4	1.15725E-3	1.09704E-3	1.15901E-3	9.05176E-4	8.98550E-4	9.94072E-4	1.01396E-3	9.37634E-4	9.13949E-4	8.90443E-4
6.97685E+2	7.31608E-5	-2.73648E-6	3.21363E-5	-5.52531E-6	-6.41816E-5	-2.84019E-5	8.17862E-5	-7.13812E-5	1.10987E-5	-1.00400E-5	2.23100E-5	8.94558E-5	6.81391E-5	5.59000E-6	-1.23720E-4	-7.54399E-5	6.72122E-5	-2.73569E-5	-1.39318E-5	-2.81739E-5	7.05848E-4	7.05848E-4	7.05848E-4	1.30319E-3	1.06675E-3	1.23372E-3	1.06681E-3	1.13457E-3	1.17458E-3	1.21717E-3	1.18367E-3	1.16013E-3	1.12745E-3	1.00604E-3	1.03686E-3	1.09380E-3	9.78535E-4	1.15875E-3	9.92907E-4	1.17502E-3	1.04816E-3	1.09109E-3	8.82367E-4	8.52460E-4	9.83968E-4	1.00545E-3	9.58594E-4	9.04895E-4	9.42267E-4
6.98285E+2	7.85792E-5	-1.19922E-5	2.81407E-5	-2.90570E-6	-8.67085E-5	-3.63800E-5	5.13686E-5	-4.70385E-5	1.43354E-5	-1.82189E-5	3.86442E-5	1.24105E-4	1.01851E-4	6.63482E-6	-1.45341E-4	-1.15844E-4	6.42919E-5	-3.48611E-5	2.69801E-6	-1.13593E-5	7.05121E-4	7.05121E-4	7.05121E-4	1.31529E-3	1.15323E-3	1.31037E-3	1.16114E-3	1.18903E-3	1.13604E-3	1.23661E-3	1.15911E-3	1.13690E-3	1.12063E-3	1.05743E-3	1.03922E-3	1.08962E-3	1.02842E-3	1.06517E-3	1.06839E-3	1.18338E-3	9.90476E-4	1.03649E-3	8.86556E-4	8.35889E-4	9.96325E-4	9.90659E-4	9.68110E-4	9.17372E-4	9.66482E-4
6.98886E+2	6.71604E-5	-1.19472E-5	4.14955E-5	3.99026E-5	-1.17500E-4	-6.15602E-5	-9.13537E-6	-1.66481E-5	-7.17720E-7	1.22147E-5	3.22909E-5	1.40995E-4	1.30767E-4	1.91244E-5	-1.40474E-4	-1.21943E-4	1.46219E-6	-1.75490E-5	1.31557E-5	-1.09470E-6	6.88421E-4	6.88421E-4	6.88421E-4	1.31237E-3	1.16255E-3	1.36521E-3	1.26496E-3	1.24304E-3	1.17599E-3	1.27428E-3	1.10603E-3	1.11702E-3	1.10989E-3	1.08855E-3	1.05140E-3	1.12022E-3	1.04871E-3	1.01690E-3	1.11482E-3	1.16957E-3	9.78200E-4	9.81283E-4	9.07043E-4	8.56498E-4	1.01325E-3	9.95236E-4	9.87444E-4	9.57461E-4	9.54218E-4
6.99486E+2	3.40663E-6	-2.46028E-5	6.32573E-5	9.11107E-5	-1.27534E-4	-6.86998E-5	-6.07017E-6	7.44654E-6	-2.46738E-5	4.15208E-5	3.36240E-5	1.50978E-4	1.39448E-4	-6.19717E-6	-1.24889E-4	-9.32783E-5	-6.20240E-5	-8.34012E-6	1.68893E-5	-1.37327E-6	6.90738E-4	6.90738E-4	6.90738E-4	1.32300E-3	1.18316E-3	1.38688E-3	1.36648E-3	1.29204E-3	1.18603E-3	1.27593E-3	1.13169E-3	1.09057E-3	1.10269E-3	1.11203E-3	1.08846E-3	1.14827E-3	1.07456E-3	9.89542E-4	1.17318E-3	1.17793E-3	1.02007E-3	9.14629E-4	1.00992E-3	9.26804E-4	1.05235E-3	9.69701E-4	9.72938E-4	9.57191E-4	9.69412E-4
7.00087E+2	-8.30337E-5	-6.09058E-5	1.60731E-5	1.07987E-4	-7.64987E-5	-5.55558E-5	-7.21489E-6	3.03680E-5	-4.85168E-5	6.62780E-5	7.03160E-5	1.63108E-4	8.65899E-5	-4.92899E-7	-8.45677E-5	-9.86127E-5	-6.05348E-5	1.26081E-5	1.92671E-5	3.33909E-6	6.87041E-4	6.87041E-4	6.87041E-4	1.35279E-3	1.21934E-3	1.41201E-3	1.45818E-3	1.26866E-3	1.19284E-3	1.31880E-3	1.17953E-3	1.10130E-3	1.08342E-3	1.19436E-3	1.10197E-3	1.15297E-3	1.13264E-3	9.88787E-4	1.12989E-3	1.19029E-3	1.08677E-3	9.01799E-4	1.11817E-3	1.00294E-3	1.08922E-3	9.57035E-4	9.66137E-4	9.34007E-4	1.01566E-3
7.00687E+2	-9.65452E-5	-9.30462E-5	-2.94353E-5	1.13048E-4	-2.22974E-5	-5.26199E-5	-3.12992E-5	1.12621E-5	-3.66841E-5	6.61542E-5	7.86860E-5	1.21284E-4	4.16218E-6	2.56468E-5	-3.31862E-5	-3.25682E-5	-3.49722E-5	2.66568E-5	1.21300E-5	3.62319E-6	6.74251E-4	6.74251E-4	6.74251E-4	1.38837E-3	1.25564E-3	1.36383E-3	1.50515E-3	1.24527E-3	1.17897E-3	1.31864E-3	1.22437E-3	1.13774E-3	1.12640E-3	1.19065E-3	1.11421E-3	1.16134E-3	1.18117E-3	1.00470E-3	1.05114E-3	1.15302E-3	1.14709E-3	9.40876E-4	1.14133E-3	1.04883E-3	1.08209E-3	9.51669E-4	9.76727E-4	9.12288E-4	1.00585E-3
7.01288E+2	-8.99823E-5	-1.13539E-4	-3.85780E-5	6.74065E-5	3.56081E-6	-3.24633E-5	-3.24933E-5	8.14958E-7	-1.90890E-5	4.98664E-5	6.83064E-5	5.96169E-5	-5.30732E-5	2.15709E-5	4.49716E-5	2.90765E-5	9.32251E-6	3.05604E-5	1.97490E-6	-7.83059E-6	6.56570E-4	6.56570E-4	6.56570E-4	1.38150E-3	1.21321E-3	1.36264E-3	1.53213E-3	1.26024E-3	1.14556E-3	1.22483E-3	1.26959E-3	1.15874E-3	1.16766E-3	1.14369E-3	1.13137E-3	1.18095E-3	1.19066E-3	1.03038E-3	1.02241E-3	1.11980E-3	1.15692E-3	1.01315E-3	1.13059E-3	1.03883E-3	1.04917E-3	9.62374E-4	9.62139E-4	8.83285E-4	9.70524E-4
7.01889E+2	-6.90731E-5	-9.85127E-5	-2.03265E-5	-6.73413E-6	-2.79031E-5	2.34814E-5	-4.81822E-6	1.21700E-5	3.73888E-5	4.04346E-5	5.70958E-5	1.79857E-5	-7.15150E-5	-3.52578E-5	5.66298E-5	2.35184E-5	5.18161E-5	2.00496E-5	-3.91431E-7	-6.03816E-6	6.68987E-4	6.68987E-4	6.68987E-4	1.29945E-3	1.20020E-3	1.36061E-3	1.45605E-3	1.32815E-3	1.12422E-3	1.14125E-3	1.35472E-3	1.19643E-3	1.19734E-3	1.07150E-3	1.15513E-3	1.22187E-3	1.18112E-3	1.10752E-3	1.09122E-3	1.13855E-3	1.11812E-3	1.07568E-3	1.07706E-3	1.00847E-3	1.04314E-3	1.00219E-3	9.74874E-4	8.70786E-4	9.55760E-4
7.02489E+2	-6.69537E-5	-6.41108E-5	-5.38327E-6	-5.90360E-5	-3.37051E-5	8.23540E-5	3.49040E-5	-6.18924E-6	7.82112E-5	3.86809E-5	3.61860E-5	-2.08556E-5	-5.27763E-5	-6.89756E-5	4.05638E-5	2.35485E-5	4.98404E-5	5.11828E-6	-8.39614E-6	-3.02537E-6	6.88351E-4	6.88351E-4	6.88351E-4	1.26166E-3	1.19785E-3	1.34166E-3	1.25359E-3	1.39115E-3	1.13982E-3	1.08294E-3	1.37598E-3	1.24967E-3	1.22347E-3	1.06847E-3	1.14005E-3	1.24476E-3	1.15831E-3	1.17013E-3	1.12481E-3	1.12271E-3	1.04607E-3	1.10240E-3	1.01597E-3	9.75073E-4	1.04874E-3	1.01075E-3	9.73189E-4	8.83558E-4	9.51869E-4
7.03090E+2	-6.37133E-5	-1.25650E-5	3.88242E-6	-1.02763E-4	-1.25390E-5	1.12445E-4	6.34454E-5	-2.16877E-5	7.41151E-5	3.57223E-5	4.69360E-5	-6.12174E-5	-6.70092E-5	-3.59552E-5	1.29271E-5	-9.66418E-7	4.23101E-5	-2.57436E-6	-1.31790E-5	2.38647E-6	7.09705E-4	7.09705E-4	7.09705E-4	1.16984E-3	1.24692E-3	1.33217E-3	1.09108E-3	1.44075E-3	1.16528E-3	1.04168E-3	1.31524E-3	1.30598E-3	1.21521E-3	1.11463E-3	1.13976E-3	1.24959E-3	1.13756E-3	1.17294E-3	1.09541E-3	1.10673E-3	9.92579E-4	1.05952E-3	9.90743E-4	9.51676E-4	9.99198E-4	9.93524E-4	9.43335E-4	8.81350E-4	9.56955E-4
7.03691E+2	-3.82072E-6	3.41225E-5	1.53917E-6	-1.24241E-4	1.38189E-5	1.12353E-4	8.67874E-5	-3.72130E-5	5.98000E-5	1.35669E-5	5.12571E-5	-5.67976E-5	-8.24911E-5	-1.97264E-5	-4.04530E-5	-5.47677E-5	4.60753E-5	-5.94968E-6	-7.84464E-6	1.39849E-5	7.22416E-4	7.22416E-4	7.22416E-4	1.15471E-3	1.34619E-3	1.37795E-3	1.03590E-3	1.46691E-3	1.18183E-3	1.05970E-3	1.21764E-3	1.33146E-3	1.22476E-3	1.13996E-3	1.14143E-3	1.17445E-3	1.08582E-3	1.17062E-3	1.04600E-3	1.09511E-3	9.56392E-4	1.01869E-3	9.61457E-4	9.30433E-4	9.21310E-4	9.79834E-4	9.12556E-4	8.83263E-4	9.56221E-4
7.04292E+2	5.78862E-5	5.98591E-5	-1.26829E-5	-9.40367E-5	4.07167E-5	7.28638E-5	7.69107E-5	-5.95876E-5	1.64943E-5	-3.14094E-5	4.30446E-5	-4.32313E-6	-4.06502E-5	-1.67708E-5	-8.03661E-5	-5.51708E-5	2.17622E-5	-4.40713E-6	-4.31313E-6	1.41804E-5	7.19902E-4	7.19902E-4	7.19902E-4	1.14256E-3	1.39701E-3	1.38273E-3	1.04794E-3	1.41792E-3	1.19550E-3	1.11497E-3	1.19851E-3	1.27570E-3	1.26579E-3	1.13916E-3	1.11266E-3	1.10296E-3	1.00254E-3	1.11290E-3	1.04834E-3	1.03261E-3	9.33932E-4	9.90077E-4	9.05419E-4	9.41096E-4	8.61007E-4	9.58345E-4	8.79927E-4	9.10227E-4	9.47821E-4
7.04893E+2	1.45817E-4	5.21879E-5	-4.25276E-5	-4.56354E-5	4.68967E-6	2.91748E-5	5.06109E-5	-1.02989E-4	1.25934E-5	-4.52374E-5	-1.15146E-7	-2.24142E-7	3.26146E-5	-2.51042E-5	-6.83006E-5	-1.25317E-5	-5.64129E-7	-7.26088E-6	5.28365E-6	1.75182E-5	7.07128E-4	7.07128E-4	7.07128E-4	1.18852E-3	1.40345E-3	1.40678E-3	1.09134E-3	1.29413E-3	1.23908E-3	1.12466E-3	1.22386E-3	1.17265E-3	1.29859E-3	1.13721E-3	1.07747E-3	1.04313E-3	9.54055E-4	1.07195E-3	1.08033E-3	1.01041E-3	9.44072E-4	9.79715E-4	8.85632E-4	9.30571E-4	8.76561E-4	9.17815E-4	8.70161E-4	9.11070E-4	9.22655E-4
7.05494E+2	1.72525E-4	3.16767E-5	-3.70136E-5	2.07852E-5	-1.73834E-5	-2.13062E-5	4.97360E-5	-1.35826E-4	-1.90583E-5	-2.78250E-5	-2.53751E-5	-1.93593E-5	7.69970E-5	-2.02473E-5	-6.12767E-5	2.43750E-5	-2.18562E-5	-1.50525E-5	1.68183E-5	2.86659E-5	6.84978E-4	6.84978E-4	6.84978E-4	1.19074E-3	1.42190E-3	1.36582E-3	1.11386E-3	1.20240E-3	1.27582E-3	1.11516E-3	1.22968E-3	1.06617E-3	1.26325E-3	1.16912E-3	1.06883E-3	1.01629E-3	9.74135E-4	1.07214E-3	1.05690E-3	9.99819E-4	9.93598E-4	9.85813E-4	8.77497E-4	9.24882E-4	9.48549E-4	8.82989E-4	8.43631E-4	9.27085E-4	8.83329E-4
7.06095E+2	1.50534E-4	5.07192E-6	-4.59307E-5	6.68960E-5	1.83263E-5	-3.91770E-5	7.00159E-5	-1.28201E-4	-9.99052E-5	-4.33688E-5	-2.87755E-5	-3.79067E-6	8.28573E-5	-4.39164E-6	-6.25949E-5	5.77205E-5	-2.04099E-5	-2.21858E-5	1.61974E-5	3.11117E-5	6.56503E-4	6.56503E-4	6.56503E-4	1.17146E-3	1.39460E-3	1.28703E-3	1.16835E-3	1.14451E-3	1.23172E-3	1.10778E-3	1.21411E-3	9.97557E-4	1.23919E-3	1.20924E-3	1.07374E-3	1.02285E-3	1.01596E-3	1.07742E-3	9.89110E-4	1.00890E-3	1.03766E-3	9.71127E-4	8.90082E-4	9.83178E-4	9.89070E-4	8.65033E-4	8.30502E-4	9.50296E-4	8.60268E-4
7.06696E+2	1.46696E-4	-3.57856E-5	-8.87235E-5	4.89745E-5	6.37886E-5	-3.93714E-5	6.25687E-5	-1.07038E-4	-1.54163E-4	-1.05458E-4	1.07817E-5	7.92689E-6	7.72569E-5	7.30492E-6	1.28528E-6	7.77748E-5	7.07394E-6	-1.19050E-5	8.27087E-6	2.27410E-5	6.30484E-4	6.30484E-4	6.30484E-4	1.23193E-3	1.34035E-3	1.24221E-3	1.25210E-3	1.11366E-3	1.20771E-3	1.10186E-3	1.20689E-3	9.50635E-4	1.22761E-3	1.20427E-3	1.06348E-3	1.04637E-3	1.04320E-3	1.05449E-3	9.40127E-4	9.95387E-4	1.05787E-3	9.83939E-4	9.15230E-4	1.05749E-3	1.00948E-3	8.41748E-4	8.11016E-4	9.61183E-4	8.46488E-4
7.07297E+2	8.52404E-5	-2.35797E-5	-6.80203E-5	-7.94652E-6	8.36935E-5	-3.46531E-5	4.29527E-5	-8.52573E-5	-1.23197E-4	-1.22175E-4	1.26774E-5	1.06545E-5	6.61495E-5	-3.48476E-6	5.74509E-5	6.44896E-5	3.86890E-5	-3.37277E-6	4.81179E-6	4.87779E-6	6.07644E-4	6.07644E-4	6.07644E-4	1.38695E-3	1.29287E-3	1.26539E-3	1.33496E-3	1.03368E-3	1.21838E-3	1.03972E-3	1.20455E-3	9.59499E-4	1.20063E-3	1.16279E-3	1.07067E-3	1.11682E-3	1.08757E-3	1.02539E-3	9.80313E-4	1.00465E-3	1.08829E-3	1.04798E-3	9.34551E-4	1.06237E-3	1.01904E-3	8.26294E-4	8.10741E-4	9.49708E-4	8.29731E-4
7.07898E+2	4.49175E-5	1.13096E-7	-1.70413E-5	-6.94414E-5	8.38750E-5	-6.97743E-5	2.08113E-5	-5.20020E-5	-5.27760E-5	-1.11995E-4	-3.06268E-5	2.24573E-5	6.38838E-5	-2.37150E-5	9.18197E-5	2.21243E-5	7.61363E-5	3.68696E-6	8.02070E-7	-3.25578E-6	6.04403E-4	6.04403E-4	6.04403E-4	1.47603E-3	1.23075E-3	1.34213E-3	1.33465E-3	1.05132E-3	1.23439E-3	1.01406E-3	1.15384E-3	1.02777E-3	1.17556E-3	1.16685E-3	1.10241E-3	1.16395E-3	1.13222E-3	1.07491E-3	1.03291E-3	1.01359E-3	1.07682E-3	1.09164E-3	9.54360E-4	1.04874E-3	9.93888E-4	8.59107E-4	8.53163E-4	9.27872E-4	8.26189E-4
7.08499E+2	1.88684E-5	3.13930E-5	1.33995E-5	-1.14623E-4	5.68043E-5	-7.03951E-5	1.51195E-5	-9.76483E-6	7.22770E-6	-5.10477E-5	-5.43526E-5	3.77179E-6	3.52769E-5	-1.20018E-5	8.88254E-5	-3.55411E-5	1.07268E-4	-1.20078E-5	-7.58189E-6	-1.06388E-5	6.32547E-4	6.32547E-4	6.32547E-4	1.48069E-3	1.19536E-3	1.35299E-3	1.28530E-3	1.19625E-3	1.27844E-3	1.04468E-3	1.07836E-3	1.13074E-3	1.17663E-3	1.20093E-3	1.11355E-3	1.16272E-3	1.19837E-3	1.17104E-3	1.02306E-3	1.04200E-3	1.04518E-3	1.10528E-3	1.00109E-3	1.02779E-3	9.71720E-4	8.78352E-4	8.72773E-4	9.25009E-4	8.40022E-4
7.09101E+2	1.87330E-5	4.48262E-5	4.76681E-5	-1.19653E-4	4.21733E-5	-1.46129E-5	-3.77423E-6	1.25061E-6	2.62978E-5	1.95040E-5	-4.76768E-5	-3.59012E-5	3.56375E-5	2.59641E-7	6.14406E-5	-9.58652E-5	1.00221E-4	-3.26983E-5	-2.56415E-5	-2.21886E-5	6.56757E-4	6.56757E-4	6.56757E-4	1.45258E-3	1.20717E-3	1.29804E-3	1.24220E-3	1.30881E-3	1.33686E-3	1.07770E-3	1.01390E-3	1.22181E-3	1.16954E-3	1.17352E-3	1.14423E-3	1.15996E-3	1.23763E-3	1.20887E-3	1.03031E-3	1.08045E-3	9.74988E-4	1.07674E-3	1.04503E-3	1.02767E-3	9.55945E-4	8.61738E-4	8.86736E-4	9.06197E-4	8.64438E-4
7.09702E+2	2.93916E-5	5.70913E-5	4.21620E-5	-9.06717E-5	5.12376E-5	2.60678E-5	-3.48503E-5	8.79358E-6	5.65713E-5	2.25989E-5	-4.64198E-5	-6.24040E-5	2.62947E-5	2.23459E-5	6.58759E-5	-1.42751E-4	5.37664E-5	-2.39359E-5	-3.68243E-5	-2.43398E-5	6.70025E-4	6.70025E-4	6.70025E-4	1.43165E-3	1.23008E-3	1.19073E-3	1.22667E-3	1.36644E-3	1.38757E-3	1.19836E-3	1.03827E-3	1.32180E-3	1.21690E-3	1.14160E-3	1.19528E-3	1.15319E-3	1.22920E-3	1.16562E-3	1.05531E-3	1.10862E-3	9.42272E-4	1.06785E-3	1.08454E-3	1.00525E-3	9.43285E-4	8.82826E-4	9.51063E-4	9.13109E-4	8.87703E-4
7.10303E+2	1.85133E-5	6.55999E-5	5.55624E-5	-7.77957E-5	5.15706E-5	2.23801E-5	-6.65443E-5	1.83923E-5	1.34940E-4	1.38405E-5	-5.59769E-5	-9.83097E-5	2.05312E-5	3.70763E-5	7.13895E-5	-1.38562E-4	1.51435E-5	-2.24146E-5	-3.76038E-5	-2.77333E-5	6.72892E-4	6.72892E-4	6.72892E-4	1.33900E-3	1.22486E-3	1.15516E-3	1.27197E-3	1.38099E-3	1.40193E-3	1.28877E-3	1.11119E-3	1.33840E-3	1.25745E-3	1.17136E-3	1.17587E-3	1.10325E-3	1.17721E-3	1.12852E-3	1.07639E-3	1.09805E-3	9.35555E-4	1.07902E-3	1.10676E-3	9.69792E-4	9.23207E-4	9.17843E-4	9.71303E-4	9.12985E-4	8.92604E-4
7.10905E+2	-1.39545E-6	1.12390E-4	6.39399E-5	-4.48574E-5	7.67891E-6	-3.15528E-7	-8.81963E-5	1.65673E-5	1.63583E-4	5.15908E-5	-5.47747E-5	-1.36602E-4	1.26076E-5	4.40713E-5	6.36540E-5	-1.19454E-4	6.67401E-7	-3.55360E-5	-3.32112E-5	-2.24070E-5	6.59764E-4	6.59764E-4	6.59764E-4	1.24226E-3	1.20972E-3	1.16838E-3	1.36600E-3	1.34716E-3	1.32465E-3	1.29087E-3	1.13139E-3	1.26292E-3	1.23054E-3	1.21708E-3	1.17148E-3	1.07060E-3	1.08710E-3	1.07900E-3	1.07431E-3	1.08360E-3	9.51536E-4	1.09814E-3	1.08371E-3	9.50024E-4	9.17524E-4	9.62495E-4	9.53469E-4	8.98709E-4	8.47000E-4
7.11506E+2	-1.41284E-5	1.13230E-4	8.05788E-5	-4.58468E-5	-3.11350E-5	6.40592E-6	-9.51087E-5	3.02640E-5	1.22203E-4	7.01977E-5	-4.86966E-5	-1.24841E-4	-5.66508E-6	1.23270E-4	1.93629E-5	-1.08451E-4	-4.04522E-6	-5.08224E-5	-2.05289E-5	-1.62442E-5	6.52031E-4	6.52031E-4	6.52031E-4	1.13948E-3	1.18391E-3	1.09719E-3	1.41196E-3	1.33449E-3	1.24433E-3	1.29359E-3	1.07921E-3	1.15384E-3	1.23424E-3	1.25066E-3	1.18648E-3	1.09673E-3	1.05637E-3	1.05072E-3	1.04082E-3	1.09044E-3	9.48859E-4	1.07672E-3	1.06327E-3	9.48215E-4	9.59042E-4	9.84000E-4	9.36879E-4	8.88615E-4	8.13400E-4
7.12108E+2	-5.15965E-6	1.16207E-4	6.36160E-5	-3.84571E-5	-5.08001E-5	1.80665E-5	-5.96814E-5	3.68111E-5	3.59661E-5	3.25724E-5	-5.17270E-5	-8.76472E-5	-1.19696E-6	1.72641E-4	-2.03165E-5	-1.89326E-5	-6.98056E-5	-4.56595E-5	-1.38770E-5	-1.26201E-5	6.50556E-4	6.50556E-4	6.50556E-4	1.03177E-3	1.06098E-3	1.02221E-3	1.36214E-3	1.31294E-3	1.16640E-3	1.27765E-3	1.11289E-3	1.04597E-3	1.23330E-3	1.21687E-3	1.14972E-3	1.07575E-3	1.05353E-3	1.03074E-3	1.02353E-3	1.09877E-3	9.38958E-4	1.03192E-3	1.04677E-3	9.47460E-4	1.00471E-3	9.86404E-4	9.12500E-4	8.74872E-4	8.28093E-4
7.12709E+2	-2.86876E-5	1.09104E-4	2.08950E-5	-1.85213E-5	-6.94948E-5	1.65813E-5	-1.91782E-5	3.15353E-5	-7.42604E-6	-4.60464E-5	-2.25700E-5	-3.59331E-5	8.21189E-6	1.71076E-4	-2.35059E-5	7.55743E-5	-1.07526E-4	-3.41462E-5	-7.03807E-6	-1.29037E-5	6.44585E-4	6.44585E-4	6.44585E-4	1.06669E-3	1.00759E-3	1.06875E-3	1.32536E-3	1.26176E-3	1.09367E-3	1.22563E-3	1.23424E-3	9.86505E-4	1.16376E-3	1.14140E-3	1.12948E-3	1.08903E-3	1.03580E-3	1.01362E-3	1.02774E-3	1.08604E-3	1.00675E-3	1.06463E-3	1.01962E-3	9.59168E-4	1.00689E-3	9.86921E-4	8.96013E-4	8.82030E-4	8.22110E-4
7.13311E+2	-7.06463E-5	4.58383E-5	1.96887E-5	9.23329E-6	-1.06207E-4	4.02896E-5	-3.49301E-6	5.74336E-5	-1.27455E-5	-8.51885E-5	-2.00771E-5	1.64399E-5	2.26735E-5	1.38428E-4	-1.44804E-5	9.98523E-5	-1.16655E-4	-9.77166E-6	6.81942E-6	-1.74322E-5	6.29516E-4	6.29516E-4	6.29516E-4	1.17264E-3	9.92891E-4	1.11529E-3	1.27177E-3	1.22920E-3	1.06566E-3	1.19923E-3	1.29517E-3	9.79037E-4	1.09720E-3	1.10438E-3	1.08907E-3	1.08829E-3	1.00917E-3	9.72739E-4	1.05660E-3	1.04197E-3	1.06542E-3	1.05821E-3	9.63213E-4	9.80071E-4	9.72592E-4	9.51803E-4	8.77739E-4	8.74556E-4	8.64986E-4
7.13913E+2	-7.65160E-5	-3.01427E-5	-2.87767E-5	2.76912E-5	-1.22774E-4	1.92855E-5	2.25784E-5	1.24521E-4	-4.85990E-5	-6.11485E-5	4.48703E-6	5.73331E-5	3.51409E-5	1.32428E-4	-4.93500E-5	1.11762E-4	-1.13142E-4	-5.08781E-7	1.85455E-5	-2.28150E-5	6.29839E-4	6.29839E-4	6.29839E-4	1.28516E-3	1.02965E-3	1.18000E-3	1.24422E-3	1.26402E-3	1.11252E-3	1.19232E-3	1.35785E-3	1.01102E-3	1.01903E-3	1.08289E-3	1.06883E-3	1.08479E-3	1.00288E-3	9.36604E-4	1.07755E-3	1.02155E-3	1.10222E-3	1.00354E-3	8.94169E-4	1.00671E-3	9.58330E-4	9.54239E-4	8.83392E-4	8.71843E-4	9.32782E-4
7.14514E+2	-7.73632E-5	-7.48813E-5	-1.10017E-4	2.79849E-5	-1.26597E-4	4.89392E-7	5.02855E-5	1.23716E-4	-7.63683E-5	-1.52483E-5	4.16767E-5	9.39068E-5	7.36821E-5	9.06458E-5	-8.01562E-5	1.15603E-4	-6.61134E-5	5.86130E-6	2.36070E-5	-2.07142E-5	6.41691E-4	6.41691E-4	6.41691E-4	1.35685E-3	1.15025E-3	1.18497E-3	1.16750E-3	1.29416E-3	1.11590E-3	1.11782E-3	1.36820E-3	1.06882E-3	9.45335E-4	1.15421E-3	1.06784E-3	1.11240E-3	1.02735E-3	9.39189E-4	1.07705E-3	1.05606E-3	1.10124E-3	9.07689E-4	8.44294E-4	1.00193E-3	9.83080E-4	9.20631E-4	8.80121E-4	8.74738E-4	9.78246E-4
7.15116E+2	-7.78664E-5	-6.61244E-5	-1.50993E-4	1.88335E-5	-1.33914E-4	-5.14450E-7	6.20645E-5	1.01214E-4	-5.39454E-5	1.03925E-5	5.69925E-5	1.15039E-4	8.94355E-5	1.09665E-5	-1.07396E-4	1.20752E-4	-1.71694E-5	8.85455E-6	2.16305E-5	-8.24945E-6	6.56337E-4	6.56337E-4	6.56337E-4	1.43938E-3	1.24500E-3	1.11507E-3	1.04579E-3	1.25470E-3	1.11266E-3	1.04860E-3	1.37562E-3	1.11551E-3	9.71479E-4	1.23277E-3	1.09382E-3	1.19852E-3	1.06996E-3	9.63760E-4	1.06727E-3	1.08168E-3	1.08589E-3	8.60592E-4	8.25433E-4	9.96086E-4	9.96378E-4	8.94186E-4	8.99463E-4	8.52925E-4	1.02696E-3
7.15718E+2	-6.89589E-5	-9.63914E-5	-1.46237E-4	2.94955E-5	-1.34501E-4	4.48287E-6	4.33882E-5	8.52285E-5	-3.75604E-5	6.90958E-5	6.05769E-5	1.07618E-4	6.57818E-5	-5.49871E-5	-6.09720E-5	8.78625E-5	1.75657E-5	1.02898E-5	1.68527E-5	1.36893E-6	6.46422E-4	6.46422E-4	6.46422E-4	1.47121E-3	1.29063E-3	1.07638E-3	1.00559E-3	1.22398E-3	1.09409E-3	1.00786E-3	1.39354E-3	1.10438E-3	1.00344E-3	1.26162E-3	1.09230E-3	1.25459E-3	1.09147E-3	9.38192E-4	1.06543E-3	1.06863E-3	1.06556E-3	8.44633E-4	8.00194E-4	9.90102E-4	9.71564E-4	8.63591E-4	9.37275E-4	8.49666E-4	1.01441E-3
7.16320E+2	-6.55752E-6	-1.30461E-4	-1.34311E-4	3.88332E-5	-1.51716E-4	8.85906E-6	9.92703E-6	7.21043E-5	-4.90256E-6	1.23055E-4	2.67306E-5	7.72882E-5	2.39816E-5	-8.09995E-5	-1.25264E-5	5.22539E-5	3.52813E-5	1.85398E-5	2.10167E-5	1.36029E-5	6.33444E-4	6.33444E-4	6.33444E-4	1.44843E-3	1.31100E-3	1.06322E-3	9.87488E-4	1.17953E-3	1.06144E-3	1.00240E-3	1.35281E-3	1.11380E-3	9.67213E-4	1.29495E-3	1.08102E-3	1.29043E-3	1.10796E-3	9.19003E-4	1.05771E-3	1.02941E-3	1.01812E-3	8.75018E-4	7.87383E-4	9.78917E-4	9.21641E-4	8.72272E-4	9.50952E-4	8.92731E-4	9.75862E-4
7.16922E+2	6.20448E-5	-1.31031E-4	-1.00489E-4	3.71608E-5	-1.04858E-4	-7.55720E-7	-5.21555E-6	2.44683E-5	2.53283E-5	1.26892E-4	-4.13841E-5	5.06643E-5	-5.33454E-6	-1.21668E-4	-5.81352E-6	5.85130E-5	6.13709E-5	1.94425E-5	2.34073E-5	2.72562E-5	6.21871E-4	6.21871E-4	6.21871E-4	1.39349E-3	1.32346E-3	1.06432E-3	9.81352E-4	1.12049E-3	1.05365E-3	1.06797E-3	1.30767E-3	1.14705E-3	1.01026E-3	1.31386E-3	1.06745E-3	1.33688E-3	1.08827E-3	9.29210E-4	1.04729E-3	9.85939E-4	9.84040E-4	9.31349E-4	8.00675E-4	9.75548E-4	9.03285E-4	8.86281E-4	9.48230E-4	9.04497E-4	9.24615E-4
7.17524E+2	1.30030E-4	-1.00184E-4	-3.99780E-5	3.86764E-6	-4.93025E-5	-1.32094E-5	4.78759E-6	-3.91070E-5	4.69193E-5	1.08100E-4	-7.16083E-5	3.53180E-5	-3.55842E-5	-1.59113E-4	-1.80102E-5	4.93082E-5	6.74572E-5	2.50065E-5	2.12847E-5	3.40170E-5	6.11439E-4	6.11439E-4	6.11439E-4	1.29382E-3	1.33949E-3	1.09279E-3	1.04124E-3	1.05103E-3	1.02571E-3	1.06040E-3	1.18439E-3	1.12776E-3	1.11856E-3	1.29916E-3	1.06134E-3	1.31712E-3	1.06699E-3	9.61246E-4	1.01206E-3	9.68240E-4	9.94590E-4	9.63133E-4	8.37127E-4	9.27836E-4	8.92028E-4	8.75621E-4	9.47856E-4	8.84366E-4	8.43049E-4
7.18126E+2	1.45837E-4	-7.69366E-5	-1.19248E-5	-2.88341E-6	-5.23182E-5	-1.18678E-5	4.74263E-5	-5.31921E-5	1.09413E-4	6.12004E-5	-7.60996E-5	3.73700E-5	-4.86234E-5	-1.84898E-4	-4.76129E-6	1.28046E-5	3.99198E-5	2.03821E-5	1.39365E-5	3.52161E-5	6.19635E-4	6.19635E-4	6.19635E-4	1.25663E-3	1.30555E-3	1.17286E-3	1.11344E-3	1.07999E-3	1.02947E-3	1.05070E-3	1.13841E-3	1.08707E-3	1.19508E-3	1.23458E-3	1.04423E-3	1.27494E-3	1.05518E-3	9.95058E-4	9.59827E-4	1.00781E-3	9.79827E-4	9.97297E-4	8.96093E-4	8.93116E-4	9.01921E-4	8.76477E-4	9.38703E-4	8.67172E-4	7.68411E-4
7.18728E+2	1.64783E-4	-3.92082E-5	-1.24692E-5	3.90331E-5	-6.68132E-5	-2.42503E-5	8.25879E-5	-6.76382E-5	1.45231E-4	-2.71861E-5	-6.49864E-5	5.22691E-5	-3.36076E-5	-1.77718E-4	2.42001E-5	-1.41881E-5	-5.83567E-6	-7.26257E-6	-7.40957E-8	3.31335E-5	6.33338E-4	6.33338E-4	6.33338E-4	1.24221E-3	1.21723E-3	1.23653E-3	1.13314E-3	1.15048E-3	1.08073E-3	1.09970E-3	1.12837E-3	1.06496E-3	1.21268E-3	1.12916E-3	9.64257E-4	1.20999E-3	1.01348E-3	1.00771E-3	9.30887E-4	1.03910E-3	9.57904E-4	1.05019E-3	9.57821E-4	8.88093E-4	9.02781E-4	8.95129E-4	9.01464E-4	8.73994E-4	7.48635E-4
7.19330E+2	1.90111E-4	-3.94431E-5	1.87659E-5	6.15782E-5	-2.46774E-5	-4.15909E-5	7.19274E-5	-6.17082E-5	1.24828E-4	-1.38435E-4	-4.57366E-5	4.26809E-5	2.11947E-5	-9.87271E-5	-5.76101E-6	-3.22048E-5	-4.28108E-5	-5.80800E-6	-1.21465E-5	1.79630E-5	6.34923E-4	6.34923E-4	6.34923E-4	1.22533E-3	1.24181E-3	1.32023E-3	1.17578E-3	1.22380E-3	1.12177E-3	1.15433E-3	1.16759E-3	1.08063E-3	1.20269E-3	1.02485E-3	9.32107E-4	1.12582E-3	9.74796E-4	9.75629E-4	8.98629E-4	1.02421E-3	9.65408E-4	1.09659E-3	1.01258E-3	9.28171E-4	9.40835E-4	9.15281E-4	9.09175E-4	8.89869E-4	7.73685E-4
7.19932E+2	1.72970E-4	5.14897E-6	6.76781E-6	9.12828E-5	8.43766E-6	-2.24464E-5	4.07856E-5	-4.32485E-5	8.45615E-5	-1.66340E-4	-1.83608E-5	-1.75638E-6	9.55244E-5	-4.24446E-5	-9.22989E-5	-3.91569E-5	-4.83370E-5	-5.46804E-6	-2.39983E-5	-1.62340E-6	6.40103E-4	6.40103E-4	6.40103E-4	1.19864E-3	1.29865E-3	1.34538E-3	1.22121E-3	1.27140E-3	1.14928E-3	1.21455E-3	1.22652E-3	1.10255E-3	1.20002E-3	9.51768E-4	9.18320E-4	1.00067E-3	9.51849E-4	9.65955E-4	9.24863E-4	1.02470E-3	1.02061E-3	1.12700E-3	1.04381E-3	9.70229E-4	9.83928E-4	9.23364E-4	9.31336E-4	9.15034E-4	8.16374E-4
7.20534E+2	1.07820E-4	6.50824E-5	4.27261E-7	5.93319E-5	5.67242E-5	2.50007E-6	1.88936E-5	-2.77862E-5	4.37763E-5	-1.30819E-4	8.46153E-6	-1.97779E-5	1.23872E-4	-3.50975E-5	-1.46481E-4	-6.94374E-5	1.88946E-5	-2.41295E-5	-3.25738E-5	-1.96809E-5	6.55763E-4	6.55763E-4	6.55763E-4	1.14563E-3	1.28977E-3	1.26243E-3	1.27877E-3	1.32380E-3	1.16070E-3	1.20117E-3	1.27521E-3	1.07709E-3	1.26156E-3	9.48283E-4	9.50111E-4	9.34261E-4	9.78712E-4	1.00033E-3	1.00713E-3	1.06622E-3	1.06156E-3	1.13354E-3	1.05962E-3	9.75875E-4	1.01975E-3	9.37587E-4	9.50983E-4	9.61696E-4	8.55359E-4
7.21137E+2	5.56475E-6	9.32693E-5	5.82174E-6	4.45833E-5	1.03671E-4	-3.65267E-6	1.00695E-5	1.40012E-5	1.10654E-5	-8.97133E-5	4.06156E-5	-1.70008E-5	8.30209E-5	-2.98590E-5	-1.20733E-4	-1.04884E-4	6.89428E-5	-6.45219E-5	-2.81581E-5	-2.21015E-5	6.57869E-4	6.57869E-4	6.57869E-4	1.17432E-3	1.24062E-3	1.19049E-3	1.31772E-3	1.32339E-3	1.17370E-3	1.15466E-3	1.27083E-3	1.05163E-3	1.29205E-3	9.87196E-4	9.90689E-4	8.61945E-4	1.02678E-3	1.02485E-3	1.06339E-3	1.10085E-3	1.03309E-3	1.08932E-3	1.06809E-3	1.00373E-3	1.04173E-3	9.69372E-4	9.82564E-4	9.64508E-4	8.82840E-4
7.21739E+2	-4.16809E-5	7.77200E-5	-2.33854E-6	2.44646E-5	1.23279E-4	-1.00810E-5	-1.36148E-5	5.83693E-5	-2.10973E-5	-4.58866E-5	4.03405E-5	-3.17775E-5	5.66214E-5	-2.45000E-5	-6.04986E-5	-5.86837E-5	6.12971E-5	-9.29614E-5	-1.48327E-5	-2.41391E-5	6.44357E-4	6.44357E-4	6.44357E-4	1.21493E-3	1.17975E-3	1.10215E-3	1.36235E-3	1.24906E-3	1.18398E-3	1.12794E-3	1.24428E-3	1.06637E-3	1.25570E-3	1.03564E-3	1.05617E-3	8.90487E-4	1.08797E-3	1.02763E-3	1.12104E-3	1.07426E-3	9.24564E-4	1.03884E-3	1.08090E-3	1.02478E-3	1.04401E-3	9.59738E-4	1.01029E-3	9.39586E-4	9.07973E-4
7.22341E+2	-6.90899E-5	2.32231E-5	1.74745E-5	2.63109E-5	1.33058E-4	-5.23490E-5	-2.86176E-5	4.09000E-5	-2.95755E-5	-2.10326E-6	1.76155E-5	-5.05471E-5	2.60249E-5	-6.04201E-6	-1.15717E-5	1.99263E-5	3.00817E-5	-7.62335E-5	5.32926E-6	-1.38145E-5	6.35605E-4	6.35605E-4	6.35605E-4	1.21782E-3	1.13618E-3	1.03654E-3	1.39644E-3	1.12116E-3	1.22121E-3	1.14001E-3	1.20595E-3	1.10843E-3	1.15774E-3	1.09885E-3	1.12488E-3	9.27017E-4	1.13985E-3	1.00880E-3	1.13243E-3	1.04092E-3	8.87877E-4	9.80753E-4	1.12798E-3	1.05651E-3	9.91548E-4	9.50957E-4	1.02082E-3	9.09076E-4	9.28443E-4
7.22944E+2	-1.02752E-4	-3.09041E-5	4.72964E-5	-1.35582E-6	1.36165E-4	-8.68119E-5	-4.37834E-5	2.27838E-5	6.77971E-6	6.92941E-5	1.16944E-5	-8.62749E-5	1.62700E-6	2.81245E-5	1.69721E-5	3.96178E-5	-1.36871E-5	-3.68808E-5	2.27568E-5	-6.61863E-7	6.37643E-4	6.37643E-4	6.37643E-4	1.23734E-3	1.13334E-3	1.07911E-3	1.37266E-3	1.08810E-3	1.27660E-3	1.17045E-3	1.07976E-3	1.15587E-3	1.10402E-3	1.15787E-3	1.16952E-3	9.45625E-4	1.09525E-3	9.92944E-4	1.13154E-3	1.05015E-3	9.64551E-4	9.48823E-4	1.14554E-3	1.04039E-3	9.42652E-4	9.78978E-4	1.01000E-3	9.02994E-4	9.16392E-4
7.23546E+2	-1.20878E-4	-2.94900E-5	9.43424E-5	-7.36837E-5	1.45723E-4	-1.10015E-4	-2.33434E-5	3.05924E-6	5.09937E-5	1.24069E-4	-1.62567E-5	-9.37197E-5	-3.53357E-5	-3.00144E-6	2.87719E-5	7.19836E-5	-3.46398E-5	-1.33999E-5	3.10238E-5	3.79720E-6	6.38686E-4	6.38686E-4	6.38686E-4	1.26949E-3	1.17436E-3	1.20523E-3	1.36862E-3	1.12955E-3	1.31492E-3	1.16400E-3	1.07558E-3	1.18004E-3	1.12672E-3	1.10668E-3	1.18407E-3	9.96322E-4	1.09048E-3	1.04017E-3	1.14581E-3	1.05536E-3	1.02151E-3	9.45152E-4	1.12425E-3	9.92266E-4	9.10410E-4	1.01164E-3	9.82533E-4	8.89326E-4	9.14377E-4
7.24148E+2	-9.46776E-5	-2.76180E-5	9.61668E-5	-9.39627E-5	1.47895E-4	-1.35179E-4	8.48618E-6	-2.09693E-5	6.35984E-5	1.47909E-4	-2.98879E-5	-4.26263E-5	-6.08644E-5	-7.58586E-5	7.88716E-5	6.12415E-5	-4.82540E-5	-6.81306E-6	2.41884E-5	8.35318E-6	6.33608E-4	6.33608E-4	6.33608E-4	1.32509E-3	1.21375E-3	1.29057E-3	1.37039E-3	1.19998E-3	1.36599E-3	1.18840E-3	1.11165E-3	1.18469E-3	1.13278E-3	1.06993E-3	1.20840E-3	1.11359E-3	1.08437E-3	1.10357E-3	1.18606E-3	1.08744E-3	1.09980E-3	9.78598E-4	1.06581E-3	9.33256E-4	8.94405E-4	1.06603E-3	9.45689E-4	8.86722E-4	8.96495E-4
7.24751E+2	-5.31105E-5	-4.52759E-5	6.16751E-5	-8.74636E-5	1.19985E-4	-1.15136E-4	2.19943E-5	-2.71489E-5	4.62470E-5	1.21696E-4	-1.15888E-5	2.77590E-5	-3.90893E-5	-6.90166E-5	6.52789E-5	3.46146E-5	-7.23244E-5	1.74646E-5	-1.14239E-6	4.58230E-6	6.35421E-4	6.35421E-4	6.35421E-4	1.28072E-3	1.24150E-3	1.30989E-3	1.24996E-3	1.24348E-3	1.41067E-3	1.21098E-3	1.10996E-3	1.16731E-3	1.13828E-3	1.07054E-3	1.19013E-3	1.19227E-3	1.03112E-3	1.10270E-3	1.19619E-3	1.12282E-3	1.09833E-3	1.02105E-3	1.00687E-3	8.88062E-4	9.05143E-4	1.10242E-3	9.23714E-4	8.97596E-4	8.75700E-4
7.25354E+2	4.36080E-6	2.41344E-5	4.60519E-5	-6.74642E-5	5.40334E-5	-8.41391E-5	2.05017E-5	-2.38803E-5	6.82663E-6	4.89037E-5	4.88567E-5	2.24466E-5	-1.24892E-7	-2.73530E-5	-2.49682E-5	2.37355E-5	-8.12393E-5	4.23272E-5	-2.35473E-5	-9.46225E-6	6.28388E-4	6.28388E-4	6.28388E-4	1.23325E-3	1.30134E-3	1.29140E-3	1.16701E-3	1.23723E-3	1.38621E-3	1.25577E-3	1.14692E-3	1.16016E-3	1.11913E-3	1.08254E-3	1.19092E-3	1.21447E-3	9.61438E-4	1.06703E-3	1.14475E-3	1.10248E-3	1.08761E-3	1.05022E-3	9.37844E-4	8.84384E-4	9.59368E-4	1.07375E-3	9.17423E-4	8.91162E-4	8.95253E-4
7.25956E+2	5.99750E-5	1.19741E-4	2.64143E-5	-8.93797E-5	1.38221E-5	-4.79716E-5	4.73348E-5	-4.63158E-6	-1.82796E-5	-1.01332E-5	8.52152E-5	1.40700E-6	1.38121E-5	1.42081E-5	-1.20293E-4	-1.48579E-5	-7.27679E-5	4.36231E-5	-3.32166E-5	-1.40219E-5	6.24210E-4	6.24210E-4	6.24210E-4	1.10662E-3	1.36452E-3	1.29286E-3	1.17433E-3	1.22449E-3	1.29535E-3	1.24422E-3	1.12501E-3	1.12522E-3	1.09285E-3	1.14280E-3	1.19684E-3	1.19321E-3	9.75377E-4	1.04995E-3	1.12046E-3	1.07842E-3	1.12340E-3	1.04679E-3	8.90264E-4	8.74092E-4	1.01536E-3	1.05568E-3	9.44012E-4	8.92492E-4	9.04757E-4
7.26559E+2	4.19277E-5	2.05365E-4	-7.68064E-6	-9.16611E-5	1.02514E-5	6.34161E-6	6.97922E-5	-1.41497E-6	-5.88909E-5	-6.33846E-5	4.87833E-5	2.59166E-5	2.40627E-5	-3.27087E-6	-1.52503E-4	-9.47754E-6	-5.31722E-5	4.69134E-5	-2.90275E-5	-8.87057E-6	6.25561E-4	6.25561E-4	6.25561E-4	1.04877E-3	1.39818E-3	1.27093E-3	1.15366E-3	1.23512E-3	1.23452E-3	1.22418E-3	1.10392E-3	1.08793E-3	1.13184E-3	1.21671E-3	1.21706E-3	1.13398E-3	1.05992E-3	1.05253E-3	1.13336E-3	1.03012E-3	1.08456E-3	1.07458E-3	8.66936E-4	8.94981E-4	1.03252E-3	1.05202E-3	9.65695E-4	9.24004E-4	8.96024E-4
7.27162E+2	-7.28005E-6	2.08545E-4	-5.27555E-5	-5.83673E-5	-1.33029E-5	4.91550E-5	9.74924E-5	1.95550E-5	-8.04366E-5	-1.06822E-4	5.62298E-5	7.19503E-5	5.41139E-5	-3.58671E-5	-1.53015E-4	-8.55301E-6	-4.17479E-5	2.48379E-5	-2.27815E-5	-9.50268E-7	6.22814E-4	6.22814E-4	6.22814E-4	1.11857E-3	1.39973E-3	1.25183E-3	1.14846E-3	1.19419E-3	1.18929E-3	1.22648E-3	1.13039E-3	1.08631E-3	1.21213E-3	1.26791E-3	1.24618E-3	1.14416E-3	1.17144E-3	1.07336E-3	1.12426E-3	9.92842E-4	9.87147E-4	1.14571E-3	8.65869E-4	9.40237E-4	1.00039E-3	1.01673E-3	9.73591E-4	9.37704E-4	8.84269E-4
7.27765E+2	-8.44936E-5	1.43999E-4	-8.80605E-5	-6.98881E-6	-6.07276E-5	6.01484E-5	1.42255E-4	2.45539E-5	-4.31253E-5	-1.12326E-4	4.32141E-5	1.18595E-4	5.52016E-5	-3.18198E-5	-1.21504E-4	-9.24063E-7	-2.81309E-5	1.64402E-5	-2.12202E-5	-5.08589E-6	6.10180E-4	6.10180E-4	6.10180E-4	1.26861E-3	1.33730E-3	1.28115E-3	1.16822E-3	1.06857E-3	1.18189E-3	1.24565E-3	1.14681E-3	1.07297E-3	1.25484E-3	1.27740E-3	1.25166E-3	1.16405E-3	1.19252E-3	1.07377E-3	1.07082E-3	9.47054E-4	9.19452E-4	1.15424E-3	8.68306E-4	9.87403E-4	9.78319E-4	9.83133E-4	9.69454E-4	9.21016E-4	8.78283E-4
7.28367E+2	-1.25197E-4	6.20945E-5	-1.18113E-4	5.70137E-5	-7.39917E-5	7.04160E-5	1.17763E-4	3.53398E-5	-1.62496E-5	-8.44551E-5	2.65833E-5	7.68607E-5	7.09430E-5	-1.71335E-5	-8.92349E-5	2.42364E-5	1.28999E-5	-1.61832E-6	-1.63186E-5	-1.18378E-5	6.07259E-4	6.07259E-4	6.07259E-4	1.34041E-3	1.22171E-3	1.32407E-3	1.22624E-3	1.01836E-3	1.21873E-3	1.22620E-3	1.18129E-3	1.04789E-3	1.20861E-3	1.28431E-3	1.22765E-3	1.15539E-3	1.13601E-3	1.07632E-3	1.03253E-3	9.00817E-4	8.70714E-4	1.12930E-3	9.03639E-4	1.02121E-3	9.87228E-4	9.57326E-4	9.63953E-4	9.20798E-4	8.84398E-4
7.28970E+2	-9.86825E-5	-2.83835E-5	-1.02158E-4	9.25712E-5	-7.95133E-5	2.98550E-5	6.68313E-5	5.57808E-5	3.91608E-6	-3.80291E-5	-1.23562E-5	-1.61810E-5	1.28272E-4	-1.03603E-5	-6.46599E-5	4.68192E-5	4.53253E-5	-6.54547E-6	-3.42760E-6	-9.07336E-6	6.16176E-4	6.16176E-4	6.16176E-4	1.42454E-3	1.20131E-3	1.35861E-3	1.23418E-3	1.08840E-3	1.22276E-3	1.20940E-3	1.17356E-3	1.04874E-3	1.15664E-3	1.28223E-3	1.17515E-3	1.10124E-3	1.07897E-3	1.11171E-3	1.02841E-3	9.00647E-4	8.73302E-4	1.05689E-3	9.57422E-4	1.02894E-3	9.64968E-4	9.69211E-4	9.34765E-4	9.56601E-4	8.75244E-4
7.29573E+2	-5.24600E-5	-7.71219E-5	-4.91092E-5	7.62881E-5	-4.87062E-5	4.33140E-6	2.85543E-5	8.10219E-5	4.52116E-5	-1.77066E-5	-5.62009E-5	-5.65558E-5	1.72809E-4	-1.61387E-5	-4.95032E-5	1.67028E-5	1.77738E-5	-8.57101E-6	2.27550E-6	-1.28948E-5	6.12061E-4	6.12061E-4	6.12061E-4	1.49367E-3	1.22754E-3	1.38836E-3	1.26760E-3	1.17420E-3	1.18595E-3	1.18597E-3	1.17203E-3	1.07665E-3	1.07213E-3	1.23146E-3	1.13119E-3	1.04279E-3	1.09118E-3	1.14342E-3	1.00928E-3	9.23637E-4	9.05343E-4	9.75875E-4	1.00936E-3	9.87417E-4	9.22044E-4	9.83614E-4	8.90449E-4	9.72512E-4	8.43102E-4
7.30176E+2	-1.73803E-5	-1.24517E-4	-2.24080E-5	5.02777E-5	2.49152E-5	-1.37725E-5	-3.58352E-5	1.08281E-4	8.09669E-5	2.27234E-5	-3.54722E-5	-5.35122E-5	1.29418E-4	-5.55797E-6	-4.13659E-5	-3.02283E-7	-2.51828E-5	-2.06141E-5	2.16957E-6	-2.28320E-5	6.05907E-4	6.05907E-4	6.05907E-4	1.44783E-3	1.20253E-3	1.35068E-3	1.30253E-3	1.27612E-3	1.15985E-3	1.17613E-3	1.19463E-3	1.05626E-3	9.97512E-4	1.14104E-3	1.08731E-3	1.04314E-3	1.07335E-3	1.17315E-3	9.82739E-4	9.61679E-4	9.26862E-4	9.49406E-4	1.03682E-3	9.47661E-4	8.87176E-4	9.53018E-4	8.82119E-4	9.73631E-4	8.24342E-4
7.30779E+2	5.48155E-5	-1.52834E-4	3.14874E-6	7.60948E-5	7.07502E-5	-2.42540E-5	-8.53730E-5	1.22966E-4	1.12008E-4	4.46713E-5	-3.83599E-5	-4.55623E-5	6.89513E-5	-7.31740E-6	-5.85802E-5	-8.28532E-6	-6.00571E-5	-3.70930E-5	-4.33765E-6	-3.13514E-5	6.09219E-4	6.09219E-4	6.09219E-4	1.27732E-3	1.15790E-3	1.26573E-3	1.36974E-3	1.31568E-3	1.14108E-3	1.19322E-3	1.17508E-3	1.01866E-3	9.22434E-4	1.06008E-3	1.03583E-3	1.05738E-3	1.02028E-3	1.20109E-3	9.64675E-4	1.01029E-3	9.83132E-4	9.34378E-4	1.00306E-3	9.33105E-4	8.75450E-4	9.14928E-4	8.93182E-4	9.35257E-4	8.25210E-4
7.31382E+2	1.34823E-4	-1.60079E-4	5.06479E-6	8.94953E-5	6.16771E-5	-2.94018E-5	-8.74099E-5	1.30320E-4	9.64946E-5	4.85874E-5	-3.98407E-5	-3.81969E-5	1.74913E-6	4.05602E-5	-8.99087E-5	-1.39233E-5	-6.82969E-5	-4.88308E-5	-2.77342E-6	-3.01107E-5	6.11350E-4	6.11350E-4	6.11350E-4	1.13747E-3	1.17204E-3	1.22582E-3	1.38405E-3	1.29692E-3	1.09195E-3	1.13749E-3	1.15150E-3	1.04139E-3	8.39422E-4	9.96213E-4	1.03718E-3	1.04806E-3	9.85161E-4	1.15856E-3	9.24536E-4	1.04258E-3	1.03726E-3	9.32268E-4	9.78893E-4	9.33007E-4	9.12616E-4	8.93625E-4	9.30427E-4	8.85811E-4	7.97386E-4
7.31985E+2	1.62075E-4	-9.44222E-5	3.74475E-5	3.11261E-5	3.55516E-5	-2.40763E-5	-7.57171E-5	1.40333E-4	5.30459E-5	8.32041E-6	-6.71300E-5	-2.27184E-5	-6.72169E-5	5.81274E-5	-8.94537E-5	5.22672E-6	-4.74659E-5	-3.02387E-5	4.66278E-6	-1.74770E-5	6.07273E-4	6.07273E-4	6.07273E-4	1.01924E-3	1.25088E-3	1.23564E-3	1.35937E-3	1.29453E-3	1.03321E-3	1.04596E-3	1.11638E-3	1.08517E-3	8.99376E-4	1.02136E-3	1.04294E-3	1.00524E-3	1.01226E-3	1.16517E-3	9.08119E-4	1.04169E-3	1.08200E-3	9.31584E-4	9.81905E-4	9.74289E-4	9.67067E-4	8.86028E-4	9.70248E-4	8.64141E-4	7.85325E-4
7.32589E+2	1.04230E-4	-4.38988E-6	7.36758E-5	-3.64025E-5	-1.16781E-5	7.46785E-6	-3.49836E-5	9.60384E-5	7.16088E-6	1.67309E-5	-1.14481E-4	1.53340E-5	-9.88328E-5	3.32481E-5	-7.27106E-5	4.52418E-5	-2.42528E-5	5.51606E-6	-2.58407E-6	-4.32789E-6	6.07046E-4	6.07046E-4	6.07046E-4	1.01738E-3	1.28191E-3	1.28195E-3	1.29939E-3	1.27987E-3	1.02361E-3	1.00357E-3	1.08109E-3	1.14019E-3	1.01400E-3	1.01386E-3	1.05441E-3	1.01518E-3	1.02580E-3	1.15499E-3	9.58100E-4	1.02817E-3	1.09972E-3	9.46263E-4	9.75922E-4	1.00915E-3	9.99202E-4	8.45819E-4	9.92064E-4	8.42970E-4	7.92187E-4
7.33192E+2	-7.79712E-6	3.19924E-5	6.92672E-5	-2.39823E-5	-2.61111E-5	4.18363E-5	-1.57582E-5	2.28494E-5	-1.62082E-5	2.33174E-5	-2.08869E-4	7.89121E-5	-7.95671E-5	3.54160E-6	1.58512E-5	9.35345E-5	-4.41050E-6	2.33664E-5	-2.12296E-5	-5.35939E-7	6.08450E-4	6.08450E-4	6.08450E-4	1.03780E-3	1.24886E-3	1.28917E-3	1.20559E-3	1.23199E-3	1.01611E-3	9.94115E-4	1.03008E-3	1.16814E-3	1.14261E-3	9.79358E-4	1.10175E-3	1.06949E-3	9.97434E-4	1.08169E-3	1.02346E-3	1.01856E-3	1.12754E-3	9.54061E-4	9.71977E-4	1.01132E-3	1.01151E-3	8.27052E-4	9.92804E-4	8.33230E-4	8.29766E-4
7.33795E+2	-9.70934E-5	1.37929E-5	2.64916E-5	4.13480E-6	-4.43345E-5	5.63917E-5	1.61006E-5	-2.67822E-5	-3.97499E-5	2.69696E-5	-2.27797E-4	9.93216E-5	-5.00799E-5	-1.90390E-5	1.04566E-4	1.10761E-4	4.15652E-5	2.37179E-5	-2.66402E-5	7.70245E-6	6.15669E-4	6.15669E-4	6.15669E-4	1.06864E-3	1.15444E-3	1.34734E-3	1.20434E-3	1.18275E-3	1.05089E-3	1.04615E-3	1.03783E-3	1.18948E-3	1.22767E-3	9.81412E-4	1.11981E-3	1.12074E-3	9.42020E-4	1.03909E-3	1.06202E-3	1.05942E-3	1.10367E-3	9.85914E-4	9.54983E-4	1.02267E-3	1.02916E-3	8.48817E-4	9.61905E-4	8.72485E-4	8.82009E-4
7.34398E+2	-1.54465E-4	-6.50452E-8	2.54252E-5	-1.36395E-6	-2.93170E-5	4.28340E-5	3.29056E-5	-6.52045E-5	-3.90683E-5	5.80809E-5	-1.55282E-4	9.19345E-5	-8.34642E-5	-1.12163E-5	1.28780E-4	8.79128E-5	5.19123E-5	2.17254E-5	-1.89967E-5	1.69328E-5	6.13874E-4	6.13874E-4	6.13874E-4	1.08401E-3	1.13256E-3	1.43824E-3	1.29922E-3	1.17282E-3	1.13026E-3	1.07928E-3	1.14624E-3	1.22114E-3	1.25014E-3	1.05271E-3	1.11905E-3	1.13765E-3	9.01873E-4	1.03932E-3	1.10765E-3	1.09002E-3	1.06688E-3	1.02587E-3	9.30727E-4	9.99185E-4	1.04475E-3	8.85694E-4	9.48766E-4	9.14037E-4	8.79611E-4
7.35002E+2	-1.90368E-4	-2.87124E-5	6.86048E-5	-3.45801E-5	4.69532E-6	3.72510E-5	4.06989E-5	-7.65975E-5	-1.66968E-5	8.79530E-5	-6.56779E-5	5.23774E-5	-9.99646E-5	-3.57951E-5	1.34601E-4	2.62865E-5	4.62117E-5	3.03843E-5	-1.23020E-5	3.16303E-5	6.17658E-4	6.17658E-4	6.17658E-4	1.06425E-3	1.11281E-3	1.48041E-3	1.29007E-3	1.17150E-3	1.15466E-3	1.09665E-3	1.22629E-3	1.20646E-3	1.26427E-3	1.15391E-3	1.13030E-3	1.11094E-3	9.32259E-4	1.03930E-3	1.12856E-3	1.10612E-3	1.03783E-3	1.05911E-3	9.61931E-4	9.57078E-4	1.03661E-3	9.11863E-4	9.28702E-4	9.40964E-4	8.87179E-4
7.35605E+2	-1.76438E-4	-3.24461E-5	6.93348E-5	-7.26341E-5	3.41528E-5	4.91658E-5	2.50788E-5	-5.93491E-5	-3.40715E-6	7.73068E-5	2.22528E-5	-1.20811E-5	-7.68971E-5	-6.07721E-5	1.31829E-4	-3.49981E-5	1.60488E-5	5.67348E-5	-2.19715E-6	4.93158E-5	6.32157E-4	6.32157E-4	6.32157E-4	1.07538E-3	1.13710E-3	1.44554E-3	1.27266E-3	1.16010E-3	1.14105E-3	1.11588E-3	1.29358E-3	1.20578E-3	1.28158E-3	1.19970E-3	1.13198E-3	1.10181E-3	1.00476E-3	1.02344E-3	1.16724E-3	1.10844E-3	1.02740E-3	1.09408E-3	9.83084E-4	9.44611E-4	1.01343E-3	9.41425E-4	9.23940E-4	9.56416E-4	9.03947E-4
7.36209E+2	-1.12804E-4	-6.86718E-5	6.38608E-5	-9.75825E-5	2.12022E-5	2.83632E-5	4.81269E-5	-5.06870E-5	3.08221E-5	7.92766E-5	4.97809E-5	-3.54722E-5	-4.15991E-5	-3.06572E-5	1.04007E-4	-6.85208E-5	-2.99612E-5	7.05717E-5	3.77441E-6	3.61701E-5	6.32804E-4	6.32804E-4	6.32804E-4	1.07315E-3	1.18199E-3	1.31144E-3	1.30885E-3	1.18743E-3	1.19079E-3	1.15836E-3	1.23810E-3	1.21952E-3	1.24585E-3	1.19063E-3	1.11785E-3	1.08734E-3	1.04875E-3	1.01617E-3	1.15050E-3	1.09536E-3	1.01801E-3	1.10783E-3	9.94450E-4	9.42869E-4	9.50784E-4	9.36235E-4	9.10854E-4	9.39655E-4	9.20725E-4
7.36812E+2	-2.27339E-5	-9.17231E-5	6.26195E-5	-9.50869E-5	-5.92078E-6	-7.85867E-6	7.93945E-5	-2.10249E-5	3.89498E-5	7.54987E-5	7.72757E-5	-3.46992E-5	-2.90425E-5	2.86303E-5	3.95247E-5	-7.90528E-5	-7.19791E-5	4.92602E-5	3.91068E-6	4.05768E-6	6.17150E-4	6.17150E-4	6.17150E-4	1.12822E-3	1.11964E-3	1.16768E-3	1.35116E-3	1.17563E-3	1.28278E-3	1.16870E-3	1.14718E-3	1.20119E-3	1.19395E-3	1.15742E-3	1.09696E-3	1.07548E-3	1.07462E-3	1.01800E-3	1.07868E-3	1.06002E-3	9.77154E-4	1.10030E-3	9.72857E-4	9.64345E-4	8.72694E-4	9.40029E-4	8.93585E-4	8.89360E-4	9.25117E-4
7.37416E+2	5.68877E-5	-4.97031E-5	7.12555E-5	-3.43404E-5	-9.06362E-6	-3.98790E-5	1.33756E-4	1.58146E-6	2.12108E-5	2.14598E-5	3.78103E-5	-3.71982E-5	-2.38633E-5	2.95810E-5	-8.23069E-6	-9.29664E-5	-7.87436E-5	1.29295E-5	4.78119E-6	-1.72649E-5	6.22238E-4	6.22238E-4	6.22238E-4	1.21267E-3	1.10535E-3	1.12248E-3	1.36047E-3	1.15712E-3	1.32159E-3	1.18313E-3	1.12653E-3	1.17439E-3	1.13347E-3	1.13268E-3	1.13617E-3	1.02499E-3	1.09903E-3	9.80511E-4	1.02861E-3	9.97048E-4	9.48296E-4	1.10954E-3	9.52868E-4	9.85074E-4	8.64821E-4	9.53939E-4	8.60420E-4	8.31970E-4	8.97983E-4
7.38019E+2	9.19441E-5	4.22252E-7	5.07307E-5	9.29027E-6	-3.38140E-5	-5.49076E-5	1.56450E-4	9.09729E-6	5.68467E-6	-1.72428E-5	-8.34878E-6	-6.83801E-5	8.93931E-6	3.32196E-5	-5.18643E-7	-9.59241E-5	-4.97922E-5	-6.66097E-6	5.16244E-7	-3.07053E-5	6.41325E-4	6.41325E-4	6.41325E-4	1.25226E-3	1.16160E-3	1.13151E-3	1.32380E-3	1.11890E-3	1.33718E-3	1.19533E-3	1.06197E-3	1.17896E-3	1.09141E-3	1.10366E-3	1.14122E-3	1.01511E-3	1.12446E-3	9.00035E-4	9.93284E-4	9.45682E-4	9.39001E-4	1.09134E-3	9.60884E-4	1.02249E-3	8.42359E-4	9.57733E-4	8.34292E-4	7.93535E-4	8.69722E-4
7.38623E+2	8.71699E-5	5.04727E-5	3.40019E-5	2.79317E-5	-6.73928E-5	-5.73151E-5	1.20489E-4	4.02591E-5	-1.71074E-5	-1.78033E-5	-5.59783E-5	-7.86513E-5	6.63227E-5	2.47401E-5	-2.53432E-6	-7.15873E-5	-3.44751E-5	-3.86114E-6	-6.91474E-6	-3.77657E-5	6.49175E-4	6.49175E-4	6.49175E-4	1.33363E-3	1.24260E-3	1.14004E-3	1.23175E-3	1.19031E-3	1.29198E-3	1.21837E-3	9.62432E-4	1.19155E-3	1.05919E-3	1.06456E-3	1.16429E-3	1.06422E-3	1.10025E-3	8.35410E-4	1.03204E-3	9.34140E-4	9.27946E-4	1.04477E-3	9.89244E-4	1.07286E-3	8.41844E-4	9.64420E-4	8.50900E-4	7.79025E-4	8.37513E-4
7.39227E+2	9.80255E-5	7.51767E-5	5.17570E-5	3.68931E-5	-1.06475E-4	-7.57892E-5	6.01878E-5	3.81679E-5	-2.91157E-5	1.69698E-5	-1.19159E-4	-2.74180E-5	1.08841E-4	7.10721E-6	3.56970E-6	-3.26682E-5	-5.20425E-5	1.96493E-6	-1.40388E-5	-4.19540E-5	6.20856E-4	6.20856E-4	6.20856E-4	1.38214E-3	1.24689E-3	1.15979E-3	1.20702E-3	1.24784E-3	1.21524E-3	1.21480E-3	8.65490E-4	1.16453E-3	1.01890E-3	1.04964E-3	1.13776E-3	1.11856E-3	1.02346E-3	8.63775E-4	1.07225E-3	9.15018E-4	9.31262E-4	9.59844E-4	9.82676E-4	1.06691E-3	8.09265E-4	9.61095E-4	8.55038E-4	7.67901E-4	8.28915E-4
7.39830E+2	8.51990E-5	6.26143E-5	3.53822E-5	5.94238E-5	-1.32068E-4	-6.66359E-5	2.94371E-5	7.05338E-6	-3.35977E-5	2.63926E-5	-1.05229E-4	3.03096E-6	9.83121E-5	2.33160E-5	1.97745E-5	1.05425E-6	-3.61863E-5	-6.19870E-6	-2.45300E-5	-4.65438E-5	5.92535E-4	5.92535E-4	5.92535E-4	1.37121E-3	1.18862E-3	1.18512E-3	1.21050E-3	1.24540E-3	1.17843E-3	1.21656E-3	8.08584E-4	1.11262E-3	1.00895E-3	1.02653E-3	1.08453E-3	1.12956E-3	9.88596E-4	8.88987E-4	1.11319E-3	9.10087E-4	9.47052E-4	9.07500E-4	9.92801E-4	1.01791E-3	8.03231E-4	9.60407E-4	8.85304E-4	8.01059E-4	8.09405E-4
7.40434E+2	6.16038E-5	5.95051E-5	2.28936E-5	5.44647E-5	-1.55573E-4	-2.89011E-5	4.70082E-6	-2.39897E-5	8.61034E-6	1.21989E-5	2.50609E-6	-2.42466E-5	4.11414E-5	3.30963E-5	2.45244E-5	-3.05728E-5	-6.73977E-6	-5.87588E-6	-2.33387E-5	-2.60084E-5	5.94540E-4	5.94540E-4	5.94540E-4	1.27915E-3	1.18304E-3	1.27380E-3	1.22513E-3	1.24231E-3	1.13582E-3	1.23799E-3	8.09728E-4	1.09348E-3	9.92003E-4	1.04296E-3	1.07502E-3	1.14460E-3	1.03106E-3	9.14423E-4	1.13182E-3	9.09381E-4	9.38424E-4	9.30317E-4	9.80165E-4	9.81701E-4	8.32027E-4	9.50615E-4	9.31691E-4	8.63770E-4	7.94521E-4
7.41038E+2	-5.49022E-6	6.00230E-5	1.82907E-5	3.97708E-5	-1.43244E-4	1.72668E-5	-6.19647E-7	-3.50336E-5	4.11167E-5	1.88696E-5	9.49550E-5	-6.87677E-5	-2.55195E-5	-7.18507E-6	8.52955E-6	-3.83683E-5	8.42556E-6	2.16404E-5	-7.39505E-6	2.73506E-6	6.03948E-4	6.03948E-4	6.03948E-4	1.21528E-3	1.19997E-3	1.38652E-3	1.20043E-3	1.25377E-3	1.10466E-3	1.21618E-3	8.77812E-4	1.05745E-3	1.01272E-3	1.07192E-3	1.04640E-3	1.16008E-3	1.05576E-3	1.02240E-3	1.10368E-3	9.38914E-4	9.06125E-4	9.63051E-4	9.90480E-4	9.79019E-4	8.66504E-4	9.22839E-4	9.74861E-4	9.19632E-4	7.96990E-4
7.41642E+2	-3.92212E-5	5.08100E-5	-2.59139E-5	-5.17597E-6	-1.05246E-4	6.52653E-5	-1.47365E-5	-3.66083E-5	5.13640E-5	5.65287E-5	1.50949E-4	-1.42225E-4	-5.16235E-5	-3.31625E-5	-2.32710E-5	-2.13771E-5	1.40880E-5	6.80331E-5	1.12451E-5	3.02771E-5	6.06243E-4	6.06243E-4	6.06243E-4	1.15165E-3	1.18232E-3	1.40575E-3	1.21154E-3	1.25976E-3	1.10013E-3	1.20065E-3	9.79326E-4	1.02882E-3	1.10647E-3	1.08131E-3	1.03203E-3	1.17723E-3	1.07355E-3	1.10228E-3	1.11086E-3	9.75279E-4	9.15031E-4	9.82592E-4	1.02900E-3	9.77685E-4	9.43928E-4	9.45149E-4	9.80383E-4	9.49410E-4	8.06532E-4
7.42246E+2	-1.09521E-5	3.04859E-5	-6.67693E-5	-4.45324E-5	-7.17221E-5	6.04994E-5	-1.05341E-5	-4.34645E-5	7.07305E-6	1.16127E-4	1.80366E-4	-1.53751E-4	-7.80138E-5	2.17029E-6	-1.07966E-4	9.31194E-6	3.67616E-5	8.82231E-5	1.69436E-5	3.97444E-5	5.93653E-4	5.93653E-4	5.93653E-4	1.14851E-3	1.13061E-3	1.29039E-3	1.18619E-3	1.25104E-3	1.06302E-3	1.22574E-3	1.02774E-3	1.02695E-3	1.13043E-3	1.06978E-3	9.92927E-4	1.15622E-3	1.06887E-3	1.15125E-3	1.09868E-3	1.01116E-3	9.56128E-4	1.00041E-3	1.00807E-3	9.83293E-4	9.77567E-4	9.49656E-4	9.60634E-4	9.84349E-4	8.08029E-4
7.42850E+2	5.92690E-5	3.47694E-5	-9.26585E-5	-2.67922E-5	-7.03187E-5	5.98690E-5	6.26000E-6	-6.65129E-5	-2.28624E-5	1.00984E-4	1.48111E-4	-1.10538E-4	-8.88917E-5	3.36915E-5	-1.65495E-4	1.11777E-5	6.86735E-5	7.22343E-5	1.59525E-5	3.30785E-5	5.83515E-4	5.83515E-4	5.83515E-4	1.19622E-3	1.02085E-3	1.22221E-3	1.08787E-3	1.22074E-3	1.07394E-3	1.17169E-3	1.06937E-3	1.05677E-3	1.18108E-3	1.07285E-3	9.53280E-4	1.14103E-3	1.05466E-3	1.20457E-3	1.04214E-3	9.80914E-4	1.00930E-3	9.79872E-4	9.92506E-4	9.70357E-4	9.72183E-4	9.16938E-4	9.40709E-4	9.90368E-4	8.77946E-4
7.43454E+2	1.04318E-4	3.09502E-5	-1.07368E-4	2.21968E-5	-6.91576E-5	7.89666E-6	-7.88800E-7	-5.93862E-5	-2.99240E-5	6.42172E-5	7.77663E-5	-5.97801E-5	-7.91629E-5	6.92578E-5	-1.59830E-4	4.15689E-6	1.22834E-4	3.36991E-5	1.28104E-5	1.52952E-5	5.92514E-4	5.92514E-4	5.92514E-4	1.21195E-3	8.84256E-4	1.10168E-3	1.00784E-3	1.17225E-3	1.10389E-3	1.07323E-3	1.12589E-3	1.07112E-3	1.24900E-3	1.10896E-3	9.64648E-4	1.11556E-3	1.08267E-3	1.16444E-3	9.77318E-4	9.61426E-4	1.06334E-3	9.43526E-4	9.91082E-4	9.62715E-4	9.93996E-4	8.94162E-4	9.07782E-4	9.59823E-4	9.53806E-4
7.44058E+2	8.90866E-5	6.57114E-5	-1.03910E-4	6.50595E-5	-4.21050E-5	-5.66739E-5	-5.27862E-5	-3.76324E-5	1.55053E-6	5.81300E-5	4.25593E-5	5.50606E-7	-6.98938E-5	4.26003E-5	-1.02731E-4	-1.87339E-5	1.20254E-4	2.37746E-6	8.63697E-6	-1.20504E-5	6.05690E-4	6.05690E-4	6.05690E-4	1.22629E-3	9.20070E-4	9.68214E-4	9.42393E-4	1.11399E-3	1.08386E-3	1.00861E-3	1.21731E-3	1.08253E-3	1.26957E-3	1.11188E-3	9.67560E-4	1.05070E-3	1.07607E-3	1.07189E-3	9.61690E-4	9.83788E-4	1.07673E-3	9.38086E-4	9.85188E-4	9.47285E-4	9.86935E-4	8.67992E-4	8.62801E-4	9.26927E-4	9.94224E-4
7.44662E+2	9.78824E-5	7.75221E-5	-7.64126E-5	5.76578E-5	-9.46039E-6	-1.02730E-4	-6.04710E-5	-1.20302E-5	2.33028E-5	9.38157E-5	-8.02151E-6	4.45010E-5	-3.55851E-5	-1.62068E-5	-4.87510E-5	-6.01340E-5	6.50992E-5	-1.64198E-5	1.21318E-5	-2.56900E-5	6.11054E-4	6.11054E-4	6.11054E-4	1.25094E-3	1.04578E-3	9.21141E-4	9.50995E-4	1.05510E-3	1.04748E-3	9.89250E-4	1.18091E-3	1.12099E-3	1.21896E-3	1.10521E-3	1.01600E-3	1.02250E-3	1.02358E-3	1.01760E-3	1.01425E-3	1.00253E-3	1.11954E-3	9.43427E-4	9.59144E-4	9.29021E-4	9.55630E-4	8.58022E-4	8.54741E-4	9.16751E-4	9.60136E-4
7.45266E+2	1.14540E-4	2.83596E-5	-9.86196E-6	6.04707E-5	-2.49446E-5	-1.39910E-4	-4.20221E-5	3.58083E-6	5.71260E-5	5.19675E-5	-5.89416E-5	7.02348E-5	6.34125E-5	-5.07613E-5	-3.94449E-6	-9.03677E-5	2.63778E-5	-2.38487E-5	1.53601E-6	-3.30029E-5	5.74009E-4	5.74009E-4	5.74009E-4	1.32153E-3	1.07368E-3	9.39647E-4	9.61031E-4	9.85645E-4	1.04316E-3	9.62528E-4	1.12010E-3	1.11539E-3	1.12880E-3	1.10035E-3	1.06211E-3	9.54037E-4	1.05582E-3	1.03184E-3	1.02264E-3	9.85239E-4	1.12620E-3	9.39945E-4	9.34549E-4	9.01754E-4	8.96172E-4	8.53844E-4	8.58045E-4	8.88601E-4	9.12255E-4
7.45871E+2	9.96325E-5	8.43424E-6	4.06155E-5	4.58141E-5	-1.38719E-5	-1.05795E-4	-5.23486E-5	4.50801E-5	7.86403E-5	-5.99220E-5	-6.91242E-5	7.73194E-5	7.92912E-5	-7.54577E-5	7.06080E-5	-1.26937E-4	3.33011E-5	-2.87086E-5	-1.16731E-5	-3.48981E-5	5.42365E-4	5.42365E-4	5.42365E-4	1.37697E-3	1.12508E-3	1.01174E-3	9.75964E-4	9.91481E-4	1.08403E-3	9.96052E-4	1.10165E-3	1.05988E-3	1.06433E-3	1.10910E-3	1.08263E-3	8.83786E-4	1.07527E-3	1.04705E-3	1.01277E-3	1.00406E-3	1.10000E-3	9.32217E-4	9.16326E-4	8.76274E-4	8.71178E-4	8.39062E-4	8.51292E-4	8.65520E-4	8.67714E-4
7.46475E+2	3.54310E-5	1.93921E-5	5.56276E-5	4.23516E-6	4.35420E-7	-6.56811E-5	-5.79476E-5	9.40370E-5	1.21476E-4	-1.33371E-4	-6.99458E-5	5.44377E-5	7.29565E-5	-8.75126E-5	1.07781E-4	-1.42305E-4	5.90304E-5	-2.37209E-5	-1.71664E-5	-2.71897E-5	5.48824E-4	5.48824E-4	5.48824E-4	1.37397E-3	1.19769E-3	1.09471E-3	1.08503E-3	1.03683E-3	1.14308E-3	1.07200E-3	1.10673E-3	1.08887E-3	1.08666E-3	1.16739E-3	1.08826E-3	8.88506E-4	1.08032E-3	1.04832E-3	1.00597E-3	1.04137E-3	1.06400E-3	9.80338E-4	9.29058E-4	8.71757E-4	8.74400E-4	8.04619E-4	8.60525E-4	8.70997E-4	8.27657E-4
7.47079E+2	-4.30643E-5	4.51106E-5	4.16338E-5	-4.62731E-5	6.13659E-7	-2.45186E-5	-5.66944E-5	1.02984E-4	1.23230E-4	-1.35997E-4	-7.91109E-5	1.47937E-5	6.76380E-5	-7.92099E-5	1.22500E-4	-1.11196E-4	7.67494E-5	2.21155E-6	-6.97482E-6	-1.44263E-5	5.69918E-4	5.69918E-4	5.69918E-4	1.33956E-3	1.26218E-3	1.16891E-3	1.19435E-3	1.06620E-3	1.16534E-3	1.15797E-3	1.09025E-3	1.08036E-3	1.07243E-3	1.18602E-3	1.10347E-3	9.13552E-4	1.05302E-3	1.02878E-3	1.00977E-3	1.05744E-3	1.00281E-3	9.89394E-4	9.48558E-4	9.16402E-4	8.90581E-4	8.19359E-4	8.67658E-4	8.62454E-4	8.03378E-4
7.47684E+2	-7.08987E-5	2.53454E-5	2.26655E-5	-9.68993E-5	5.13331E-5	3.47089E-5	-2.78559E-5	8.02006E-5	9.51968E-5	-1.24443E-4	-4.61829E-5	-5.38345E-5	6.15735E-5	-5.94502E-5	9.40869E-5	-5.97172E-5	6.42984E-5	9.72020E-6	4.95544E-6	-4.80305E-6	5.88186E-4	5.88186E-4	5.88186E-4	1.24064E-3	1.31067E-3	1.18377E-3	1.27046E-3	1.11916E-3	1.14317E-3	1.20143E-3	1.03854E-3	1.04677E-3	1.05603E-3	1.13942E-3	1.11320E-3	9.44730E-4	1.04226E-3	1.05149E-3	1.00057E-3	1.04383E-3	9.68165E-4	9.98739E-4	9.44271E-4	9.75995E-4	9.16570E-4	8.56804E-4	8.75604E-4	8.57831E-4	7.81776E-4
7.48288E+2	-6.86883E-5	-2.18029E-5	-2.56956E-6	-1.02673E-4	9.69840E-5	1.25619E-4	1.65778E-5	5.20675E-5	8.05626E-5	-1.51835E-4	3.36223E-6	-1.05760E-4	3.70321E-5	-2.56628E-5	8.28506E-6	1.14290E-5	2.60924E-5	5.35916E-6	6.56712E-6	9.05404E-6	5.96828E-4	5.96828E-4	5.96828E-4	1.16488E-3	1.35382E-3	1.21767E-3	1.33400E-3	1.22183E-3	1.11787E-3	1.23517E-3	1.04817E-3	1.07017E-3	1.08792E-3	1.09395E-3	1.08425E-3	1.00201E-3	1.03064E-3	1.07708E-3	9.91736E-4	1.04669E-3	9.61773E-4	1.02110E-3	9.52933E-4	1.00298E-3	9.57641E-4	8.62871E-4	9.05887E-4	8.46552E-4	7.82501E-4
7.48893E+2	-1.43295E-4	-3.01274E-5	-4.02950E-5	-9.00209E-5	9.90370E-5	2.11132E-4	1.77075E-5	3.75706E-5	7.25551E-5	-1.32796E-4	3.46768E-5	-9.30127E-5	-6.19724E-7	7.55492E-6	-7.23456E-5	3.33288E-5	6.23966E-5	1.06648E-5	8.61214E-7	1.50266E-5	5.87568E-4	5.87568E-4	5.87568E-4	1.17559E-3	1.29657E-3	1.19613E-3	1.29848E-3	1.25700E-3	1.05577E-3	1.27072E-3	1.11331E-3	1.13322E-3	1.10893E-3	1.05364E-3	1.08733E-3	1.07019E-3	9.98861E-4	1.03662E-3	9.70806E-4	1.06979E-3	9.97881E-4	1.02903E-3	9.68988E-4	1.02540E-3	9.57838E-4	8.57589E-4	9.25193E-4	8.16041E-4	8.18747E-4
7.49497E+2	-1.83622E-4	-4.30622E-5	-7.37627E-5	-4.08093E-5	9.47701E-5	2.11393E-4	9.00431E-6	1.62050E-5	7.59051E-5	-1.09645E-4	1.27671E-5	-4.82199E-5	-3.26737E-5	6.78745E-5	-1.21161E-4	6.36307E-5	7.42031E-5	1.19962E-5	1.43668E-6	1.37701E-5	5.83601E-4	5.83601E-4	5.83601E-4	1.12185E-3	1.17833E-3	1.10785E-3	1.22739E-3	1.23412E-3	9.90920E-4	1.30150E-3	1.13514E-3	1.13182E-3	1.13164E-3	1.06114E-3	1.12222E-3	1.13846E-3	9.68037E-4	9.56784E-4	9.45588E-4	1.08120E-3	1.00204E-3	1.00831E-3	9.82289E-4	1.02071E-3	9.22414E-4	8.60290E-4	9.20011E-4	8.06647E-4	8.65583E-4
7.50102E+2	-1.97082E-4	-1.85794E-5	-7.43200E-5	-6.25598E-6	8.81509E-5	1.47276E-4	-1.40206E-5	-2.41362E-5	8.27782E-5	-4.11425E-5	-1.21547E-5	-2.65441E-5	-2.32532E-5	1.24967E-4	-1.52214E-4	6.75928E-5	5.21595E-5	8.83837E-6	1.87167E-6	1.60671E-5	5.87932E-4	5.87932E-4	5.87932E-4	1.03307E-3	1.11541E-3	1.13274E-3	1.20102E-3	1.20935E-3	9.45995E-4	1.26497E-3	1.13103E-3	1.11005E-3	1.19232E-3	1.02401E-3	1.14065E-3	1.20344E-3	9.64891E-4	9.14367E-4	9.49888E-4	1.06696E-3	9.77643E-4	1.05840E-3	9.64561E-4	1.01424E-3	8.51258E-4	8.68697E-4	9.23880E-4	8.25614E-4	9.15002E-4
7.50706E+2	-1.85610E-4	5.15506E-6	-7.03787E-5	-2.48403E-5	7.84780E-5	6.68466E-5	-1.70257E-5	-4.11034E-5	9.88399E-5	4.10961E-5	1.05528E-5	-3.12748E-6	-1.71627E-5	1.50840E-4	-1.25923E-4	1.47745E-5	1.76004E-5	-9.96449E-8	-8.80516E-6	9.89280E-6	5.85530E-4	5.85530E-4	5.85530E-4	9.56629E-4	1.12957E-3	1.15064E-3	1.17927E-3	1.13297E-3	9.61415E-4	1.12187E-3	1.09861E-3	1.06770E-3	1.16913E-3	9.77473E-4	1.12350E-3	1.19153E-3	9.66111E-4	9.20849E-4	9.67293E-4	1.03855E-3	9.48139E-4	1.07204E-3	9.38383E-4	9.65874E-4	8.02251E-4	8.85774E-4	9.42612E-4	8.57704E-4	9.47222E-4
7.51311E+2	-1.26877E-4	3.26907E-5	-7.17954E-5	-3.00656E-5	4.41658E-5	-1.60826E-5	-1.23779E-5	-3.92199E-5	7.38626E-5	8.71396E-5	4.20650E-5	2.62322E-5	2.55896E-6	1.36767E-4	-7.39913E-5	-1.57027E-5	-4.49695E-5	4.14184E-6	-1.80845E-5	-4.56814E-7	5.67828E-4	5.67828E-4	5.67828E-4	9.11133E-4	1.06073E-3	1.11774E-3	1.17633E-3	1.01631E-3	1.04777E-3	1.03802E-3	1.06925E-3	1.05759E-3	1.09473E-3	9.40665E-4	1.11487E-3	1.12187E-3	9.64615E-4	9.16575E-4	9.90162E-4	9.88864E-4	9.29723E-4	1.07156E-3	8.94191E-4	8.59347E-4	7.59763E-4	9.04405E-4	9.43809E-4	9.06633E-4	9.55721E-4
7.51916E+2	-9.06595E-5	2.73614E-5	-2.63735E-5	1.10820E-5	-2.63625E-5	-4.83515E-5	1.64045E-5	-5.82196E-5	2.47387E-5	1.01833E-4	2.83054E-5	6.40390E-5	3.13391E-5	7.24792E-5	-2.05471E-5	-2.53826E-5	-5.94994E-5	1.11089E-6	-2.15620E-5	-1.73584E-6	5.42249E-4	5.42249E-4	5.42249E-4	9.23631E-4	1.00563E-3	1.14211E-3	1.13133E-3	1.00162E-3	1.15934E-3	1.02706E-3	1.07077E-3	1.11338E-3	1.07336E-3	9.37546E-4	1.09694E-3	1.06951E-3	9.66259E-4	9.26105E-4	9.99383E-4	9.69194E-4	9.10675E-4	1.05385E-3	8.83990E-4	8.04230E-4	8.02694E-4	9.38427E-4	9.06934E-4	9.28270E-4	9.17682E-4
7.52521E+2	-1.70844E-5	4.87182E-5	3.13681E-5	2.66947E-5	-7.20743E-5	-5.81838E-5	4.85932E-5	-1.00713E-4	-3.64553E-5	8.88047E-5	1.18793E-5	6.67592E-5	4.38997E-5	4.34048E-5	1.88455E-5	-3.51464E-5	-5.45153E-5	-2.21709E-5	-2.08930E-5	-1.17310E-5	5.31984E-4	5.31984E-4	5.31984E-4	1.03071E-3	1.06350E-3	1.13742E-3	1.10134E-3	9.46826E-4	1.24142E-3	1.02404E-3	1.08538E-3	1.13110E-3	1.05244E-3	9.47869E-4	1.07794E-3	1.01661E-3	9.26741E-4	9.61637E-4	1.01203E-3	9.45112E-4	8.56472E-4	9.86970E-4	8.92658E-4	7.79319E-4	8.36252E-4	9.47974E-4	9.04187E-4	9.58110E-4	8.93106E-4
7.53125E+2	8.18169E-5	4.73269E-5	6.43769E-5	2.44116E-5	-8.92381E-5	-8.08841E-5	2.62354E-5	-1.35255E-4	-6.55259E-5	1.03800E-4	8.92347E-7	9.19597E-5	4.92907E-5	9.89129E-6	3.92249E-5	-2.90761E-5	-5.51211E-5	-3.82511E-5	-2.14190E-5	-2.44567E-5	5.45032E-4	5.45032E-4	5.45032E-4	1.10738E-3	1.14210E-3	1.11736E-3	1.09958E-3	9.14429E-4	1.28871E-3	1.04398E-3	1.08067E-3	1.12929E-3	1.06481E-3	9.65765E-4	1.02605E-3	9.61102E-4	9.20903E-4	1.00303E-3	1.03035E-3	9.22759E-4	8.37673E-4	9.18656E-4	9.16697E-4	7.75228E-4	8.46026E-4	9.26349E-4	8.99394E-4	9.59373E-4	9.21948E-4
7.53730E+2	1.04191E-4	1.33149E-5	6.02710E-5	4.04481E-5	-6.11153E-5	-1.00676E-4	2.02909E-6	-1.25097E-4	-6.32851E-5	1.17761E-4	8.50541E-6	1.08408E-4	6.57544E-5	-2.53391E-5	6.77562E-5	-3.14924E-5	-8.22601E-5	-3.94456E-5	-2.64139E-5	-3.33152E-5	5.59594E-4	5.59594E-4	5.59594E-4	1.10157E-3	1.27059E-3	1.14022E-3	1.06422E-3	9.79366E-4	1.28920E-3	1.04199E-3	1.10324E-3	1.06571E-3	1.09809E-3	9.72953E-4	9.52823E-4	9.26097E-4	9.07832E-4	1.02851E-3	1.01813E-3	9.13986E-4	8.44385E-4	8.82325E-4	8.92101E-4	8.28190E-4	8.87777E-4	8.99050E-4	9.18040E-4	9.17295E-4	9.16603E-4
7.54335E+2	9.18396E-5	-4.81371E-5	5.76456E-5	2.67723E-5	-1.40581E-5	-3.43573E-5	1.03378E-5	-8.03732E-5	-6.58165E-5	3.52046E-5	2.71433E-5	9.51463E-5	7.74799E-5	-5.93811E-5	4.75745E-5	1.07260E-6	-7.57996E-5	-2.79668E-5	-2.33053E-5	-4.10217E-5	5.73206E-4	5.73206E-4	5.73206E-4	1.14464E-3	1.36761E-3	1.09503E-3	1.00079E-3	1.07557E-3	1.29254E-3	1.10936E-3	1.14579E-3	1.00583E-3	1.11433E-3	9.90908E-4	9.12561E-4	9.21921E-4	9.23837E-4	1.05619E-3	1.02247E-3	9.47850E-4	8.76286E-4	9.03605E-4	8.72471E-4	8.94847E-4	9.48426E-4	8.92723E-4	9.53514E-4	8.76889E-4	9.15433E-4
7.54940E+2	5.47292E-5	-8.67715E-5	2.61030E-5	1.10540E-5	9.99409E-6	-1.51715E-6	3.89862E-5	-6.39011E-5	-4.55823E-5	-8.24758E-5	4.29579E-5	8.49142E-5	6.04518E-5	-8.41557E-5	2.51031E-5	7.07921E-5	-1.48533E-5	9.64212E-6	-1.56722E-5	-3.97986E-5	5.86969E-4	5.86969E-4	5.86969E-4	1.17732E-3	1.35264E-3	1.05853E-3	9.82549E-4	1.06740E-3	1.25229E-3	1.21918E-3	1.08458E-3	9.98241E-4	1.13374E-3	1.06141E-3	9.56682E-4	9.66041E-4	9.37419E-4	1.07648E-3	1.04483E-3	9.67935E-4	9.54043E-4	9.27516E-4	8.62153E-4	9.56777E-4	1.00530E-3	8.91645E-4	9.55643E-4	8.30627E-4	9.23953E-4
7.55545E+2	-6.80446E-6	-1.19691E-4	9.32173E-6	1.07315E-6	2.95637E-5	6.22589E-6	5.94312E-5	-3.18662E-5	-3.73359E-5	-1.50965E-4	3.86383E-5	6.72648E-5	1.74773E-5	-5.86079E-5	3.56954E-5	9.83433E-5	5.32155E-5	3.15056E-5	-1.13512E-5	-3.11342E-5	6.09485E-4	6.09485E-4	6.09485E-4	1.17995E-3	1.32649E-3	1.08419E-3	9.71077E-4	1.09144E-3	1.19476E-3	1.24286E-3	1.04867E-3	1.01779E-3	1.11844E-3	1.12985E-3	9.88798E-4	9.92750E-4	9.37491E-4	1.07639E-3	9.93755E-4	1.01179E-3	1.00400E-3	9.31671E-4	8.54290E-4	9.86315E-4	1.01689E-3	8.99623E-4	9.44458E-4	8.07736E-4	9.16291E-4
7.56150E+2	-6.61054E-5	-1.24733E-4	1.45592E-5	-3.57743E-5	4.60892E-5	2.54518E-5	6.95445E-5	1.27742E-5	-6.88203E-5	-1.46773E-4	5.51369E-5	5.92518E-5	-1.01937E-6	-2.55076E-5	1.27462E-5	7.28644E-5	5.03371E-5	7.56893E-5	-1.28960E-5	-1.28160E-5	6.27373E-4	6.27373E-4	6.27373E-4	1.17715E-3	1.28893E-3	1.10645E-3	1.05184E-3	1.08216E-3	1.17990E-3	1.20075E-3	1.02081E-3	9.85099E-4	1.05327E-3	1.17085E-3	9.68666E-4	1.06311E-3	9.83979E-4	1.06694E-3	9.36784E-4	1.06028E-3	1.06574E-3	9.35524E-4	8.62553E-4	9.70527E-4	1.03381E-3	9.07425E-4	9.00914E-4	8.27501E-4	8.75028E-4
7.56755E+2	-4.96155E-5	-9.66145E-5	4.76007E-5	-9.19515E-5	3.02027E-5	4.72737E-5	6.44548E-5	4.35527E-5	-8.75355E-5	-1.17706E-4	6.41278E-5	6.95858E-5	-6.31436E-6	-1.65104E-5	-5.64225E-5	4.34307E-5	-3.50436E-6	1.02400E-4	-2.75351E-7	1.38207E-5	6.50021E-4	6.50021E-4	6.50021E-4	1.17496E-3	1.18599E-3	1.16099E-3	1.18544E-3	1.08597E-3	1.16265E-3	1.12173E-3	9.97227E-4	9.37262E-4	9.81637E-4	1.22380E-3	9.96644E-4	1.15578E-3	1.01366E-3	1.09397E-3	9.92345E-4	1.11706E-3	1.10201E-3	1.01174E-3	9.04154E-4	9.13888E-4	1.07140E-3	9.20327E-4	8.64152E-4	8.58292E-4	8.57096E-4
7.57361E+2	-2.09905E-7	-6.67954E-5	9.31161E-5	-1.04599E-4	-5.85903E-6	5.21562E-5	5.57423E-5	5.33513E-5	-9.96311E-5	-9.91811E-5	6.20805E-5	4.24460E-5	-4.88740E-5	-5.64202E-6	-7.35805E-5	4.01730E-5	-2.60665E-5	9.62282E-5	7.32126E-6	2.78237E-5	6.65422E-4	6.65422E-4	6.65422E-4	1.16156E-3	1.07195E-3	1.19237E-3	1.24584E-3	1.14574E-3	1.18449E-3	1.07076E-3	9.96957E-4	9.72587E-4	9.03951E-4	1.24975E-3	1.01231E-3	1.22764E-3	1.01467E-3	1.12003E-3	1.05367E-3	1.16059E-3	1.13127E-3	1.06027E-3	9.49968E-4	8.99140E-4	1.10027E-3	9.03406E-4	8.39518E-4	9.11803E-4	8.60195E-4
7.57966E+2	6.13089E-5	-3.13751E-5	1.17206E-4	-8.41292E-5	-5.56656E-5	5.89808E-5	2.95482E-5	4.21204E-5	-7.29330E-5	-5.84697E-5	3.75094E-5	-1.67008E-5	-8.26772E-5	1.10888E-5	-5.25296E-5	2.57571E-5	-4.16873E-5	6.91200E-5	9.13375E-6	3.43943E-5	6.60552E-4	6.60552E-4	6.60552E-4	1.22720E-3	9.88967E-4	1.23457E-3	1.19535E-3	1.16346E-3	1.22380E-3	1.06232E-3	1.02493E-3	1.06837E-3	9.37482E-4	1.17703E-3	1.02847E-3	1.21980E-3	9.82763E-4	1.14220E-3	1.06105E-3	1.21020E-3	1.14066E-3	1.04063E-3	9.70507E-4	9.17051E-4	1.08761E-3	8.84763E-4	8.26699E-4	9.63273E-4	8.72784E-4
7.58571E+2	8.22029E-5	-1.30628E-5	1.02101E-4	-7.07668E-5	-7.61769E-5	6.59096E-5	-2.92171E-5	3.06540E-5	-3.28171E-5	-1.23948E-5	3.44651E-5	-4.09003E-5	-9.30672E-5	2.86410E-5	-5.21715E-5	2.38469E-5	-3.44372E-5	3.66171E-5	9.53462E-6	4.10392E-5	6.48993E-4	6.48993E-4	6.48993E-4	1.30975E-3	1.01173E-3	1.24951E-3	1.11333E-3	1.18240E-3	1.24180E-3	1.05679E-3	1.03223E-3	1.17953E-3	9.75464E-4	1.08406E-3	1.01978E-3	1.19520E-3	9.99197E-4	1.15911E-3	1.06289E-3	1.17156E-3	1.10596E-3	9.96457E-4	9.84944E-4	9.33760E-4	1.05411E-3	8.86481E-4	8.35852E-4	9.78276E-4	8.51727E-4
7.59176E+2	5.56860E-5	-1.54980E-5	9.23085E-5	-1.47460E-5	-8.13799E-5	3.78597E-5	-7.05438E-5	9.11833E-6	5.38427E-6	1.29154E-5	1.96935E-5	-5.79506E-5	-4.74065E-5	4.63058E-5	-3.68003E-5	3.57025E-6	-3.10762E-5	1.91325E-5	9.01832E-6	4.44088E-5	6.33526E-4	6.33526E-4	6.33526E-4	1.35465E-3	1.01458E-3	1.26089E-3	1.04399E-3	1.23272E-3	1.22130E-3	1.06259E-3	1.04610E-3	1.20604E-3	9.78407E-4	1.00826E-3	1.03949E-3	1.14142E-3	1.04219E-3	1.13704E-3	1.08876E-3	1.12922E-3	1.07434E-3	9.57587E-4	9.94956E-4	9.53685E-4	1.02124E-3	8.70534E-4	8.69522E-4	9.82994E-4	8.68953E-4
7.59782E+2	6.28988E-5	-4.70537E-5	7.84601E-5	3.72705E-5	-3.23045E-5	-3.35485E-5	-8.97693E-5	-5.32713E-6	-8.53062E-7	2.25783E-5	2.75983E-5	-7.82442E-5	-1.11092E-5	7.81391E-5	-1.28862E-5	-1.95953E-5	-5.17328E-5	2.04712E-5	6.01704E-6	4.89906E-5	6.13422E-4	6.13422E-4	6.13422E-4	1.28453E-3	1.08372E-3	1.18957E-3	1.01819E-3	1.30123E-3	1.20037E-3	1.13636E-3	1.07667E-3	1.23291E-3	1.03235E-3	9.59524E-4	1.07547E-3	1.05911E-3	1.05101E-3	1.07950E-3	1.08096E-3	1.09119E-3	1.03770E-3	9.65035E-4	9.79598E-4	9.66608E-4	9.58862E-4	8.53485E-4	9.05066E-4	9.60891E-4	8.92877E-4
7.60387E+2	6.09636E-5	-6.84614E-5	5.12548E-5	7.08465E-5	5.12828E-5	-7.81793E-5	-1.02952E-4	-1.59462E-5	-7.78933E-6	1.67553E-5	2.67511E-5	-1.20805E-4	4.74688E-5	9.01852E-5	3.15741E-5	-5.94476E-5	-4.64498E-5	1.70953E-5	-7.58334E-6	4.34359E-5	5.89367E-4	5.89367E-4	5.89367E-4	1.21009E-3	1.17454E-3	1.08548E-3	1.00398E-3	1.29747E-3	1.16794E-3	1.21503E-3	1.01449E-3	1.22341E-3	1.07189E-3	9.60918E-4	1.06011E-3	9.72780E-4	1.02559E-3	1.02054E-3	1.04144E-3	1.03440E-3	9.98441E-4	9.77746E-4	9.18875E-4	9.56583E-4	8.56316E-4	8.34787E-4	9.54767E-4	8.75180E-4	9.26169E-4
7.60993E+2	9.17743E-6	-7.51773E-5	1.63010E-5	4.34153E-5	9.34652E-5	-8.24719E-5	-6.31421E-5	-2.17166E-5	-1.71829E-5	-2.27906E-5	3.88156E-5	-1.29577E-4	8.91264E-5	1.20210E-4	8.71506E-5	-4.85730E-5	-4.32533E-5	4.78770E-6	-2.33385E-5	2.47745E-5	5.60440E-4	5.60440E-4	5.60440E-4	1.13811E-3	1.26169E-3	1.04495E-3	8.88166E-4	1.20346E-3	1.09336E-3	1.24354E-3	9.29818E-4	1.17097E-3	1.09850E-3	9.85185E-4	1.02767E-3	8.85106E-4	1.01693E-3	9.77935E-4	9.24031E-4	9.74801E-4	9.41253E-4	9.67209E-4	8.98759E-4	9.22828E-4	7.83938E-4	8.58513E-4	9.72404E-4	7.83651E-4	9.41753E-4
7.61598E+2	-5.12391E-5	-5.66446E-5	-5.29190E-5	-2.05437E-6	8.90827E-5	-5.18870E-5	4.53705E-6	-1.10726E-5	-9.97668E-6	-8.19004E-5	5.60476E-5	-1.27062E-4	1.26545E-4	1.10628E-4	1.32077E-4	-3.22937E-5	-1.96118E-5	-5.72205E-6	-2.85361E-5	1.20014E-5	5.47316E-4	5.47316E-4	5.47316E-4	1.10334E-3	1.32349E-3	1.06168E-3	8.44777E-4	1.10406E-3	1.03616E-3	1.22829E-3	9.51433E-4	1.14536E-3	1.10604E-3	1.05333E-3	1.06090E-3	8.94911E-4	1.04291E-3	9.61021E-4	8.40602E-4	9.12637E-4	9.27327E-4	9.89797E-4	8.96869E-4	9.20782E-4	7.79677E-4	9.02596E-4	9.50351E-4	7.69387E-4	9.43867E-4
7.62204E+2	-1.01508E-4	-4.44391E-5	-7.54479E-5	-3.88924E-5	7.65547E-5	-2.98511E-5	6.32936E-5	2.26804E-5	-3.81584E-6	-8.13385E-5	4.47788E-5	-1.11840E-4	1.26835E-4	5.41482E-5	1.22126E-4	-1.12043E-5	-1.10093E-7	-3.24388E-6	-2.41765E-5	1.54518E-5	5.62748E-4	5.62748E-4	5.62748E-4	1.13499E-3	1.32017E-3	1.06922E-3	9.13219E-4	1.09329E-3	1.00150E-3	1.18635E-3	9.45198E-4	1.12478E-3	1.11762E-3	1.10173E-3	1.10639E-3	9.48444E-4	1.08816E-3	9.45099E-4	8.75930E-4	8.76238E-4	9.51250E-4	1.04734E-3	9.33175E-4	9.16423E-4	7.73847E-4	9.46502E-4	8.84265E-4	8.22954E-4	8.96251E-4
7.62809E+2	-1.07915E-4	7.51074E-6	-4.21046E-5	-5.26412E-5	6.83096E-5	-1.30826E-5	5.38001E-5	3.29319E-5	1.74014E-5	-9.05139E-5	7.03176E-6	-6.29018E-5	1.06712E-4	2.56291E-6	7.41094E-5	3.50058E-5	-3.19029E-5	-6.54478E-6	-1.39355E-5	1.61664E-5	5.79993E-4	5.79993E-4	5.79993E-4	1.16110E-3	1.27517E-3	1.04479E-3	1.02039E-3	1.10238E-3	9.84720E-4	1.12288E-3	9.16683E-4	1.13926E-3	1.11823E-3	1.12250E-3	1.10246E-3	9.72541E-4	1.13038E-3	9.87574E-4	9.51173E-4	8.73565E-4	9.31502E-4	1.06224E-3	9.28076E-4	8.92996E-4	7.93361E-4	9.58355E-4	8.58192E-4	8.66302E-4	8.44418E-4
7.63415E+2	-1.02990E-4	7.02856E-5	-1.87628E-5	-4.81030E-5	5.93749E-5	-2.17007E-5	3.76666E-5	4.33214E-5	4.05145E-5	-7.45252E-5	1.09303E-5	-3.91092E-5	6.81977E-5	-6.35525E-5	5.69360E-5	6.30128E-5	-4.96169E-5	-2.63466E-5	-9.73607E-6	4.20353E-6	5.83081E-4	5.83081E-4	5.83081E-4	1.20238E-3	1.20416E-3	1.09625E-3	1.10713E-3	1.13473E-3	9.48689E-4	1.09844E-3	9.15732E-4	1.13535E-3	1.11908E-3	1.16570E-3	1.11946E-3	9.85743E-4	1.11482E-3	1.00799E-3	1.01473E-3	8.77203E-4	9.28221E-4	1.05050E-3	9.37663E-4	8.85302E-4	8.45136E-4	9.56081E-4	8.62050E-4	8.74237E-4	8.36933E-4
7.64021E+2	-1.03640E-4	1.28492E-4	-3.72172E-5	-3.96982E-5	1.39600E-5	-2.19065E-5	1.67270E-5	8.93959E-5	6.47882E-5	-1.45666E-5	3.47957E-5	-3.98492E-5	1.22460E-5	-1.08082E-4	2.39416E-6	9.52158E-5	-4.65281E-5	-3.30943E-5	-8.54067E-6	-4.89173E-6	5.86464E-4	5.86464E-4	5.86464E-4	1.29679E-3	1.15867E-3	1.22334E-3	1.11424E-3	1.11843E-3	9.71409E-4	1.09912E-3	9.85963E-4	1.12047E-3	1.14315E-3	1.15028E-3	1.10704E-3	1.01995E-3	1.04330E-3	1.02179E-3	1.05969E-3	9.16206E-4	9.58371E-4	1.02305E-3	9.48650E-4	9.26286E-4	9.05881E-4	9.83714E-4	8.57737E-4	8.91295E-4	8.62381E-4
7.64626E+2	-6.69868E-5	1.43466E-4	-5.35696E-5	1.32612E-5	-6.12157E-5	-1.31741E-5	-5.68702E-6	1.01830E-4	7.40930E-5	4.47646E-5	7.18870E-5	-3.18624E-5	-9.18111E-5	-1.08550E-4	-3.58824E-5	8.79962E-5	-1.25341E-5	-3.11404E-5	-1.14461E-5	-1.34381E-5	5.77048E-4	5.77048E-4	5.77048E-4	1.33565E-3	1.09519E-3	1.35295E-3	1.12448E-3	1.12386E-3	1.03162E-3	1.09441E-3	1.03730E-3	1.04574E-3	1.17489E-3	1.11426E-3	1.07698E-3	1.06290E-3	1.03707E-3	1.04194E-3	1.04423E-3	9.52753E-4	1.00785E-3	1.00085E-3	9.73601E-4	9.56064E-4	9.71016E-4	9.87146E-4	8.46072E-4	9.24036E-4	8.70172E-4
7.65232E+2	8.25710E-6	1.16865E-4	-6.82297E-5	4.90071E-5	-9.89115E-5	-4.63842E-5	1.64463E-5	8.22869E-5	4.33509E-5	8.61150E-5	7.46677E-5	-3.79219E-6	-1.21632E-4	-1.15372E-4	-2.84898E-5	7.53007E-5	1.63543E-5	-4.56592E-5	-1.64285E-5	-2.37517E-5	5.67702E-4	5.67702E-4	5.67702E-4	1.31210E-3	1.01408E-3	1.43133E-3	1.15906E-3	1.16003E-3	1.04166E-3	1.12109E-3	1.03418E-3	1.03585E-3	1.16930E-3	1.09613E-3	1.05300E-3	1.05128E-3	1.00073E-3	1.00432E-3	9.86562E-4	9.59131E-4	1.04322E-3	9.67168E-4	9.74288E-4	9.79055E-4	1.01631E-3	9.27717E-4	8.29934E-4	9.19882E-4	8.36469E-4
7.65838E+2	6.48204E-5	9.48550E-5	-7.53478E-5	7.30579E-5	-1.26670E-4	-8.15341E-5	3.30548E-5	7.06737E-5	-3.97199E-5	1.39550E-4	5.37549E-5	1.11217E-5	-1.07099E-4	-1.24826E-4	1.92831E-5	8.19153E-5	5.48738E-6	-5.27146E-5	-1.31946E-5	-2.64673E-5	5.63517E-4	5.63517E-4	5.63517E-4	1.27137E-3	9.53062E-4	1.41914E-3	1.20762E-3	1.17247E-3	1.01011E-3	1.13644E-3	1.02263E-3	1.03140E-3	1.11565E-3	1.09091E-3	1.00676E-3	1.05706E-3	9.48959E-4	9.57657E-4	9.57456E-4	9.67989E-4	1.05342E-3	9.39654E-4	9.90855E-4	9.87749E-4	1.03461E-3	8.88560E-4	8.51976E-4	8.92386E-4	8.18066E-4
7.66444E+2	6.97220E-5	4.71466E-5	-7.08806E-5	6.83408E-5	-1.11041E-4	-7.28218E-5	2.50343E-5	6.73467E-5	-9.43020E-5	1.42716E-4	5.26422E-5	2.66005E-5	-8.61792E-5	-5.03685E-5	4.72026E-5	5.06320E-5	-2.25116E-5	-5.46419E-5	-1.06874E-5	-2.39497E-5	5.66651E-4	5.66651E-4	5.66651E-4	1.21061E-3	8.82126E-4	1.36750E-3	1.23332E-3	1.14406E-3	9.89296E-4	1.16643E-3	1.03502E-3	1.01366E-3	1.05994E-3	1.15678E-3	9.84074E-4	1.05979E-3	9.26891E-4	9.47325E-4	9.70796E-4	1.03122E-3	1.06388E-3	9.42947E-4	1.01617E-3	9.66124E-4	1.02618E-3	9.04812E-4	8.78907E-4	8.45400E-4	8.36112E-4
7.67050E+2	1.02226E-4	-2.62997E-6	-6.62743E-5	2.62782E-5	-7.12392E-5	-3.88054E-5	4.47580E-7	5.88000E-5	-1.09980E-4	7.59000E-5	8.14360E-5	1.15606E-5	-2.25165E-5	1.49702E-5	4.45124E-5	1.54713E-5	-1.49942E-5	-5.67756E-5	-1.59153E-5	-3.24713E-5	5.65692E-4	5.65692E-4	5.65692E-4	1.13440E-3	8.64337E-4	1.28365E-3	1.18977E-3	1.13255E-3	9.91811E-4	1.19722E-3	1.06677E-3	9.79789E-4	1.03455E-3	1.17795E-3	9.95803E-4	1.05260E-3	9.03139E-4	9.04941E-4	9.86985E-4	1.06366E-3	1.02569E-3	8.97054E-4	1.01224E-3	9.58960E-4	1.00693E-3	9.18497E-4	8.79810E-4	8.13385E-4	8.54458E-4
7.67656E+2	1.10397E-4	-6.49970E-5	-6.43167E-5	-2.07187E-5	-4.06500E-5	-3.80601E-5	-1.43564E-5	3.77118E-5	-9.28322E-5	7.99893E-5	8.36686E-5	3.15105E-6	2.80082E-5	7.67772E-6	7.15912E-5	9.13425E-6	1.17892E-5	-5.78784E-5	-1.35891E-5	-3.57202E-5	5.69962E-4	5.69962E-4	5.69962E-4	1.09347E-3	8.95840E-4	1.17290E-3	1.19110E-3	1.14576E-3	1.00507E-3	1.16195E-3	1.03227E-3	9.50748E-4	1.00689E-3	1.15336E-3	1.01990E-3	1.02065E-3	8.88852E-4	8.89343E-4	9.83194E-4	1.05047E-3	9.95448E-4	8.51815E-4	9.58883E-4	9.38012E-4	9.89011E-4	9.14393E-4	8.50143E-4	8.13915E-4	8.34444E-4
7.68262E+2	8.78265E-5	-8.09507E-5	-4.02507E-5	-2.72230E-5	-1.43295E-5	-5.49646E-5	-4.66679E-5	-2.17367E-6	-5.29410E-5	8.19418E-5	5.58805E-5	1.58930E-5	9.60432E-5	6.94476E-6	6.25900E-5	-1.81138E-6	3.21132E-5	-6.73116E-5	-1.23119E-5	-3.82970E-5	5.77976E-4	5.77976E-4	5.77976E-4	1.15194E-3	9.01510E-4	1.06585E-3	1.23981E-3	1.19792E-3	1.03067E-3	1.06978E-3	1.05668E-3	9.65236E-4	9.86679E-4	1.13332E-3	1.07801E-3	1.00716E-3	8.55673E-4	9.30113E-4	1.01780E-3	1.03066E-3	9.59498E-4	8.50222E-4	8.75756E-4	9.09038E-4	9.46698E-4	9.15249E-4	8.43777E-4	8.14489E-4	8.11837E-4
7.68868E+2	2.85083E-5	-8.42169E-5	3.22267E-5	-2.87488E-5	2.19459E-5	-3.70592E-5	-8.64287E-5	-1.76436E-5	3.24955E-6	3.43655E-5	1.66558E-5	2.89781E-5	1.49234E-4	-8.78028E-6	3.71232E-5	-5.34730E-6	3.56657E-5	-7.42336E-5	-9.37228E-6	-3.61226E-5	5.81749E-4	5.81749E-4	5.81749E-4	1.20796E-3	9.37303E-4	9.36567E-4	1.25345E-3	1.25756E-3	1.05892E-3	1.02221E-3	1.03561E-3	1.02528E-3	9.87343E-4	1.11891E-3	1.13293E-3	1.02229E-3	8.86957E-4	9.20034E-4	1.07034E-3	9.60802E-4	9.37108E-4	8.42166E-4	7.72433E-4	9.09372E-4	8.92183E-4	9.09025E-4	8.39590E-4	8.13001E-4	8.39648E-4
7.69474E+2	-8.22928E-5	-9.31961E-5	7.55065E-5	-4.42050E-5	4.81404E-5	-8.49815E-6	-1.12677E-4	2.34612E-5	5.51026E-5	2.08606E-5	4.30384E-5	2.48248E-5	1.40311E-4	-1.55215E-5	-1.12654E-5	1.42787E-5	2.10031E-5	-6.11032E-5	-3.01583E-6	-3.47526E-5	5.86799E-4	5.86799E-4	5.86799E-4	1.23373E-3	1.00589E-3	8.49427E-4	1.28018E-3	1.16325E-3	1.13881E-3	1.00101E-3	9.71949E-4	1.03764E-3	1.01300E-3	1.13538E-3	1.16257E-3	9.90348E-4	9.36774E-4	9.62606E-4	1.07601E-3	9.27093E-4	9.33907E-4	8.26120E-4	7.47397E-4	8.78231E-4	8.56638E-4	9.32920E-4	8.28814E-4	8.15529E-4	8.92893E-4
7.70080E+2	-1.69890E-4	-1.26279E-4	6.57767E-5	-2.62625E-5	2.84177E-5	1.05684E-5	-1.17300E-4	7.10265E-5	1.19643E-4	-6.63712E-6	1.23080E-4	2.71455E-5	9.86293E-5	-1.87942E-5	-4.15734E-5	1.44857E-5	8.38116E-6	-3.03799E-5	-1.08262E-6	-2.89548E-5	5.90016E-4	5.90016E-4	5.90016E-4	1.17306E-3	1.09241E-3	8.14879E-4	1.25035E-3	1.04544E-3	1.25685E-3	9.83073E-4	9.49657E-4	1.05474E-3	1.08940E-3	1.15742E-3	1.16076E-3	9.74741E-4	9.52744E-4	1.01750E-3	1.06069E-3	9.14689E-4	9.34848E-4	8.32517E-4	7.68932E-4	8.37436E-4	8.25017E-4	9.28986E-4	8.25351E-4	8.43240E-4	9.24535E-4
7.70687E+2	-2.07307E-4	-1.52684E-4	1.74745E-5	-1.18339E-6	2.16827E-6	7.88431E-6	-7.03355E-5	7.54297E-5	1.50016E-4	-3.13941E-5	1.58048E-4	6.75393E-5	3.89745E-5	-2.44505E-5	-3.33386E-5	3.72477E-5	2.05174E-5	-1.78419E-5	-9.11023E-6	-2.76531E-5	5.81531E-4	5.81531E-4	5.81531E-4	1.09606E-3	1.18994E-3	8.98400E-4	1.15288E-3	9.99741E-4	1.35256E-3	9.71329E-4	9.60979E-4	1.05947E-3	1.07527E-3	1.12761E-3	1.13496E-3	9.63250E-4	1.00683E-3	1.05517E-3	1.01381E-3	9.12876E-4	9.37457E-4	8.78982E-4	8.09013E-4	8.46248E-4	8.15279E-4	8.91661E-4	8.24630E-4	8.70784E-4	9.43332E-4
7.71293E+2	-2.33977E-4	-1.09705E-4	2.51227E-5	4.85993E-5	-5.37614E-5	-3.03833E-5	-2.14004E-5	6.76744E-5	1.33478E-4	-1.75270E-5	1.31412E-4	8.40669E-5	-1.38057E-5	-1.83659E-5	1.05965E-5	3.22421E-5	3.17037E-5	-1.06040E-5	-2.59587E-5	-2.94059E-5	5.68849E-4	5.68849E-4	5.68849E-4	1.02626E-3	1.22058E-3	9.92214E-4	1.07239E-3	1.04593E-3	1.41025E-3	9.93184E-4	9.92415E-4	1.06717E-3	1.07857E-3	1.06961E-3	1.06915E-3	9.52822E-4	1.03182E-3	1.04953E-3	9.84223E-4	8.92385E-4	9.33938E-4	9.22706E-4	8.50757E-4	8.58399E-4	8.21306E-4	8.61145E-4	8.35376E-4	8.72038E-4	9.05470E-4
7.71899E+2	-2.18037E-4	-6.70204E-5	4.58320E-5	8.87967E-5	-8.45909E-5	-5.48719E-5	2.70364E-5	7.42585E-5	1.25855E-4	-2.53451E-5	9.44974E-5	7.46581E-5	-7.08518E-5	-5.61020E-6	1.63642E-5	-2.32549E-5	5.56981E-5	-6.33040E-6	-2.84167E-5	-1.86654E-5	5.66564E-4	5.66564E-4	5.66564E-4	9.63001E-4	1.18895E-3	1.05611E-3	1.00175E-3	1.02037E-3	1.38321E-3	9.80640E-4	9.92275E-4	1.08019E-3	1.11065E-3	1.03886E-3	9.71527E-4	9.29525E-4	1.05119E-3	1.03339E-3	9.83938E-4	8.85004E-4	9.12485E-4	9.53250E-4	9.22308E-4	8.56044E-4	8.32013E-4	8.60411E-4	8.18387E-4	8.73965E-4	8.77913E-4
7.72506E+2	-9.89665E-5	-2.33549E-5	3.53179E-5	4.48952E-5	-7.64800E-5	-1.06867E-4	2.83380E-5	6.31771E-5	1.03223E-4	-3.67261E-5	9.06559E-5	4.94212E-5	-1.15248E-4	1.55214E-5	7.04333E-6	-4.62366E-5	1.10445E-4	-6.57488E-6	-2.57700E-5	-1.18121E-5	5.58569E-4	5.58569E-4	5.58569E-4	9.38901E-4	1.15585E-3	1.09402E-3	1.01681E-3	9.80901E-4	1.30392E-3	9.97884E-4	9.72706E-4	1.10718E-3	1.18343E-3	1.00271E-3	9.03016E-4	9.41817E-4	1.06347E-3	1.01966E-3	9.91057E-4	8.85860E-4	8.74979E-4	9.61152E-4	1.00463E-3	8.57169E-4	8.24511E-4	8.61460E-4	8.14924E-4	9.00937E-4	8.64195E-4
7.73112E+2	3.90055E-6	-4.80365E-5	-2.12777E-5	1.19714E-5	-5.58544E-5	-1.46104E-4	-4.55172E-5	1.85744E-5	7.93579E-5	6.38622E-6	1.26954E-4	3.34340E-5	-1.13169E-4	6.79222E-5	2.04572E-5	-5.80147E-5	1.47697E-4	-1.82611E-5	-8.75703E-6	-1.66141E-6	5.53396E-4	5.53396E-4	5.53396E-4	9.56191E-4	1.02410E-3	1.19089E-3	1.01810E-3	9.41682E-4	1.17727E-3	1.09788E-3	9.85905E-4	1.13766E-3	1.19327E-3	9.54089E-4	8.36023E-4	9.21059E-4	1.00805E-3	9.75755E-4	9.99014E-4	9.26555E-4	8.41501E-4	9.50271E-4	1.01960E-3	8.91088E-4	8.74452E-4	8.81108E-4	8.33723E-4	9.04527E-4	8.45258E-4
7.73719E+2	2.68365E-6	-8.67101E-5	-3.84569E-5	-2.59504E-5	-7.05764E-5	-1.78172E-4	-8.74759E-5	1.34407E-5	5.58316E-5	8.22678E-5	1.00735E-4	4.29509E-5	-5.27630E-5	1.06006E-4	3.78689E-5	-4.14537E-5	1.67190E-4	-2.48857E-5	-3.48726E-7	-2.17961E-6	5.46605E-4	5.46605E-4	5.46605E-4	9.85933E-4	9.74961E-4	1.21125E-3	1.02330E-3	9.76795E-4	1.02393E-3	1.12257E-3	9.81206E-4	1.18869E-3	1.14346E-3	8.72136E-4	8.31290E-4	8.67723E-4	9.50293E-4	9.33904E-4	9.85862E-4	9.69539E-4	8.32615E-4	9.42091E-4	9.54919E-4	9.07712E-4	9.31091E-4	9.09214E-4	8.54736E-4	8.91643E-4	8.22331E-4
7.74325E+2	-7.12573E-6	-1.17863E-4	-5.58833E-5	-5.65172E-5	-7.60510E-5	-1.63651E-4	-1.14605E-4	4.26911E-5	4.57670E-5	1.39765E-4	4.57367E-5	2.43479E-5	4.34120E-5	8.74225E-5	5.65397E-5	-3.23287E-6	1.20908E-4	-2.83205E-5	1.11980E-5	5.46494E-6	5.60720E-4	5.60720E-4	5.60720E-4	1.02402E-3	9.76060E-4	1.22272E-3	1.04850E-3	1.04362E-3	8.74614E-4	1.08364E-3	9.72664E-4	1.20103E-3	1.13576E-3	8.40989E-4	9.00515E-4	8.29605E-4	9.65349E-4	9.28730E-4	1.00585E-3	1.00078E-3	8.68549E-4	9.55139E-4	8.73805E-4	9.11737E-4	9.92227E-4	9.43036E-4	8.69186E-4	8.80464E-4	7.86534E-4
7.74932E+2	-3.15367E-5	-9.09509E-5	-8.37876E-5	-9.57082E-5	-5.86688E-5	-1.41941E-4	-1.14242E-4	8.31304E-5	7.85643E-5	1.86901E-4	3.30773E-6	-2.54929E-5	1.04338E-4	4.05205E-5	8.05161E-5	-1.46997E-5	5.32013E-5	-2.23234E-5	3.11598E-5	1.77142E-5	5.66986E-4	5.66986E-4	5.66986E-4	1.08139E-3	1.03170E-3	1.20319E-3	1.10850E-3	1.09241E-3	7.86752E-4	1.08754E-3	9.80387E-4	1.20812E-3	1.16099E-3	8.50926E-4	9.71910E-4	8.12023E-4	9.67689E-4	9.54615E-4	1.03008E-3	1.02814E-3	9.21253E-4	9.48407E-4	8.44140E-4	9.12677E-4	1.01579E-3	9.52261E-4	8.87099E-4	8.47305E-4	7.78610E-4
7.75538E+2	-6.67477E-5	-5.27840E-5	-8.30815E-5	-1.32751E-4	-4.45575E-5	-1.26124E-4	-1.00582E-4	8.41898E-5	8.80319E-5	2.12820E-4	-6.99642E-6	-8.94891E-5	1.21100E-4	4.82835E-5	6.48656E-5	9.51449E-6	3.15653E-5	-1.93607E-6	3.02039E-5	1.44750E-5	5.68256E-4	5.68256E-4	5.68256E-4	1.08867E-3	1.12485E-3	1.11545E-3	1.21589E-3	1.07519E-3	7.32887E-4	1.09989E-3	1.00669E-3	1.24940E-3	1.13759E-3	9.49070E-4	1.04243E-3	8.71836E-4	9.20872E-4	1.01569E-3	9.84247E-4	1.04135E-3	9.59919E-4	9.24054E-4	8.40583E-4	9.03416E-4	9.64511E-4	9.21003E-4	8.88400E-4	8.00594E-4	8.09220E-4
7.76145E+2	-9.03113E-5	-3.26075E-5	-7.33875E-5	-1.29492E-4	-6.39839E-5	-8.92583E-5	-8.73334E-5	8.82242E-5	8.47608E-5	1.96592E-4	2.95147E-6	-1.19081E-4	1.24494E-4	7.29363E-5	4.78803E-5	8.33278E-6	-1.15665E-5	3.37934E-5	2.09428E-5	1.61147E-5	5.77482E-4	5.77482E-4	5.77482E-4	1.13772E-3	1.17070E-3	9.88059E-4	1.22835E-3	1.14615E-3	7.79410E-4	1.10546E-3	1.06181E-3	1.28574E-3	1.05810E-3	1.01152E-3	1.13637E-3	9.63809E-4	8.27740E-4	1.03421E-3	9.11336E-4	1.05810E-3	1.01098E-3	9.29761E-4	8.46026E-4	9.23296E-4	9.25368E-4	9.11964E-4	9.12539E-4	7.68329E-4	8.45520E-4
7.76752E+2	-1.56979E-4	-2.75143E-5	-3.21718E-5	-1.11030E-4	-7.20984E-5	-4.68454E-5	-1.09466E-5	9.05294E-5	7.63313E-5	1.31485E-4	3.34661E-5	-1.05420E-4	7.56192E-5	4.43718E-5	7.83725E-5	3.24305E-5	-6.41848E-5	4.22743E-5	1.08477E-5	1.14642E-5	5.74689E-4	5.74689E-4	5.74689E-4	1.13567E-3	1.18246E-3	8.96048E-4	1.22712E-3	1.20913E-3	8.53910E-4	1.06466E-3	1.08913E-3	1.28548E-3	9.80472E-4	1.07792E-3	1.21798E-3	1.02880E-3	7.67642E-4	1.01847E-3	8.66455E-4	1.08979E-3	1.04804E-3	9.60059E-4	8.60758E-4	9.26312E-4	9.07114E-4	9.30861E-4	9.54724E-4	7.74261E-4	8.50734E-4
7.77358E+2	-1.43200E-4	7.45408E-6	-1.16889E-5	-6.58538E-5	-1.02012E-4	-3.76425E-5	4.96065E-5	8.90118E-5	9.52000E-5	3.30314E-5	1.58839E-5	-8.25275E-5	3.26492E-5	-7.74842E-6	9.21084E-5	2.75632E-5	-3.03469E-5	2.76187E-5	4.28493E-6	6.60922E-6	5.74859E-4	5.74859E-4	5.74859E-4	1.05157E-3	1.17902E-3	8.46383E-4	1.19204E-3	1.20403E-3	9.19450E-4	1.02046E-3	1.09442E-3	1.22927E-3	9.99542E-4	1.13637E-3	1.23076E-3	1.04443E-3	8.18657E-4	1.02506E-3	8.85247E-4	1.09081E-3	1.02762E-3	9.81690E-4	8.98328E-4	9.21860E-4	8.96495E-4	9.31420E-4	9.69221E-4	7.65693E-4	8.70152E-4
7.77965E+2	-1.13962E-4	7.48069E-5	-1.45539E-5	9.52138E-6	-1.04529E-4	-7.38955E-5	5.12800E-5	7.85668E-5	7.49456E-5	-3.35889E-5	1.29990E-5	-7.76893E-5	-1.11465E-5	5.04560E-6	6.73536E-5	3.84480E-5	2.63943E-5	-2.24811E-6	-1.02829E-5	2.53502E-6	5.66700E-4	5.66700E-4	5.66700E-4	1.02658E-3	1.17146E-3	8.34555E-4	1.14889E-3	1.13077E-3	1.00652E-3	9.72525E-4	1.08395E-3	1.18698E-3	1.00148E-3	1.19708E-3	1.17585E-3	1.01195E-3	9.41210E-4	1.06924E-3	9.44622E-4	1.07127E-3	9.98582E-4	1.00113E-3	9.51873E-4	8.99178E-4	8.66982E-4	9.19211E-4	9.50941E-4	7.35872E-4	9.13070E-4
7.78572E+2	-6.57561E-5	9.61748E-5	-1.47813E-5	5.12002E-5	-4.60129E-5	-1.04200E-4	2.93498E-5	6.32262E-5	-1.06352E-5	-6.22730E-5	3.94371E-5	-5.03364E-5	-8.13013E-5	2.05052E-5	2.43212E-5	6.26434E-5	5.56923E-5	3.05257E-6	-9.15793E-6	-1.14872E-6	5.54757E-4	5.54757E-4	5.54757E-4	1.01280E-3	1.06968E-3	8.87887E-4	1.09472E-3	1.04179E-3	1.08425E-3	1.02660E-3	1.08295E-3	1.14640E-3	1.01877E-3	1.25530E-3	1.17538E-3	1.01970E-3	1.01580E-3	1.08628E-3	1.01589E-3	1.09505E-3	9.62952E-4	1.01482E-3	9.90473E-4	8.83481E-4	8.54563E-4	8.85656E-4	9.26116E-4	7.58610E-4	9.47590E-4
7.79179E+2	3.03191E-5	9.17613E-5	-8.28605E-6	5.70714E-5	-1.53571E-5	-1.37108E-4	1.66619E-5	4.53598E-5	-6.04823E-5	-7.66831E-5	5.95038E-5	-4.84371E-6	-8.87614E-5	-8.14580E-6	-1.13437E-5	2.22382E-5	9.32541E-5	-4.32579E-7	-1.49158E-6	-3.23375E-6	5.47664E-4	5.47664E-4	5.47664E-4	9.71801E-4	9.82769E-4	9.89904E-4	1.03501E-3	1.01641E-3	1.12082E-3	1.10221E-3	1.11789E-3	1.10476E-3	9.83353E-4	1.29205E-3	1.12482E-3	1.02741E-3	1.05142E-3	1.05752E-3	1.01019E-3	1.08751E-3	9.38260E-4	1.02334E-3	1.01027E-3	8.73631E-4	8.72202E-4	8.63221E-4	9.19678E-4	8.05213E-4	9.51073E-4
7.79786E+2	8.91563E-5	5.52920E-5	1.87849E-5	3.76351E-5	1.81592E-5	-1.08062E-4	-3.79350E-5	5.43550E-5	-8.90488E-5	-8.65151E-5	3.90165E-5	4.25323E-5	-4.98658E-5	-4.96916E-5	-1.17148E-5	-1.29422E-5	1.20062E-4	-2.49761E-5	3.79576E-6	-8.03791E-6	5.53584E-4	5.53584E-4	5.53584E-4	9.33791E-4	8.76344E-4	1.15443E-3	1.00577E-3	9.97440E-4	1.16413E-3	1.15410E-3	1.14145E-3	1.03419E-3	9.61808E-4	1.24746E-3	1.05036E-3	1.00926E-3	1.07390E-3	9.81561E-4	1.00430E-3	1.02255E-3	9.12373E-4	1.05357E-3	9.85239E-4	8.89490E-4	8.81390E-4	8.47278E-4	9.49486E-4	8.32640E-4	9.44410E-4
7.80393E+2	6.59024E-5	-1.05063E-5	4.44516E-5	2.12587E-5	5.92054E-5	-9.49879E-5	-9.83759E-5	8.43264E-5	-9.86411E-5	-8.93405E-5	2.92574E-5	8.12015E-5	2.52531E-5	-8.76825E-5	9.92389E-6	-1.32300E-5	8.86510E-5	-2.55073E-5	1.55262E-5	-6.68606E-6	5.67476E-4	5.67476E-4	5.67476E-4	9.34450E-4	8.24018E-4	1.22030E-3	1.01722E-3	1.03063E-3	1.20529E-3	1.13263E-3	1.12374E-3	1.01684E-3	1.02623E-3	1.18513E-3	9.99189E-4	9.63002E-4	1.14723E-3	9.66790E-4	9.77287E-4	9.61900E-4	9.04247E-4	1.04139E-3	1.01427E-3	8.52101E-4	9.41316E-4	8.53969E-4	9.86319E-4	8.83033E-4	9.20589E-4
7.81000E+2	3.51182E-5	-4.13166E-5	3.63966E-5	3.22163E-5	1.00527E-4	-8.39469E-5	-1.21581E-4	6.79334E-5	-1.05707E-4	-7.76540E-5	3.60415E-5	9.35524E-5	5.89176E-5	-8.32567E-5	2.75598E-5	-1.06281E-5	3.60445E-5	-1.66880E-5	2.05657E-5	-4.09503E-6	5.67090E-4	5.67090E-4	5.67090E-4	9.41491E-4	8.94494E-4	1.25199E-3	9.50435E-4	1.02474E-3	1.21554E-3	1.04850E-3	1.17638E-3	1.04653E-3	1.10354E-3	1.15031E-3	9.19924E-4	9.60025E-4	1.17660E-3	9.59254E-4	9.58358E-4	9.19928E-4	8.91121E-4	1.00217E-3	1.04450E-3	8.46162E-4	9.54890E-4	8.43887E-4	9.73960E-4	8.97677E-4	8.93784E-4
7.81607E+2	4.13322E-5	-2.03273E-5	3.70776E-5	6.89945E-6	1.05944E-4	-4.94093E-5	-1.05869E-4	2.54380E-5	-1.02657E-4	-2.09104E-5	1.73409E-5	5.93617E-5	5.88256E-5	-6.74508E-5	2.87935E-5	9.96188E-6	-2.19975E-5	-8.43666E-6	1.69618E-5	-1.08790E-5	5.45920E-4	5.45920E-4	5.45920E-4	1.00228E-3	9.81180E-4	1.28036E-3	8.98698E-4	1.05127E-3	1.13276E-3	1.00093E-3	1.18942E-3	1.03890E-3	1.08587E-3	1.10250E-3	9.05777E-4	9.95069E-4	1.13242E-3	9.46952E-4	9.30100E-4	9.06436E-4	8.95829E-4	9.42841E-4	1.04528E-3	8.66571E-4	9.07067E-4	8.28565E-4	9.17495E-4	8.98249E-4	8.53505E-4
7.82214E+2	5.27544E-5	3.38999E-5	4.81342E-5	-2.36185E-5	5.30854E-5	9.28073E-7	-7.66928E-5	2.76057E-5	-5.32343E-5	1.34124E-5	-1.40398E-6	9.99030E-6	4.23421E-5	-9.07982E-5	1.51774E-5	-1.08098E-6	-4.78091E-5	1.10708E-6	9.70029E-6	-1.34993E-5	5.41395E-4	5.41395E-4	5.41395E-4	1.05694E-3	1.03839E-3	1.21066E-3	9.34439E-4	1.16137E-3	1.09255E-3	1.01941E-3	1.11935E-3	9.95923E-4	1.03834E-3	1.04324E-3	9.35099E-4	1.03726E-3	1.06771E-3	9.48088E-4	8.64961E-4	8.76779E-4	9.08444E-4	8.99945E-4	1.03721E-3	8.55065E-4	8.76545E-4	8.14076E-4	8.98384E-4	8.91507E-4	8.25692E-4
7.82822E+2	4.64202E-5	6.72005E-5	7.08074E-5	-3.52030E-5	4.10704E-5	8.91550E-6	-2.86542E-5	6.51576E-5	5.36362E-6	-3.17509E-6	-5.82122E-5	-2.93462E-5	1.15634E-5	-8.64523E-5	-2.78773E-5	2.66639E-5	-8.01005E-5	6.31859E-6	4.48065E-6	-4.94103E-6	5.51436E-4	5.51436E-4	5.51436E-4	1.09969E-3	1.09716E-3	1.24592E-3	9.65495E-4	1.26023E-3	1.09837E-3	9.86273E-4	1.05926E-3	9.40320E-4	1.00933E-3	1.01669E-3	8.91272E-4	1.04863E-3	1.00984E-3	9.23318E-4	8.40606E-4	8.50717E-4	9.45709E-4	9.06723E-4	9.90738E-4	8.48021E-4	8.76646E-4	8.41945E-4	8.66634E-4	8.97812E-4	7.98644E-4
7.83429E+2	4.48047E-5	9.26479E-5	8.37586E-5	-5.70061E-5	1.57910E-5	-1.44659E-6	3.42616E-5	5.84626E-5	5.66698E-5	-8.46902E-6	-1.03972E-4	-5.57122E-5	-3.53559E-5	-4.10304E-5	-6.48405E-5	7.78481E-5	-7.57046E-5	-9.30696E-6	-1.05979E-5	-8.01635E-7	5.59500E-4	5.59500E-4	5.59500E-4	1.11018E-3	1.09077E-3	1.21035E-3	9.53208E-4	1.21760E-3	1.07597E-3	9.13216E-4	9.70821E-4	9.52821E-4	1.00640E-3	9.83261E-4	8.57839E-4	9.88548E-4	9.61858E-4	9.12819E-4	8.24635E-4	8.57813E-4	9.74274E-4	9.30047E-4	9.57788E-4	8.16682E-4	8.59285E-4	8.70018E-4	8.11902E-4	8.88414E-4	7.63246E-4
7.84036E+2	1.57160E-5	1.11020E-4	3.85126E-5	-6.55439E-5	9.08443E-6	-2.23466E-5	9.07133E-5	2.53294E-5	1.04473E-4	-5.22467E-6	-1.33544E-4	-7.53082E-5	-6.15491E-5	-1.72249E-5	-4.74500E-5	6.58119E-5	-4.98839E-5	-2.74283E-6	1.38591E-6	1.87708E-5	5.71615E-4	5.71615E-4	5.71615E-4	1.20604E-3	1.11940E-3	1.14110E-3	8.98316E-4	1.13152E-3	1.09663E-3	8.53582E-4	9.54337E-4	9.92651E-4	1.03143E-3	9.82682E-4	8.91215E-4	9.34442E-4	9.69437E-4	9.62583E-4	8.79599E-4	9.00290E-4	1.00397E-3	9.43658E-4	9.45235E-4	8.35409E-4	8.68885E-4	9.21382E-4	7.59359E-4	9.00883E-4	7.54175E-4
7.84643E+2	-1.22511E-5	1.02413E-4	-4.35907E-5	-2.45075E-5	1.49928E-6	-2.13307E-5	1.23803E-4	7.20003E-6	1.08067E-4	3.04270E-5	-1.44252E-4	-9.87232E-5	-7.64882E-5	-2.58015E-5	-1.86968E-5	4.14635E-5	-1.80548E-5	1.10439E-5	2.82851E-5	2.94960E-5	5.83575E-4	5.83575E-4	5.83575E-4	1.33709E-3	1.15414E-3	1.11875E-3	9.57194E-4	1.10650E-3	1.07891E-3	8.32046E-4	9.66227E-4	1.04151E-3	1.03721E-3	1.01512E-3	9.49162E-4	9.12469E-4	9.90925E-4	9.86318E-4	9.52223E-4	9.64390E-4	1.01269E-3	9.27664E-4	9.25936E-4	9.13986E-4	8.79256E-4	9.96600E-4	7.45883E-4	9.06748E-4	7.50623E-4
7.85251E+2	-8.12971E-8	4.36199E-5	-8.30859E-5	-3.44116E-6	-6.17705E-6	-1.27268E-5	1.30950E-4	2.60786E-5	8.29543E-5	3.55212E-5	-1.30604E-4	-9.04176E-5	-8.59048E-5	-4.95223E-5	-1.41707E-5	3.32483E-5	2.64636E-5	3.08524E-5	3.89201E-5	2.75226E-5	5.92576E-4	5.92576E-4	5.92576E-4	1.36886E-3	1.16255E-3	1.11946E-3	1.00488E-3	1.11520E-3	1.08865E-3	8.77594E-4	9.84996E-4	1.01259E-3	1.00626E-3	1.03369E-3	9.73187E-4	9.04975E-4	9.54120E-4	9.93754E-4	9.62163E-4	9.90591E-4	1.01407E-3	9.15889E-4	8.83488E-4	9.86196E-4	8.83316E-4	1.03944E-3	7.63971E-4	9.04016E-4	7.58337E-4
7.85858E+2	1.95156E-5	-1.83158E-5	-9.41577E-5	6.81912E-6	-2.04157E-5	-4.59241E-6	1.05891E-4	3.87158E-5	5.42101E-5	3.95068E-5	-1.04702E-4	-8.00463E-5	-3.62741E-5	-3.27772E-5	-1.49360E-5	-2.02928E-5	5.74270E-5	4.32156E-5	3.57099E-5	2.54993E-5	5.89730E-4	5.89730E-4	5.89730E-4	1.37352E-3	1.13913E-3	1.08032E-3	1.09753E-3	1.12541E-3	1.08345E-3	9.45187E-4	9.75946E-4	1.01020E-3	9.19530E-4	1.06635E-3	9.86887E-4	9.43701E-4	9.06769E-4	9.81582E-4	9.39084E-4	1.01895E-3	1.01481E-3	9.13989E-4	8.64033E-4	9.88054E-4	8.80458E-4	1.03430E-3	8.08268E-4	9.15006E-4	8.14969E-4
7.86466E+2	3.50379E-5	-4.70153E-5	-9.55004E-5	1.92888E-5	-7.72205E-5	-8.79853E-6	6.29432E-5	8.97842E-6	-8.88352E-6	4.42863E-5	-3.67199E-5	-3.93457E-5	3.96346E-5	2.69894E-5	2.20406E-5	-9.34575E-5	7.39746E-5	3.84637E-5	2.35246E-5	1.17793E-5	5.76793E-4	5.76793E-4	5.76793E-4	1.32497E-3	1.11409E-3	1.03196E-3	1.14511E-3	1.17419E-3	1.07994E-3	1.00686E-3	9.89993E-4	1.12589E-3	8.48529E-4	1.06743E-3	9.96517E-4	9.74110E-4	8.69328E-4	9.44074E-4	9.47776E-4	1.01329E-3	9.97651E-4	8.99748E-4	8.76890E-4	9.31969E-4	8.79910E-4	9.88468E-4	8.48957E-4	9.04169E-4	8.25027E-4
7.87073E+2	2.47423E-5	-7.63225E-5	-1.05892E-4	4.40094E-5	-1.20660E-4	3.75440E-5	4.89769E-5	-5.69445E-5	-7.01522E-5	3.11347E-5	-6.73052E-6	4.43433E-5	9.62381E-5	6.86009E-5	6.65341E-5	-1.02961E-4	7.35114E-5	4.69133E-6	7.24507E-6	-7.90941E-6	5.57759E-4	5.57759E-4	5.57759E-4	1.23460E-3	1.06712E-3	9.43535E-4	1.15973E-3	1.16465E-3	1.05687E-3	9.91923E-4	1.02085E-3	1.20146E-3	8.66668E-4	1.01734E-3	9.99466E-4	9.64314E-4	8.27656E-4	9.39456E-4	9.33025E-4	9.99209E-4	9.44371E-4	8.65660E-4	8.91684E-4	8.97350E-4	8.82902E-4	9.11477E-4	8.82554E-4	8.96385E-4	8.13712E-4
7.87681E+2	3.63065E-5	-7.19218E-5	-1.52380E-4	6.62823E-5	-1.01685E-4	8.02188E-5	4.93701E-5	-9.26686E-5	-9.00639E-5	-1.17083E-5	9.28645E-6	8.46074E-5	1.44894E-4	5.37377E-5	6.98880E-5	-1.25566E-4	7.01949E-5	-6.08790E-6	-4.66500E-7	-1.22382E-5	5.47126E-4	5.47126E-4	5.47126E-4	1.17181E-3	1.02305E-3	8.40016E-4	1.17689E-3	1.16925E-3	1.08853E-3	9.93536E-4	1.05748E-3	1.20028E-3	8.78318E-4	9.86596E-4	9.78479E-4	9.26315E-4	8.19506E-4	9.56741E-4	9.19574E-4	9.87093E-4	9.09471E-4	8.81613E-4	9.24970E-4	9.02377E-4	8.97413E-4	8.52823E-4	9.25436E-4	9.05791E-4	8.37090E-4
7.88289E+2	5.28375E-5	-1.49633E-5	-1.28843E-4	4.36915E-5	-8.61547E-5	7.05676E-5	3.18708E-5	-7.26691E-5	-1.01864E-4	-5.37571E-5	4.06918E-5	9.67848E-5	1.38322E-4	5.39004E-5	3.77711E-5	-1.49651E-4	7.64970E-5	-1.32904E-5	-7.42306E-6	-1.43193E-5	5.34843E-4	5.34843E-4	5.34843E-4	1.14502E-3	1.03602E-3	8.02488E-4	1.22162E-3	1.21876E-3	1.06955E-3	1.03337E-3	1.05275E-3	1.16893E-3	9.18172E-4	9.30865E-4	9.55945E-4	9.08724E-4	8.83626E-4	9.70532E-4	9.38057E-4	9.38337E-4	8.71547E-4	8.87358E-4	9.42386E-4	8.29785E-4	8.92104E-4	8.02613E-4	9.41628E-4	8.97350E-4	8.45989E-4
7.88896E+2	8.71439E-5	2.54833E-5	-7.76719E-5	-8.86308E-6	-6.55932E-5	6.13096E-5	1.32586E-5	-4.27145E-5	-6.66321E-5	-6.32824E-5	5.89249E-5	9.21204E-5	1.05187E-4	3.28906E-5	5.38644E-6	-1.26191E-4	3.19937E-5	-2.59293E-5	-1.49154E-5	-2.19057E-5	5.16119E-4	5.16119E-4	5.16119E-4	1.11607E-3	1.03403E-3	8.46968E-4	1.27150E-3	1.25870E-3	1.05806E-3	1.11931E-3	1.06619E-3	1.11321E-3	9.75864E-4	8.50173E-4	9.77958E-4	9.11344E-4	8.80117E-4	9.88128E-4	9.47608E-4	8.80038E-4	8.49186E-4	8.81224E-4	9.02144E-4	7.78029E-4	8.93566E-4	7.67988E-4	9.37750E-4	8.75294E-4	8.65024E-4
7.89504E+2	1.22074E-4	1.09811E-5	-2.60417E-5	-5.66813E-5	-3.66976E-5	7.24073E-5	-8.91866E-6	-3.41798E-5	-3.82914E-5	-6.86200E-5	3.83381E-5	6.87187E-5	7.60699E-5	7.54951E-6	3.23499E-6	-5.15819E-5	1.17470E-5	-3.41148E-5	-2.80575E-5	-2.79355E-5	5.23539E-4	5.23539E-4	5.23539E-4	1.02860E-3	1.02804E-3	8.58529E-4	1.17866E-3	1.19165E-3	1.09774E-3	1.10498E-3	1.07040E-3	1.05475E-3	1.09090E-3	8.31254E-4	1.02012E-3	8.93435E-4	8.75925E-4	9.54690E-4	9.48981E-4	8.93844E-4	8.80296E-4	8.86938E-4	8.66168E-4	7.36818E-4	9.04145E-4	7.51520E-4	9.28832E-4	8.51265E-4	8.39153E-4
7.90112E+2	1.16554E-4	7.79516E-6	-9.99581E-6	-6.26398E-5	-1.35124E-5	6.06701E-5	-3.22903E-5	-5.37258E-5	7.66962E-7	-6.44556E-5	1.42884E-5	3.87786E-5	6.93081E-5	-1.09187E-5	2.93267E-5	1.84499E-5	1.70885E-6	-4.60817E-5	-3.17123E-5	-3.23143E-5	5.29528E-4	5.29528E-4	5.29528E-4	9.06806E-4	1.05688E-3	9.23505E-4	1.02758E-3	1.09968E-3	1.13283E-3	1.07061E-3	1.04873E-3	1.03836E-3	1.13355E-3	8.28730E-4	1.02254E-3	9.12947E-4	9.19111E-4	9.73067E-4	9.55339E-4	9.09825E-4	9.24470E-4	8.94035E-4	8.48847E-4	7.05390E-4	9.38765E-4	7.65765E-4	9.07402E-4	8.04517E-4	8.17561E-4
7.90720E+2	4.37391E-5	1.53631E-5	-7.35446E-6	-2.63084E-5	4.57159E-5	1.22614E-5	-5.05148E-5	-4.52474E-5	3.26343E-5	-6.78640E-5	2.92706E-5	-3.58586E-6	4.92515E-5	-3.66083E-5	4.96824E-5	4.35801E-5	1.71769E-5	-4.07849E-5	-2.76703E-5	-3.27367E-5	5.27501E-4	5.27501E-4	5.27501E-4	8.87344E-4	1.04891E-3	1.01154E-3	1.00003E-3	1.07133E-3	1.11970E-3	1.04989E-3	1.02663E-3	9.70874E-4	1.15116E-3	8.83954E-4	9.83441E-4	9.44521E-4	1.00042E-3	9.98572E-4	9.64446E-4	8.93984E-4	9.39546E-4	8.94129E-4	8.46033E-4	7.33317E-4	9.58096E-4	7.77918E-4	8.80738E-4	7.95652E-4	8.26650E-4
7.91328E+2	2.00539E-5	2.19437E-5	5.47408E-7	3.43420E-7	8.34748E-5	-3.07781E-5	-9.26522E-5	-2.92332E-6	5.43411E-5	-9.87927E-5	6.96849E-5	-5.67930E-5	-4.84916E-6	-7.41836E-5	6.00407E-5	5.28352E-5	4.52019E-5	-1.84021E-5	-6.10206E-6	-2.29907E-5	5.32074E-4	5.32074E-4	5.32074E-4	9.39057E-4	1.04291E-3	1.10541E-3	9.78701E-4	9.79006E-4	1.05304E-3	1.02110E-3	1.03516E-3	9.12975E-4	1.17175E-3	9.72287E-4	9.33832E-4	9.97364E-4	1.04004E-3	9.91105E-4	9.94454E-4	8.54901E-4	9.46164E-4	9.00113E-4	8.36842E-4	7.88591E-4	9.46774E-4	7.92314E-4	8.61034E-4	8.46070E-4	8.47966E-4
7.91936E+2	3.78372E-5	2.65541E-5	-5.07812E-7	-9.03716E-6	3.95631E-5	-6.16901E-5	-1.23663E-4	5.86066E-5	1.83657E-5	-9.20208E-5	1.22715E-4	-8.88490E-5	-2.78987E-5	-8.99199E-5	3.86692E-5	8.10749E-5	9.65657E-5	-1.79965E-5	1.16203E-5	-1.99883E-5	5.26810E-4	5.26810E-4	5.26810E-4	9.73234E-4	9.92601E-4	1.12768E-3	9.61879E-4	8.83309E-4	9.79654E-4	9.87945E-4	1.04569E-3	9.22334E-4	1.15389E-3	1.04075E-3	8.75066E-4	9.99037E-4	1.05431E-3	9.38782E-4	1.00008E-3	8.49494E-4	9.37637E-4	8.95634E-4	8.12603E-4	8.08022E-4	9.00503E-4	8.14920E-4	8.52851E-4	8.79114E-4	8.26884E-4
7.92544E+2	-8.32559E-6	3.96526E-5	-5.00585E-6	-3.11508E-5	-2.17905E-5	-7.52402E-5	-9.54556E-5	8.96806E-5	-1.59612E-6	-5.97475E-5	1.18315E-4	-8.51075E-5	-2.84102E-6	-7.57592E-5	2.67626E-5	1.06233E-4	1.02785E-4	-2.49683E-5	1.85893E-5	-1.50301E-5	5.26210E-4	5.26210E-4	5.26210E-4	9.44515E-4	9.83738E-4	1.13684E-3	9.30012E-4	8.44948E-4	9.54609E-4	9.79314E-4	1.06961E-3	9.27419E-4	1.05943E-3	1.07931E-3	8.95513E-4	1.00550E-3	1.04379E-3	8.53225E-4	1.00086E-3	8.73614E-4	9.20148E-4	8.98847E-4	7.88820E-4	8.04062E-4	8.10849E-4	8.44208E-4	8.64407E-4	8.81712E-4	8.10470E-4
7.93152E+2	-2.30299E-5	4.38273E-5	-6.26357E-6	-3.50936E-5	-5.33458E-5	-6.36797E-5	-3.36798E-5	1.20712E-4	-5.44865E-6	-8.66074E-5	9.99636E-5	-7.72564E-5	6.12718E-6	-5.43447E-5	3.01547E-5	8.47512E-5	6.44813E-5	-2.00512E-5	1.71651E-5	-8.38135E-6	5.35019E-4	5.35019E-4	5.35019E-4	9.25963E-4	1.01428E-3	1.18961E-3	9.23619E-4	8.71811E-4	9.97750E-4	9.92735E-4	1.03857E-3	8.68547E-4	9.73393E-4	1.12152E-3	9.08035E-4	9.99969E-4	1.01664E-3	8.37372E-4	9.77157E-4	8.91703E-4	8.94496E-4	8.97943E-4	7.76995E-4	8.18698E-4	7.73225E-4	8.48729E-4	8.66658E-4	9.00073E-4	8.27021E-4
7.93760E+2	-1.35454E-5	5.89647E-5	-3.42282E-5	-3.54571E-5	-7.54907E-5	-6.90324E-5	6.07044E-6	1.35877E-4	-1.02938E-5	-8.63165E-5	1.05615E-4	-5.47970E-5	1.67523E-5	-3.07536E-5	3.64551E-5	4.51892E-5	1.15329E-5	-1.94198E-5	1.54414E-5	-2.56362E-6	5.43006E-4	5.43006E-4	5.43006E-4	9.27295E-4	1.03721E-3	1.17921E-3	9.83693E-4	9.24039E-4	9.86703E-4	1.01213E-3	9.57932E-4	8.43354E-4	9.20924E-4	1.15262E-3	9.14665E-4	9.54235E-4	1.00365E-3	8.24543E-4	9.88352E-4	9.11918E-4	8.95077E-4	8.97482E-4	7.82464E-4	8.73370E-4	7.45487E-4	8.76829E-4	8.66709E-4	9.24736E-4	8.23969E-4
7.94368E+2	1.23482E-6	8.00147E-5	-5.14588E-5	-4.53364E-5	-4.51624E-5	-5.42495E-5	1.07968E-5	1.32198E-4	-1.26298E-5	-5.58963E-5	1.33935E-4	-5.98899E-5	-6.58537E-6	-2.17588E-5	-1.21988E-5	-2.35826E-5	3.73751E-5	-1.78992E-5	1.07008E-5	3.91909E-7	5.50434E-4	5.50434E-4	5.50434E-4	9.52539E-4	1.03319E-3	1.17651E-3	1.05252E-3	1.00731E-3	9.87920E-4	1.01097E-3	9.47878E-4	9.05213E-4	9.10753E-4	1.08455E-3	9.28145E-4	9.36495E-4	1.01180E-3	8.27937E-4	9.82044E-4	9.20484E-4	8.75903E-4	8.73143E-4	8.10119E-4	9.05356E-4	7.81276E-4	9.05524E-4	8.32664E-4	9.23296E-4	8.10980E-4
7.94976E+2	2.55259E-5	8.23713E-5	-2.87049E-5	-4.47243E-5	-2.64711E-5	-1.28894E-5	2.96775E-5	1.05484E-4	-3.50592E-5	-4.65261E-5	1.25173E-4	-6.01778E-5	-1.48792E-5	-2.63111E-5	-3.48593E-5	-4.62022E-5	5.20813E-5	-3.53312E-5	-1.04776E-5	2.30013E-6	5.44892E-4	5.44892E-4	5.44892E-4	1.04038E-3	1.04827E-3	1.08915E-3	1.14562E-3	1.05107E-3	1.03512E-3	1.04676E-3	9.73114E-4	9.80645E-4	9.66534E-4	1.02720E-3	9.33904E-4	9.10348E-4	9.77876E-4	8.22767E-4	9.54398E-4	9.23161E-4	8.34644E-4	8.34688E-4	8.20433E-4	8.94251E-4	8.09560E-4	9.06757E-4	8.10402E-4	8.69250E-4	7.98014E-4
7.95584E+2	6.48886E-5	2.85784E-5	8.56545E-6	-9.15869E-6	-1.82817E-5	4.35268E-5	6.77163E-5	6.30937E-5	-4.46320E-5	7.99051E-6	7.14679E-5	-5.61178E-5	-2.76336E-6	-7.07143E-5	-4.01834E-5	-3.48930E-5	1.45418E-5	-5.17522E-5	-3.56389E-5	-6.23400E-6	5.24214E-4	5.24214E-4	5.24214E-4	1.05653E-3	1.08505E-3	1.05708E-3	1.15944E-3	1.08540E-3	1.04640E-3	1.05067E-3	1.00452E-3	9.76943E-4	9.39615E-4	9.86037E-4	9.40043E-4	8.95450E-4	9.47899E-4	8.03879E-4	9.50096E-4	9.65021E-4	8.11527E-4	8.07243E-4	8.12648E-4	8.73992E-4	8.23488E-4	9.29178E-4	8.16686E-4	7.85778E-4	7.79869E-4
7.96193E+2	1.09051E-4	-5.34776E-5	3.51034E-5	-5.89498E-6	-1.93175E-5	9.46536E-5	8.40049E-5	3.83691E-6	-4.97350E-5	4.36594E-5	6.57129E-5	-3.45927E-5	-2.00514E-5	-9.95944E-5	1.27719E-5	-4.37327E-5	1.82883E-5	-6.45823E-5	-5.05369E-5	-2.55668E-5	4.92612E-4	4.92612E-4	4.92612E-4	1.07140E-3	1.13197E-3	1.03347E-3	1.15086E-3	1.12386E-3	9.77460E-4	9.92671E-4	1.01284E-3	9.46463E-4	9.32781E-4	9.22857E-4	9.56480E-4	9.30967E-4	9.57196E-4	8.12760E-4	9.33314E-4	1.00155E-3	8.35357E-4	7.65461E-4	8.52878E-4	8.97551E-4	8.48298E-4	9.07897E-4	8.35434E-4	7.32804E-4	8.04484E-4
7.96801E+2	1.12710E-4	-8.40681E-5	6.71564E-5	-3.66190E-6	-2.10909E-6	8.91468E-5	4.03337E-5	-2.20307E-5	-3.13325E-5	5.14074E-5	4.93566E-5	-3.54940E-5	-9.27122E-6	-1.08472E-4	5.31412E-5	-7.34114E-5	4.15966E-5	-5.03182E-5	-4.62257E-5	-3.84537E-5	4.75104E-4	4.75104E-4	4.75104E-4	1.10519E-3	1.13353E-3	1.02315E-3	1.12671E-3	1.10556E-3	9.35351E-4	9.61435E-4	9.80505E-4	9.24199E-4	9.56986E-4	8.74565E-4	9.60931E-4	9.87995E-4	9.28720E-4	8.78751E-4	9.33371E-4	1.02247E-3	8.32704E-4	7.03845E-4	8.75181E-4	9.23636E-4	8.82834E-4	8.73394E-4	8.23584E-4	7.14799E-4	8.39605E-4
7.97409E+2	8.84388E-5	-7.60555E-5	7.68831E-5	-2.00029E-5	3.07353E-5	5.04071E-5	1.67319E-5	-1.15798E-5	4.89529E-6	3.26871E-5	3.93564E-5	-4.70818E-5	-2.05148E-5	-1.11274E-4	3.48845E-6	-2.80989E-5	7.42204E-5	-2.71101E-5	-3.65720E-5	-3.95536E-5	4.71367E-4	4.71367E-4	4.71367E-4	1.05516E-3	1.14172E-3	9.94462E-4	1.05326E-3	1.05362E-3	8.86718E-4	9.72495E-4	9.45716E-4	8.80645E-4	9.74401E-4	8.86881E-4	9.05066E-4	9.82227E-4	9.27605E-4	8.97298E-4	9.33882E-4	1.03148E-3	8.67298E-4	7.05395E-4	8.77353E-4	9.07604E-4	8.76035E-4	8.69695E-4	8.17895E-4	7.55886E-4	8.50482E-4
7.98018E+2	7.13860E-5	-9.43988E-5	9.49189E-5	-1.42335E-5	3.93513E-5	3.58128E-5	5.81182E-6	-5.39468E-6	3.38521E-5	8.72643E-6	3.23516E-6	-4.27937E-5	-1.06450E-5	-9.20261E-5	-2.37532E-5	-3.44194E-6	9.05765E-5	-1.45095E-5	-4.04710E-5	-4.20038E-5	4.68953E-4	4.68953E-4	4.68953E-4	1.02774E-3	1.10923E-3	1.00524E-3	9.73073E-4	9.83138E-4	8.52929E-4	1.02005E-3	9.30301E-4	9.25063E-4	9.66838E-4	8.80089E-4	8.53413E-4	9.40539E-4	9.34987E-4	8.94800E-4	8.98408E-4	1.03782E-3	8.82587E-4	7.45260E-4	8.49605E-4	9.30754E-4	8.40601E-4	8.66185E-4	8.27989E-4	7.69590E-4	8.41694E-4
7.98626E+2	2.13180E-5	-1.10568E-4	1.17706E-4	-9.89997E-6	-3.42207E-7	1.98302E-5	4.91312E-6	5.48904E-6	1.72145E-5	8.62064E-6	-4.61365E-6	-2.04726E-5	-7.43229E-6	-8.19117E-5	3.53629E-6	4.09395E-5	3.50412E-5	1.93193E-5	-2.79766E-5	-3.07103E-5	4.77062E-4	4.77062E-4	4.77062E-4	1.02348E-3	1.14808E-3	1.02289E-3	9.33848E-4	9.92317E-4	8.38530E-4	1.06277E-3	9.26446E-4	9.63574E-4	9.23567E-4	9.23604E-4	8.59695E-4	9.50801E-4	9.61839E-4	8.58158E-4	8.84133E-4	1.05049E-3	8.85497E-4	8.23644E-4	8.05591E-4	9.20587E-4	8.26613E-4	8.80622E-4	8.53728E-4	7.59346E-4	8.41914E-4
7.99235E+2	2.68354E-6	-8.44475E-5	8.09056E-5	-3.02237E-5	-8.82714E-6	-4.23566E-6	1.80588E-5	1.94836E-5	-4.42411E-5	-2.05258E-5	6.35012E-6	5.12926E-6	2.41058E-6	-6.03652E-5	3.96623E-5	5.81822E-5	-1.12779E-5	4.90882E-5	-6.97035E-6	-1.08399E-5	4.92222E-4	4.92222E-4	4.92222E-4	9.82923E-4	1.17592E-3	1.10187E-3	9.67916E-4	1.00543E-3	8.49034E-4	1.10984E-3	9.16813E-4	9.97913E-4	8.76699E-4	9.55109E-4	9.18408E-4	9.30016E-4	9.77823E-4	8.32935E-4	8.55197E-4	1.02377E-3	9.37118E-4	9.01657E-4	7.48800E-4	8.62228E-4	7.86892E-4	9.00247E-4	8.93925E-4	7.43694E-4	8.58826E-4
7.99843E+2	-3.05736E-5	-2.14994E-5	2.13457E-5	-1.67399E-5	-4.89629E-5	-3.20825E-5	3.39775E-5	-4.38700E-6	-6.45575E-5	-4.03477E-5	2.71711E-5	3.82661E-5	8.81380E-6	-2.32343E-5	5.52666E-5	3.83091E-5	-8.98458E-6	5.51716E-5	3.56427E-6	9.48374E-6	5.09239E-4	5.09239E-4	5.09239E-4	9.06688E-4	1.16576E-3	1.13072E-3	1.01318E-3	1.04875E-3	9.54369E-4	1.12388E-3	9.75471E-4	9.63697E-4	8.68429E-4	9.09166E-4	9.57109E-4	9.28067E-4	9.59693E-4	8.38842E-4	8.79853E-4	1.00612E-3	9.19923E-4	9.34401E-4	7.68500E-4	8.39801E-4	8.16692E-4	8.55239E-4	9.16469E-4	7.81951E-4	8.59113E-4
8.00452E+2	-1.01986E-4	3.49876E-5	2.63782E-6	-2.97579E-6	-4.56298E-5	-4.67478E-5	1.90887E-5	-1.87387E-5	-8.41872E-5	-5.48102E-5	2.67701E-5	4.44919E-5	1.83307E-5	6.75353E-6	6.93982E-5	4.21361E-5	-1.73518E-5	5.53292E-5	1.71728E-5	3.53305E-5	5.31799E-4	5.31799E-4	5.31799E-4	9.45553E-4	1.09108E-3	1.18591E-3	9.97550E-4	1.05931E-3	1.06758E-3	1.12705E-3	9.80866E-4	9.34513E-4	8.67315E-4	9.07668E-4	9.92329E-4	9.46026E-4	9.58421E-4	8.71999E-4	9.14289E-4	9.73020E-4	9.08332E-4	9.88439E-4	8.04840E-4	8.53516E-4	8.32992E-4	8.43324E-4	8.99748E-4	8.31921E-4	8.22450E-4
8.01060E+2	-1.42109E-4	9.07349E-5	9.20062E-6	-7.22743E-6	-4.57392E-5	-8.11911E-5	-2.19672E-6	8.91064E-6	-1.17664E-4	-7.71004E-5	4.04268E-5	8.71101E-5	1.31334E-5	3.21583E-5	6.84042E-5	3.47201E-5	-3.15660E-5	4.63985E-5	2.74026E-5	4.61935E-5	5.45830E-4	5.45830E-4	5.45830E-4	9.64124E-4	9.98462E-4	1.19894E-3	9.80943E-4	1.01459E-3	1.09214E-3	1.12364E-3	1.01892E-3	9.55418E-4	8.71958E-4	9.86860E-4	1.07151E-3	9.68995E-4	1.00858E-3	9.07936E-4	9.27438E-4	9.61662E-4	9.28222E-4	1.05957E-3	8.47358E-4	8.58398E-4	8.60263E-4	8.48039E-4	9.14406E-4	8.56703E-4	7.74639E-4
8.01669E+2	-1.63925E-4	1.39282E-4	-5.37891E-6	2.10444E-5	-4.02807E-5	-3.54910E-5	-2.05720E-5	-4.30898E-6	-1.55511E-4	-4.54114E-5	5.44173E-5	1.08548E-4	4.98144E-6	4.32648E-6	8.80682E-5	-8.88969E-6	-3.95338E-5	2.55582E-5	2.97549E-5	4.33210E-5	5.48191E-4	5.48191E-4	5.48191E-4	9.72368E-4	9.35011E-4	1.15891E-3	1.05813E-3	9.81098E-4	1.09956E-3	1.05322E-3	1.07308E-3	9.66272E-4	8.91602E-4	1.05272E-3	1.09296E-3	9.76579E-4	1.01669E-3	9.17546E-4	9.51516E-4	9.72879E-4	9.43638E-4	1.10596E-3	8.67722E-4	8.15683E-4	8.38457E-4	8.52258E-4	9.35751E-4	8.45853E-4	7.44740E-4
8.02278E+2	-1.64286E-4	1.48347E-4	-1.65978E-5	4.51911E-5	-6.74855E-7	1.75239E-5	-2.59152E-5	-2.07185E-5	-1.78166E-4	-2.91369E-5	5.80092E-5	1.18164E-4	4.85177E-6	-3.64834E-5	9.36028E-5	-6.54965E-5	-1.86946E-5	9.42247E-6	3.04001E-5	3.06570E-5	5.41676E-4	5.41676E-4	5.41676E-4	1.00712E-3	9.23470E-4	1.12445E-3	1.15199E-3	1.00006E-3	1.09058E-3	9.46454E-4	1.06753E-3	9.70395E-4	9.22017E-4	1.08447E-3	1.10653E-3	9.50004E-4	1.00589E-3	9.15222E-4	9.47590E-4	9.72784E-4	9.32719E-4	1.13021E-3	9.05015E-4	7.32088E-4	8.36545E-4	8.84269E-4	8.90681E-4	8.10045E-4	7.34601E-4
8.02887E+2	-1.10507E-4	1.21762E-4	-3.26487E-5	3.72698E-5	1.15488E-5	4.30703E-5	-2.96479E-5	-7.50366E-6	-1.69649E-4	-5.24191E-5	5.33733E-6	1.11637E-4	3.47590E-5	-2.90479E-5	1.08308E-4	-6.75399E-5	-8.73556E-6	-4.21792E-6	1.88063E-5	1.94182E-5	5.30554E-4	5.30554E-4	5.30554E-4	9.95943E-4	9.34461E-4	1.01095E-3	1.15243E-3	9.74308E-4	1.14256E-3	7.85331E-4	1.02132E-3	9.67198E-4	9.52799E-4	1.12507E-3	1.10031E-3	9.50448E-4	9.31001E-4	9.58997E-4	9.00456E-4	9.77783E-4	9.13753E-4	1.08048E-3	9.37352E-4	7.25920E-4	8.67850E-4	8.93252E-4	8.47820E-4	8.14667E-4	7.38525E-4
8.03496E+2	-4.47495E-5	1.21814E-4	-2.77209E-5	-3.06227E-5	-2.60781E-5	4.00172E-5	-4.91511E-5	4.37548E-5	-1.04017E-4	-7.22161E-5	-3.79780E-5	7.22644E-5	8.47623E-5	-2.05656E-5	8.25025E-5	-1.25203E-5	-1.92807E-5	-1.57060E-5	6.02213E-6	9.46883E-6	5.18718E-4	5.18718E-4	5.18718E-4	9.84093E-4	9.20067E-4	9.15872E-4	1.10915E-3	9.77165E-4	1.13705E-3	8.12852E-4	1.04307E-3	9.66733E-4	9.74608E-4	1.12508E-3	1.04339E-3	9.83078E-4	9.19308E-4	9.78893E-4	8.58569E-4	1.01228E-3	8.94775E-4	1.05932E-3	9.59147E-4	7.68092E-4	9.04603E-4	9.01073E-4	8.08955E-4	8.58883E-4	7.41480E-4
8.04105E+2	-2.66116E-6	1.02439E-4	-2.73060E-5	-7.08881E-5	-4.34805E-5	-1.07954E-5	-4.76321E-5	7.44880E-5	-6.53246E-5	-4.11917E-5	-9.35400E-5	6.61187E-5	7.86596E-5	3.89325E-6	5.97973E-5	3.44625E-5	-6.56582E-6	-8.76762E-6	-3.75206E-6	2.04642E-6	5.07232E-4	5.07232E-4	5.07232E-4	9.79240E-4	9.52828E-4	9.22538E-4	9.93633E-4	1.02846E-3	1.06700E-3	8.81259E-4	1.05436E-3	9.87025E-4	1.00713E-3	1.04756E-3	1.01514E-3	9.93673E-4	9.86672E-4	1.01239E-3	8.35586E-4	1.02583E-3	8.94519E-4	1.03724E-3	9.29126E-4	8.34090E-4	8.80470E-4	8.84263E-4	8.23671E-4	8.71804E-4	7.23029E-4
8.04714E+2	8.48114E-6	8.66473E-5	-7.57814E-7	-6.93170E-5	-2.93526E-5	-2.08555E-5	-5.86912E-5	6.66685E-5	-3.49619E-5	1.25327E-5	-1.22361E-4	6.73695E-5	2.03498E-5	3.52171E-5	4.91315E-5	7.43697E-5	-3.81406E-5	-7.86401E-6	-2.05276E-5	-1.79379E-5	5.03472E-4	5.03472E-4	5.03472E-4	1.03098E-3	1.07069E-3	8.69623E-4	9.47108E-4	9.87763E-4	9.46548E-4	8.81397E-4	1.03363E-3	9.58123E-4	1.02964E-3	1.04091E-3	9.88414E-4	9.59088E-4	9.92744E-4	9.93529E-4	8.33605E-4	9.71907E-4	8.91374E-4	9.67281E-4	8.87020E-4	8.48692E-4	8.56038E-4	8.11384E-4	8.23535E-4	8.56028E-4	7.12307E-4
[truncated: 190 more rows]
[truncated: 152 more columns]
