# Supplementary material for: High-pressure pump–probe experiments reveal the mechanism of excited-state proton-coupled electron transfer and a shift from stepwise to concerted pathways
Source: Nat Chem. 2025 Mar 20;17(6):847–55. doi: 10.1038/s41557-025-01772-5 (PMC12141043; doi:10.1038/s41557-025-01772-5)
Supplement: Supplementary file 5 — Datasets for kinetic traces (Abs versus time) and rate constants as a function of pressure. [file 41557_2025_1772_MOESM5_ESM.csv]

Figure 6a							Figure 6b			Figure6c									Figure 6d
x(time-�s)	y(Abs-mO.D.-5MPa)	y(Abs-mO.D.-30MPa)	y(Abs-mO.D.-60MPa)	y(Abs-mO.D.-120MPa)			x(Pressure-MPa)	y(ln(kobs-MQ)		x(time-�s)	y(Abs-mO.D.-5MPa)	y(Abs-mO.D.-30MPa)	y(Abs-mO.D.-45MPa)	y(Abs-mO.D.-60MPa)	y(Abs-mO.D.-75MPa)	y(Abs-mO.D.-90MPa)			x(Pressure-MPa)	y(ln(kobs-CPET)
0	0,00118	0,00111	8,51E-04	0,00111			5	3,23475		0	9,07E-04	9,83E-04	8,88E-04	9,22E-04	0,00104	0,00101			5	4,76644
1,00E-04	0,00119	0,00113	8,68E-04	0,00113			30	3,37074		1,00E-04	9,64E-04	0,00103	9,44E-04	9,70E-04	0,00109	0,00104			30	4,88658
2,07E-04	0,0012	0,00114	8,81E-04	0,00114			60	3,55535		2,07E-04	0,00102	0,00107	9,97E-04	0,00102	0,00114	0,00107			45	4,92508
3,22E-04	0,00121	0,00115	8,92E-04	0,00115						3,22E-04	0,00107	0,0011	0,00105	0,00106	0,00118	0,0011			60	4,86907
4,46E-04	0,00121	0,00115	9,00E-04	0,00115						4,46E-04	0,00111	0,00114	0,00109	0,0011	0,00122	0,00113			75	4,74667
5,78E-04	0,00121	0,00115	9,05E-04	0,00115						5,78E-04	0,00116	0,00118	0,00113	0,00114	0,00126	0,00115			90	4,98498
7,20E-04	0,00121	0,00115	9,06E-04	0,00115						7,20E-04	0,0012	0,00121	0,00117	0,00117	0,0013	0,00118
8,72E-04	0,0012	0,00114	9,05E-04	0,00114						8,72E-04	0,00123	0,00124	0,00121	0,0012	0,00133	0,0012
0,00103	0,00119	0,00113	9,01E-04	0,00113						0,00103	0,00127	0,00126	0,00124	0,00123	0,00136	0,00122
0,00121	0,00118	0,00111	8,94E-04	0,00111						0,00121	0,0013	0,00129	0,00127	0,00126	0,00138	0,00124
0,0014	0,00116	0,00109	8,84E-04	0,00109						0,0014	0,00132	0,00131	0,00129	0,00128	0,0014	0,00126
0,0016	0,0011	0,00103	8,49E-04	0,00103						0,0016	0,00135	0,00133	0,00132	0,0013	0,00142	0,00128
0,00181	0,00107	9,94E-04	8,27E-04	9,94E-04						0,00181	0,00137	0,00135	0,00133	0,00131	0,00143	0,0013
0,00205	0,00104	9,59E-04	8,11E-04	9,59E-04						0,00205	0,0014	0,00136	0,00135	0,00133	0,00142	0,00131
0,00229	0,001	9,30E-04	7,91E-04	9,30E-04						0,00229	0,00142	0,00139	0,00136	0,00134	0,00145	0,00132
0,00256	9,77E-04	9,02E-04	7,74E-04	9,02E-04						0,00256	0,00144	0,00141	0,00138	0,00138	0,00147	0,00135
0,00285	9,33E-04	8,74E-04	7,52E-04	8,74E-04						0,00285	0,00145	0,00143	0,0014	0,00139	0,00148	0,00137
0,00315	8,97E-04	8,50E-04	7,35E-04	8,50E-04						0,00315	0,00147	0,00145	0,00141	0,0014	0,00148	0,00138
0,00348	8,63E-04	8,18E-04	7,09E-04	8,18E-04						0,00348	0,00149	0,00146	0,00143	0,00142	0,0015	0,00139
0,00383	8,29E-04	7,89E-04	6,76E-04	7,89E-04						0,00383	0,0015	0,00149	0,00144	0,00145	0,00152	0,00141
0,00421	7,97E-04	7,53E-04	6,48E-04	7,53E-04						0,00421	0,00151	0,00152	0,00147	0,00146	0,00153	0,00143
0,00461	7,61E-04	7,24E-04	6,20E-04	7,24E-04						0,00461	0,00153	0,00154	0,0015	0,00148	0,00154	0,00145
0,00505	7,18E-04	6,87E-04	5,87E-04	6,87E-04						0,00505	0,00155	0,00156	0,00151	0,00149	0,00156	0,00146
0,00551	6,82E-04	6,55E-04	5,61E-04	6,55E-04						0,00551	0,00158	0,00159	0,00155	0,00153	0,00158	0,00148
0,00601	6,51E-04	6,23E-04	5,25E-04	6,23E-04						0,00601	0,00161	0,0016	0,00157	0,00155	0,00158	0,00149
0,00655	6,10E-04	5,83E-04	4,97E-04	5,83E-04						0,00655	0,00163	0,00162	0,00159	0,00157	0,0016	0,00152
0,00712	5,75E-04	5,51E-04	4,73E-04	5,51E-04						0,00712	0,00166	0,00164	0,00162	0,00158	0,00161	0,00155
0,00774	5,43E-04	5,24E-04	4,38E-04	5,24E-04						0,00774	0,00169	0,00167	0,00164	0,0016	0,00163	0,00157
0,0084	5,13E-04	5,03E-04	4,08E-04	5,03E-04						0,0084	0,00171	0,00168	0,00166	0,00162	0,00164	0,00159
0,00911	4,90E-04	4,70E-04	3,84E-04	4,70E-04						0,00911	0,00175	0,0017	0,00168	0,00166	0,00165	0,00162
0,00987	4,70E-04	4,41E-04	3,55E-04	4,41E-04						0,00987	0,00178	0,00171	0,0017	0,00167	0,00167	0,00165
0,01068	4,29E-04	4,10E-04	3,35E-04	4,10E-04						0,01068	0,00181	0,00173	0,00172	0,00169	0,0017	0,00165
0,01155	3,99E-04	3,79E-04	3,10E-04	3,79E-04						0,01155	0,00185	0,00174	0,00175	0,00171	0,00171	0,00168
0,01249	3,66E-04	3,49E-04	2,93E-04	3,49E-04						0,01249	0,00187	0,00176	0,00177	0,00173	0,00172	0,00169
0,0135	3,43E-04	3,34E-04	2,78E-04	3,34E-04						0,0135	0,00189	0,00179	0,00178	0,00174	0,00174	0,00171
0,01457	3,19E-04	3,15E-04	2,55E-04	3,15E-04						0,01457	0,00191	0,00179	0,00179	0,00176	0,00175	0,00171
0,01573	2,89E-04	2,91E-04	2,51E-04	2,91E-04						0,01573	0,00193	0,00181	0,0018	0,00178	0,00176	0,00173
0,01697	2,67E-04	2,66E-04	2,34E-04	2,66E-04						0,01697	0,00195	0,00182	0,0018	0,0018	0,00177	0,00174
0,0183	2,39E-04	2,48E-04	2,28E-04	2,48E-04						0,0183	0,00197	0,00185	0,00182	0,0018	0,0018	0,00174
0,01972	2,23E-04	2,31E-04	2,21E-04	2,31E-04						0,01972	0,00198	0,00186	0,00183	0,00181	0,00181	0,00175
0,02125	2,15E-04	2,10E-04	2,13E-04	2,10E-04						0,02125	0,00199	0,00187	0,00185	0,00182	0,00181	0,00175
0,02289	1,96E-04	2,01E-04	2,08E-04	2,01E-04						0,02289	0,002	0,00188	0,00185	0,00182	0,00181	0,00175
0,02464	1,90E-04	1,87E-04	2,08E-04	1,87E-04						0,02464	0,002	0,00188	0,00185	0,00183	0,00182	0,00175
0,02653	1,86E-04	1,79E-04	2,10E-04	1,79E-04						0,02653	0,00199	0,00189	0,00186	0,00183	0,00181	0,00174
0,02855	1,84E-04	1,77E-04	2,12E-04	1,77E-04						0,02855	0,00198	0,00188	0,00186	0,00183	0,00179	0,00175
0,03072	1,81E-04	1,75E-04	2,27E-04	1,75E-04						0,03072	0,00197	0,00187	0,00186	0,00183	0,00178	0,00175
0,03304	1,87E-04	1,85E-04	2,39E-04	1,85E-04
0,03553	1,95E-04	1,96E-04	2,53E-04	1,96E-04
0,03821	2,01E-04	2,04E-04	2,68E-04	2,04E-04
0,04107	2,08E-04	2,11E-04	2,92E-04	2,11E-04
0,04415	2,14E-04	2,26E-04	3,13E-04	2,26E-04
0,04745	2,21E-04	2,41E-04	3,37E-04	2,41E-04
0,05098	2,34E-04	2,50E-04	3,56E-04	2,50E-04
0,05477	2,55E-04	2,69E-04	3,80E-04	2,69E-04
0,05884	2,71E-04	2,84E-04	4,02E-04	2,84E-04
0,0632	2,83E-04	2,94E-04	4,20E-04	2,94E-04
0,06788	2,93E-04	3,10E-04	4,41E-04	3,10E-04
0,07289	3,07E-04	3,24E-04	4,51E-04	3,24E-04
0,07827	3,10E-04	3,40E-04	4,70E-04	3,40E-04
0,08404	3,25E-04	3,44E-04	4,77E-04	3,44E-04
0,09022	3,34E-04	3,53E-04	4,78E-04	3,53E-04
0,09686	3,34E-04	3,63E-04	4,83E-04	3,63E-04
0,10397	3,40E-04	3,64E-04	4,90E-04	3,64E-04
0,1116	3,40E-04	3,70E-04	4,93E-04	3,70E-04
0,11978	3,44E-04	3,73E-04	4,89E-04	3,73E-04
0,12855	3,43E-04	3,77E-04	4,95E-04	3,77E-04
0,13796	3,40E-04	3,75E-04	4,92E-04	3,75E-04
0,14805	3,34E-04	3,64E-04	4,90E-04	3,64E-04
0,15888	3,27E-04	3,57E-04	4,74E-04	3,57E-04
0,17048	3,18E-04	3,45E-04	4,71E-04	3,45E-04
0,18293	3,11E-04	3,31E-04	4,51E-04	3,31E-04
0,19627	3,06E-04	3,13E-04	4,28E-04	3,13E-04
