# Supplementary material for: High-pressure pump–probe experiments reveal the mechanism of excited-state proton-coupled electron transfer and a shift from stepwise to concerted pathways
Source: Nat Chem. 2025 Mar 20;17(6):847–55. doi: 10.1038/s41557-025-01772-5 (PMC12141043; doi:10.1038/s41557-025-01772-5)
Supplement: Supplementary file 6 — Datasets for kinetic traces (Abs versus time) at pressures of 5, 30 and 60 MPa. [file 41557_2025_1772_MOESM6_ESM.csv]

5 Mpa		30 MPa		60MPa
time, µs	Abs(550nm)	time, µs	Abs(550nm)	time, µs	Abs(550nm)
0,03304	1,87E-04	0,03821	2,04E-04	0,02855	2,12E-04
0,03553	1,95E-04	0,04107	2,11E-04	0,03072	2,27E-04
0,03821	2,01E-04	0,04415	2,26E-04	0,03304	2,39E-04
0,04107	2,08E-04	0,04745	2,41E-04	0,03553	2,53E-04
0,04415	2,14E-04	0,05098	2,50E-04	0,03821	2,68E-04
0,04745	2,21E-04	0,05477	2,69E-04	0,04107	2,92E-04
0,05098	2,34E-04	0,05884	2,84E-04	0,04415	3,13E-04
0,05477	2,55E-04	0,0632	2,94E-04	0,04745	3,37E-04
0,05884	2,71E-04	0,06788	3,10E-04	0,05098	3,56E-04
0,0632	2,83E-04	0,07289	3,24E-04	0,05477	3,80E-04
0,06788	2,93E-04	0,07827	3,40E-04	0,05884	4,02E-04
0,07289	3,07E-04	0,08404	3,44E-04	0,0632	4,20E-04
0,07827	3,10E-04	0,09022	3,53E-04	0,06788	4,41E-04
0,08404	3,25E-04	0,09686	3,63E-04	0,07289	4,51E-04
0,09022	3,34E-04	0,10397	3,64E-04	0,07827	4,70E-04
0,09686	3,34E-04	0,1116	3,70E-04	0,08404	4,77E-04
0,10397	3,40E-04	0,11978	3,73E-04	0,09022	4,78E-04
0,1116	3,40E-04	0,12855	3,77E-04	0,09686	4,83E-04
0,11978	3,44E-04	0,13796	3,75E-04	0,10397	4,90E-04
0,12855	3,43E-04			0,1116	4,93E-04
				0,11978	4,89E-04
				0,12855	4,95E-04
				0,13796	4,92E-04
				0,14805	4,90E-04
