# Supplementary material for: High-pressure pump–probe experiments reveal the mechanism of excited-state proton-coupled electron transfer and a shift from stepwise to concerted pathways
Source: Nat Chem. 2025 Mar 20;17(6):847–55. doi: 10.1038/s41557-025-01772-5 (PMC12141043; doi:10.1038/s41557-025-01772-5)
Supplement: Supplementary file 7 — Datasets for kinetic traces (Abs versus time) in the pressure range of 5–90 MPa. [file 41557_2025_1772_MOESM7_ESM.csv]

5MPa		30MPa		45MPa		60MPa		75MPa		90MPa
time, µs	Abs(550nm)	time, µs	Abs(550nm)	time, µs	Abs(550nm)	time, µs	Abs(550nm)	time, µs	Abs(550nm)	time, µs	Abs(550nm)
7,20E-04	0,0012	0,0016	0,00133	0,00103	0,00124	0,00121	0,00126	0,00103	0,00136	0,00103	0,00122
8,72E-04	0,00123	0,00181	0,00135	0,00121	0,00127	0,0014	0,00128	0,00121	0,00138	0,00121	0,00124
0,00103	0,00127	0,00205	0,00136	0,0014	0,00129	0,0016	0,0013	0,0014	0,0014	0,0014	0,00126
0,00121	0,0013	0,00229	0,00139	0,0016	0,00132	0,00181	0,00131	0,0016	0,00142	0,0016	0,00128
0,0014	0,00132	0,00256	0,00141	0,00181	0,00133	0,00205	0,00133	0,00181	0,00143	0,00181	0,0013
0,0016	0,00135	0,00285	0,00143	0,00205	0,00135	0,00229	0,00134	-	0,00142	0,00205	0,00131
0,00181	0,00137	0,00315	0,00145	0,00229	0,00136	0,00256	0,00138	0,00229	0,00145	0,00229	0,00132
0,00205	0,0014	0,00348	0,00146	0,00256	0,00138	0,00285	0,00139	0,00256	0,00147	0,00256	0,00135
0,00229	0,00142	0,00383	0,00149	0,00285	0,0014	0,00315	0,0014	0,00285	0,00148	0,00285	0,00137
0,00256	0,00144	0,00421	0,00152	0,00315	0,00141	0,00348	0,00142	0,00315	0,00148	0,00315	0,00138
0,00285	0,00145	0,00461	0,00154	0,00348	0,00143	0,00383	0,00145	0,00348	0,0015	0,00348	0,00139
0,00315	0,00147	0,00505	0,00156	0,00383	0,00144	0,00421	0,00146	0,00383	0,00152	0,00383	0,00141
0,00348	0,00149	0,00551	0,00159	0,00421	0,00147	0,00461	0,00148	0,00421	0,00153	0,00421	0,00143
0,00383	0,0015	0,00601	0,0016	0,00461	0,0015	0,00505	0,00149	0,00461	0,00154	0,00461	0,00145
0,00421	0,00151	0,00655	0,00162	0,00505	0,00151	0,00551	0,00153	0,00505	0,00156	0,00505	0,00146
0,00461	0,00153	0,00712	0,00164	0,00551	0,00155	0,00601	0,00155	0,00551	0,00158	0,00551	0,00148
0,00505	0,00155	0,00774	0,00167	0,00601	0,00157	0,00655	0,00157	0,00601	0,00158	0,00601	0,00149
0,00551	0,00158	0,0084	0,00168	0,00655	0,00159	0,00712	0,00158	0,00655	0,0016	0,00655	0,00152
0,00601	0,00161	0,00911	0,0017	0,00712	0,00162	0,00774	0,0016	0,00712	0,00161	0,00712	0,00155
0,00655	0,00163	0,00987	0,00171	0,00774	0,00164	0,0084	0,00162	0,00774	0,00163	0,00774	0,00157
0,00712	0,00166	0,01068	0,00173	0,0084	0,00166	0,00911	0,00166	0,0084	0,00164	0,0084	0,00159
0,00774	0,00169	0,01155	0,00174	0,00911	0,00168	0,00987	0,00167	0,00911	0,00165	0,00911	0,00162
0,0084	0,00171	0,01249	0,00176	0,00987	0,0017	0,01068	0,00169	0,00987	0,00167	0,00987	0,00165
0,00911	0,00175	0,0135	0,00179	0,01068	0,00172	0,01155	0,00171	0,01068	0,0017	0,01068	0,00165
0,00987	0,00178	0,01457	0,00179	0,01155	0,00175	0,01249	0,00173	0,01155	0,00171	0,01155	0,00168
0,01068	0,00181	0,01573	0,00181	0,01249	0,00177	0,0135	0,00174	0,01249	0,00172	0,01249	0,00169
0,01155	0,00185	0,01697	0,00182	0,0135	0,00178	0,01457	0,00176	0,0135	0,00174	0,0135	0,00171
0,01249	0,00187	0,0183	0,00185	0,01457	0,00179	0,01573	0,00178	0,01457	0,00175	0,01457	0,00171
0,0135	0,00189	0,01972	0,00186	0,01573	0,0018	0,01697	0,0018	0,01573	0,00176	0,01573	0,00173
0,01457	0,00191	0,02125	0,00187	0,01697	0,0018	0,0183	0,0018	0,01697	0,00177	0,01697	0,00174
0,01573	0,00193	0,02289	0,00188	0,0183	0,00182	0,01972	0,00181	0,0183	0,0018	0,0183	0,00174
0,01697	0,00195	0,02464	0,00188	0,01972	0,00183	0,02125	0,00182	0,01972	0,00181	0,01972	0,00175
0,0183	0,00197	0,02653	0,00189	0,02125	0,00185	0,02289	0,00182	0,02125	0,00181	0,02125	0,00175
0,01972	0,00198	0,02855	0,00188	0,02289	0,00185	0,02464	0,00183	0,02289	0,00181	0,02289	0,00175
0,02125	0,00199			0,02464	0,00185	0,02653	0,00183	0,02464	0,00182	0,02464	0,00175
0,02289	0,002					0,02855	0,00183
0,02464	0,002
0,02653	0,00199
